# Supplementary material for: Prognostic meta-signature of breast cancer developed by two-stage mixture modeling of microarray data
Source: BMC Genomics. 2004 Dec 14;5:94. doi: 10.1186/1471-2164-5-94 (PMC544889; doi:10.1186/1471-2164-5-94)
Supplement: Additional File 7 — Meta-signature gene list. The excel file contains a list of Unigene ID, gene symbol, and full name of the 90 genes in the meta-signature. [file 1471-2164-5-94-S7.xls]

## Sheet: Sheet1
Up-regulated genes in the meta-signature
unigeneID	Symbol	Name
Hs.79353	TFDP1	transcription factor Dp-1
Hs.13046	TXNRD1	thioredoxin reductase 1
Hs.406186	SF3B4	splicing factor 3b, subunit 4, 49kDa
Hs.75514	NP	nucleoside phosphorylase
Hs.78619	GGH	gamma-glutamyl hydrolase (conjugase, folylpolygammaglutamyl hydrolase)
Hs.154443	MCM4	MCM4 minichromosome maintenance deficient 4 (S. cerevisiae)
Hs.380080	FKBP1A	FK506 binding protein 1A, 12kDa
Hs.171834	PCTK1	PCTAIRE protein kinase 1
Hs.79137	PCMT1	protein-L-isoaspartate (D-aspartate) O-methyltransferase
Hs.21537	PPP1CB	protein phosphatase 1, catalytic subunit, beta isoform
Hs.174070	E2-EPF	ubiquitin carrier protein
Hs.34789	DDOST	dolichyl-diphosphooligosaccharide-protein glycosyltransferase
Hs.79748	SLC3A2	solute carrier family 3 (activators of dibasic and neutral amino acid transport), member 2
Hs.111024	SLC25A1	solute carrier family 25 (mitochondrial carrier; citrate transporter), member 1
Hs.379466	UBE2A	ubiquitin-conjugating enzyme E2A (RAD6 homolog)
Hs.73793	VEGF	vascular endothelial growth factor
Hs.10029	CTSC	cathepsin C
Hs.169139	KYNU	kynureninase (L-kynurenine hydrolase)
Hs.108809	CCT7	chaperonin containing TCP1, subunit 7 (eta)
Hs.97496	YY1	YY1 transcription factor
Hs.83758	CKS2	CDC28 protein kinase regulatory subunit 2
Hs.179718	MYBL2	v-myb myeloblastosis viral oncogene homolog (avian)-like 2
Hs.84113	CDKN3	cyclin-dependent kinase inhibitor 3 (CDK2-associated dual specificity phosphatase)
Hs.72550	HMMR	hyaluronan-mediated motility receptor (RHAMM)
Hs.4147	TRAM	translocating chain-associating membrane protein
Hs.77515	ITPR3	inositol 1,4,5-triphosphate receptor, type 3
Hs.77329	PTDSS1	phosphatidylserine synthase 1
Hs.171955	TROAP	trophinin associated protein (tastin)
Hs.154868	CAD	carbamoyl-phosphate synthetase 2, aspartate transcarbamylase, and dihydroorotase
Hs.79150	CCT4	chaperonin containing TCP1, subunit 4 (delta)
Hs.75103	YWHAZ	tyrosine 3-monooxygenase/tryptophan 5-monooxygenase activation protein, zeta polypeptide
Hs.78056	CTSL	cathepsin L
Hs.9700	CCNE1	cyclin E1
Hs.118442	CCNC	cyclin C
Hs.1050	PSCD1	pleckstrin homology, Sec7 and coiled/coil domains 1(cytohesin 1)
Hs.27424	DDX11	DEAD/H (Asp-Glu-Ala-Asp/His) box polypeptide 11 (CHL1-like helicase homolog, S. cerevisiae)
Hs.90073	CSE1L	CSE1 chromosome segregation 1-like (yeast)
Hs.297660	TRAF3	TNF receptor-associated factor 3
Hs.99910	PFKP	phosphofructokinase, platelet
Hs.16533	PPP1R12A	protein phosphatase 1, regulatory (inhibitor) subunit 12A
Hs.79078	MAD2L1	MAD2 mitotic arrest deficient-like 1 (yeast)
Hs.113882	GABRD	gamma-aminobutyric acid (GABA) A receptor, delta
Hs.85482	USP13	ubiquitin specific protease 13 (isopeptidase T-3)
Hs.171734	PPP2R5C	protein phosphatase 2, regulatory subunit B (B56), gamma isoform
Hs.5831	TIMP1	tissue inhibitor of metalloproteinase 1 (erythroid potentiating activity, collagenase inhibitor)
Down-regulated genes in the meta-signature
Hs.225952	PTPRT	protein tyrosine phosphatase, receptor type, T
Hs.105700	SFRP4	secreted frizzled-related protein 4
Hs.76716	ITIH3	pre-alpha (globulin) inhibitor, H3 polypeptide
Hs.81934	ACADSB	acyl-Coenzyme A dehydrogenase, short/branched chain
Hs.169946	GATA3	GATA binding protein 3
Hs.75737	PCM1	pericentriolar material 1
Hs.75110	CNR1	cannabinoid receptor 1 (brain)
Hs.25913	PEX12	peroxisomal biogenesis factor 12
Hs.79241	BCL2	B-cell CLL/lymphoma 2
Hs.89404	MSX2	msh homeo box homolog 2 (Drosophila)
Hs.76781	ABCD3	ATP-binding cassette, sub-family D (ALD), member 3
Hs.2777	ITIH1	inter-alpha (globulin) inhibitor, H1 polypeptide
Hs.169266	NPY1R	neuropeptide Y receptor Y1
Hs.46319	SHBG	sex hormone-binding globulin
Hs.92384	JWA	vitamin A responsive; cytoskeleton related
Hs.155545	P37NB	37 kDa leucine-rich repeat (LRR) protein
Hs.101813	SLC9A3R2	solute carrier family 9 (sodium/hydrogen exchanger), isoform 3 regulatory factor 2
Hs.89695	INSR	insulin receptor
Hs.94070	OMD	osteomodulin
Hs.15303	KIAA0349	ubiquitin ligase E3 alpha-II
Hs.89399	ATP5G2	ATP synthase, H+ transporting, mitochondrial F0 complex, subunit c (subunit 9), isoform 2
Hs.82535	SLC6A12	solute carrier family 6 (neurotransmitter transporter, betaine/GABA), member 12
Hs.249159	ADRA2A	adrenergic, alpha-2A-, receptor
Hs.153618	HCGVIII-1	HCGVIII-1 protein
Hs.75474	NPHP1	nephronophthisis 1 (juvenile)
Hs.24125	C5orf7	chromosome 5 open reading frame 7
Hs.19699	CGTHBA	Conserved gene telomeric to alpha globin cluster
Hs.302421	GEMIN4	gem (nuclear organelle) associated protein 4
Hs.19126	SCAP1	src family associated phosphoprotein 1
Hs.92858	GUCA1A	guanylate cyclase activator 1A (retina)
Hs.46440	SLC21A3	solute carrier family 21 (organic anion transporter), member 3
Hs.737	ETR101	immediate early protein
Hs.301094	KIAA0326	KIAA0326 protein
Hs.153837	MNDA	myeloid cell nuclear differentiation antigen
Hs.23598	CREBBP	CREB binding protein (Rubinstein-Taybi syndrome)
Hs.82911	PTP4A2	protein tyrosine phosphatase type IVA, member 2
Hs.283749	RNASE4	ribonuclease, RNase A family, 4
Hs.4113	AHCYL1	S-adenosylhomocysteine hydrolase-like 1
Hs.21413	SLC12A5	solute carrier family 12, (potassium-chloride transporter) member 5
Hs.283677	GTPBP1	GTP binding protein 1
Hs.7022	DOCK3	dedicator of cyto-kinesis 3
Hs.2839	NDP	Norrie disease (pseudoglioma)
Hs.78913	CX3CR1	chemokine (C-X3-C motif) receptor 1
Hs.75206	PPP3CC	protein phosphatase 3 (formerly 2B), catalytic subunit, gamma isoform (calcineurin A gamma)
Hs.2421	SPRR2C	small proline-rich protein 2C
