# Supplementary material for: Prognostic meta-signature of breast cancer developed by two-stage mixture modeling of microarray data
Source: BMC Genomics. 2004 Dec 14;5:94. doi: 10.1186/1471-2164-5-94 (PMC544889; doi:10.1186/1471-2164-5-94)
Supplement: Additional File 1 — POE imputation of the Sorlie data. The excel file contains a table of imputed signed probability matrix transformed from the Sorlie et al. study data (2,555 times 58 in dimension). [file 1471-2164-5-94-S1.xls]

## Sheet: POE_Sorlie
UnigeneID	shac091	shac092	shac100	shac107	shac110	shac112	shac113	svcc104	svcc106	svcc107	svcc1077	svcc108	svcc111	svcc1114	svcc118	svcc119	svcc122	svcc123	svcc130	svcc131	svcc132	svcc137	svcc51	svcc53	svcc61	svcc68	svcc76	svcc78	svcc81	svcc83	svcc84	svcc87	svcc88	svcc89	svcc92	svcc93	svcc96	svcc98	svl003	svl006	svl012	svl015	svl016	svl018	svl020	svl026	svl027	svl029	svl031
Hs.100016	0.12818	0.0787947	0.103388	0.0843502	-0.0573514	-0.056634	-0.0124108	-0.0372572	-0.0463531	-0.0391263	0.322617	-0.0309587	0.0195734	0.0777843	0.482068	0.140081	-0.0434321	-0.0544663	0.126764	-0.0422896	0.670954	0.109988	-0.0466042	0.131856	0.854683	-0.0654716	0.106556	0.0953336	-0.0482499	-0.0976501	0.000828516	-0.0375392	0.0883146	-0.00267551	0.0860626	0.0591303	-0.0264984	0.053638	0.0524059	-0.047409	-0.0227671	0.468692	-0.0282379	0.431211	-0.0367272	-0.161787	-0.0437097	-0.0328784	-0.0556992
Hs.100030	-0.0824185	-0.0888965	-0.319492	0.0556529	-0.00398444	-0.200362	0.0697472	0.0697308	0.0791614	0.0428114	-0.068852	0.060758	0.14962	-0.0229418	-0.135788	-0.189884	-0.0467924	0.0560179	0.0286784	0.0767626	-0.0129411	-0.0885922	0.631636	0.715822	-0.0796961	0.0997555	0.0803397	0.0825338	-0.0937652	-0.014689	0.0729184	0.0738967	-0.0727103	0.154485	0.0739871	0.0482064	0.470285	-0.0671651	0.0568314	-0.062066	-0.111425	-0.473245	0.0334006	-0.262831	-0.0559083	0.0649823	-0.0615569	-0.447033	-0.135846
Hs.100090	0.0963766	0.0392937	0.0345821	-0.035144	-0.0383675	0.0352272	0.0856696	-0.0360142	-0.0441944	0.0302489	0.0119087	-0.0308264	0.0285028	-0.0300859	0.214909	-0.037373	0.177535	0.777179	0.0373614	-0.0454015	0.122378	-0.00103513	-0.733866	0.0126454	-0.0124218	0.0375794	0.0295357	-0.048974	0.0341705	0.0274381	0.10598	0.0802982	-0.0426569	0.0294028	0.0258772	-0.0386784	-0.00165057	0.00478763	-0.10494	0.0136631	0.0503132	0.435762	-0.0253318	-0.0340765	-0.0307495	-0.0484855	-0.13207	-0.0216641	0.114494
Hs.10029	-0.102665	0.496068	-0.0349522	0.0240387	-0.0936966	-0.106697	-0.0873818	0.0897443	0.0972907	0.692783	-0.0654796	-0.0455575	-0.0391416	0.053603	-0.0453306	0.0993771	0.036103	0.42989	0.154206	0.251499	0.130911	0.324394	0.116234	-0.0221653	-0.0920487	0.164878	-0.0584377	-0.00329033	-0.0249394	0.204602	0.0995221	0.170941	-0.0518037	0.0820406	0.68475	-0.0163764	0.169141	0.622071	-0.114123	-0.088791	-0.090966	0.0391929	-0.0767081	-0.0415888	0.272225	0.20208	0.395612	0.0892988	0.102131
Hs.100293	0.262053	0.191303	0.798599	0.0667303	0.28139	0.0730779	0.0669971	0.0631994	-0.0727216	0.0639499	0.0239282	-0.0430812	0.110606	-0.152626	0.0540087	-0.0507749	-0.101539	0.0589796	0.202611	-0.0489786	0.265891	0.280347	0.00128722	-0.0639795	0.768752	0.0709068	-0.0666676	-0.0394224	-0.0720754	-0.0396874	-0.0764875	-0.149038	-0.0614247	-0.0877897	-0.0741722	0.0626317	-0.0434502	-0.0475665	0.076611	-0.0469574	-0.407644	0.0650522	-0.0517519	0.274057	-0.0732135	0.100676	-0.0560501	0.0427255	-0.0729402
Hs.1004	0.0399693	-0.0690728	-0.187301	0.089531	0.0776712	0.0583744	-0.119719	0.0154608	0.0426436	-0.152497	0.0884662	0.0537287	0.0428524	0.0319845	0.0158238	0.0128295	-0.0634979	-0.0202697	-0.0439855	-0.0526831	0.0287062	0.0767498	0.0601312	-0.0462842	-0.116221	0.0176301	-0.0123101	-0.214605	0.0570563	0.141158	0.0319395	0.0580954	0.00345892	0.0942959	0.0574315	0.0927197	-0.0131807	-0.482478	-0.051867	0.741245	-0.0200634	-0.0685171	0.0457827	0.0296452	0.0465543	0.0427932	-0.0870361	-0.0211937	0.0520298
Hs.100469	0.385036	-0.0701815	-0.073057	0.0543807	0.238173	0.165131	0.073887	-0.0530802	0.0266349	0.0531692	-0.181289	-0.0262138	0.753314	-0.0659562	-0.234096	-0.0844366	-0.0438602	-0.0533081	-0.0199246	0.0381382	-0.0396286	-0.0357327	-0.0309144	0.0232006	0.0278443	0.0328536	-0.00442257	0.0420776	0.00586418	-0.0737809	-0.0323672	-0.0465465	-0.0471537	-0.0363567	-0.0506138	-0.0526454	-0.0361221	-0.72307	0.0544422	0.251537	-0.0633095	-0.14559	0.0461424	0.0396754	-0.0193238	0.307618	-0.0383744	-0.0573231	0.0951278
Hs.100555	0.0443164	-0.0459882	0.0556273	-0.0750557	0.0610479	0.0680771	0.0766881	-0.0543269	0.0275917	0.0373899	-0.0706658	-0.0410045	-0.0469391	-0.0370039	-0.0445203	-0.161901	-0.0438884	0.00271483	-0.00385102	-0.0544899	-0.0271699	0.0921506	-0.0332097	0.0508446	0.0512856	0.0553368	0.000880938	-0.0441061	-0.0589842	-0.0707277	-0.0514153	-0.0836835	-0.043171	-0.0163551	0.0955159	-0.0376641	0.0653847	-0.0388037	0.145574	0.0483195	0.0546385	0.0553157	-0.0852577	0.0720336	0.0523941	0.499245	0.0636143	0.116727	0.0667483
Hs.100602	-0.145077	-0.0640501	-0.298593	-0.415123	-0.171961	-0.0928132	-0.0655407	0.0839505	-0.0711414	-0.0337873	0.0709436	-0.112777	-0.00301237	-0.253376	0.0167191	0.182739	0.137119	-0.253485	-0.0948374	-0.168806	0.132664	0.0446242	-0.083725	-0.063355	0.08766	0.148363	-0.0925239	-0.0881994	-0.066341	-0.0768678	0.0329756	-0.24688	0.0503659	0.0539028	-0.133992	0.142263	-0.0943771	-0.189737	0.0435775	0.0877403	-0.0725173	0.165351	0.0872739	0.130337	-0.0900017	0.0651357	0.0665393	-0.10885	-0.0302404
Hs.100641	0.0568146	0.0553811	0.0518312	-0.00995032	0.144643	0.163826	-0.134534	0.0498505	0.0415584	-0.14279	0.17864	-0.0115655	0.157103	-0.691542	-0.0831365	0.0939776	-0.0866901	-0.02821	-0.0650621	0.0562141	-0.100367	0.046801	-0.202029	-0.0654606	0.0547633	0.05485	0.0394896	-0.00792757	0.0550319	-0.0215975	-0.0854991	0.0563015	-0.0766831	-0.0993551	0.075013	-0.0552651	-0.0920117	-0.120633	-0.107374	0.0764021	-0.0421104	0.0481267	-0.0880742	-0.82462	-0.472207	-0.18254	-0.170593	-0.618631	-0.15276
Hs.100669	-0.0431206	-0.157866	-0.0374294	0.742531	0.0406011	-0.617318	0.125304	-0.0887245	-0.0158145	-0.930816	0.0479143	0.0394562	0.0123897	0.0114837	0.039121	0.0873578	-0.05682	-0.0432339	-0.040918	-0.0785421	0.0230034	-0.0419747	-0.0372074	0.00825799	-0.0478301	-0.0590075	0.0657785	0.0138943	0.0356464	-0.0100948	0.237483	-0.0386465	0.032058	-0.0277325	-0.0711237	-0.0451856	0.141933	-0.121364	0.0181271	-0.850667	0.0392774	-0.0216904	0.0294604	0.0371743	0.0359111	-0.0509846	-0.597092	-0.234467	-0.0364041
Hs.100724	-0.0115861	-0.0395518	0.0665012	0.144569	0.0612705	-0.00138964	-0.102517	0.0217903	-0.0436354	-0.930671	0.390012	-0.0416138	0.0278922	-0.0381757	0.0571651	-0.0363718	0.036949	0.0668213	-0.056121	0.0313774	-0.0606046	-0.0510376	0.0655666	0.0482897	-0.0416748	0.0245258	0.0478288	0.0579556	0.0931608	0.113494	0.0488221	-0.0487641	0.0800915	0.0202024	-0.0402708	-0.0459265	0.131138	-0.034427	-0.0493644	-0.285204	0.0515555	0.0455493	0.406003	0.0703016	-0.0305821	-0.391019	-0.00536823	-0.0411296	-0.100919
Hs.10094	-0.000266165	-0.190351	-0.301065	0.592551	0.104085	0.0926888	-0.408806	0.0935141	0.0639546	-0.207792	0.00473442	0.0623989	0.150165	0.0811114	-0.0982723	-0.154484	0.0199084	-0.0678211	0.0558442	0.0655351	-0.184205	-0.012985	0.00567426	0.0536524	0.0696749	0.0189396	0.0689448	0.13547	0.067822	0.0733651	0.298677	-0.110144	0.0739271	0.0660662	-0.0884775	-0.103399	0.0736279	-0.077858	-0.176756	-0.0694611	-0.230322	-0.725172	-0.0843569	-0.733184	-0.622254	-0.111099	-0.061211	-0.143733	-0.397373
Hs.100955	0.0755133	-0.0557204	0.0635995	0.28715	0.110186	-0.0469084	-0.0928666	-0.0508514	-0.0826806	0.251071	-0.0665975	0.093532	0.064426	0.00889326	-0.0665796	0.253418	-0.0075691	0.0746224	0.0658487	-0.0123181	-0.0743793	0.127024	0.0666228	-0.148569	0.0502398	-0.0582885	0.0826111	-0.0635027	-0.0689969	0.0384842	0.0766967	0.0675904	-0.0379059	-0.101856	-0.139232	-0.135807	-0.184612	0.0348861	-0.0333945	-0.0694761	0.166103	-0.0664582	-0.0823559	-0.702265	0.0610865	0.161976	-0.307151	-0.184141	0.133076
Hs.100980	0.0346029	-0.00842196	0.0569164	0.0663685	-0.00984806	0.015256	-0.142661	-0.030865	0.0521551	-0.0369068	0.0358854	0.0323258	0.0373121	0.122416	-0.138215	-0.945382	0.0395497	0.0281757	-0.0438292	-0.0243953	-0.0378777	0.0443689	0.106746	0.0414007	0.0582019	0.0583383	0.0495953	0.039033	-0.00603191	0.017505	0.0408432	0.286206	-0.0289004	0.045725	0.0380107	-0.033778	0.0383338	-0.0404761	0.06012	0.0412657	-0.0698231	-0.0600623	-0.00597775	-0.873996	-0.0278106	0.110535	0.0378222	-0.00179919	0.0526252
Hs.101025	0.486105	-0.168228	-0.0224002	-0.421369	0.243405	0.112723	0.294738	0.0677175	0.0341069	-0.110447	0.202681	0.0790443	0.0949135	0.0350421	-0.0618341	-0.149547	0.0734871	0.105815	-0.177968	-0.199008	-0.110223	-0.131413	-0.590615	-0.183205	-0.225222	-0.0855562	-0.162485	-0.492088	-0.0336126	-0.0977892	-0.180368	0.454559	-0.0931082	-0.0454624	0.194196	-0.095027	0.0570523	0.0935985	0.077866	0.109598	0.671462	-0.0108492	0.109098	0.167029	0.423571	-0.10686	0.100013	0.217947	-0.274767
Hs.101047	-0.110085	0.0399584	0.0405185	-0.0779918	-0.0969424	0.033924	-0.240152	0.0360446	0.0461272	0.00110701	-0.0746405	0.0381535	-0.0627912	-0.316195	-0.0366084	0.0472023	0.0341173	0.038605	0.0774322	0.0361894	0.0764541	0.0631514	0.0696337	0.0520329	-0.00940496	0.0417094	0.0408486	0.0402655	-0.0273013	-0.047823	0.0898762	0.060676	0.0245834	0.0383841	0.0443181	0.00587749	-0.0629159	-0.000594048	-0.00470099	0.125696	-0.714167	-0.247615	-0.0835465	-0.106994	-0.0556456	-0.813173	-0.519942	0.0614061	-0.716045
Hs.101299	-0.169941	0.0496412	-0.127383	-0.12679	-0.49423	-0.0817506	-0.472556	-0.122036	0.048647	0.189131	-0.319794	-0.0954077	-0.123026	-0.077664	-0.558351	-0.0433909	0.0814583	0.0876131	-0.042207	0.0428209	-0.110772	-0.0910721	-0.0431273	-0.194283	-0.370555	-0.0678064	0.0878498	-0.100378	0.19763	0.0763961	-0.0321527	0.119152	0.11412	-0.031209	-0.287112	0.0969392	-0.133874	0.0575315	0.0593239	0.112806	-0.123104	0.241351	0.0982459	0.113758	0.0588922	0.624842	0.105934	-0.0187258	-0.109529
Hs.101359	-0.082033	-0.103004	0.0454718	0.0510096	-0.232482	-0.0953902	0.0433414	-0.0719821	-0.114558	0.088428	-0.0516284	0.0421711	-0.0950234	0.0591748	0.0238689	-0.321394	0.00271012	0.0405763	-0.238525	0.12423	-0.791653	0.0414029	-0.0210255	-0.0344386	0.0276862	-0.0451088	0.0241793	0.184062	-0.0877111	0.0464672	0.0547649	0.0376248	0.0393192	-0.0778813	0.0500348	-0.0724655	-0.080159	0.0192868	0.050456	0.0518182	0.0823719	-0.201602	-0.153955	-0.150206	0.184661	-0.783188	-0.264649	0.0179237	0.0672454
Hs.101382	-0.0536767	-0.0574221	0.0642464	-0.225091	-0.725789	-0.0576511	-0.0988687	0.0631759	-0.0033003	0.763817	0.108033	-0.0210868	-0.0409609	0.0394824	0.056134	0.131842	-0.0209492	0.048823	0.418038	-0.0140582	0.682737	0.196949	-0.0493541	-0.0268239	0.573519	-0.043304	-0.0628317	0.00839648	0.0481693	-0.0499451	-0.0730251	-0.0385613	0.0934787	0.0908407	-0.0649364	-0.0315913	-0.0431106	0.0619683	0.0264556	-0.0479101	-0.000153479	-0.0497711	-0.154423	0.0022847	0.0772453	-0.0661316	0.0748221	0.105669	0.542566
Hs.101408	0.466241	0.101565	-0.0507697	0.0761913	0.14367	0.119034	0.0633294	-0.0446907	0.0595677	-0.084776	0.101978	0.12576	0.331762	0.104844	0.395264	0.0217717	0.353216	-0.0609823	-0.0201824	0.0488961	-0.0163436	0.090508	-0.146027	0.193958	0.0885874	-0.0484906	-0.00615056	0.0877214	0.0496771	-0.05177	-0.185025	0.522809	-0.0272918	-0.0976444	0.130077	-0.0480466	-0.0634705	-0.0553609	0.174471	0.327957	0.6957	-0.0974178	-0.0511885	0.178332	-0.047991	-0.104503	-0.0468998	-0.0746531	0.294461
Hs.101414	-0.026345	0.0288715	0.0386953	0.0414169	-0.0229724	-0.0235104	-0.0404054	0.03711	0.0129426	0.0333958	0.0385852	0.0626274	0.0171451	0.0395607	0.0356893	-0.00663761	0.0373975	-0.0291172	-0.0316502	0.0257372	0.0321365	-0.0229356	0.0453828	0.0498339	0.0358805	-0.0158075	0.0295403	0.0674735	-0.0166461	-0.0265747	0.0212293	0.00809002	0.0479798	0.0310403	0.0425889	-0.0245798	-0.0255789	-0.0403221	0.0506985	0.00525823	-0.0237821	-0.966956	0.0421835	0.753838	-0.17296	0.0705071	-0.459533	-0.0291831	-0.253796
Hs.101657	0.0488595	-0.0113607	-0.0487919	-0.0655323	-0.0736514	-0.0849644	-0.0415591	0.0307838	0.0483727	0.0442698	-0.0324203	0.0231345	0.0471345	-0.0461781	-0.0843702	0.005247	0.0442541	-0.0305898	-0.0339619	0.059227	-0.01722	0.0363183	0.0537201	0.0711301	0.00672803	0.0549255	0.0381828	-0.045159	0.0648321	-0.031107	0.044479	0.0485625	0.0384977	0.0145068	0.0538814	-0.0424406	-0.0114448	0.0300865	0.0439039	-0.00295091	0.177082	-0.684923	-0.0225744	0.121096	0.352704	-0.878601	-0.143282	0.0271186	-0.0465907
Hs.101813	0.683843	0.698059	0.0881302	0.66177	0.74712	0.190303	0.0933117	-0.0329201	0.0828474	0.0418766	-0.142365	0.0426983	-0.044222	-0.0658002	-0.0717474	0.0537849	0.0416083	-0.0462282	-0.0785019	-0.0129556	-0.698951	0.0629885	-0.0204534	-0.129606	-0.133192	0.047083	0.0585485	0.0797857	0.14208	0.000631476	0.0695909	0.0699302	-0.0561411	-0.0630341	0.0781159	-0.120377	-0.23948	-0.0373857	-0.0177449	0.135488	0.0549151	0.104824	0.0348427	-0.0639603	-0.0712063	-0.750948	-0.180683	0.538027	0.0280027
Hs.101821	-0.669447	-0.0824711	-0.431408	-0.670607	-0.507677	-0.487342	0.0482911	-0.160721	0.0936425	-0.0737701	0.114078	-0.158852	-0.219647	0.120855	0.107961	0.0802226	-0.0659297	-0.139898	0.237527	-0.00351837	0.115656	-0.356938	-0.0218618	0.249564	-0.0913518	-0.363374	-0.110476	0.0798836	-0.146757	-0.481126	-0.424022	-0.363092	-0.156172	0.075429	0.0746603	-0.250845	0.0492076	0.121586	-0.109215	-0.231219	-0.114491	0.0749327	-0.125232	0.103557	0.406107	0.0287276	0.062551	-0.117499	-0.110339
Hs.101842	0.125782	-0.0804357	-0.0771607	0.0702178	0.786382	-0.0569852	0.159337	-0.0332372	0.0773637	-0.0486567	0.485132	0.0123158	-0.0509734	0.106992	0.0181068	-0.111628	-0.190142	0.0999086	-0.0770541	0.0110909	-0.0632514	0.0956958	0.232204	0.224121	-0.106144	0.0923782	-0.0565531	0.103073	-0.0800602	-0.0628772	0.152736	-0.0501591	-0.104713	-0.0776718	-0.0812283	-0.0210581	-0.126989	-0.101577	0.755785	0.203454	0.0741155	0.10121	0.162827	0.124176	0.114248	-0.0485695	0.0968004	-0.607352	0.102741
Hs.102122	0.0300742	-0.0411395	-0.0524242	0.0361652	0.0239605	-0.882754	-0.0637749	0.0343633	-0.0343267	0.046214	0.0427369	0.0359937	0.0185097	-0.00602835	-0.0353298	-0.0534441	0.0525409	-0.0129825	0.00374755	0.0256141	0.0376417	0.039845	0.0404558	0.0810366	0.0278654	0.0303235	-0.0349674	0.07962	0.0350548	-0.0370551	0.0381676	0.0233485	0.0578746	0.0410744	0.0516777	0.0924409	0.0388398	0.0442079	-0.0619683	-0.0657565	0.106771	-0.937339	-0.203363	-0.862989	0.00999715	0.0393187	-0.0913364	-0.0426515	0.0178169
Hs.102135	0.0487517	0.0106296	-0.16224	-0.720529	-0.103963	-0.060282	0.0788217	0.0816376	-0.0638458	-0.120905	-0.0589687	-0.0678059	-0.066236	-0.0698819	-0.0764322	0.00646734	0.0590997	-0.0687685	0.0652714	-0.0811962	0.455182	0.817168	-0.0864557	0.0792863	-0.0634098	0.0764776	-0.109355	-0.104582	0.276938	-0.0877222	-0.217147	-0.0061787	-0.306002	-0.0279259	0.0948171	-0.112895	-0.0709711	0.447148	-0.162084	0.0710774	-0.0608832	0.172683	0.076747	0.0743054	0.734951	0.0564213	0.0703406	0.0978048	-0.0589992
Hs.102171	-0.662118	-0.119789	0.0481626	-0.0697956	-0.20974	-0.0324139	-0.122317	-0.0740894	0.0165854	-0.144633	0.125319	0.0488456	-0.184939	0.087008	0.237012	0.106385	-0.00782255	-0.054398	0.027705	-0.160118	-0.00922408	-0.115473	0.0496257	-0.258519	0.241447	0.173022	-0.146807	-0.11957	-0.0986932	0.0497732	0.0825372	-0.387844	0.115423	-0.143563	-0.138008	-0.0439733	0.0652938	-0.211071	0.141134	0.0382541	-0.118943	-0.481094	0.206703	0.259626	0.156336	0.0775026	-0.0556514	0.0991036	0.124511
Hs.102267	-0.112625	-0.110032	0.0768173	0.43535	-0.206403	-0.0207366	0.104947	0.0144224	0.117168	-0.0739079	-0.0856093	0.0639784	-0.142262	-0.183819	-0.202157	-0.223144	0.158861	0.0364892	0.000280291	-0.0751296	-0.19512	-0.267465	0.0336752	-0.141646	-0.272982	-0.419919	-0.096442	0.154943	-0.0708714	0.127232	0.201241	-0.156965	0.0792669	-0.0360363	-0.114375	0.0434651	-0.138235	-0.0479348	-0.129038	-0.203599	0.195404	0.275591	0.713216	0.0168961	-0.0670403	0.0761221	0.127705	-0.110424	0.048756
Hs.1023	0.0727176	0.620295	-0.0745504	-0.106051	0.0088079	0.323659	0.111369	0.0200926	-0.0670216	0.0835279	-0.147346	-0.0541308	0.0770994	0.117759	0.120698	0.0736587	-0.00421632	-0.0727567	0.00859519	0.0235055	0.119631	0.11728	-0.291518	-0.0120433	0.640069	0.12812	0.0110046	-0.187677	0.0381042	-0.0410386	-0.11396	0.117516	-0.089966	0.0102197	0.213439	-0.0395152	0.091329	-0.0421129	0.0120088	-0.210886	-0.723585	0.106255	-0.608778	-0.151378	0.53396	-0.0626914	0.106269	-0.181575	0.077868
Hs.102308	0.0896894	0.32148	0.0433074	0.212022	0.0613694	0.566655	-0.0588399	-0.0836428	-0.0279669	-0.111474	0.0752008	-0.0338825	0.0658616	0.0927898	0.216003	-0.0260326	0.139983	0.0744702	0.0557793	-0.0458309	-0.0605153	0.403741	0.103311	0.0760002	-0.0457219	-0.746031	0.0670567	0.054975	0.037666	0.0986948	0.0898998	-0.0419187	0.0120172	-0.0190133	-0.0238475	0.0316334	-0.0268736	-0.0498252	-0.054857	0.0601049	-0.0459266	-0.0380513	-0.100879	0.142987	0.0158854	-0.0931249	-0.316019	0.483029	-0.0929264
Hs.102447	0.0497409	-0.028931	0.103262	0.0592179	0.0364575	0.0579566	0.0557849	-0.0372144	-0.0381068	0.057873	-0.0301803	-0.045191	0.0389753	0.0455132	0.0989439	0.0828094	-0.0393103	-0.0317672	0.0537797	0.0806648	0.0563833	-0.0359741	0.189736	0.479283	0.72	0.117836	-0.0494921	0.104001	-0.0921268	-0.0361228	-0.0299177	0.117867	-0.035184	-0.055282	-0.0138667	-0.0384108	-0.0410787	-0.0340502	-0.0250637	-0.0351032	-0.720246	0.0505894	-0.179557	-0.0524598	-0.353801	0.161817	-0.0251654	0.0446468	0.476947
Hs.102456	-0.146493	-0.0424049	0.0666473	0.746474	-0.0556216	-0.716935	-0.0632639	-0.0901069	0.0350734	-0.676637	0.0277767	-0.0508198	0.0392914	-0.00414716	0.348674	0.0459107	-0.0640528	0.115619	-0.0583671	0.0929673	0.0651002	0.167099	0.726494	0.0629804	0.503065	0.0134281	0.0537977	0.0632777	-0.058072	0.0150367	-0.0273748	-0.0622912	0.0475286	0.0216621	-0.0549448	0.145542	-0.0727377	0.0693505	0.0266125	-0.0188922	-0.0436566	0.0744156	-0.816522	-0.0143899	-0.0403213	0.0666705	-0.878458	-0.0414412	0.0612897
Hs.10247	0.461689	-0.0704125	0.0752043	-0.116364	0.337577	0.0603912	0.0341397	-0.00564804	-0.0438493	-0.108821	-0.0943231	-0.0758899	0.115406	-0.0742399	-0.104823	0.085561	-0.0876444	-0.0680074	-0.334019	0.0112053	-0.389187	0.0860019	-0.0276872	-0.188171	-0.512076	0.300332	0.169407	-0.0920637	0.781451	-0.0677169	-0.0137823	0.392968	0.195953	-0.163014	-0.0449344	0.0919659	-0.0899167	0.0905348	0.0886098	0.0754884	0.746288	-0.196429	0.164126	0.0567143	0.0830397	-0.213524	-0.0840747	0.0971403	0.110705
Hs.102867	-0.037992	-0.0320245	0.347637	0.0410023	-0.0332708	0.0356537	0.243753	-0.0542669	-0.0472297	0.035947	0.0455885	0.024348	-0.0315009	-0.0247217	-0.033228	-0.0280553	0.0279442	-0.0374508	-0.0249245	0.0475978	0.042674	0.0387742	-0.0344651	-0.482896	0.0585055	-0.0260656	0.106589	-0.0329935	-0.0102457	0.0352588	0.0619749	-0.0101069	-0.0548531	-0.0369985	-0.00968041	-0.0247777	0.0907546	-0.114146	0.0459901	-0.858463	0.0568838	0.0550918	0.0509915	0.0516013	0.0481711	-0.54147	-0.0958439	-0.0997256	0.722531
Hs.102948	-0.67521	-0.0034367	-0.0843001	-0.130861	-0.272614	0.43226	0.0159259	0.0879318	0.0581623	-0.0996524	0.00279053	-0.00821137	-0.232617	-0.0200941	0.251827	0.142417	-0.0149742	-0.0765537	-0.0770301	-0.110491	-0.135258	-0.0967949	0.061162	-0.344258	0.0409506	-0.128251	-0.0242335	-0.0258745	-0.107255	0.0276485	0.155009	-0.570089	0.0704957	-0.0862833	-0.144277	-0.0345307	0.101756	-0.532801	-0.219768	-0.492063	0.0825492	-0.506628	0.0767389	-0.64253	0.103478	0.283944	0.0669961	-0.0994674	0.0889786
Hs.1030	-0.0241135	-0.0420452	0.0612481	0.0100868	0.0179402	-0.0330155	-0.862987	0.0490355	0.0242301	-0.0515032	0.103113	0.045596	-0.0260135	0.0711727	0.217015	-0.0359	-0.0291194	0.0250243	0.0454556	0.0451457	0.160727	0.0424529	0.0877351	0.177353	0.0139118	0.0280826	0.0606715	0.0540592	0.0961861	0.0346039	-0.0364179	-0.02979	0.0155245	0.067538	-0.0692234	-0.0189312	0.0511897	-0.0850734	-0.0352812	-0.0483044	-0.0198887	-0.28147	0.0345976	0.0323975	0.075596	0.00259782	-0.0299681	-0.14804	0.0398108
Hs.103042	-0.0374705	-0.0399384	-0.0489943	0.0481511	-0.0403232	0.0271423	0.0314299	0.0391081	-0.0847447	-0.0572295	-0.0455464	0.0556265	-0.0200758	0.0485522	-0.00375699	-0.0577725	0.0476395	0.243431	-0.0396881	0.0805945	-0.0701162	-0.00571798	0.200831	0.0623469	-0.0404243	0.0166693	-0.00514578	0.056321	0.0782899	0.222071	0.116137	0.0456406	0.0833129	-0.0660342	-0.0342335	0.0467701	-0.0474227	-0.252887	-0.0568753	-0.0601315	-0.00616238	0.0345269	0.210468	0.0479108	-0.0329564	0.00767627	-0.0550865	-0.381964	-0.928913
Hs.10306	-0.267361	-0.0256292	-0.0867948	0.00192624	-0.802476	0.194552	0.0494321	-0.0194885	-0.0769331	0.172938	-0.204443	-0.0704503	-0.087521	-0.163704	-0.0708711	0.0421378	0.0881637	0.105658	0.188772	0.39198	0.00881686	0.165543	-0.104011	-0.023586	0.0303226	-0.0754285	-0.0687706	-0.0523895	-0.000200717	0.109626	0.036791	0.18486	-0.0599214	0.0234177	0.0298005	0.0824174	-0.177596	0.380618	-0.248998	-0.077914	-0.0783872	-0.0645233	-0.0731893	-0.726329	0.102546	0.0169652	0.262795	0.0465174	-0.085418
Hs.103081	-0.0841295	0.101907	-0.0364161	-0.0985508	-0.14766	-0.175689	0.0234191	0.0082829	0.0572198	0.011462	0.0458337	0.0395832	-0.0453407	0.037632	0.0321976	0.0527276	-0.0593139	-0.138879	0.0423001	-0.0557155	-0.0116616	0.114951	0.254118	-0.0435209	0.0434844	-0.0434365	-0.00619692	-0.0413757	0.0483923	0.0625436	0.0634349	-0.0496644	-0.0461703	0.0509247	0.336147	-0.0128033	0.0420745	0.0430449	0.0101184	-0.0513612	-0.0683917	0.0910304	-0.734015	-0.0581641	0.190665	0.0349594	0.0485727	-0.0793679	0.694606
Hs.103329	0.0607995	-0.107733	0.1658	0.130388	0.0610227	0.120591	0.342954	0.00225381	-0.073937	-0.00598751	-0.0354965	0.0408394	0.0601427	-0.0505008	-0.194916	0.0254751	-0.0585495	0.0678718	0.0396048	-0.0494863	-0.0460434	0.138435	-0.0566844	-0.721311	-0.00170428	-0.0507925	-0.00722133	-0.0599429	0.224682	0.0536787	0.0656849	-0.0564839	-0.0398676	-0.0691357	0.0614046	0.0586647	0.0243937	-0.0422188	0.108116	0.669325	-0.454435	-0.0602334	0.239817	0.0587509	-0.19965	-0.0740439	-0.0473048	0.0591551	0.121907
Hs.103724	0.524303	0.205944	0.120752	-0.0527202	-0.198483	0.176795	-0.277862	0.187832	0.0959529	-0.169418	0.0109025	0.186258	0.0813263	-0.0523609	-0.0735021	-0.0680624	-0.0807361	0.2258	-0.0950205	-0.101417	-0.405812	-0.0461027	-0.204011	-0.237116	-0.197325	-0.158788	-0.0136822	0.0925176	-0.116567	-0.00328729	0.086237	-0.12354	0.187099	0.0641166	-0.115663	0.0683843	0.0715331	0.107347	-0.0654294	-0.0117218	0.693929	-0.283619	0.0663372	0.167787	0.211089	0.194318	-0.0414209	0.514144	-0.157549
Hs.103854	0.708595	0.0337134	0.647692	0.180822	-0.132846	-0.0483905	-0.081515	0.110625	-0.0448062	-0.0650337	0.595518	0.0850695	0.507725	-0.0526758	0.0791349	0.127985	-0.047412	-0.0413649	-0.0556424	0.0737962	-0.0314587	0.292629	-0.0470602	0.09394	-0.029167	0.0935766	-0.10566	0.374086	-0.101387	-0.0401351	-0.0644896	0.107332	0.062519	0.0840108	-0.122488	0.0902045	0.0900703	0.0954082	0.0700247	0.662122	-0.450251	-0.20638	0.0795747	0.159959	0.0629531	-0.0811347	-0.0544319	0.0812841	-0.0722173
Hs.103989	0.0592632	-0.143102	-0.109454	0.791365	0.0751832	0.336128	-0.0399352	-0.0202229	0.0642285	-0.69095	0.0570651	0.0448546	-0.0698171	0.157437	-0.116012	0.784615	-0.052696	-0.207128	0.0800552	-0.166857	0.130384	0.0611995	0.0767156	-0.719294	0.0291044	-0.00630867	0.0469896	-0.0856804	0.179371	-0.0207541	0.0651842	0.0962424	-0.606335	0.039983	-0.0604812	0.0277852	-0.0840387	0.139363	0.0348481	-0.0430021	0.114629	-0.674467	-0.0437835	0.634061	0.051434	-0.148193	-0.421977	-0.0465179	-0.0997177
Hs.1041	-0.755355	-0.127553	-0.388403	-0.304377	-0.779475	-0.692283	-0.545816	-0.0491252	-0.0946313	0.0554408	0.0461439	0.082509	0.04327	-0.0183622	-0.828641	-0.127593	0.0530334	-0.0126653	-0.027319	-0.0877073	0.141784	0.0677299	0.741065	0.0391158	-0.121797	-0.012755	0.0685833	0.0733286	0.043257	0.0534198	0.0433326	-0.0805209	0.0517984	0.0742401	0.0475193	0.0738249	-0.0903662	-0.0234855	-0.0939306	-0.132431	-0.0496695	-0.043769	-0.121433	-0.148313	0.0517772	0.013031	-0.851577	-0.0868662	-0.414377
Hs.104105	-0.303986	-0.174394	-0.0962647	0.678161	-0.269186	0.100589	-0.46057	0.0222102	-0.0774493	-0.0637059	0.0707037	-0.0677941	-0.0776476	-0.170749	0.150177	-0.0378211	-0.0220269	0.0412861	0.0501044	-0.0599366	-0.100163	-0.035622	0.522184	0.0509165	-0.126591	0.146372	0.0648058	0.0547865	0.0189028	0.061407	-0.0350888	-0.086545	-0.0147327	0.00121794	-0.0938107	0.0528161	0.0227354	-0.586322	-0.755272	-0.740515	0.0899595	0.0695167	-0.164568	-0.034045	0.0196944	0.0517836	-0.0558632	-0.0795553	0.048596
Hs.104119	-0.126188	0.102726	-0.115587	-0.133524	0.0176242	-0.0727682	0.0315369	0.0398894	-0.107778	0.345369	0.0473326	0.0954036	-0.0802784	0.019761	-0.137889	-0.139975	0.0550176	0.0564804	-0.141889	0.00607478	0.0582396	0.0801636	0.0634467	0.0505055	0.0537855	0.105381	-0.0987105	-0.00699679	0.0347752	-0.0116939	-0.113279	0.0380492	0.0699551	0.0483166	0.0487916	0.0514062	-0.185015	0.092858	-0.84015	-0.85506	-0.768175	-0.081395	-0.131687	-0.846661	-0.349579	-0.214129	-0.0823713	0.0273232	-0.741927
Hs.104555	-0.0286628	-0.0601004	-0.167795	0.0313246	-0.0245185	0.0315815	0.0333451	-0.00393189	-0.061883	-0.039447	0.0762232	0.0219066	-0.0496048	0.033112	0.0551374	0.089511	-0.0306392	0.000984468	0.0455998	0.022788	0.0381281	0.0310152	0.0361682	-0.107559	0.071263	-0.0422307	0.01871	0.0161592	0.00427735	0.045813	0.0252299	0.0165163	-0.0320871	-0.0600261	-0.0562014	-0.039453	0.0294136	-0.131865	0.0337768	-0.0950535	-0.030251	-0.052582	0.0359201	0.034715	-0.0925265	0.0126922	-0.0811954	-0.800247	0.0202556
Hs.104879	-0.0315759	0.0510196	-0.200033	-0.0753946	0.0280958	-0.286953	-0.0576187	-0.0414191	-0.0547083	0.0713896	0.0932963	-0.0459326	-0.012879	0.0654974	0.0299935	0.0667988	-0.114259	-0.170197	0.170178	-0.00536747	0.0256192	-0.0889534	-0.0508564	0.0625835	0.0560528	0.0536496	-0.0499582	0.137171	0.0672623	-0.0715166	-0.0572396	-0.0870099	-0.0831404	-0.0427465	0.0585936	-0.0571676	-0.0471289	-0.0380738	-0.0449026	-0.0127306	0.765517	0.139713	-0.0316083	0.103489	0.118516	0.175013	0.800598	0.0756329	0.214677
Hs.104916	0.0461226	-0.0359954	0.041588	0.0355804	0.0626759	0.044623	0.116896	0.00250574	-0.0500535	-0.0430965	-0.0174827	0.042196	0.0193866	0.0361113	0.0170376	0.0255903	-0.0346761	0.0329966	0.000887134	-0.0163283	0.0409567	0.0552547	0.0240223	-0.24273	-0.00344796	-0.0404667	-0.0328776	-0.0359825	0.0096825	-0.0399425	-0.0373055	0.0347435	-0.0172509	-0.0375042	-0.0210357	-0.0432808	0.0331029	0.0397911	-0.271431	0.0236743	0.0592766	-0.0905319	-0.0150262	0.0577163	-0.0302667	-0.974226	-0.0795815	0.0546519	-0.975329
Hs.104925	-0.578507	-0.622667	-0.143341	-0.0523013	-0.214933	-0.183475	0.108644	0.0500992	-0.0132298	0.0780284	0.0410349	0.0881498	-0.351469	-0.196402	0.266241	-0.0987766	0.0107762	-0.110941	0.0659455	0.0739499	-0.265473	-0.191186	0.109108	-0.0607181	-0.400866	0.0852916	-0.0131779	0.0581177	-0.106745	-0.0445886	0.0445241	0.052479	0.052987	0.0301283	0.0542606	-0.293884	-0.115348	0.172817	-0.208003	-0.117413	-0.263532	0.0909903	-0.0899518	-0.564933	-0.132534	-0.0737217	0.0555886	-0.0509334	-0.03807
Hs.1050	-0.0533553	0.0389355	-0.0625444	0.0624277	-0.024353	0.0447279	-0.0345616	0.0663988	0.795322	0.158811	0.123437	0.0612384	0.00831248	0.861328	0.762336	0.163279	0.0492655	0.0592957	0.0740445	-0.122149	0.0585675	0.0608398	0.163333	-0.0093205	-0.500357	-0.0630876	0.891462	0.669173	-0.100341	-0.039749	-0.0410559	-0.134186	0.0587428	-0.0607042	-0.0453942	-0.0569737	-0.0223033	0.0645426	-0.0380673	-0.0722562	-0.0444917	0.0416997	-0.0172975	0.0526597	0.0185872	-0.0401422	-0.0395664	-0.00335588	0.0578483
Hs.105584	-0.108921	-0.176001	-0.0873731	0.764354	-0.198878	-0.627814	-0.0888051	-0.0704123	-0.0677743	0.0131131	-0.0648844	-0.0888767	0.0260608	0.0253086	-0.549613	0.0276492	-0.0768591	-0.0816879	-0.0939772	-0.0351901	0.0865563	-0.0644166	0.0447443	0.0623964	-0.0898727	-0.0640722	0.0485872	0.0275935	0.0124364	-0.0637901	0.0421187	-0.0809583	0.0323624	0.0289484	0.0220484	0.00138923	0.031983	0.0537166	0.0309124	-0.693811	-0.0983004	0.047641	0.0130908	-0.0439431	-0.00594805	0.0306998	-0.441838	-0.804522	0.0329501
Hs.105658	-0.103453	-0.0262823	-0.0433243	0.0439074	0.0373832	-0.0137324	-0.103205	-0.0104376	-0.00566561	0.0222106	0.0424394	-0.0214845	0.0486697	0.0435396	0.036545	0.0523963	0.0400191	-0.026978	-0.0170269	0.0348471	0.00206095	-0.0171959	0.0353207	0.176697	-0.0103524	0.029556	0.0328015	0.0856849	0.0326182	0.036295	-0.00976491	0.0278433	0.0599866	-0.037504	-0.0241415	0.0349608	0.0353842	0.0362034	0.0264312	-0.916981	0.273567	-0.0271513	-0.00772094	-0.0192213	-0.01331	-0.839286	-0.131359	-0.0497439	0.00741211
Hs.105700	-0.142101	-0.0812072	0.0749887	0.0663752	-0.2255	0.023061	0.0801966	0.0417457	-0.0181265	-0.106895	-0.108614	0.00412166	-0.0933456	0.0194243	0.0553753	0.00340814	0.0793034	0.103085	-0.109711	-0.0765484	-0.630129	-0.0505889	-0.692442	-0.79673	-0.503673	-0.135779	0.033542	-0.0346597	-0.147784	-0.0222607	-0.0367403	-0.163136	0.0384219	-0.0814219	-0.147476	-0.105496	-0.116062	-0.011462	0.0242988	0.0220814	0.0955048	-0.798625	0.712116	0.052359	0.0247924	-0.0995185	-0.216751	0.017152	0.0486011
Hs.105751	0.0817318	-0.146099	0.0342768	-0.10023	0.383901	0.0742157	0.711146	0.00423712	0.149257	-0.449709	-0.0453619	-0.0715829	-0.0800861	-0.277281	-0.0920933	-0.0986178	-0.07266	-0.0428231	-0.0873397	0.0271197	-0.0485671	0.120124	0.0748536	-0.124857	-0.170297	-0.18918	0.0637324	0.664183	-0.076534	-0.0507994	-0.0528967	0.0880675	-0.0130485	-0.0683963	-0.113119	-0.0683847	-0.0121505	0.0470522	0.4149	0.175387	0.355257	0.0289316	0.0811202	0.177878	0.245047	0.0447898	0.0899315	0.163546	-0.0649508
Hs.105806	0.570963	0.130042	-0.0188174	0.0626329	0.110825	0.0827159	0.235467	-0.0908104	0.0882261	0.426338	-0.308114	-0.0464131	-0.702333	-0.00934653	-0.0213374	0.0708378	0.0648788	0.0539224	-0.0561231	0.0387037	0.165117	0.0612297	0.0421144	-0.0729359	0.125429	-0.0379576	-0.548917	-0.781284	-0.069746	-0.0873193	-0.0824107	0.098586	-0.0412497	-0.0361518	0.107998	0.315688	-0.0760458	0.0944181	0.224671	0.704941	-0.0803871	-0.062655	0.0872787	0.461576	0.70137	0.00321573	0.0792553	-0.411633	-0.101466
Hs.106019	-0.0331495	0.0527304	-0.041345	0.0431768	0.101106	0.210645	0.0705157	-0.0518174	-0.0522435	-0.0629632	0.0421524	-0.0056914	0.0576992	0.100075	-0.0464354	0.0381585	-0.00011366	-0.0490927	-0.00830948	0.0438356	-0.034849	0.086728	0.0755534	-0.0543195	-0.0347621	-0.059637	0.40845	-0.0347085	-0.0509823	-0.0627997	0.0124094	0.0466739	-0.0625949	0.068233	-0.0447775	-0.0743721	0.0509439	-0.0282803	0.0838306	0.129788	-0.0420847	0.236382	-0.0468151	-0.279207	-0.0510254	0.0896563	0.729788	-0.0999634	0.0287324
Hs.1063	-0.151519	0.119066	-0.144794	-0.307793	-0.198068	-0.498155	0.0993569	-0.0895464	0.232849	0.113539	-0.127853	-0.0843574	0.0752099	0.134625	0.0789464	-0.0732431	-0.00602841	-0.135568	0.118593	-0.08254	0.230787	0.0730338	-0.122354	0.0144133	0.0941089	0.184923	0.00101832	-0.116058	-0.136912	-0.105927	-0.108192	0.101773	-0.0793109	0.0818078	0.303376	0.00763327	0.0845176	0.27333	-0.119761	-0.0424953	0.127919	0.364695	-0.210229	0.0764133	0.443341	0.643485	0.12767	0.107822	0.0799344
Hs.106415	-0.184539	0.175932	-0.0753465	-0.684475	-0.0539716	-0.0839984	-0.126204	-0.0590363	0.0649332	0.0839179	0.0169988	-0.167045	-0.0189637	0.0821553	0.024327	-0.0820593	0.0234667	-0.086927	0.146729	-0.058517	0.0628518	-0.110511	-0.131461	-0.0323319	0.0576458	-0.282794	0.0142485	0.0317776	0.0156858	-0.0847569	-0.150695	-0.0798251	-0.0678709	0.0530666	-0.0730752	0.0693	0.0976095	0.0688113	0.0933805	0.0587184	-0.0152184	0.16803	-0.0741869	-0.122532	-0.698443	0.305968	0.0411714	-0.0873075	0.178246
Hs.106635	-0.133533	-0.417725	0.0668815	0.0566199	0.079492	0.0220554	0.820149	-0.0595802	-0.0833178	-0.722041	0.737554	-0.0882978	-0.135082	-0.67484	0.0867599	0.105939	0.021832	-0.0918779	-0.11069	-0.0585903	0.103069	-0.058605	-0.0229934	0.00335751	-0.075895	-0.118643	-0.11582	-0.248821	-0.00446716	0.017754	-0.0483192	-0.10569	0.0146022	-0.0938062	0.0612142	-0.101197	0.787685	-0.104458	0.05942	0.0248989	0.0890379	-0.0857157	0.0864894	-0.770226	-0.140034	-0.783632	-0.702846	0.0736313	0.0703127
Hs.106671	-0.0235975	0.0634038	0.0790162	-0.0340606	0.102612	0.0825805	0.383546	-0.0275589	-0.044762	-0.0141971	-0.0273128	0.071118	0.0646137	0.138939	-0.0434728	-0.0248764	-0.0259448	-0.144779	0.0784906	-0.0421418	-0.00641575	-0.0347659	-0.0409869	0.130098	-0.0488629	0.260493	-0.0175673	-0.0230272	0.0684779	-0.0461254	-0.0879207	-0.0240595	-0.0343429	-0.0285551	0.0752946	-0.15822	-0.00123469	0.0786578	0.13497	0.223715	0.115044	0.0168975	0.327929	0.0675415	0.130928	-0.011735	0.640288	0.0601512	0.668388
Hs.106674	0.161088	0.12649	-0.0258968	-0.0752764	0.0565952	-0.0583963	-0.133433	-0.0414479	0.211668	-0.0567316	0.0520185	-0.04055	0.0861207	0.0205154	0.0167331	-0.0408869	-0.0691781	-0.0761474	0.0253672	-0.0586612	-0.057861	-0.0613178	-0.12791	-0.0520039	0.492176	-0.239799	0.025065	0.165542	-0.0539337	-0.0667542	-0.1225	-0.0726885	0.041513	-0.0537986	-0.0790827	-0.0725409	0.0532146	-0.0137466	-0.0285337	0.385167	0.752461	-0.158532	-0.301691	-0.0588284	0.0666901	0.443879	-0.0657061	0.171853	-0.057119
Hs.106778	-0.0422939	0.0429703	0.0707688	0.00838288	0.00727495	-0.0871995	-0.0156601	-0.0456558	-0.0524569	0.251042	0.00205032	-0.0646018	-0.0358769	-0.00557572	0.0503014	0.0659042	-0.0458762	-0.0140326	0.0578916	-0.04798	0.109445	-0.0321243	0.103216	0.0827818	-0.0218519	0.0913542	0.00998428	-0.0447088	-0.0368934	-0.0373527	-0.0389376	-0.0328618	0.0478847	-0.0374461	-0.0385198	0.00729353	-0.0112331	0.0861809	0.0663234	0.0755782	0.84385	-0.0746788	-0.0361735	0.102229	0.168096	0.0613059	-0.0423719	0.326598	0.0697689
Hs.106880	0.0933586	0.732746	0.0299242	-0.0392236	-0.0466875	0.152334	-0.0270937	-0.0285047	0.132397	0.14055	-0.0337379	0.110911	-0.00768331	0.157977	0.134481	-0.0844317	0.0806806	-0.0501315	0.280548	-0.00149994	0.7115	-0.0448795	-0.0403176	-0.224458	0.116381	0.119788	0.0258693	-0.0432748	-0.0409345	-0.00413369	0.0422136	0.105807	-0.0310655	0.0175625	0.258082	0.0671793	0.0620812	-0.0625193	0.0637822	-0.0374004	-0.731144	0.432067	-0.0557212	0.225246	-0.101078	0.731179	0.497484	0.676783	-0.0346227
Hs.107	-0.291924	-0.0392242	-0.0600692	-0.183279	-0.0577316	0.746644	-0.522859	-0.018016	-0.0190245	-0.0339997	-0.0187277	0.0406851	0.0456323	0.0441636	0.0400518	-0.0122895	0.0224271	0.03943	-0.0206542	0.0505988	0.0483647	0.00196851	0.11055	-0.0378413	0.0285916	0.105785	0.00904164	-0.0343334	0.0551021	0.0480866	0.123283	0.0330441	0.0119074	0.038376	0.0332035	0.0507325	0.0531767	0.0374829	-0.0141592	-0.025688	0.035879	0.0656454	0.0209307	0.0337223	0.0389418	-0.010691	0.06004	0.0297317	-0.0282179
Hs.107019	0.0540202	-0.014987	0.146108	-0.0238658	0.0581352	0.0774461	0.758361	-0.0194959	-0.0219698	0.125368	0.109164	0.0375305	0.0641231	0.0743807	-0.0309093	-0.0238426	-0.0431364	-0.0562872	0.260205	-0.0354064	0.056452	-0.031281	-0.021623	0.0463535	-0.0203936	-0.0341519	0.0205194	0.0107829	-0.0056853	-0.0566668	-0.0380325	-0.0443735	-0.0236752	-0.0158986	-0.0226893	-0.051932	0.0221733	-0.0386189	0.102203	-0.0122619	0.104183	0.0600156	-0.0212528	0.0542036	-0.0228236	-0.0263099	0.381989	0.106767	-0.0130232
Hs.107213	0.0553413	-0.0133776	0.102277	0.0440457	0.108445	0.0265014	0.0454217	0.0355856	0.045454	0.0357646	-0.0213487	0.059736	0.0823892	-0.024351	-0.181072	-0.0183199	-0.00149075	0.0158582	-0.017847	0.0290945	-0.0203042	-0.0126368	0.0332441	-0.0202098	-0.369641	0.0379395	0.035313	0.0396912	0.0144155	-0.0174058	-0.0194887	0.0427818	-0.0187489	0.0381168	0.125407	-0.017009	-0.0184203	-0.0109316	0.0489681	0.0415359	0.0472245	0.0236999	0.00362019	-0.0202341	-0.0414719	0.221584	-0.0123519	-0.0187513	-0.0173356
Hs.1074	-0.0659486	-0.221853	-0.428014	0.0553862	-0.0122589	-0.0531441	-0.527025	-0.0500745	-0.0746062	-0.0567787	0.0420645	0.041052	-0.035696	0.0241773	0.0808141	-0.0567081	0.0402622	-0.0565325	-0.029825	-0.0360884	0.0517209	-0.162127	0.0640976	0.150245	0.030164	-0.117599	0.00392664	-0.0431556	0.0134554	0.0375864	0.0603418	-0.0377995	-0.00223337	-0.0453765	0.0402912	0.0471121	-0.0695163	0.0191143	0.038079	0.0487804	0.0390872	0.028409	0.49807	0.0508866	0.0484685	0.252646	-0.0753582	0.0176486	0.0214439
Hs.107474	0.0607864	-0.189545	0.0309918	0.0328883	-0.0495177	0.04373	0.0721015	0.0557096	0.010837	0.114804	-0.0614544	-0.0330444	0.054911	-0.0422339	-0.0482208	0.0186453	0.0618189	0.0894605	0.0557939	-0.0330183	-0.00832481	0.0341392	0.0634578	0.294726	0.037606	-0.0461186	-0.0323515	0.0937683	0.0493088	0.0207236	-0.0173563	-0.104528	0.0157899	-0.0466423	-0.0634771	-0.0477016	-0.0453168	-0.0586404	0.0381644	-0.719572	0.821409	0.118022	0.068855	0.129383	0.824872	0.0134111	-0.811111	-0.0440979	-0.0243954
Hs.10755	-0.0560809	-0.0672746	0.0594171	0.0476009	-0.0528437	-0.139709	-0.130851	0.0117636	-0.050161	0.0207539	-0.0497055	-0.0881339	-0.0730457	0.0205477	0.136581	-0.0765295	-0.0519237	0.0644075	0.100122	0.0765817	-0.104008	-0.0578563	0.374024	-0.0525244	0.0939827	0.198893	0.049982	0.0311128	0.0727246	0.0634407	-0.0556819	0.0615048	-0.767449	0.110846	0.0681703	0.17065	-0.0838959	-0.531475	-0.339514	-0.0444256	0.653517	0.0247888	0.0592423	0.074436	0.0567828	-0.150525	0.0556918	-0.819696	-0.170024
Hs.10758	0.0517988	0.0576495	0.0415392	-0.0350037	-0.143778	0.0462616	0.0614662	0.0507459	0.0526153	-0.0280012	-0.0465105	0.0561666	0.110916	-0.123363	0.030446	-0.0759682	0.132407	0.0281062	-0.0757865	-0.0218116	-0.260484	-0.0128706	0.03866	-0.0444023	-0.0444637	0.0406242	-0.0478391	-0.050841	0.0252373	0.00667191	-0.0379761	0.131727	-0.0394298	0.0648784	0.0730746	-0.0299782	-0.0348183	-0.0571199	-0.0472345	-0.0193473	0.0699535	-0.260667	0.0603156	-0.669514	-0.0140736	-0.0465923	0.0421577	-0.0410385	-0.00927197
Hs.1076	0.0286917	-0.0360316	0.0440812	0.0622086	-0.0152625	0.0527931	0.063362	-0.0550413	-0.0834485	-0.0725789	-0.060541	-0.0713572	-0.102318	0.0612567	-0.084539	-0.775467	-0.120711	-0.080241	-0.0482219	-0.0325865	-0.0873601	-0.197685	0.0200949	-0.143801	-0.0796862	0.00366433	-0.0134539	-0.0461361	-0.0709535	0.0583527	-0.0665351	-0.0291443	-0.474371	-0.0311167	-0.0620973	-0.0700404	-0.096274	-0.277086	0.0922957	0.0724951	0.0901639	0.0839324	0.316222	0.20267	0.0939965	0.0732177	-0.571958	0.146619	-0.0604744
Hs.108043	0.0464176	-0.00444702	-0.0277472	-0.313732	-0.0409167	-0.142948	-0.0178958	0.00296816	0.0459251	0.0368009	0.0261991	0.550144	-0.132702	-0.0203417	0.0824591	0.0978058	-0.00814023	-0.047016	0.1802	-0.0367946	0.252224	0.0379851	0.06583	0.0763523	0.182734	-0.0226706	-0.0413081	-0.054664	0.0799924	0.0474261	-0.0252917	-0.0418588	-0.0302137	0.126424	-0.0107637	0.0128215	0.0711734	0.145052	-0.0391277	-0.0369949	0.0349959	0.826747	-0.137712	0.0613034	0.836214	-0.0139512	0.0979183	0.0799446	0.0858671
Hs.108327	0.117777	0.62998	0.319975	0.0125382	0.201966	0.162725	0.145375	-0.0746167	0.0362352	-0.149442	0.126449	0.0920945	0.161709	0.174317	0.0383944	0.176528	-0.262453	-0.140788	-0.0182923	-0.0340107	0.0642268	0.0716676	-0.504734	-0.108065	0.0731733	-0.0614644	0.0061671	-0.0865354	0.0578565	-0.0943879	-0.100998	-0.108741	-0.0794868	-0.119771	0.161601	0.0677921	0.055145	0.120838	-0.0837757	-0.0257354	-0.612974	-0.19597	-0.164336	-0.133438	-0.354696	0.0200533	-0.190947	-0.0806583	-0.104341
Hs.108332	-0.243228	-0.287996	0.0285564	-0.540011	0.320527	-0.0390172	0.0863231	-0.114561	0.284597	-0.0969763	-0.0742946	0.0136022	-0.0284296	-0.00500014	0.0202472	-0.305385	-0.106075	-0.295844	0.076971	0.707252	0.133422	0.0892963	-0.327244	0.0558854	0.0634288	-0.0691519	-0.256401	-0.183441	-0.24389	-0.219399	-0.350015	-0.0911117	-0.249751	-0.0470441	-0.0823007	-0.414556	0.0818816	-0.00576069	-0.00543465	-0.113295	0.306922	-0.151761	0.0255572	-0.000266802	0.196936	-0.0170326	0.134532	0.132617	-0.165254
Hs.108371	-0.022752	0.0297802	-0.0259225	0.0209155	-0.0375053	-0.0589727	0.87399	0.00559567	-0.00572016	0.0286063	0.0129679	-0.0197692	0.0227913	0.0491089	0.0293235	-0.748318	0.713675	0.0121833	0.0827338	0.0052371	0.0343741	-0.0352653	-0.0221403	-0.00714112	0.0933625	0.021711	-0.00174146	-0.0292077	-0.0265525	-0.0172087	0.0267815	-0.0161186	-0.0250678	-0.0260773	0.0426214	-0.0384526	0.0862945	0.00267232	-0.0257286	-0.0428791	-0.0351933	0.521912	-0.0156014	-0.0266715	0.0197631	0.0379431	-0.0174579	-0.0351086	0.0263064
Hs.10842	-0.0494147	0.0832027	0.0756484	-0.150279	-0.127664	-0.106224	0.0743854	-0.0519822	-0.000981336	0.0437572	0.0444254	-0.224058	0.0149421	0.119863	0.594758	-0.780509	0.110117	0.189464	0.0575099	-0.107952	-0.120396	0.0159713	0.496049	0.139893	-0.123406	-0.094899	0.1067	0.463729	-0.374858	-0.76776	0.694602	-0.00112752	0.119608	0.0328226	0.0946455	0.0915497	0.0527091	0.308159	-0.080985	-0.0846058	0.316182	-0.0848473	-0.0440685	0.0491127	0.144775	-0.152551	0.0831642	0.0640441	-0.0977719
Hs.108441	-0.178474	-0.052954	-0.033083	0.0709139	-3.53402e-05	0.133553	0.124864	-0.0414123	0.026845	-0.0543697	-0.0301907	-0.0289623	-0.0516435	0.050402	-0.922254	-0.0311883	-0.0419678	0.0581857	0.048393	-0.0354008	0.0488312	0.0554378	0.109641	0.0866115	0.493479	0.0937646	-0.0397481	-0.0364497	0.0532267	-0.00387911	-0.0469106	-0.0214886	-0.0341883	-0.0202621	0.0193656	-0.0278679	-0.0615579	-0.0105759	0.0540206	0.141153	0.43278	0.0185367	0.0595669	0.0577097	0.11387	0.0608329	-0.0206609	-0.0287049	0.0556019
Hs.108623	-0.507285	-0.0382072	0.196808	-0.0834418	-0.703873	-0.190081	-0.123885	0.0760329	0.0647401	0.0267835	-0.157774	0.0725962	-0.290734	0.0666125	0.189537	0.130976	0.0881398	0.0572298	0.0785194	-0.197587	-0.052055	0.0504415	-0.0738025	-0.186461	0.157411	-0.0978608	-0.130157	-0.100584	-0.192037	-0.0616531	0.159879	-0.747041	0.109225	-0.112103	-0.150306	0.0667046	-0.0377924	-0.461007	-0.564517	-0.509052	0.0542715	-0.215466	0.170037	-0.103716	-0.100393	-0.0157695	-0.0739272	-0.0437559	0.10678
Hs.108642	0.0312631	-0.0505912	-0.0427528	-0.0389552	-0.0424849	0.0886206	0.0881675	-0.0417924	-0.054756	0.057755	-0.0357037	-0.0825045	-0.0782619	-0.0250706	-0.034535	-0.0287535	-0.0316245	0.0271384	0.138765	-0.0278704	0.149586	-0.0275206	-0.0318198	0.0101957	-0.0644077	-0.173034	0.0479581	-0.0376174	-0.0355992	-0.0371434	-0.0106541	-0.0127502	-0.0444576	-0.0450697	0.0286925	-0.0323601	-0.0252412	0.080517	-0.109381	0.0308352	-0.0597277	-0.698387	0.0399425	0.323196	0.0550602	0.0248975	-0.182102	0.0530593	-0.0215639
Hs.108694	0.809549	0.0807345	-0.0557917	0.274255	0.0619417	0.0537654	0.0884368	0.0797546	0.00668645	-0.713683	0.11039	-0.00825327	-0.119401	0.0587006	0.819662	-0.0548885	0.086866	-0.796983	-0.0563699	-0.065647	-0.129567	0.0877789	-0.0983433	0.780271	0.134708	-0.0353981	-0.358384	0.270006	-0.0773064	-0.0398727	-0.0550255	0.101685	-0.145482	0.251668	0.0703345	0.0261571	0.103145	-0.0516533	0.0869592	0.0397457	0.641145	-0.0586276	-0.0623338	-0.03166	0.103776	-0.0464243	-0.0375145	-0.191661	0.0970191
Hs.108705	0.0930467	0.17093	0.248362	-0.0544741	0.158875	0.295495	0.518358	0.0568125	0.0371172	0.0445293	-0.0575876	-0.0464812	0.0690437	0.104464	-0.00490894	-0.0519184	-0.0521408	0.073563	0.00955545	0.0670588	0.00431234	0.0256826	-0.0993728	0.0483457	0.347054	0.407754	-0.0283961	-0.0839014	0.147954	0.0767562	0.114018	-0.0567479	0.0207571	0.0566299	0.0774016	-0.0295713	0.0544917	0.0652396	-0.113659	0.118345	0.155803	0.035035	0.0314281	0.0401753	-0.0861467	-0.172345	-0.148928	0.0566056	-0.327108
Hs.108708	0.0945389	-0.0665594	0.152819	0.145642	-0.0269516	0.119802	0.243767	-0.0115034	0.0119551	0.483619	-0.753174	0.00240135	-0.0140139	0.679106	-0.126266	-0.327662	-0.251389	-0.0417256	-0.090551	0.0698633	-0.231237	-0.096164	0.0509305	0.112815	0.0968124	0.0971059	-0.0605118	0.0940623	-0.0751384	0.104807	0.0701996	0.0662758	-0.0715788	0.0226736	-0.083179	-0.0772033	0.0339244	0.713781	-0.742601	0.199954	0.0640426	-0.19077	-0.0471699	-0.048037	-0.0988953	-0.726285	-0.0683674	-0.124896	-0.00301378
Hs.108802	0.0419822	-0.0748733	-0.0859488	0.0346007	-0.0501462	0.0608638	0.0466191	-0.0895672	-0.0309974	-0.0610989	-0.14372	0.0382873	0.107724	-0.436882	-0.301075	-0.190311	0.0364698	-0.0733708	-0.129523	-0.0455787	-0.108054	-0.214695	-0.0600657	0.0399539	-0.224521	-0.0733317	0.03371	0.01639	0.0401875	-0.108236	-0.0329878	0.176351	-0.0762152	-0.0354898	-0.0298448	-0.103311	-0.10725	0.0113781	0.252906	0.0721188	0.333469	0.0431487	0.0515964	-0.0647815	-0.0303327	-0.0643603	-0.0619057	0.0662432	0.819686
Hs.108809	0.038523	0.0853652	0.191832	-0.194209	-0.0827389	-0.263624	-0.137677	-0.090798	0.0654735	0.0804545	-0.0558381	0.0753746	0.172741	0.0820631	-0.0846534	-0.124017	-0.0357333	-0.0795182	0.373405	0.0400531	0.0485552	0.105162	-0.0437471	-0.185446	0.053596	0.153331	-0.0797769	-0.105936	-0.107435	0.0258343	-0.107707	-0.0121996	-0.130792	-0.127756	0.272327	-0.173735	0.0818153	0.0668576	0.0184893	-0.0163094	-0.370435	0.243199	0.0740219	-0.096406	0.0891982	0.288021	0.185458	-0.320724	-0.0223156
Hs.10882	0.0772277	-0.0519996	0.0670925	0.723397	0.0201915	0.109776	0.0471395	0.0584164	-0.050918	0.00920033	-0.0379847	-0.0275514	-0.0223988	-0.020009	-0.0232425	0.0439925	-0.0192327	0.0525996	-0.0967973	0.00152624	0.0203924	-0.0232966	0.0464969	-0.113881	0.06533	-0.0255463	0.057484	0.0207658	0.0506722	0.0150766	0.19201	0.31834	0.169669	0.0448388	-0.0179063	0.0759472	-0.00628395	0.0319463	0.115918	0.40365	0.0432733	0.04884	0.0437018	-0.160374	-0.0230448	-0.0198765	0.0507114	-0.0541086	0.0471608
Hs.108884	-0.0823833	-0.0385815	-0.0987363	0.616369	0.0215943	-0.0219087	-0.0338668	0.0893934	0.0356132	-0.0133119	0.0859598	0.0709539	-0.0193702	-0.00598383	0.303677	0.0410077	0.0895884	0.0506433	0.01904	0.00807083	0.0932771	0.0650857	0.211142	0.064566	-0.00283063	-0.0229966	0.119732	0.400069	-0.0197936	-0.00465323	0.0268139	0.0567607	0.0989061	0.0685524	0.0792009	0.0729669	0.0727246	-0.0281938	-0.0332705	-0.0413952	0.079081	0.0747375	0.499153	0.219297	0.0671876	-0.156721	0.00156495	0.0620234	-0.0212363
Hs.108885	-0.144268	-0.104343	-0.0597084	0.26224	-0.0406314	-0.0332969	0.0313985	0.0844169	0.115933	0.0932082	-0.0547813	0.221997	-0.0494227	-0.0535224	-0.0425922	-0.0475043	0.295912	0.0633269	-0.0653584	0.0441045	-0.0799352	-0.0759598	0.149475	-0.0412536	-0.0598387	-0.0457124	0.0182772	0.302011	0.0644936	0.216665	0.121199	-0.081949	0.248145	0.0680445	-0.0508574	0.100474	-0.100814	-0.0554679	-0.0495029	-0.0689767	-0.329927	0.122214	0.720187	0.198946	-0.0810561	-0.0588326	-0.0229878	-0.0519675	-0.0353505
Hs.108966	-0.0218172	0.0400144	0.0595926	0.744414	0.0648111	-0.943288	0.0408214	0.0342632	-0.0617442	-0.18938	-0.27505	0.0398772	-0.0488029	-0.0230037	-0.0425911	0.0263384	-0.018593	0.0292926	-0.075137	0.041558	-0.00882867	-0.0346643	0.166522	0.0433769	-0.0464253	-0.042494	0.035284	0.0612555	0.0318201	0.0461197	0.0527601	0.0706526	0.0405366	-0.0125478	0.0357654	-0.0222927	-0.0489153	-0.0281331	-0.0240972	-0.0733059	0.0442401	0.169944	-0.0974427	0.033983	0.0401054	-0.930652	-0.0694767	0.0421936	0.0322215
Hs.109225	-0.106638	0.0800386	0.0751809	0.0278165	-0.214539	0.0218926	0.0254003	0.0467481	0.00581908	0.22933	-0.0366144	-0.029164	-0.0288834	-0.0150435	0.0467077	-0.0224323	-0.018172	0.121065	0.0467411	0.0474956	0.482442	0.0452297	-0.0278313	-0.0248118	-0.0264956	-0.016187	-0.0261502	-0.0491966	0.0198011	0.0419446	0.056595	-0.0223185	0.0307883	-0.0192133	-0.0324432	0.0653699	-0.0316494	0.0462039	-0.109191	-0.0229163	0.0881603	-0.664605	-0.0167378	0.0531351	0.0677629	-0.929999	0.082719	0.0862571	0.0872764
Hs.109494	0.0729137	-0.0525427	0.0824087	0.0811634	-0.0169562	0.0641168	-0.110232	-0.0831054	-0.0862401	0.243054	-0.0772846	0.110861	0.176554	0.0696896	0.0084279	-0.213853	-0.0499945	-0.0461616	0.0331795	-0.0880074	0.0712427	-0.0447976	0.187164	0.138128	0.0816649	0.079501	-0.0947809	0.161594	0.0840943	-0.0704431	-0.0584328	-0.0711908	-0.0339818	0.0599666	-0.134713	0.0151118	-0.125219	0.294442	0.0478692	0.103276	-0.722744	0.0275277	-0.174843	-0.12674	-0.119851	0.0518106	-0.0687893	-0.233515	-0.703794
Hs.109606	-0.0696182	0.0470287	-0.268308	-0.0313272	-0.398749	0.00757342	0.0564996	0.0699598	-0.059096	0.0867303	-0.119767	-0.0459185	0.0823418	-0.199956	-0.160958	-0.0668589	-0.0440625	0.0380407	-0.0570741	0.296584	0.0544441	0.0639667	-0.0848443	-0.061807	-0.0642848	-0.0728083	0.0310575	0.0746004	-0.172856	0.0935264	-0.0315363	0.07116	0.0349843	0.15773	0.14903	-0.113452	-0.267318	0.640019	-0.0781702	0.0535852	-0.0378085	-0.10287	-0.162823	0.240992	0.0875234	0.0863374	0.0935754	0.0142427	0.139394
Hs.110299	0.0642955	0.617712	0.0655335	-0.0576566	-0.0574899	-0.204223	-0.10893	-0.0359505	0.0108592	-0.0577832	0.155969	-0.0734065	-0.0482517	-0.000889296	0.0913019	0.0831964	0.0992434	0.15753	0.0525142	-0.0329796	0.087648	-0.128873	-0.108864	-0.542093	0.11073	-0.0242888	-0.0217497	-0.41521	0.122254	0.0786044	-0.0700666	-0.0472345	0.055113	-0.0701528	0.611395	0.0076118	0.0782271	-0.0199942	-0.0651936	0.0540494	-0.0721073	0.101919	-0.142213	-0.0120435	0.0514134	0.13811	-0.0660426	-0.0467678	-0.212651
Hs.1103	-0.517369	0.0646714	0.182892	-0.031757	-0.12416	-0.17941	0.0331042	-0.0438957	-0.0277196	-0.0503421	0.05678	0.0835328	0.00917038	-0.0707411	0.0366425	0.0724771	0.0641229	-0.101564	-0.0975182	-0.0324249	-0.229339	-0.0763002	0.124571	0.024078	-0.0845097	0.0445807	-0.0547879	0.148849	-0.0601428	-0.0767487	-0.000881856	-0.0663966	-0.0537273	-0.067298	0.049213	-0.0139333	-0.0714232	0.0302384	0.178079	0.127568	0.304675	0.0245729	0.455069	0.213532	-0.0272289	-0.0674756	0.203351	0.170211	-0.0555419
Hs.110364	0.0713363	0.257737	-0.135345	-0.0871788	-0.0462248	-0.0369575	-0.0565596	-0.0346312	-0.0227025	0.0757689	0.0771137	-0.0313901	-0.0380672	-0.0105629	0.0812612	0.108245	0.0592918	0.0583975	0.352038	0.0671693	0.0729164	0.0887704	-0.0436219	-0.0195362	0.476338	0.0508933	-0.058506	-0.0337254	0.07575	0.051434	-0.0260141	-0.0904682	-0.0555583	0.0669892	0.0776391	-0.0369558	0.0619354	0.0661075	-0.0520776	-0.0269906	-0.728634	0.312372	-0.0587796	-0.0890599	-0.0740048	0.50897	0.00410219	-0.032079	0.241448
Hs.110675	0.00037381	-0.103265	0.0463852	0.0403008	0.012209	0.249013	-0.856011	0.0381423	-0.0672345	-0.0665946	0.057562	0.0642219	-0.0761136	-0.0712241	0.0224864	0.0333544	0.0430446	0.0350334	0.0231188	0.0554779	0.0432615	0.0377553	-0.0803552	-0.0785255	-0.05277	-0.535535	0.0302479	0.0318298	0.0253582	0.0647159	0.0678594	0.0186678	0.0388954	0.0442805	-0.0737484	0.0513802	-0.0628256	0.034411	-0.0564526	-0.799036	-0.741796	-0.589872	0.0363168	-0.0757273	-0.0801565	-0.0650432	-0.224201	-0.686507	-0.0718731
Hs.110707	0.0522599	-0.0281244	0.0474985	0.058532	0.0693031	0.0782031	-0.0255104	-0.018025	-0.0545162	-0.0391693	0.129239	0.0408307	-0.051395	0.0581681	0.0701446	0.0789772	-0.721131	-0.0543254	0.0735172	-0.0701567	0.72355	0.0403442	-0.0626916	0.0568698	0.822962	-0.189274	-0.0468973	-0.0581747	-0.0583805	-0.099605	-0.052312	-0.114198	0.0543141	-0.0103094	0.061284	-0.0346455	0.0424179	-0.0791765	0.0552678	-0.0772022	-0.00299566	0.217273	-0.0648145	-0.00493371	-0.405557	-0.0865807	-0.055424	0.188697	-0.0669726
Hs.110802	-0.0671104	-0.0346611	0.0347466	0.090989	0.156639	0.0694626	0.0404557	-0.254144	-0.186421	-0.0350936	-0.0773281	-0.143884	-0.159906	0.138322	0.272245	-0.0537707	0.0755035	0.137939	0.0744767	0.071052	-0.0319648	-0.0130749	-0.118551	-0.183952	-0.0725932	-0.091524	-0.00199312	-0.0649278	0.0945804	0.0717367	-0.0583907	-0.102606	0.0658863	-0.104429	-0.0720406	-0.00291231	-0.0674764	-0.232652	0.0114613	0.0973799	-0.0373221	0.158464	0.118318	0.836131	0.0967586	-0.330889	-0.117161	0.0265105	-0.0981398
Hs.111024	-0.196561	0.0459589	0.0293198	-0.164019	-0.0347027	-0.164233	-0.0311581	0.0427752	0.0415165	0.0937578	0.0724903	0.036505	0.0276716	0.0285436	0.0133246	-0.107967	0.000468838	0.0391057	-0.0292335	0.0264447	0.0230632	-0.0187716	0.0310383	0.031393	0.037035	0.0567605	-0.0095904	0.0845074	0.0725957	0.0366489	0.0394998	-0.0320889	-0.0119316	0.042731	0.0517226	0.041511	0.0372225	0.0386712	-0.171534	-0.0296337	-0.817374	-0.0327126	-0.0262108	-0.0774342	-0.023628	0.0267884	0.172383	-0.0277092	-0.00658938
Hs.111039	0.0528952	0.0354023	0.0417492	-0.0155314	-0.0177321	0.0407281	-0.0162153	-0.0203437	0.0415314	0.0379481	0.0400507	0.0333664	0.044605	-0.0160631	-0.0309196	-0.0513228	0.0316549	-0.0160369	0.06894	-0.0185477	-0.0209911	-0.017912	-0.0307724	-0.0164518	0.0374105	0.041515	-0.0249814	0.0208465	-0.0158253	-0.0194105	-0.0179646	-0.0171125	-0.0131305	-0.016966	-0.0125983	-0.0202197	-0.014892	-0.0129822	0.0755038	0.038341	0.725944	0.0390899	-0.0901299	0.0525219	0.0405553	-0.0266821	0.0522643	-0.0212681	0.0297426
Hs.111126	0.0938669	-0.0160524	0.00275087	0.65322	0.0604164	0.0381732	0.174881	0.0543644	-0.0122944	0.0698801	-0.150772	0.0318583	0.0480471	-0.0686851	-0.0861285	-0.0143979	-0.0415842	-0.0358094	-0.0423906	0.0249573	-0.142251	-0.0296805	0.048255	-0.0431819	0.00504812	-0.0384093	-0.0386225	0.0451521	0.0350504	0.0317889	0.0335022	-0.041312	0.0450766	-0.0335264	-0.0477375	0.0350608	-0.0831302	-0.0442021	0.0255158	0.0560925	-0.885441	0.0462057	-0.0150651	-0.89913	-0.0136197	0.437852	-0.0353842	0.0497212	0.0591294
Hs.111554	-0.186533	0.0455125	0.132063	-0.0309789	-0.123886	0.218254	0.00310966	0.0554445	0.00607802	0.0100596	-0.347781	-0.0463086	-0.172032	-0.0781312	-0.238835	-0.0383515	0.189585	0.141286	0.0468827	0.0610942	-0.0829115	-0.108652	0.27669	0.0407625	-0.0706016	-0.0625338	0.00629749	-0.156082	0.0606894	0.261158	0.0769229	-0.0529821	0.0673501	-0.0361484	-0.00885711	-0.0109617	-0.0464964	0.0452709	0.0220161	-0.0812329	0.136199	0.180417	0.118404	-0.00777981	0.0240491	0.441813	0.0535494	0.0517748	0.26481
Hs.1116	0.0328873	-0.0313541	-0.052337	-0.0798644	-0.0214351	-0.0442011	-0.695146	-0.0405267	-0.0375595	0.178862	0.139942	-0.0262884	0.000361101	0.0533205	-0.0355597	-0.0357463	0.0724259	-0.0403621	0.221242	-0.0421999	0.714694	-0.0399846	0.0626931	0.158735	0.195209	-0.0422732	0.0284451	-0.00894565	0.001258	-0.0416705	-0.0342667	-0.10856	0.00161723	0.0622299	-0.0430877	-0.0426335	0.123102	0.0343966	-0.0437643	0.0584331	-0.0376908	0.113647	-0.0277211	-0.012318	0.831143	0.199034	0.0727623	0.680052	0.0883578
Hs.111732	-0.0483552	0.000487952	-0.3879	-0.720771	0.0084032	-0.0679189	-0.086159	0.0460499	-0.000113498	0.0475122	-0.0447499	-0.0484623	0.059854	-0.0196246	-0.0105153	-0.0648192	0.0938927	-0.0609941	-0.111757	-0.0413219	-0.0491917	-0.0866292	0.011039	0.048221	-0.047953	0.0649825	-0.103149	-0.255622	0.0346404	-0.0341314	-0.0531684	0.0535246	-0.0404792	-0.0454389	0.0502724	0.0271972	-0.857898	0.0499328	0.105528	0.0945171	0.643468	0.041636	-0.371568	0.0556544	0.109071	0.0644326	0.031792	0.113432	0.118952
Hs.111779	-0.0162917	-0.0452177	-0.0458685	-0.00072245	0.0399541	-0.0640921	0.0555196	-0.0525858	-0.0697633	-0.110055	-0.0305555	-0.0452498	-0.0778645	-0.0206664	-0.0485254	-0.0394847	-0.0462617	0.0361178	-0.0579775	-0.0483148	-0.0603621	-0.119544	0.255258	0.137785	0.0459149	0.0953682	0.104591	0.0598488	0.0953226	0.12308	0.111166	0.0483888	0.0697325	0.0636841	0.0480958	0.0565323	-0.04745	-0.0211029	-0.166229	-0.393284	-0.0387075	0.200619	-0.0429444	0.0463648	-0.0660748	0.136022	0.121134	-0.0380024	0.0771283
Hs.111850	0.0626729	-0.132248	-0.0206287	0.704197	-0.0316677	-0.0414257	-0.311517	-0.0506169	-0.0119074	0.0208104	0.326419	-0.0414245	-0.031507	-0.0437546	-0.856494	-0.0321104	0.0287276	-0.0396284	-0.526417	0.052504	-0.945699	-0.0588196	0.43126	0.479615	-0.043022	0.0533466	0.0588739	-0.0702696	-0.0298585	0.0393209	0.137321	-0.0404733	-0.0244958	0.0108989	0.0732136	0.0238901	-0.000307705	-0.877766	0.0360939	-0.00856073	0.180722	0.0752275	0.106815	0.0518891	-0.0289811	-0.0326838	-0.00868154	0.0535064	0.0506495
Hs.1119	-0.0524198	-0.0396913	-0.131967	0.0111703	0.0977266	0.102216	-0.0471122	-0.0566473	0.0236002	-0.0669768	0.513455	-0.0515578	-0.116501	0.163636	0.0918355	0.246151	0.0167827	-0.128467	0.0737246	-0.0543836	0.0460718	0.07298	0.0509014	-0.123964	0.105958	0.0420641	-0.0553951	-0.0291241	0.256428	-0.0467027	0.0787272	-0.124686	-0.0395088	-0.0459897	-0.108036	-0.0646808	0.0372186	-0.0479332	-0.078371	0.0398685	-0.0289181	0.0903215	0.0727406	-0.0809182	-0.0655011	0.0993695	0.358102	0.152068	0.0637562
Hs.111903	0.0604587	0.104996	-0.0550642	0.0296422	0.81709	-0.031147	-0.742331	-0.0445651	-0.0575605	-0.0377039	0.0662354	0.2096	-0.00645071	0.147344	-0.0399107	-0.0459825	0.709123	0.0825926	-0.0353358	-0.0248991	-0.0388119	-0.0534806	-0.29569	0.46061	0.0386384	0.103356	-0.043662	0.0292211	-0.0666763	0.0741469	-0.0544481	0.112626	-0.035629	-0.0354821	-0.0440912	-0.0602219	-0.0679019	-0.0434916	0.0796983	0.189465	-0.0142329	-0.0501555	0.806023	0.0729323	-0.0619954	0.0553547	0.0510152	0.0664362	0.284287
Hs.112078	-0.0506552	0.0952911	0.0949675	-0.0663022	-0.122018	0.0780919	0.0846837	-0.0566138	-0.0170531	-0.0472007	0.212953	-0.047407	-0.0454174	0.0526998	0.0396056	-0.0422613	0.0619481	-0.124076	0.119303	0.00435598	0.125826	0.112147	-0.0736549	-0.288696	0.0845284	-0.0558785	0.0359757	0.194017	-0.0964841	-0.0798284	-0.0478711	-0.0815405	0.0185921	-0.00872288	-0.0506494	-0.122751	-0.0255456	-0.00514089	0.249314	0.0993587	0.234883	0.0702084	-0.196696	0.0571495	0.0265972	-0.0574908	-0.152661	0.214493	0.155425
Hs.112360	-0.0667551	0.327339	0.0733463	-0.047359	-0.0936987	0.0575964	-0.0514031	-0.0698636	0.0307964	0.140632	-0.0478376	0.0867377	-0.0196893	-0.0435641	0.596261	-0.0242622	0.0789113	0.0850576	0.0544423	-0.247352	-0.0256595	-0.0739831	-0.0825143	0.163372	0.29414	0.0953345	-0.0116432	0.316938	-0.0587598	-0.729577	-0.80891	-0.0933444	0.342638	0.0898831	0.0912448	-0.00153565	-0.128306	0.401698	-0.0620201	-0.0921848	-0.0595858	-0.0114452	-0.374775	-0.0665986	-0.058498	0.144242	-0.0470639	-0.0269563	-0.062732
Hs.112743	-0.0923449	-0.318145	0.0137095	0.319013	-0.0340692	0.0142968	-0.0723911	-0.0445494	-0.0122445	-0.518635	-0.0555573	0.06434	-0.0522178	0.05489	0.737461	-0.0427083	0.057958	-0.0364586	-0.0448721	0.0139921	0.0647954	0.0298869	0.323334	0.512333	0.0352475	0.163315	-0.0414533	0.0116506	0.0682982	0.0248272	0.0432783	0.0528367	-0.0694088	0.0672364	0.0648929	0.105131	0.0365835	-0.0603915	-0.0237228	0.00344855	0.0736332	0.0518103	0.0187647	0.0453763	0.0525519	-0.0416694	-0.858679	-0.617816	0.00527445
Hs.112933	-0.0956136	0.0542941	-0.261784	-0.22174	-0.245852	-0.724984	0.0751408	0.0487486	0.0566285	0.0922318	-0.0612354	-0.116789	0.118474	-0.172889	-0.0640518	-0.0417872	-0.0860156	-0.0516544	0.0409798	-0.0596574	0.0073617	0.0678899	0.0855704	0.0492345	0.0209485	0.0557831	-0.00311824	-0.0714946	-0.08807	-0.055877	0.050417	-0.0320552	-0.0307159	0.058584	0.147205	0.0886655	0.411777	0.0507656	-0.101422	-0.0688262	-0.068824	-0.176025	-0.0440967	-0.229549	-0.115873	0.204814	0.151092	-0.238274	0.105884
Hs.113	0.754319	0.0187084	0.476746	0.260213	0.463581	-0.037364	0.0999119	0.0523648	-0.0696761	0.113747	0.103593	0.104112	0.759147	-0.470986	-0.114205	0.0345353	0.128701	0.0438381	-0.111598	-0.0615209	-0.106756	-0.491975	-0.168067	0.124044	0.0374829	-0.0919333	0.0942607	-0.0304815	0.127246	-0.0650053	-0.154547	0.768177	0.315722	-0.0434562	-0.0796416	0.0227128	-0.148951	-0.0909379	0.373939	0.744798	0.304511	-0.0259694	0.770434	0.124943	0.109492	-0.0470903	-0.191683	-0.00619269	0.132089
Hs.113082	0.0521523	-0.0539209	0.078761	0.0454699	-0.039608	-0.019396	-0.0833599	0.0572607	-0.0286572	-0.0756377	0.0440128	0.0649786	0.0404529	-0.0498965	0.019278	-0.0135494	-0.0381242	0.0583546	0.0223191	0.0424904	-0.02428	0.0490775	-0.330419	-0.100365	-0.028906	0.0122989	0.0531839	0.0673423	0.0614879	0.0471423	0.0426768	0.0529944	0.0805907	0.0689878	0.0363858	0.0960825	-0.0319608	0.0423072	-0.0513978	-0.101603	-0.100773	0.0934918	0.0677881	-0.0580862	-0.199778	0.0189354	-0.0439469	-0.113244	-0.858929
Hs.11342	-0.0316004	0.0573209	-0.239041	-0.0147875	-0.0260189	-0.100306	-0.189809	0.0466754	-0.0477902	0.0245144	0.0568124	-0.123663	0.0749082	0.23307	0.0380528	0.0500462	-0.0181332	-0.000736361	-0.0803439	-0.0695604	-0.129666	0.0463637	-0.552216	0.0826917	0.0466196	0.229122	-0.11456	-0.0649865	-0.0958722	-0.0865343	-0.119809	-0.0452053	-0.0223334	-0.199866	-0.155719	0.100802	-0.0670629	-0.0857845	0.0335669	0.159366	0.126955	-0.0567775	-0.0352701	0.00305039	0.118801	-0.0736104	0.0845263	0.0722248	-0.500285
Hs.113882	-0.0859727	-0.0751765	0.0781751	-0.407287	-0.0742601	-0.677489	-0.082697	-0.100573	-0.0386818	0.400482	-0.142416	-0.0693804	-0.0866147	0.0801061	0.0780251	0.135285	-0.0859226	0.0822435	0.0297537	0.0806259	0.0623353	0.0772781	0.441024	0.70104	0.159106	0.115037	0.0722738	0.605523	-0.0675968	-0.0306769	0.226207	-0.108883	0.133049	0.0921788	-0.052904	0.0826304	-0.231473	0.336709	-0.0917097	-0.0530148	-0.101068	0.13776	-0.116785	0.00978213	-0.398622	-0.0193079	-0.103979	-0.136162	-0.00470635
Hs.11393	-0.0791768	-0.0778275	-0.0919732	0.107537	-0.106071	-0.148047	0.0499343	-0.0922055	0.085707	-0.707462	-0.0964692	0.0616284	0.076114	0.0710284	-0.0203156	0.00943924	0.0868619	0.0539249	0.0760922	0.0557558	-0.120483	0.178298	-0.27722	-0.293976	0.075347	0.0799575	0.15804	-0.265639	0.113309	-0.0217218	-0.043052	0.133597	-0.106599	0.0423406	0.0860958	-0.0767954	0.00198176	-0.0478474	0.195239	0.262327	0.0464023	0.117149	0.0653433	-0.127057	0.408052	0.0552184	0.284687	-0.034249	-0.223265
Hs.114169	-0.0846402	-0.25718	0.0412753	-0.124748	0.0811853	-0.250748	-0.715145	-0.0995013	-0.125624	-0.576272	0.0576289	-0.0764844	-0.0990187	0.0713378	0.0566612	-0.0890385	-0.0417178	0.0354656	0.217931	0.0313335	0.121358	0.0627739	0.0555286	-0.0414683	-0.056234	-0.189919	-0.0738048	-0.226818	0.0580908	0.124808	0.0823918	0.119276	0.00466804	-0.106869	0.0592384	0.0535952	0.047564	-0.110048	-0.691697	-0.791448	0.0888923	0.0652731	0.563977	0.0536983	-0.0564235	-0.329533	-0.432851	-0.0869736	-0.516575
Hs.114218	-0.0397148	0.0580455	0.0853221	0.120422	0.0538217	-0.0984056	0.158869	-0.105726	0.0978905	0.0959932	-0.0603756	-0.0544786	0.16911	0.123577	-0.11237	-0.0809436	0.0827224	0.0407726	0.0874933	-0.0582209	0.0764473	-0.189777	0.00778895	0.295712	0.641525	0.083253	-0.118115	-0.143135	-0.0919315	-0.0654743	-0.130849	-0.661839	-0.149081	0.0372266	0.108857	-0.337053	0.424045	-0.732991	0.0779265	-0.154827	0.729413	0.108617	0.0313121	-0.0638993	0.192614	-0.0589234	0.0534513	0.742986	0.305346
Hs.114360	0.14501	0.450075	0.135499	0.0562148	-0.0547916	0.109706	0.763153	0.0558699	-0.00575144	0.0529374	-0.133319	0.103024	0.0902199	-0.0333819	0.0774946	0.786403	0.183402	0.155776	0.121359	-0.0586696	-0.0651028	0.0120852	-0.0418064	-0.0824461	-0.0546834	-0.420074	-0.0659863	-0.0607712	0.779283	0.0188622	0.0247515	0.0934089	-0.0613545	-0.0596481	0.122784	-0.0407867	0.682768	-0.205754	0.137965	0.082101	-0.0898951	-0.0369507	0.304921	0.103832	-0.155939	-0.0169012	-0.042912	-0.0952397	-0.0768142
Hs.1144	-0.0698012	0.18646	-0.0825854	0.0717307	0.536908	0.246775	0.4203	0.0118451	0.044892	0.055411	-0.0961059	-0.0699211	-0.0190457	-0.111711	0.0698609	0.0522154	0.0756107	-0.0700701	0.13362	0.0344367	0.144472	0.0879422	-0.459787	-0.154858	0.0878516	0.00301887	-0.136552	0.0221158	0.0866777	-0.0416821	-0.0842892	0.0320976	0.0393641	-0.067329	0.0728412	-0.111993	-0.0936037	-0.0829493	-0.711017	-0.565189	0.706336	-0.514692	0.103236	-0.0616265	0.0782087	0.153857	-0.336428	-0.107164	-0.703873
Hs.114408	0.325895	0.120339	0.0872064	-0.56736	-0.224693	-0.246383	-0.347325	-0.0440512	-0.0184544	-0.149883	0.265703	0.107407	0.145361	0.373577	0.539972	0.240565	0.170394	-0.0911536	0.104067	-0.0848226	0.0295912	0.104378	-0.0547147	-0.0141944	0.277525	-0.135196	-0.0868543	-0.00202296	-0.109674	-0.135725	-0.293536	-0.050173	-0.0185571	0.0227964	0.133531	-0.105368	0.143583	0.10981	0.184474	0.082209	0.0850434	-0.0994026	-0.0153736	0.564101	-0.31598	-0.0909635	0.046745	-0.172163	-0.148369
Hs.11465	0.00834277	-0.0760265	-0.0735106	-0.27575	-0.0961849	-0.522114	-0.116858	-0.0329203	0.101778	0.150178	-0.693927	0.0523261	-0.0111257	0.0743427	0.0981682	-0.0073829	0.0665381	0.0604469	-0.21226	-0.0985255	0.0292773	-0.103393	-0.414178	0.0662214	-0.612799	0.687102	0.00821078	0.313076	-0.235809	0.162427	0.113708	-0.0990531	-0.680348	0.001236	-0.790093	-0.147179	-0.21116	0.0660129	-0.188024	-0.0454701	0.0720332	0.0479141	-0.0704126	-0.122795	0.149599	0.0752856	0.0737505	0.0442571	0.0138919
Hs.1148	-0.157895	-0.780956	0.230417	0.642679	-0.841357	0.0773941	-0.0170208	-0.026127	-0.862079	-0.171949	0.329439	-0.145171	-0.169999	-0.0749005	-0.678592	-0.155003	0.043592	0.0709445	-0.255457	-0.0435482	-0.172706	-0.27421	0.0384378	-0.126328	0.0586712	0.123008	-0.0127316	0.0874249	0.0498962	0.0432811	-0.212866	-0.146379	0.0844402	0.048331	0.0518344	0.0620525	-0.068975	-0.865714	-0.00673151	-0.103604	-0.462651	0.0578751	-0.140078	-0.0857612	-0.16762	-0.783965	-0.810271	-0.377335	-0.0685312
Hs.115181	0.0567944	-0.00318849	0.0781862	0.0918342	-0.0400584	0.00846328	0.0577865	0.0223249	-0.123759	0.0527991	-0.0371479	-0.0518934	-0.035734	0.0295293	-0.142714	-0.108855	0.0695105	-0.101303	0.07556	0.0606537	0.0397446	-0.0327849	0.037181	0.00512822	-0.113709	0.0227088	-0.0558009	-0.0561806	0.00265662	-0.0410313	0.0487067	-0.156485	0.0612836	0.0394959	-0.112062	-0.0460654	-0.0655232	-0.234518	0.0409545	0.736605	0.0307937	-0.0414563	0.0116623	0.0440481	-0.0517916	-0.133412	-0.499088	-0.0353683	-0.0468716
Hs.115242	0.0566123	0.0774847	-0.0325978	-0.0487181	0.0728136	0.0325954	0.100178	0.00904305	0.0797191	0.0577379	0.00352395	-0.0337956	-0.019024	0.0588743	0.0353726	0.0118618	0.0365346	0.0124565	-0.0314309	-0.0385992	-0.0252914	-0.0119609	-0.0366281	-0.0244433	0.094933	0.0526153	0.04308	-0.046876	0.00749454	-0.027732	0.032303	-0.0390228	-0.00021182	-0.0141877	0.168867	-0.0319658	0.0975711	0.0589029	0.0644744	-0.866529	0.400316	-0.199999	0.745027	-0.25283	-0.707873	-0.0534785	-0.0221826	0.128281	-0.0480473
Hs.115256	-0.0446863	0.111686	0.0846698	0.279396	0.743543	0.289133	0.0580859	-0.0350028	-0.0487678	-0.0378842	-0.038372	-0.0716047	-0.0462079	0.0422938	-0.0140494	0.0501068	-0.0972285	-0.0397514	-0.0777146	-0.101131	-0.021609	-0.0719207	-0.02977	0.0483072	0.0362102	0.0394097	-0.0605131	0.0734489	-0.0370418	-0.0210263	-0.0424646	-0.0344359	-0.137858	-0.0127492	-0.0314767	-0.0563508	0.0123448	-0.0554764	-0.707471	-0.130905	-0.0521957	0.0771152	0.23323	0.139386	0.10093	0.0667099	-0.233404	0.0911735	0.0678986
Hs.115474	0.0974354	0.138666	0.120791	0.0312128	0.175043	0.0581289	0.139648	0.000360936	0.0107547	-0.030529	-0.0362501	-0.0536253	-0.0332695	0.0628938	-0.0301976	-0.0571277	-0.0382951	0.0601204	-0.0257555	-0.068944	0.562842	-0.0491642	-0.0953754	-0.0358581	0.0206462	0.0874173	-0.0602305	-0.0927889	0.0327377	0.0597662	-0.0166933	-0.0297428	-0.0579369	-0.0280477	0.70707	-0.0125599	0.0785359	-0.0057985	-0.0397194	-0.0391424	-0.0219238	0.146053	0.0869309	-0.0372375	0.0591698	0.223092	0.0514295	-0.0319236	0.0523719
Hs.115617	-0.640883	-0.0896215	-0.048158	0.364801	-0.132057	-0.331328	-0.0594733	0.0473073	0.070288	-0.0842517	-0.050493	0.0962382	-0.473611	0.0512535	0.355375	0.363698	-0.00681651	-0.0663581	0.0541262	-0.174597	0.0634922	-0.00579792	-0.0675966	-0.0917393	0.0964682	-0.109135	-0.321488	-0.139659	-0.0822051	-0.11436	0.0946202	-0.481559	0.0801149	-0.165107	-0.249078	-0.00102615	-0.0839475	-0.511946	-0.638278	-0.651638	-0.23433	-0.126863	0.215582	0.0531186	-0.594436	0.309583	0.00497655	-0.0842252	-0.0131774
Hs.115907	0.122125	0.0860004	0.025501	0.0633791	0.435516	-0.0891931	-0.0284343	-0.073244	-0.0915772	-0.492624	0.104684	-0.0526083	-0.0650619	0.0749673	0.0414001	0.25601	-0.06717	-0.0870065	0.0437537	-0.0547759	-0.0908847	0.0907145	-0.0257364	-0.0461885	0.0180932	-0.195214	0.0546051	0.0629903	-0.0172641	-0.00548222	0.0331774	-0.051654	0.0686062	-0.0678079	-0.0687825	0.0645367	0.0785152	-0.0835062	0.228898	-0.0161375	-0.723943	0.221039	0.181203	0.0537265	-0.0753664	-0.71391	-0.0412976	0.183294	-0.0968579
Hs.1166	0.110125	-0.0712376	0.0642068	0.0657417	-0.0652507	-0.0467737	0.0784984	0.0654585	-0.0615903	-0.0689592	-0.116538	0.143808	0.257022	-0.0176091	0.126481	0.0870999	0.0925765	-0.0234519	-0.0641732	-0.0516662	-0.0679544	-0.0740444	0.227589	0.0559664	-0.702256	-0.189538	0.0722869	0.0682799	-0.0576105	-0.0588219	0.0787947	-0.0344135	0.127967	0.420432	-0.10362	0.0893426	-0.0584634	0.0586402	0.0731164	0.0693891	0.501689	0.0630586	-0.159539	0.0920339	0.222489	-0.0031807	-0.044568	-0.022365	0.0614642
Hs.116774	0.0746077	0.058684	0.28613	-0.0728091	0.0809665	0.167666	-0.768189	0.0347826	-0.0758679	-0.0511566	-0.159566	-0.0857489	-0.0619196	-0.202464	-0.0846804	-0.0816896	0.114095	0.00992154	0.0181752	0.0728755	-0.0930529	-0.0216505	0.133435	-0.0618931	-0.122519	-0.0778408	-0.000470922	-0.221627	-0.0747221	0.338772	0.262393	-0.0807768	-0.0343824	-0.0367564	-0.0499649	0.0621641	-0.0579518	-0.0900211	-0.00389631	0.397933	-0.105821	-0.089562	0.0955275	0.0638452	-0.255234	0.143082	0.164858	-0.405715	0.352048
Hs.116784	0.101864	0.179642	0.342755	-0.0121851	-0.136913	0.141913	-0.00523133	-0.069626	-0.115977	-0.0746259	0.106	0.0513479	0.136031	0.225103	-0.0114894	0.0655458	-0.0768099	0.0181695	0.639804	-0.0482066	0.0116142	0.191822	-0.0810089	0.0875557	-0.0219854	-0.0769944	-0.0821097	-0.183429	-0.0150274	-0.0812275	-0.380597	-0.0473782	-0.185333	-0.0847999	-0.279598	-0.0910576	-0.0553373	0.00689352	0.135762	0.22353	-0.108848	-0.0618426	-0.0249245	0.783507	0.153223	-0.079233	0.827778	0.485361	0.219977
Hs.11711	0.0680022	-0.124984	-0.103992	-0.0285621	0.0370708	-0.0640822	0.034607	0.0462581	0.0430142	-0.218572	0.0773253	-0.0560071	0.105544	0.0441788	0.105741	0.0984822	0.0331637	-0.0327292	-0.213048	-0.0902645	-0.685845	0.0794274	0.159684	-0.0869659	0.0883981	0.026643	-0.221826	0.0509814	0.00441653	0.0494104	-0.0988501	-0.0918488	0.0579602	0.00778253	-0.137795	-0.0449775	-0.151468	-0.201969	0.0722266	0.110404	0.042754	0.0701414	-0.814622	-0.813465	-0.093413	-0.0983012	-0.110186	-0.0664762	-0.090867
Hs.117367	-0.149342	-0.0909383	-0.120876	0.501069	0.123022	0.0755516	-0.254798	0.0665568	-0.0505294	-0.0836373	0.12491	0.0635463	-0.0767706	-0.0689532	0.217275	-0.0438503	0.0369545	-0.004726	0.0845863	-0.0793886	0.0780914	0.119896	0.516204	-0.088996	0.0736362	-0.507992	-0.0722999	-0.0670245	-0.0584356	0.0665388	0.102283	0.261095	0.0901673	0.121818	0.150744	-0.0123698	0.0291278	-0.218301	-0.0434927	-0.105725	0.600201	-0.165055	-0.225624	-0.0573807	0.699486	-0.0739614	-0.327932	-0.0842514	0.0257644
Hs.117546	-0.393194	-0.120178	-0.103973	-0.0436392	-0.0650682	0.0161674	-0.150267	0.0337856	-0.178881	-0.260533	0.0533677	-0.100701	-0.0855672	0.268948	0.282491	-0.128129	-0.0652793	-0.120363	0.0502457	-0.118345	-0.137682	-0.406389	0.0508693	-0.11166	-0.0987005	-0.607151	0.0358289	0.187129	-0.087692	0.033407	-0.00751811	-0.0378811	-0.0405586	-0.0956164	-0.129372	-0.076993	-0.00755913	0.741657	0.0201137	-0.535031	0.0703224	0.00750037	0.849804	0.0854735	0.0253692	-0.606112	-0.384025	0.0369737	-0.0706735
Hs.1176	-0.264085	-0.050153	0.0731108	-0.162125	-0.102313	-0.712672	-0.680373	0.0111763	0.0797674	0.0672136	-0.0878477	-0.00353472	0.0909024	-0.0642949	-0.0980414	-0.0642516	-0.0846054	-0.0803903	-0.0891059	-0.0824825	-0.0796112	-0.0705906	0.0462215	-0.083777	-0.126631	0.033529	0.123868	0.0713376	-0.0741577	-0.0955888	0.167511	0.0580595	0.029132	-0.052545	0.11482	0.307954	-0.0193929	-0.0378718	0.0824306	0.373227	-0.140123	0.081956	-0.0173451	-0.00849174	-0.0906483	0.578738	0.395776	0.152643	0.187535
Hs.117780	-0.387411	-0.0861114	0.0313473	0.510849	0.0490225	0.0586796	0.0707093	0.0109323	-0.00283286	0.0490984	0.0347547	-0.021765	0.0451178	0.0195246	-0.0151596	0.0126824	-0.0424159	0.0388909	-0.0424233	-0.0440487	0.0491384	-0.0392722	0.70845	0.16284	0.0235599	0.0849496	0.0380253	0.0422607	0.00365108	-0.010896	0.0267257	-0.00472047	-0.00916845	-0.0177986	-0.0326534	-0.0429648	0.0257275	-0.0255501	-0.695152	-0.218926	0.26872	-0.0664579	0.0463963	-0.0248507	-0.133918	0.0469634	-0.102597	-0.0642123	0.0480064
Hs.117938	0.00819013	0.0602297	0.0535102	0.0139879	0.0956216	0.707076	0.186405	0.073427	-0.0246832	-0.0287923	-0.0252061	-0.0400997	0.0540586	0.00266158	-0.0313652	0.10311	-0.0257136	0.136443	0.0126896	0.0452178	0.0532253	-0.0375372	0.129828	-0.0248218	-0.0191661	0.0225973	0.138941	-0.0251845	-0.0195566	0.0624305	-0.0297972	-0.0290935	-0.0315641	-0.0193527	-0.0246006	-0.0521825	-0.0126505	-0.0449813	0.62087	-0.118813	0.0537819	-0.818937	0.16933	-0.00607575	-0.0948103	-0.0202433	-0.0492208	0.052446	-0.057792
Hs.118021	0.294245	0.0364557	-0.0561724	0.220948	0.54239	-0.0463174	-0.0707605	0.0966302	-0.051313	-0.0988059	0.366523	0.0413463	0.108009	0.0535375	0.0653461	0.147076	-0.0731105	-0.0598998	-0.0444537	0.0188885	0.157246	0.155755	-0.0808312	-0.383612	-0.245423	0.0269797	-0.0825049	0.144221	-0.1251	0.0752633	-0.0510504	-0.0679754	-0.0737298	-0.0611898	0.0720195	-0.00817613	-0.0801365	-0.1372	0.0953362	0.132783	0.701412	-0.165637	0.519104	-0.0936281	-0.0610867	-0.0999405	0.0702742	0.196889	0.0769037
Hs.118110	-0.924807	0.0206287	0.0446996	0.0868605	-0.935082	0.0441703	-0.149264	-0.137989	0.0539748	-0.31986	-0.241394	0.0679313	0.0749078	-0.0253775	0.0501542	0.0445822	-0.206356	-0.386543	0.0431167	0.0328979	-0.0303595	0.0443662	-0.892371	-0.10881	-0.606939	0.0924332	-0.189425	-0.750681	-0.931711	-0.254704	-0.167786	0.0264474	-0.305014	0.0472306	-0.16779	0.0795523	-0.137574	-0.226662	-0.0682383	-0.135201	0.0458292	-0.925627	-0.0168707	0.0644526	0.194317	0.0441278	-0.142393	0.0386286	-0.090674
Hs.118174	0.399404	0.0363094	0.0572961	-0.101947	-0.0666786	-0.0713275	0.043667	-0.0544096	-0.0372305	-0.0556263	0.0880455	-0.0405272	-0.0312246	-0.113214	0.0874742	0.378724	-0.0728323	-0.0476881	0.0422007	-0.0543904	0.0821683	-0.00393725	-0.210828	-0.542586	0.436307	-0.0550278	-0.0995509	-0.009455	0.044224	-0.0676584	-0.0604966	-0.0673268	0.0420784	-0.0814971	-0.0478716	-0.0585236	-0.00111487	0.0105822	0.0396839	-0.0311717	-0.0628637	0.0511762	0.0953228	0.0887539	-0.102771	-0.100233	-0.0750394	-0.0779171	-0.0525133
Hs.118442	0.140588	0.0953278	-0.177646	0.656856	0.723412	-0.0666932	0.16342	0.131991	-0.0524004	0.0307323	-0.400584	0.0433064	0.140722	0.0809508	-0.203379	-0.128732	0.405045	-0.0331357	-0.0952099	0.0487524	0.0497698	0.0117421	0.193743	-0.112176	-0.295868	0.059566	0.0755777	0.195872	0.0780405	-0.0880863	-0.0641631	-0.120864	-0.387134	0.103653	-0.0574155	-0.151223	-0.122173	0.509493	0.0620883	-0.0925537	-0.0545985	-0.121977	-0.223839	-0.108752	-0.0215755	0.117679	-0.313501	-0.233757	0.107561
Hs.118483	0.0511182	0.171275	0.0992892	-0.0203446	0.107799	-0.0673832	-0.0555889	-0.0521831	-0.120149	-0.0899622	-0.0780472	0.0648289	0.0886516	-0.041541	0.295907	0.113517	-0.0270527	-0.0860921	-0.112334	-0.187847	-0.0800044	0.1046	-0.280583	-0.12821	-0.117237	0.147232	0.0481961	-0.0501666	0.0565195	-0.349671	-0.125029	0.065812	0.0857451	0.0593393	0.117679	0.060849	-0.11209	-0.0132069	0.0590029	0.134929	0.262509	-0.727065	0.0772457	0.0735374	0.0554689	-0.610616	-0.0678241	0.0603447	-0.0776641
Hs.118684	0.133105	-0.0140559	0.136535	-0.0487518	0.81264	0.0384644	0.738771	-0.0539915	0.0526228	-0.0289628	-0.0464429	0.0711718	0.130877	0.35157	-0.0730989	-0.0552184	0.0759075	-0.0542682	-0.0505418	0.0583438	-0.072889	-0.0634522	0.0661654	0.0680388	-0.0601546	-0.057065	0.495671	-0.062405	0.0432983	-0.0105214	-0.0919356	-0.0510262	-0.124156	-0.0100969	-0.0261705	-0.140448	-0.111392	-0.0804795	0.159938	0.0732937	-0.0710585	-0.699331	0.110159	-0.232893	0.223	0.0234061	0.116862	0.0873488	0.0832521
Hs.118722	-0.017723	-0.0833541	0.0489202	-0.0206502	0.261244	0.231624	0.0827829	0.0658337	0.0771378	-0.0449835	-0.0658089	-0.0115146	0.095402	-0.0709781	-0.0615691	-0.08337	-0.0708847	-0.0627481	-0.238462	0.0751583	-0.107384	0.0633352	-0.062189	0.0308949	-0.195737	0.0983617	0.0612603	0.0999807	0.0777154	-0.0681676	-0.072241	0.13999	0.0540674	-0.0455214	-0.146325	-0.0921793	-0.0772905	0.127178	0.522477	0.23061	-0.162843	-0.549642	0.117407	0.064028	-0.0898547	-0.0879934	-0.0492403	0.0152329	-0.0495114
Hs.118787	-0.0732939	-0.0830031	-0.0927105	-0.317864	-0.357701	-0.116082	-0.576889	0.116007	0.0999472	0.205095	0.102922	0.147025	0.0680434	-0.0406778	0.0148581	-0.174904	0.122405	-0.0214343	0.530781	-0.0807298	-0.0485032	-0.0508186	0.253956	-0.077318	-0.244899	0.0879656	-0.0860003	0.0538387	-0.105804	-0.0200574	0.170353	-0.193882	0.707353	0.0818356	-0.111485	0.0969716	0.170488	-0.10071	-0.294935	-0.104138	-0.0998025	0.70988	0.118654	0.0264386	-0.00830374	-0.0244413	0.0753713	0.0694093	0.206421
Hs.11881	-0.105069	-0.0140194	0.238766	-0.0448821	0.0198147	-0.46607	-0.102364	0.0825889	-0.055545	-0.22924	0.0821255	0.11597	-0.206884	0.0957308	0.239504	0.0938608	0.0058779	0.0497845	-0.0917926	-0.13195	0.181057	0.0866114	0.0349171	0.684312	0.135567	0.216056	-0.095268	-0.0877388	-0.0510834	0.0799531	0.0782192	0.0117493	0.141523	0.0712603	-0.045492	0.122082	-0.0699901	-0.11826	-0.454125	-0.454632	0.707641	-0.0882287	0.121593	0.0390561	-0.17042	-0.0877678	-0.134582	0.242081	0.0327051
Hs.118825	-0.700874	-0.322459	-0.225759	-0.0469809	-0.14582	0.0529422	-0.134758	0.0287266	0.051716	-0.11262	-0.0511465	0.0446664	0.22967	0.0735428	-0.0552123	0.0907681	0.0420934	0.0749254	-0.134843	0.0495676	-0.185417	0.0550954	0.0629256	-0.0730364	0.0841127	0.0619941	-0.10744	-0.121715	0.200575	0.0135544	0.0660764	0.0792527	-0.205728	0.0292109	-0.0293009	-0.130915	0.0550272	0.0498158	0.0528234	0.0125265	-0.31458	0.0548495	-0.67081	-0.58483	-0.026147	-0.227104	0.0600782	-0.101851	-0.341085
Hs.118836	0.0662788	-0.0502353	0.107462	-0.126194	-0.558862	-0.191561	-0.583306	0.0789582	0.127202	0.104646	-0.240784	0.0330554	0.0643228	0.0663474	-0.132383	0.15324	-0.0949188	-0.143342	0.216	-0.0221502	0.0856084	0.0905614	-0.244957	-0.0650127	0.0238761	0.0307758	-0.341111	-0.141074	-0.417229	-0.130261	-0.0940646	0.22847	-0.146781	0.132383	0.0778885	-0.0616586	0.0661879	0.586633	-0.135922	0.142446	-0.571711	0.0615437	-0.0823799	0.0298862	0.579445	0.114457	0.657664	-0.219761	0.097132
Hs.1189	-0.0151679	0.224854	-0.0103258	-0.014439	-0.189584	0.0711208	0.060405	-0.00495094	0.0432475	0.0252575	-0.0190953	0.0225589	-0.0141909	-0.0115178	0.0426577	0.0209445	-0.0201053	-0.0138215	0.0693432	0.0728491	0.138628	0.0557631	0.0177442	-0.0192436	0.0476595	0.0436685	0.00841185	0.0486377	-0.0165688	0.0125497	-0.00797729	0.0274845	-0.00196138	0.0284367	0.051661	-0.0134663	0.0269379	0.00183497	-0.0259065	-0.0500771	0.699007	0.102748	-0.0179148	-0.0196141	0.0087015	0.198437	-0.0061654	-0.0159131	-0.988
Hs.118910	-0.0108163	-0.064594	-0.0649531	-0.544764	-0.0426018	0.035034	-0.201515	0.0575144	0.086468	-0.0581518	-0.0536501	0.0737685	0.279703	0.157908	0.80217	-0.0821682	0.0969101	-0.0600609	-0.0528556	0.0388594	0.0735083	0.517342	-0.160851	0.362726	-0.0541537	0.160712	-0.120714	-0.048099	-0.0786265	-0.0514174	0.115685	0.39998	-0.0564901	0.0702148	-0.0574299	0.117843	0.0967079	0.0698814	-0.0371214	0.0858098	-0.0755551	0.119387	-0.0795259	-0.1331	-0.0378484	0.0302037	-0.0821911	0.730236	0.0867062
Hs.118962	0.0203502	-0.053871	-0.234345	-0.549022	-0.0640194	0.0578951	0.0985951	-0.0669574	0.63209	0.164191	0.0632721	0.00354464	0.0651065	0.0860944	0.0424999	-0.0937137	-0.0478274	-0.13808	0.0598844	-0.0428208	0.160891	-0.0784399	-0.0502084	0.0774697	-0.0797943	-0.0591824	0.0500381	0.0751253	-0.139961	-0.102885	-0.0763521	0.0503582	-0.080273	-0.0471722	0.0287241	-0.181477	0.0401423	-0.0559246	0.219581	0.155452	0.265065	0.0949099	0.0267505	0.118477	-0.0860847	0.427159	0.127702	0.131644	-0.0919259
Hs.1191	-0.115939	0.0575929	-0.783984	-0.341438	-0.0690502	-0.730242	-0.662546	0.0607084	0.056086	0.0420364	0.0981974	0.0919914	0.0693212	0.0518794	0.0638865	-0.123175	0.0862825	-0.0700821	-0.0438321	0.0243096	0.00579418	-0.104336	-0.0811272	-0.0611341	0.0546787	0.134867	-0.111437	-0.114037	0.0541603	-0.061473	-0.0257455	0.101258	-0.0453985	0.062193	0.34795	0.0385336	0.0493856	0.0593097	-0.0701023	0.00451332	0.0875223	0.045991	-0.693463	0.0978889	0.0375361	0.00611601	0.394779	-0.0135195	-0.0609181
Hs.119129	-0.0898712	-0.077597	0.0812251	-0.203836	0.120256	0.0226815	-0.147394	-0.0646395	0.0990698	0.043502	-0.707967	-0.0508648	0.0163589	-0.167991	-0.47583	-0.617448	0.118945	-0.111941	-0.167693	0.0468992	-0.120453	-0.113223	0.0719527	-0.105399	-0.708503	-0.0853708	-0.0576908	0.140587	0.0830859	0.341844	0.185485	-0.316391	0.145848	-0.114544	0.0705236	0.0834298	-0.152302	-0.200683	-0.132998	0.234288	0.15954	-0.0955454	0.197844	-0.00439948	-0.11333	0.554824	0.0656473	0.0655465	-0.0874678
Hs.119222	0.685763	0.134493	0.521632	-0.114862	0.700239	-0.00843487	0.193476	-0.0560448	0.14546	0.560837	-0.0753852	-0.0323945	0.201625	-0.0109329	-0.0600835	-0.0546992	0.183053	0.144295	-0.0579436	-0.0848935	-0.0486822	-0.0492145	-0.0571702	-0.715443	0.0632627	-0.0284891	0.0265855	-0.202728	0.0910814	0.0112048	0.0304298	0.07894	-0.0546017	-0.0199458	-0.0250868	-0.1113	0.11726	0.282426	0.0753882	0.256132	-0.0739406	-0.0230332	0.103686	-0.0624782	-0.0452041	0.103386	0.293558	-0.0554372	-0.101328
Hs.11951	0.0916466	0.187569	-0.00965222	0.221006	0.165275	0.055075	0.115609	-0.133378	-0.0704198	-0.246469	0.0619728	0.0598114	0.0301412	-0.0138653	-0.0739064	0.102527	0.0622923	-0.179129	-0.121646	0.0640416	-0.0804787	0.14651	0.0741569	0.0614678	-0.209158	-0.081628	0.0504277	-0.0538986	0.136088	-0.0112408	0.0832604	0.0782563	-0.0193532	-0.0770335	-0.0925678	0.0538542	0.124806	0.0526027	0.0744143	-0.0737483	0.164089	-0.252632	0.672391	-0.0844649	0.0684733	-0.0903284	-0.0336205	-0.0950952	-0.232999
Hs.119571	-0.304498	-0.0760238	0.0370527	0.180248	-0.151351	-0.12134	-0.0744152	0.0780106	0.0888116	-0.0798397	-0.10879	0.135935	-0.191969	-0.0744951	0.131201	0.107679	0.174459	0.0836833	-0.06915	-0.0719844	-0.193256	-0.0181013	0.0840455	-0.0630632	-0.273647	-0.0426754	-0.0957737	0.00698612	0.0169414	0.103086	0.120509	-0.55319	0.153203	-0.0295762	-0.145786	0.0444667	-0.0883724	-0.231569	-0.364308	-0.309909	-0.0286827	-0.103826	0.76843	0.116943	-0.0935868	-0.083316	0.0204536	-0.0692719	0.280124
Hs.11958	-0.921506	-0.0195275	-0.0323531	-0.0611029	0.224246	-0.863956	0.0636652	0.0502242	0.0641957	-0.035423	-0.0391863	0.0695402	-0.0382519	0.029526	0.0889875	0.0855411	0.0656224	-0.0382711	0.0530687	-0.0655872	-0.0120783	0.0212228	0.0491523	0.0403015	-0.0347135	-0.0328274	-0.0292238	0.0605258	-0.0196924	-0.0330499	0.0757181	-0.0534393	0.106867	0.0438542	-0.0341779	0.0547076	-0.0275807	-0.0495963	-0.164398	-0.111433	0.64902	-0.00145076	0.150396	-0.0461363	0.285479	-0.0212199	0.0589005	0.0398184	0.0219448
Hs.119591	-0.15239	0.113198	-0.325159	-0.247711	-0.588949	-0.185242	0.186552	0.0703901	0.0856816	0.0667842	-0.0699711	0.0727826	0.237341	0.0752906	0.143827	0.0654695	-0.0486342	-0.0927842	0.497549	0.103268	-0.116742	-0.330834	-0.0786452	-0.0523609	-0.0708546	-0.190707	-0.0571641	-0.0869822	0.0692297	-0.0594928	-0.0972595	-0.102931	-0.0841385	-0.0572005	0.163107	0.00196234	0.140035	-0.070127	-0.0822921	-0.0337198	0.466094	-0.0573251	0.0455568	0.176388	0.714341	-0.0559972	0.532713	0.0811048	0.225101
Hs.119597	-0.0785026	-0.00656615	-0.112062	-0.240135	-0.23164	-0.033068	-0.0476521	-0.090127	0.0552694	-0.0449152	-0.43189	0.0627913	0.263175	0.306618	-0.0646585	-0.81394	-0.082134	-0.571117	0.0309884	-0.0266256	-0.29777	0.0715614	0.0523712	-0.156467	-0.769714	0.0294203	0.084407	-0.111322	0.449434	-0.210504	-0.173682	-0.0406921	0.0521221	0.0544954	0.0523066	-0.107369	0.0479029	0.115645	0.0541753	-0.0250235	0.126988	-0.823971	0.00589373	-0.146343	0.0717157	-0.177551	0.103654	0.0946668	0.0642589
Hs.12013	0.112393	0.463382	0.156378	-0.0874714	0.0220796	0.167726	-0.0680886	0.013724	0.150585	0.183141	-0.597106	0.0404283	0.0697248	-0.0583452	-0.143117	-0.109234	-0.00381722	0.0875002	0.445262	0.0360284	0.0289636	-0.000332522	-0.142425	-0.142361	0.0936768	0.462122	0.0562941	-0.178204	0.0615952	0.0862988	0.0127203	0.100648	0.0541044	-0.091173	0.0784021	0.090828	-0.0830374	0.170099	-0.0713476	-0.0551439	-0.645361	0.596995	0.0150667	-0.112184	-0.21858	0.126507	0.185285	-0.138518	0.27761
Hs.12056	-0.780121	-0.589553	-0.437577	-0.393409	-0.755768	-0.796824	-0.704255	0.0512761	0.0385287	0.0553806	0.0451944	0.0677417	0.0414582	0.0478217	0.0600389	0.0560368	0.0459891	0.0548933	0.0489744	0.0151687	0.0463151	0.0235114	0.0335078	0.0405379	0.0468502	0.0398222	0.0140536	0.022105	0.0355508	0.047301	0.0463781	0.0176439	0.0573417	0.047082	-0.00594507	0.0498878	0.0444162	0.0359836	-0.415481	-0.533427	-0.093621	-0.10648	-0.0820518	-0.11701	-0.211768	-0.145835	-0.103953	-0.170239	-0.101742
Hs.12068	-0.0544279	0.316247	0.0859621	-0.134135	-0.128909	-0.065286	0.188507	0.0531915	0.100492	-0.0815497	0.125172	-0.0719469	-0.0310092	-0.0854092	0.103818	0.0884195	-0.15045	-0.145092	-0.054797	0.0688002	-0.481964	0.0621522	-0.0182845	-0.316684	-0.0658449	-0.085005	0.224214	0.172405	-0.0408458	-0.0793459	0.0813752	-0.213897	0.0514571	-0.101038	0.22714	0.00288958	0.0805112	0.250369	0.298317	0.767856	0.261862	0.00251423	-0.0721757	0.747605	-0.154099	-0.0878583	-0.0930021	0.00759494	-0.0583389
Hs.1209	0.134113	-0.109356	-0.0785152	0.0718513	0.0649317	-0.0264055	0.412574	-0.0257141	0.0699796	-0.285978	-0.00902106	0.0686811	-0.0792497	0.244717	-0.0671038	0.0483428	-0.00859016	0.0218219	0.0455467	0.0758635	-0.0424748	0.140021	-0.0719623	-0.164476	0.00455513	0.0243602	0.083862	0.136284	0.267553	0.0471222	0.124529	0.10608	-0.0750744	0.0676028	0.0252473	0.0537473	0.0276307	-0.0259707	-0.0601051	-0.0848356	-0.00214206	-0.234253	0.430069	-0.718881	-0.240357	-0.277092	0.12128	-0.63523	-0.103599
Hs.1211	0.535429	0.0885391	0.146324	-0.0188605	0.716785	-0.093304	-0.131336	0.272985	0.0247799	0.0392999	-0.0649044	0.131609	0.0259147	-0.0809488	-0.0845773	-0.0748739	-0.0104074	-0.0836709	-0.032872	-0.0765308	-0.150601	0.1483	-0.10672	-0.0589322	-0.217736	-0.0534723	0.0720559	0.0607117	-0.0554157	-0.0618173	-0.00270156	0.48634	0.0626643	-0.0542062	0.126719	-0.0675075	-0.152725	0.12072	0.128791	0.539009	-0.133312	0.200687	0.109346	-0.10469	0.2417	-0.0190604	0.217775	0.0695331	0.0850432
Hs.121549	-0.0293049	0.107458	0.0600786	-0.0782232	-0.0404002	0.00328972	0.0977218	-0.0510074	-0.0731032	-0.065819	0.321603	-0.0749525	-0.0147685	-0.0399664	-0.0376225	-0.066904	0.217059	-0.106018	0.0448343	-0.0485706	-0.0126169	-0.0635978	-0.0465909	0.00857083	0.158502	-0.0497449	-0.0603838	0.0755937	-0.14751	-0.059665	-0.107141	0.0316201	-0.0631185	-0.0516487	-0.0957828	-0.590099	-0.0528219	-0.0505071	0.345231	0.289615	0.738442	0.105704	0.267505	0.242552	0.140067	0.199282	0.0623681	0.576105	0.639691
Hs.121576	-0.596557	0.0251073	-0.255945	-0.188427	0.282904	-0.0470437	-0.495444	-0.0955663	-0.100536	0.0510651	-0.045046	-0.110621	-0.155125	0.056749	-0.0730026	0.191914	-0.0158464	0.0589728	0.0843399	-0.070034	0.0303192	-0.173211	0.136098	0.0288676	-0.314964	0.176145	0.124465	0.110474	-0.110231	0.0952661	0.0866268	-0.163766	0.0237075	-0.103672	-0.135197	0.0639655	0.0256303	-0.0181742	-0.0504153	-0.100159	-0.593714	-0.126666	0.106904	-0.164056	-0.453743	-0.14229	0.0945512	-0.433064	0.10337
Hs.1216	-0.0580738	-0.0836121	-0.034379	-0.0818697	-0.0190956	0.0665294	0.0265406	-0.026275	0.0687028	0.0663022	-0.0466974	-0.0753521	-0.0260291	-0.0485066	-0.0698644	-0.0501329	0.0630682	-0.0720443	-0.0482654	-0.0218795	-0.723576	-0.334104	0.169801	0.29458	-0.0656307	0.0547865	0.029657	0.077063	-0.0417905	-0.0473607	-0.0598223	-0.0246015	0.0585544	-0.0158651	-0.0463663	-0.0452848	-0.0688694	-0.120348	-0.00429859	-0.0475655	-0.0340492	0.0769583	0.101946	0.0975679	0.11007	0.172865	0.363193	0.0902437	-0.0231422
Hs.12246	0.0533535	0.067828	0.0344945	0.0380122	0.281337	-0.311758	-0.050233	-0.0443905	-0.0840341	-0.0363457	0.317054	-0.0022819	-0.0497276	-0.0435724	-0.233668	0.186858	0.0395437	0.124696	-0.0461836	-0.0384977	0.0330632	-0.0554966	0.23495	-0.690321	-0.0307666	0.0940268	-0.0479774	0.0674445	0.0542245	0.145473	-0.0689602	-0.0295128	0.0869432	0.0343676	0.0731318	-0.0425304	0.0925112	-0.044325	-0.0398838	-0.0786483	0.0476553	0.0758053	0.0187837	0.0118579	0.0296739	0.0717649	-0.244627	-0.0621744	0.0506538
Hs.122575	0.0870978	0.132309	0.0533285	0.103253	0.434732	0.130893	0.117365	-0.0215769	-0.0187539	-0.0275008	-0.0125641	-0.0129756	0.00902621	0.0014756	-0.020207	0.0656306	-0.0162311	0.0350842	-0.0171717	0.0135797	-0.0184379	0.0450677	-0.017577	-0.0236996	-0.00892071	-0.0433391	-0.019	-0.0171918	-0.0171194	-0.0210485	-0.0361637	-0.0248637	-0.0258137	-0.026099	-0.0169914	-0.00946422	0.0573056	0.0059397	0.161391	0.117143	-0.9725	0.0671369	0.0544652	-0.0403584	0.0553676	0.0528855	0.356424	-0.0172514	-0.0310188
Hs.122669	0.0585988	-0.0451508	0.0455635	-0.161123	-0.0220881	-0.0404721	0.729913	-0.0463824	0.0547706	0.014499	0.0448343	0.0481854	0.0361863	0.0313707	0.0940129	-0.106753	-0.0356744	-0.0409761	0.0436471	-0.0600082	-0.0334105	-0.105644	-0.0694927	-0.0876629	-0.0605057	0.0589635	0.0309887	0.0895588	-0.0469034	-0.0512394	-0.0458551	-0.00304245	-0.0350431	0.0596241	0.0256769	-0.55492	0.0344547	0.0290529	0.0507759	0.0803928	0.706669	-0.0562244	0.143051	0.00576944	0.391698	-0.0401726	0.188697	0.0555936	-0.0433349
Hs.12337	-0.0341604	-0.108982	0.00664488	-0.139874	0.0429598	-0.0924041	-0.0620549	0.0857478	0.0065382	0.0669503	-0.0664096	0.0220837	0.0932891	0.129597	0.0966315	0.087687	0.165263	0.231896	0.187739	0.209922	-0.00466197	0.164429	0.158328	-0.195233	0.076046	-0.00208494	0.191768	0.101568	0.201926	0.288373	0.249956	-0.0451924	0.155144	-0.0162742	0.131277	0.0976291	-0.0300363	-0.0785864	-0.1024	-0.0510923	-0.0995376	-0.219795	-0.0696885	-0.164061	-0.150461	-0.115235	-0.0789358	-0.0710326	-0.224814
Hs.123654	0.517991	0.126355	0.103898	0.0639457	0.617177	0.170802	0.129666	0.0579741	0.0851105	0.0256319	-0.100122	0.129372	0.0908817	-0.100913	-0.16855	-0.0972852	-0.0493536	0.0868911	-0.0894045	0.0692588	-0.0479442	0.0251666	0.705483	0.100615	-0.0573367	0.579265	0.0527871	0.0598589	0.0550086	0.0339596	0.0959122	0.0507412	-0.0377682	0.0596306	0.076151	-0.0317117	-0.093896	0.0702705	0.147335	0.0934121	-0.0440084	0.0570145	-0.0824869	-0.069825	-0.188286	0.0879915	-0.0513271	-0.043354	-0.337798
Hs.12373	0.137094	0.207879	0.393311	-0.0651912	0.0662777	-0.0561827	0.0655848	-0.123019	-0.0438678	-0.0431148	0.641046	0.144203	0.380898	0.247564	0.116547	0.549058	-0.00456549	-0.115041	0.21323	0.0830244	-0.015738	-0.096392	-0.0942754	0.0693028	0.13261	-0.100255	-0.0778818	0.0962593	0.0861013	-0.162653	-0.185525	-0.0367629	0.0711656	-0.0929983	-0.0907434	-0.0823937	-0.0676596	-0.0415411	0.253619	0.080219	0.0813663	-0.291723	0.0961534	0.353839	-0.0462373	0.10349	0.0112584	-0.047737	0.079898
Hs.12379	0.0630719	0.0452411	0.0920913	-0.00358215	0.0537946	0.0823838	0.004347	0.0902108	0.0857961	-0.0889465	-0.370941	-0.0465432	0.0591162	-0.603155	-0.728132	0.00142521	-0.166138	0.0319209	0.0264659	-0.000564761	-0.199285	-0.0997117	-0.0554193	-0.308079	-0.0906284	0.100366	0.0564202	-0.0119411	0.0400755	0.0170127	0.0961303	-0.120888	0.0548613	-0.0650487	-0.00925162	-0.0856574	-0.0973472	0.0431771	-0.127006	0.0921583	0.0362306	0.0378598	-0.133688	-0.440703	-0.479686	0.733259	-0.770837	-0.618628	-0.302205
Hs.12385	-0.0483432	-0.239073	0.0543561	0.156348	0.0975889	-0.112059	0.0558857	0.0620554	0.0546268	-0.441335	0.100783	0.0717631	-0.210316	0.0657026	0.518285	0.0615444	-0.000975252	0.0615259	-0.246853	-0.0987291	-0.0882873	0.0937593	-0.160687	0.0976522	-0.0124061	0.0613074	-0.0356128	0.060154	-0.0362291	-0.0194212	-0.104037	-0.105649	-0.108112	0.0753184	-0.0632368	-0.0520053	0.0510013	-0.180676	-0.831323	0.0408842	0.0881384	0.0647885	0.0211583	-0.832763	0.0407969	-0.00283199	-0.088706	-0.716011	-0.00377601
Hs.124027	-0.0753038	0.610395	-0.141615	-0.0611905	-0.136987	0.055876	0.0872071	-0.0252894	-0.0317462	0.117715	0.0703741	0.0621216	-0.068326	0.0788388	0.108763	0.101087	-0.0769503	0.0568564	0.108019	0.0904914	0.560466	-0.0653818	0.030189	0.215887	0.252943	-0.178198	-0.0510696	-0.0362451	-0.0655296	0.0681195	-0.110297	-0.0806319	-0.127171	-0.0123953	0.222362	-0.0192067	0.0713011	0.0823665	-0.0578059	-0.0131594	-0.0733074	0.118536	-0.632691	-0.115132	0.452135	0.0916483	0.0841214	-0.185287	-0.411501
Hs.124029	-0.0233158	-0.0286183	-0.0292272	0.0237522	0.00177825	-0.035627	-0.0305093	-0.0164763	-0.173054	0.0331264	0.0452865	-0.0503814	-0.0297321	0.719701	0.446353	-0.264244	-0.0312889	-0.038511	-0.0302476	0.0410518	0.03003	-0.87049	0.0348008	0.152262	-0.0293758	0.0341815	0.0585641	0.271519	0.0554475	0.0597497	0.271897	0.0630343	0.0822895	0.0186925	-0.0326956	0.0718907	-0.0209014	0.0507003	-0.658908	0.0618514	-0.0316954	0.0522449	0.0441443	0.00305974	-0.0236377	-0.0597175	-0.0309665	0.303789	-0.0253424
Hs.124085	0.11355	0.0366634	0.0666186	-0.061634	0.0908125	0.0475879	-0.0533103	0.0823226	-0.0528138	0.0993691	-0.0373906	0.0310405	0.208628	0.0776419	0.0187269	0.0560602	-0.05618	-0.0277448	-0.0275978	-0.0276428	-0.055132	-0.0527763	0.81948	0.72251	0.0651967	0.0747916	0.113281	-0.273877	0.0593751	-0.02788	0.0887402	0.0761074	0.0916586	0.0145857	-0.0436757	0.0751918	-0.0558463	-0.177499	-0.0897125	-0.342377	-0.0271145	0.0803723	0.0349951	-0.0731859	-0.0643561	0.289592	0.0130203	-0.230015	0.221647
Hs.12409	0.0427047	-0.0857028	-0.0919228	-0.00202689	-0.0714946	-0.552582	0.099962	-0.0780314	-0.26931	0.0605646	-0.0756292	0.596712	-0.0767789	0.288861	0.306694	0.146399	-0.0750014	-0.017773	-0.0716518	-0.0752047	0.628263	0.108954	-0.0308857	0.526015	-0.0785078	-0.0128513	-0.0410787	-0.0775113	0.103077	-0.0148334	-0.0894957	-0.176994	0.0780802	-0.087741	-0.158186	0.0530538	0.133402	-0.129988	0.0674072	0.0668045	0.10135	0.103294	0.0975113	-0.517112	0.156521	0.0796309	0.132115	-0.200649	0.0620062
Hs.12413	-0.592128	-0.396	0.0509306	-0.0793136	-0.0864026	-0.011541	0.0116319	-0.181666	-0.107642	0.100343	-0.0225614	-0.116771	-0.738532	-0.102653	-0.0855567	0.0730886	-0.234215	0.114746	0.0853183	-0.026395	0.117781	-0.0278443	0.0662209	0.0715781	0.649531	-0.0994086	-0.0411741	0.181554	-0.0968086	-0.0975275	0.0719268	-0.550164	-0.303613	-0.0882634	-0.121109	-0.661145	0.0372123	-0.169097	0.0769097	-0.69198	-0.232419	0.088649	-0.0565726	-0.00136394	0.586585	0.113093	-0.211029	0.0543927	0.12235
Hs.1244	0.0355586	0.0619792	-0.316006	-0.0457764	-0.0394852	0.057642	-0.0699228	0.00613958	0.216329	-0.0479074	-0.289906	0.0410495	0.0551325	0.0527262	0.0396066	0.0833337	0.0945419	-0.20301	-0.0124414	-0.0443853	0.10663	-0.0637547	-0.0619352	0.11325	0.011468	-0.0713361	-0.0629466	0.054391	-0.0508569	-0.740591	-0.37456	-0.0388607	-0.0509105	0.099661	0.0576847	-0.0463414	-0.0555518	0.0693684	0.0569167	0.077812	-0.0435919	-0.0724537	-0.132491	0.0705198	0.178179	0.067255	0.00115647	0.416118	-0.0495243
Hs.12482	-0.11326	-0.138132	0.158713	-0.17962	-0.403383	-0.340994	0.099736	0.0493847	0.0777549	0.0338625	0.0990491	-0.0993698	-0.0403675	0.0291717	0.054813	0.0234504	-0.306746	-0.175718	-0.00286843	-0.433838	0.0615346	0.0612016	-0.279899	0.033342	-0.121479	-0.121278	0.399274	-0.249742	-0.238088	-0.467178	-0.199099	0.015179	0.0682607	0.0899379	0.0125826	0.041054	-0.104943	0.156229	0.0811224	-0.134876	-0.0973149	-0.105976	-0.0941866	0.0897544	0.235315	-0.0646969	-0.0690122	-0.089201	-0.0351526
Hs.12503	-0.476265	-0.0590885	-0.0626101	-0.0682707	-0.0827076	0.760025	-0.0602814	0.0597135	0.0161368	0.869478	-0.727996	-0.677091	-0.0779247	0.0691006	-0.0345347	0.0912162	-0.0337047	0.239827	0.572474	0.0930953	0.107635	0.121476	-0.0431919	-0.0707241	-0.00447162	-0.055807	-0.0217294	-0.0980963	0.0549966	0.0853137	0.0327228	-0.0672689	-0.0391582	-0.060781	-0.0699885	0.128185	-0.064742	0.0625139	-0.0891091	0.0657536	-0.0813191	0.81636	-0.112545	0.0588434	0.0286499	0.104869	0.218099	0.0453646	0.0150522
Hs.1252	-0.0777137	-0.0927539	0.599672	-0.0461421	-0.0220451	-0.0570954	-0.0685614	-0.0522972	-0.0729794	-0.264709	-0.0120428	0.0717967	-0.0510787	0.10691	-0.0554889	-0.0235834	0.0967438	0.061015	-0.0650572	-0.00401495	-0.0566566	-0.0549525	0.133119	0.100474	-0.0633188	-0.0521935	0.0208134	-0.0887374	-0.0202818	0.00541553	0.0929928	0.0502616	-0.0510467	0.0628284	-0.0681973	0.0778711	-0.0183741	-0.0680686	0.203579	0.177476	0.312731	0.632538	0.286918	0.202374	0.461457	0.595823	-0.781222	-0.706604	0.412744
Hs.12532	0.706939	-0.373607	0.203393	0.127327	0.163752	0.035516	-0.0753418	0.0447769	-0.0688328	-0.0804178	0.083072	-0.0711683	-0.0760574	-0.110796	0.0905311	0.0929524	-0.0876454	0.0644892	-0.0952339	0.00162577	-0.129162	0.0116195	0.137952	0.2789	0.0143358	-0.0657551	-0.0659235	-0.0814454	-0.074762	-0.0872445	-0.0504665	-0.0391898	0.0123287	-0.048323	-0.191956	-0.0571529	-0.0681335	0.0106457	0.0906559	0.170033	0.192913	-0.0699702	0.286339	-0.793259	-0.367122	-0.665782	-0.0305849	-0.0881514	-0.707171
Hs.125359	-0.10026	-0.0140548	0.0594519	-0.0642692	-0.0738779	-0.374642	-0.2604	0.0960536	0.08188	-0.080209	-0.182155	0.176091	-0.0893401	-0.0609855	0.0603047	0.0652138	0.0736351	0.0931658	0.0615566	-0.0504352	-0.146734	-0.00782268	0.0619171	-0.0747981	-0.118792	-0.083901	-0.00991271	0.149958	-0.000366984	0.0649408	0.166917	-0.317458	0.138365	-0.0278959	-0.122687	0.0639049	0.0512988	-0.213378	-0.728529	-0.0856279	-0.0124072	-0.315498	0.0801988	-0.0654478	0.0106764	-0.346612	-0.0709905	-0.0831539	0.0607009
Hs.12540	-0.117309	0.00852826	-0.575588	-0.1591	0.0668132	0.0393197	-0.119059	-0.0556736	-0.0474765	0.103341	0.0449575	-0.0695264	-0.0688119	0.0675145	-0.100171	-0.0337818	-0.0681083	-0.0741386	0.106931	-0.0690083	0.126076	0.0277649	0.0377623	0.0650905	0.00718957	-0.0776277	0.0531796	0.0836991	-0.0715757	-0.145449	0.051199	0.00277813	0.0345947	0.0860419	-0.0100562	0.0510346	-0.0174691	0.0563358	0.0530364	-0.0771868	-0.741877	0.149624	-0.157954	-0.512484	-0.242223	0.0991242	-0.173803	-0.183712	0.0764832
Hs.125453	-0.0222396	-0.0640173	0.0406989	-0.246861	0.0149331	0.00138499	-0.00514376	-0.0641041	0.0686376	0.0679945	-0.0993085	0.0456294	0.101694	-0.0434782	-0.12382	-0.135905	0.0322249	-0.00656162	0.0867385	-0.05617	0.0230786	0.125677	0.0063399	-0.0792482	-0.0853035	-0.0744047	0.086246	-0.234049	-0.0834519	-0.0415619	-0.0645759	0.058821	-0.0139462	0.108032	-0.108227	0.130559	0.0718036	-0.0712675	0.115449	0.0415976	-0.0672245	0.341497	0.0637622	0.0134913	-0.0574211	0.452755	0.382434	-0.0726624	0.141562
Hs.1259	-0.491639	-0.0846449	-0.144489	0.0674207	-0.112658	-0.0896459	-0.330549	0.0538934	-0.101884	-0.160256	0.0797399	0.0531488	-0.0403867	-0.0584598	0.0545967	0.052197	0.0492062	0.0596333	-0.0621836	0.0876185	0.0517222	-0.0848653	0.0594854	-0.0708939	-0.0316703	-0.0474958	0.0458263	0.0470404	0.0528901	0.0548728	-0.0479366	0.0511178	-0.00895475	0.119444	0.0557307	0.0537164	-0.0687698	0.00823314	0.055426	-0.0875456	-0.0655074	0.593973	0.0729033	0.101435	-0.0623333	0.421857	-0.0530682	-0.619575	0.159921
Hs.126076	0.0451204	0.0532506	0.0619678	0.0703064	0.0435858	0.0602582	0.423089	-0.0373791	-0.00375382	-0.0553313	0.0231959	0.0277468	-0.0221402	-0.0444277	-0.0350228	0.0510631	0.027818	-0.0395122	-0.0345343	0.0411218	0.053149	0.0635279	-0.216222	-0.288825	0.0502085	-0.00843699	0.0673148	0.0517889	0.021819	-0.0482114	0.0194194	0.0378897	-0.0234814	0.0391687	0.0530806	0.0684496	0.0138063	-0.0860045	0.226093	-0.879473	0.168564	-0.941627	0.0610169	-0.0888851	0.105025	-0.421868	-0.0972548	-0.393366	-0.0646526
Hs.126256	0.0458538	-0.207111	-0.088203	-0.186122	-0.0995721	-0.489565	-0.115754	0.0896964	0.0702829	0.27754	0.0619326	0.0732465	0.203194	-0.0680076	-0.0340083	-0.182647	0.0650103	0.0252487	-0.092081	0.0526961	-0.0376671	-0.0654126	0.128064	-0.0374201	-0.0915256	0.0560259	-0.0411977	-0.0459165	0.072595	-0.0253663	0.21456	-0.0504058	0.117739	0.0652581	0.0516118	0.0640081	-0.015972	-0.0680603	0.0562061	-0.0588868	0.739148	0.341295	0.0148592	0.0609441	-0.137948	0.171595	0.0548506	-0.0231663	-0.721423
Hs.1265	0.0748281	0.225202	0.0721484	0.0541868	-0.15717	0.0517126	0.0632915	-0.0473476	-0.0466579	-0.0868464	0.079124	-0.027948	0.0417368	-0.0561379	0.104197	0.0595583	0.0258809	0.0401291	-0.0354258	-0.0600206	0.0468046	0.0458203	-0.0550016	0.0665306	0.00192041	-0.143601	-0.0545852	-0.0595045	0.0445912	-0.0448293	0.713743	-0.0491919	-0.0491665	-0.0763449	-0.0788313	0.0559411	-0.0670749	-0.0604767	-0.0560946	0.070234	0.0455106	0.00633233	0.0435706	-0.743415	0.166013	-0.0171905	-0.125091	0.0346194	-0.114306
Hs.12719	0.0617453	0.0843345	-0.0627392	0.0899643	-0.0458831	-0.105864	0.0521531	-0.0613888	0.0415285	0.0880352	0.0910675	-0.0290735	0.0683469	0.0495211	0.0734398	0.0604356	-0.0523002	-0.159611	0.0742822	-0.0848274	0.360747	0.0314116	0.0574171	-0.182261	0.811769	0.0737342	-0.06102	0.0624892	0.0579341	-0.0655257	0.0212584	-0.0434873	-0.0693926	-0.0983448	0.0921041	-0.0490927	0.0841094	-0.0919779	0.0605103	0.0533359	0.0651318	-0.663207	-0.0851227	0.819828	0.687098	-0.0607277	0.0840964	0.0267536	0.153606
Hs.127376	0.045505	0.0473268	0.087397	0.0584778	-0.0389904	0.0343088	0.118797	0.106469	0.0168204	-0.06657	-0.239782	0.13187	0.100205	-0.0968515	-0.492593	-0.0896916	-0.0697634	0.0944282	-0.0552159	0.00248087	-0.201507	-0.0784328	-0.0571875	0.0454991	-0.167282	-0.0940367	0.0268229	-0.00374933	0.0669044	-0.0257343	-0.0192239	0.0533515	0.00986352	-0.0486909	0.070128	0.0931016	-0.139843	0.0651553	0.170006	0.121123	-0.723199	0.0648908	0.0477631	0.0130112	-0.061772	0.0264281	-0.0711122	-0.0474394	0.0867206
Hs.1274	-0.591814	-0.143435	-0.0871118	0.0609087	-0.549696	-0.103602	-0.110103	0.0646629	-0.0779424	-0.179936	-0.0796888	0.054515	-0.263783	-0.153506	0.107791	0.0407884	0.0770597	-0.168304	0.0564542	-0.184574	-0.286246	0.0184538	0.159932	-0.392324	-0.137408	-0.266408	-0.0899686	-0.125955	-0.178488	0.0846992	0.115201	-0.723886	0.070202	0.0757404	-0.464788	-0.101317	0.0388106	-0.677461	-0.112763	-0.717669	0.0712235	0.0785315	0.111736	-0.126306	-0.131239	0.0470376	0.0162329	-0.489813	0.0748319
Hs.127428	0.0371271	-0.0445201	-0.0757373	0.0440102	-0.719053	-0.206171	-0.417747	-0.0623229	-0.0423144	0.0510609	0.0722607	-0.327306	-0.0321903	0.0980249	0.0263835	-0.0516702	-0.0244148	0.0227817	0.0450153	-0.0716064	-0.0427466	0.0380126	-0.0518837	0.0489601	-0.0388315	-0.0437629	0.0453732	0.0961506	0.0153605	-0.0785123	-0.053462	-0.0798594	0.0440512	-0.142544	-0.0431821	0.0332505	-0.126265	0.0577202	-0.041715	0.0180965	0.148816	0.126661	-0.0188593	0.119447	0.729828	-0.0398475	0.237324	-0.0610141	0.0448293
Hs.127436	0.741845	-0.277297	0.124334	0.322276	0.741543	0.0973041	0.151652	-0.0539686	-0.123461	-0.68095	0.171372	0.106478	0.550009	0.0145515	0.083235	0.113327	0.0877951	-0.0689414	-0.109034	-0.058904	-0.0662431	0.025538	0.0942478	0.212777	-0.0501953	-0.116561	0.0726648	0.0692002	-0.110574	-0.0475377	-0.0834139	-0.0734206	0.032367	0.012558	-0.106436	0.0992125	-0.0628612	-0.0573938	0.140766	0.185222	-0.0697119	-0.0734414	0.135185	0.283282	0.105554	-0.216723	-0.148864	0.117922	-0.126486
Hs.127799	-0.328843	-0.175687	0.351694	0.151427	-0.283796	0.0957848	0.032897	0.0173983	-0.322111	0.079434	0.589985	-0.378355	-0.411104	-0.212845	-0.0693957	0.115973	-0.163293	0.15049	0.424515	0.134608	0.218389	0.0936591	-0.201859	-0.203665	0.0775583	-0.263278	-0.0110901	-0.445965	0.0477136	0.161762	-0.0321769	0.012864	-0.0189601	-0.196716	-0.0124971	-0.137467	0.0746659	-0.0506411	-0.18647	-0.0527919	-0.120591	-0.389097	-0.372214	0.0680085	0.0565384	-0.241178	-0.155518	-0.0213277	-0.14003
Hs.127826	-0.0793158	-0.0530002	0.71318	0.115132	0.168691	-0.128799	-0.556838	0.0301822	-0.107142	-0.252345	0.794764	0.0692304	0.117222	-0.0570806	-0.068774	-0.0231951	0.092538	0.103642	0.0976604	-0.0514884	-0.0597809	0.208269	0.0745129	0.0239929	0.113085	-0.0903257	0.0937599	-0.0784358	-0.0754518	0.0536884	-0.0407559	-0.0985101	0.230456	0.0264272	-0.0244224	0.102357	0.0718334	-0.0480736	0.382568	-0.0570471	0.089661	0.437988	-0.0660683	0.0418053	-0.277556	0.043107	-0.0690928	0.0358504	0.0821384
Hs.1279	-0.323413	-0.0754836	0.112697	-0.0265002	-0.354605	0.00240763	-0.0566846	0.0928306	0.108924	0.108972	0.0981927	0.0651356	-0.663814	-0.0320146	0.0646872	0.076216	-0.0241172	0.64878	-0.00498241	0.11357	0.187626	0.0408357	-0.091769	-0.081745	-0.13843	-0.102531	-0.0651408	0.101438	-0.0899699	0.129423	0.216775	-0.221289	0.0734423	0.0613783	-0.0711122	0.110062	0.0332499	-0.10737	-0.0431478	-0.211929	-0.131453	0.0363761	0.173882	-0.122616	-0.268788	0.522879	0.022076	-0.157891	0.245202
Hs.12797	-0.056681	0.121348	-0.187684	-0.0139287	0.0254168	-0.146987	-0.0135183	-0.0721009	-0.0743732	0.0466131	-0.139437	-0.0648026	0.0265904	0.154608	0.121668	-0.0824826	0.177851	-0.137499	0.104489	-0.0530822	0.139737	0.119089	0.140022	0.712082	0.231693	-0.00995495	-0.0514405	0.106098	-0.175461	-0.0946958	-0.0383867	0.0387003	0.0418052	-0.0719349	-0.00723027	0.0507582	-0.002293	-0.0125006	-0.0175929	-0.0618914	-0.695205	0.350752	-0.177082	-0.257053	-0.573771	0.0627223	-0.0763013	0.061407	0.0476007
Hs.12802	-0.0780543	-0.697219	0.0831042	0.0967752	0.562729	-0.402779	0.119579	-0.0752689	-0.0639872	-0.223545	-0.0193495	-0.161607	-0.0621398	0.109383	-0.0699221	0.120482	-0.070918	-0.111138	-0.0838363	0.0656387	0.16056	0.149624	0.116208	0.0723655	0.0854796	-0.0495925	-0.189648	-0.0789853	-0.128049	0.089614	-0.0968281	-0.0383601	-0.153353	-0.178518	-0.0471409	-0.580946	0.0890151	-0.117182	0.145336	0.0019735	-0.0907605	0.109793	0.0111202	-0.0819565	0.0756511	0.131286	-0.31603	-0.0781022	0.195129
Hs.1281	0.0321584	-0.0261888	0.0477607	0.0501315	0.0374281	0.0412413	-0.0385981	0.0240374	0.0315736	-0.9455	-0.0240883	0.0131917	0.0158766	-0.947646	-0.0776589	-0.0453579	0.032582	0.0338001	-0.0795786	0.0418161	-0.046854	-0.00185317	0.0694127	0.028463	-0.0205117	-0.0282788	-0.0202223	0.0709776	0.0239944	0.0372693	0.0524131	0.0262518	-0.0261306	-0.0135317	-0.0232969	-0.0344138	-0.0329098	-0.037041	0.048139	-0.0238539	-0.0542815	-0.98187	0.0378349	0.0849191	-0.169701	-0.984124	-0.0240149	0.0342923	-0.170335
Hs.128702	-0.0329262	0.0492183	0.0324101	-0.102995	-0.0319517	0.0727973	0.0940915	0.0203083	0.0383746	0.036247	0.0627017	0.0361939	0.0364852	0.0332549	0.0600855	0.0421292	0.0395279	-0.0236257	0.00467467	-0.0316134	0.0330539	0.034598	-0.0278181	-0.733535	0.0398476	-0.0283636	-0.03628	-0.0266802	0.05803	-0.0083635	-0.62447	-0.0320174	0.0353419	-0.0195006	0.0872601	-0.0112645	-0.0339196	-0.0448575	0.131201	0.03543	0.046015	0.0276238	-0.0261975	0.0410101	-0.334756	-0.0505616	-0.0081152	-0.0451193	-0.0121776
Hs.1288	0.130837	-0.0603854	-0.0814224	0.0785568	0.0729858	0.10779	-0.0829327	-0.0331454	-0.0602845	-0.774869	-0.0360937	0.0683488	-0.0377987	-0.0427276	0.0508818	-0.0835886	0.050186	-0.109051	-0.126581	0.0564859	-0.105784	-0.0615264	0.0648132	-0.0245601	0.0557837	0.0787404	-0.122879	0.0526059	-0.00398956	0.0675394	0.0710405	0.0822878	0.0052793	0.0637786	0.0668671	0.0202114	-0.0923035	-0.231277	-0.76417	-0.150914	0.0324468	0.0920008	0.0756115	0.0993038	0.774907	0.0845252	0.846358	0.670428	-0.0795417
Hs.129055	0.0328647	-0.0198955	-0.103361	-0.0187693	0.0564542	0.329486	0.149272	-0.0184645	0.0855317	-0.0276173	0.0494762	-0.00126837	-0.0408031	0.04114	0.0190008	-0.0159076	-0.0645391	-0.0242209	0.04574	-0.0179353	0.0876948	0.0752889	0.149342	-0.0616261	0.0108861	0.0566065	-0.0171599	0.037948	0.00313952	-0.0203325	-0.0562933	-0.0169071	0.0234467	-0.0237964	0.051255	-0.0163214	0.0628927	0.088008	-0.00861295	-0.0315171	-0.000890038	0.0838822	-0.0138893	-0.0190484	0.0273428	-0.9705	0.0368419	-0.37607	0.0409256
Hs.12953	0.0471765	0.15465	-0.0202018	-0.0297378	0.561275	0.00983038	0.0611175	-0.0337912	-0.0314599	-0.0017003	-0.0297728	-0.0423358	-0.0308094	-0.0129504	-0.0174436	0.266555	-0.0479268	0.0173587	-0.0308285	0.0571739	0.199606	0.10744	-0.0939055	-0.840344	0.0908879	0.00151897	0.086106	0.0244353	-0.0366407	-0.0368665	0.0933103	-0.0294124	0.0373631	-0.0336056	-0.0335922	0.0193145	0.059061	0.149364	0.143123	0.096041	-0.0715345	-0.252098	-0.0310158	0.0555009	-0.0331343	-0.0208679	0.0526849	0.12883	-0.0354224
Hs.129548	0.124431	0.035779	-0.0797419	0.00287611	0.106819	0.392278	0.204896	-0.0155658	0.0162489	-0.0356428	-0.0927211	0.0489733	0.0652835	-0.0498194	-0.188069	-0.110916	-0.0579912	-0.0510467	-0.0347559	0.0783903	-0.074368	0.0798411	-0.0485872	0.204958	-0.0484418	-0.0123444	0.102684	-0.0141585	-0.0479202	-0.0657671	-0.116005	-0.0294688	0.0767819	-0.0489928	-0.0760272	-0.0203562	0.0496829	-0.0405493	0.147311	0.0256346	0.808116	0.409011	0.902613	0.28161	0.888629	0.112481	0.117575	0.158446	0.168625
Hs.12956	-0.515685	-0.151891	-0.075806	-0.0581286	-0.28819	-0.342436	-0.494422	-0.00579394	-0.0878749	0.12289	-0.0893994	0.0462186	0.00262133	0.188156	0.107096	0.07958	0.0821665	0.0234282	-0.102054	-0.0704001	-0.155112	-0.147809	0.254369	-0.184531	-0.0654551	0.0911842	-0.0970658	0.126978	-0.0327111	0.052143	0.0894336	-0.439547	0.0908583	0.0312235	0.158767	-0.0932347	-0.0991805	-0.121246	-0.285457	-0.0791947	-0.00719459	-0.161472	0.153764	0.0259449	-0.149332	0.214845	-0.0886893	0.186144	-0.0227077
Hs.12969	0.192573	-0.0667079	0.0608685	-0.0342687	0.130969	0.0358489	0.157346	0.0511021	-0.110515	0.0585061	0.068703	-0.0465345	0.129628	-0.0399317	-0.0588148	0.0689241	0.0036746	0.00868186	0.0600503	-0.0316739	0.0261003	0.0687652	-0.123056	0.0579988	0.430767	-0.0322554	-0.0311317	-0.0478177	-0.0473314	0.0188836	0.0225832	0.0693512	0.0768004	0.00356351	-0.114042	0.0492967	-0.0289799	-0.0320591	0.100817	0.148695	-0.0362173	-0.0271647	-0.0705505	-0.0383019	0.171359	0.0955167	0.0526938	-0.104169	0.440532
Hs.1298	-0.0952396	-0.0781085	0.402875	0.0783826	-0.10779	0.440958	-0.0124665	-0.0897507	-0.321292	0.0146747	-0.00215405	-0.118032	-0.105828	0.057835	0.118348	0.0611821	0.0517557	0.0825437	-0.101656	-0.00773686	0.0612111	-0.0876419	0.00724932	0.282876	-0.114541	0.0970903	0.113605	0.379931	-0.110902	-0.0907101	-0.203405	-0.0735551	0.233523	-0.0520353	-0.126481	0.0492712	-0.0863132	-0.0941909	0.285368	-0.506399	0.0731667	0.0980405	-0.0723498	-0.383549	-0.49695	-0.723048	-0.0700867	-0.0925098	0.075954
Hs.129818	-0.308403	-0.0191236	-0.028782	0.0781338	0.042261	-0.094087	0.0709382	0.0352756	0.0422394	0.0448127	-0.00298518	0.0645805	0.0572723	0.0540125	0.0502161	0.038807	0.0152485	0.025241	0.037985	0.02565	-0.00610344	0.0321875	0.0943118	-0.0254376	0.0184315	0.091417	-0.0161732	-0.0542281	-0.0124167	0.03013	-0.0161097	0.0901695	-0.0515913	0.049144	0.0356532	0.0347953	-0.0777848	0.0627521	0.0487793	0.0826591	0.529078	0.0431763	-0.184977	-0.52238	-0.0161395	-0.0162135	0.028942	-0.0203368	0.00276872
Hs.129867	-0.158555	-0.083659	-0.0568439	0.155847	-0.0568426	0.0104987	0.163894	-0.0491501	0.000701479	0.0805054	-0.113361	0.0766085	-0.0689364	0.0106156	-0.0571198	-0.00434244	-0.0324041	-0.0631832	0.0653849	0.0931072	0.0378586	-0.181429	0.0994827	0.168532	-0.0579021	0.0822172	0.0683174	0.289093	0.0573225	0.0165281	0.0759428	-0.0566366	0.0613695	0.0462709	0.0518439	0.674497	-0.028329	-0.0504198	-0.0650466	-0.446005	-0.0980779	0.670113	0.0654636	0.336039	-0.444528	0.684066	0.0805925	-0.388538	0.091749
Hs.129883	-0.0383496	-0.107951	-0.0898849	0.144412	0.0641047	-0.11092	-0.0370645	-0.00201913	0.00660154	-0.105494	0.0436085	0.009917	0.0476002	0.0452031	-0.00911693	0.0856531	-0.385367	-0.0401977	-0.0921427	0.0456272	-0.0903778	0.0438108	0.728417	0.0479031	0.0448817	-0.0556986	0.0501376	0.030362	0.05454	0.0451693	0.0486846	0.0564503	0.0401678	-0.0366322	-0.0402884	0.0512779	0.234294	-0.297162	-0.0227436	0.0660171	0.00459711	0.29	-0.0435383	-0.0270113	0.0455955	-0.0197734	-0.712444	0.106536	0.0129582
Hs.129914	-0.022346	0.042868	0.0446693	0.019125	-0.0500507	0.0484179	0.0283165	0.101186	0.0471982	0.0574953	0.0499098	0.0632274	-0.0134289	0.112823	0.0629297	0.0379426	0.472089	0.0542154	-0.0210754	-0.0103499	0.0217687	-0.0532954	0.0776143	0.0430129	0.024643	-0.0546565	-0.0117611	0.396362	0.0778861	-0.0578044	0.0688373	0.0384589	0.0527171	0.0642869	-0.00940463	-0.0643855	0.0476887	0.00593334	-0.0237022	-0.028923	0.0535504	-0.0490377	-0.19821	0.043446	0.0306479	0.0494547	-0.0114742	-0.328799	-0.0142819
Hs.129951	0.118318	0.0694713	0.157346	-0.0758133	0.184104	0.137016	-0.296514	-0.0847411	0.0573498	-0.0345106	-0.139385	-0.0302453	0.246689	0.72649	-0.424192	-0.147127	0.0435364	0.0941631	-0.147652	-0.0887238	-0.576322	-0.0216209	0.0885461	-0.0768634	-0.20668	-0.00175506	0.249478	-0.125682	0.00978405	0.000445765	0.0338219	0.0677964	0.000139548	-0.021849	-0.093137	-0.248257	-0.145219	-0.126942	0.734669	0.627755	0.0981851	0.101932	0.347252	0.349214	-0.0344179	-0.0946586	0.210233	-0.0163352	0.0944522
Hs.129953	0.0598287	0.0939897	0.0644755	-0.807176	-0.0559371	-0.688475	-0.493015	-0.0752228	0.0461503	0.0367165	0.0919573	-0.0750619	-0.104213	0.063889	0.0537629	0.123597	0.0678742	-0.110913	0.662139	-0.0887081	0.0625706	0.191443	-0.354966	-0.211779	0.071121	-0.0798077	0.0542952	-0.135299	-0.0663025	0.0361983	-0.0338925	-0.166857	0.053243	0.00887448	-0.074713	-0.0568083	0.272367	0.0760812	-0.00327211	-0.062725	-0.684971	-0.0775861	0.0688923	-0.202038	-0.156839	0.0423583	0.0927208	-0.791254	-0.0953952
Hs.13024	0.0752616	0.0651044	-0.107639	-0.0713376	0.0297927	0.131329	0.0721294	-0.0480218	0.180225	-0.0338169	-0.0724593	0.238308	0.0657161	-0.716573	-0.27	-0.0532779	-0.425829	-0.0531991	-0.149057	0.0605503	0.0997587	0.0120154	-0.0778743	0.0545544	0.0755813	0.0616039	0.0638674	0.260011	-0.0513007	-0.406327	0.0364531	0.0613106	0.125346	0.210413	-0.0844405	0.0558221	-0.0863452	-0.049604	-0.312409	0.162789	0.0697414	0.0324648	0.0761825	-0.0993557	-0.509223	-0.051457	0.0563209	-0.13425	0.0471753
Hs.13046	0.0653301	0.337144	-0.0262278	-0.069032	0.12579	0.0987695	-0.132441	-0.15927	0.0336115	-0.0213001	0.0233789	-0.115388	-0.0842082	0.403303	-0.0339463	-0.0956729	0.0658184	-0.0943433	0.138577	0.623933	0.159926	0.48489	-0.0764203	-0.0391778	0.0106659	0.278144	-0.109431	-0.169254	0.354049	0.110333	-0.0546511	0.106347	-0.10317	0.0964862	-0.0478153	-0.172441	0.245596	-0.0177265	-0.11677	0.0781157	-0.0690164	0.51156	0.0338298	0.108408	-0.0746131	0.0209045	0.262425	-0.070211	0.226181
Hs.130607	-0.0395894	-0.00224319	-0.139884	-0.0489314	0.0421686	0.153086	0.0449573	-0.0622729	0.0586539	-0.0596006	-0.075575	0.247738	0.0925749	0.0408946	0.0373823	-0.0342076	0.0152894	-0.084423	-0.0610789	0.0307936	-0.0640094	0.0434276	0.0428802	0.031195	-0.014164	0.0436985	-0.00828498	-0.0515675	0.0391482	-0.0513572	-0.159254	0.0784109	-0.0394479	0.0156757	0.103302	-0.0636288	0.0842725	0.0448859	0.0258656	-0.0346102	-0.825202	-0.043381	-0.00612301	-0.785223	-0.06037	-0.0417406	0.00245706	-0.418658	-0.0439301
Hs.130829	0.0685657	-0.0457782	0.0886962	0.0225809	-0.0347924	-0.0772945	-0.0423313	0.0350684	-0.0242187	-0.0556323	0.118391	0.0431221	0.0583419	-0.0509199	-0.0301651	0.0445954	-0.0529841	0.0407106	0.297745	0.102171	0.0477762	0.16418	0.0463581	0.0508754	-0.0340421	0.00418261	0.0560418	0.0385249	-0.0230198	-0.0486297	0.00597696	0.00752091	0.0215535	-0.0421883	-0.00946733	0.045087	-0.0536922	0.0418798	0.0493672	0.0410483	-0.71542	-0.257154	0.219253	0.0222817	-0.86712	0.0299128	-0.0614616	-0.0819488	-0.423041
Hs.1311	-0.200483	-0.848742	-0.0476249	0.0447646	-0.0283897	0.0489433	-0.0813036	-0.0263773	-0.180121	-0.43806	-0.273739	-0.0402232	-0.0708408	-0.0791583	0.651626	0.0811458	0.0522965	0.132925	-0.356236	0.0671948	0.0504075	-0.161288	0.1739	-0.0329988	0.0655748	0.0530084	0.0722724	0.0421327	-0.0741122	0.196488	-0.070491	0.0403172	0.0268555	-0.0319944	0.0570623	-0.0452965	0.062811	-0.0655089	-0.0541428	-0.022968	0.037695	0.0536658	0.046616	0.0533449	0.054651	-0.0192668	0.0548852	0.0671983	0.0319063
Hs.131255	0.0214631	0.393773	-0.0295392	-0.436873	0.00492908	0.051048	0.0560271	0.10598	-0.0329967	0.0668455	-0.0273453	-0.0331694	0.0306303	0.0617776	-0.0439149	-0.0327918	0.5849	0.104149	0.0462233	0.0507382	0.0723309	-0.0423284	-0.0387115	0.0317091	0.0826246	0.182164	0.062939	-0.16384	0.131734	0.059284	-0.029743	0.0749398	-0.0450396	0.137369	0.112112	0.131809	0.356877	0.129861	-0.058432	-0.788317	-0.0167652	-0.0557766	-0.107248	-0.0625463	0.0624683	-0.052777	0.0731238	-0.0308237	-0.0331466
Hs.13137	-0.0522114	0.0335823	-0.0590055	0.088415	-0.0580292	0.370502	0.1266	0.10111	-0.112962	-0.00615974	-0.0171288	-0.187103	-0.17977	0.00734406	0.0774289	0.0873429	-0.0751766	-0.0642261	0.0465819	0.0946607	0.235182	0.156599	-0.149201	-0.110933	0.390533	-0.256407	0.0399054	-0.0528638	-0.101647	-0.0601319	0.00295522	-0.0630957	0.0937456	0.277587	-0.0697158	0.0346987	0.122987	-0.153617	-0.0198262	0.0544128	-0.0711878	-0.0734384	0.0356959	0.366486	0.0402306	0.0451662	0.0492231	0.145593	-0.41558
Hs.131924	0.0761368	0.0685013	0.0440228	-0.0925319	-0.0526113	0.0573654	0.0729622	0.0503042	-0.064405	0.0560898	-0.044402	-0.182754	-0.0699484	-0.0679839	-0.0690774	-0.13491	0.0576645	0.0367772	-0.0797269	0.031113	0.0506601	-0.0830015	0.0194927	0.0822751	-0.604854	0.0544257	-0.0404778	-0.0536244	0.0284738	0.0693564	0.0722367	0.0115327	0.107532	-0.0490172	-0.0508861	0.0379953	-0.36257	0.0770441	-0.193217	0.0623144	0.0331235	-0.702865	-0.027755	-0.488949	0.634832	-0.0552868	0.12874	-0.061375	-0.0606708
Hs.132834	0.0299434	0.0476789	0.0551446	0.0193259	-0.0966194	-0.0615895	-0.0988687	0.0445798	-0.0319234	0.0591898	-0.0808528	-0.0171269	0.00369307	-0.0127353	-0.0105107	-0.0623075	-0.0103449	0.0859947	0.00263968	0.0567669	0.0569098	0.105685	0.0523282	0.145306	-0.0447141	0.0351088	-0.0365459	0.0579168	-0.0482018	0.0435785	0.0383992	0.0319618	0.0322402	0.0189724	-0.0267329	0.0438189	0.0310278	0.0574994	-0.794027	0.0324412	-0.0899977	0.0128773	-0.0280621	-0.732566	0.0443594	-0.110797	0.13088	0.0408065	0.019101
Hs.132898	-0.157013	-0.237481	-0.145525	-0.167712	-0.148635	-0.292821	-0.600145	0.050631	0.0475793	0.0497222	0.062254	0.0529638	0.0722193	0.0669521	0.0691868	0.0437063	0.0219866	0.0048704	0.0467082	0.0518739	0.0782167	0.0751184	-0.00777184	0.0612935	0.069898	0.0509311	0.019835	0.0397189	0.0743625	0.00356036	0.0408825	0.0515272	0.0453156	0.0274864	0.0186888	0.0460386	0.0521635	0.0371373	-0.487047	-0.686121	-0.164728	-0.154984	-0.437828	-0.120144	-0.103173	-0.169122	-0.238131	-0.149265	-0.253079
Hs.132955	0.196699	-0.117767	0.166814	-0.167336	0.252754	0.177973	0.339595	0.0613859	0.0203484	0.396275	0.0475835	0.0742165	0.0143077	-0.0364981	0.133767	-0.00642952	-0.141034	0.12719	-0.0960274	-0.141494	-0.282251	-0.0891819	0.384959	0.292742	-0.0541636	-0.0753149	0.155727	0.0974789	-0.0913955	-0.0767963	0.0625754	0.122979	0.0485812	-0.0391054	-0.351539	0.235107	-0.0938709	-0.0789269	0.0721866	0.140764	-0.152602	-0.120305	0.109825	0.035178	-0.23321	-0.128198	-0.0704378	-0.158496	0.0537015
Hs.13321	-0.0521463	0.0365781	-0.0269229	-0.00676465	-0.0416498	-0.196805	-0.258445	-0.0518506	0.0271755	0.0323705	0.0497426	-0.0651885	0.0262013	-0.0473714	-0.0309447	0.0367047	0.132529	0.00945774	0.0323373	0.0511879	0.0322085	0.0210748	-0.0495518	-0.0801337	0.0273983	0.0285936	0.031804	-0.0386876	-0.000787343	0.0163381	0.0246555	-0.0480609	0.015987	0.024538	0.00618952	-0.00392686	-0.0468047	0.861486	-0.0982063	0.0283704	0.0471245	-0.037324	0.0375014	-0.217068	-0.714099	-0.246571	-0.0321449	-0.128483	-0.164144
Hs.1334	0.100029	0.0558524	0.284953	0.142272	0.0808891	0.0880119	0.0756285	-0.061036	-0.100005	-0.236302	0.0188059	-0.0693211	-0.111725	-0.0719993	-0.0859076	-0.0507617	-0.117607	-0.05943	-0.171003	-0.206022	-0.107647	0.0545803	-0.243866	0.026545	-0.0630097	-0.130158	-0.0734534	-0.335108	-0.096803	-0.0680855	-0.0728365	-0.0273533	-0.0500937	-0.105224	-0.0862243	-0.0764317	-0.0936488	-0.0489382	0.16424	0.0347512	0.351562	0.142526	0.717639	0.701651	0.209841	0.118408	0.13456	0.23343	0.521814
Hs.13340	0.107165	0.100751	-0.110603	-0.748434	-0.14727	-0.190562	0.00355755	0.00465124	0.0453339	-0.272226	0.0161133	-0.0940851	0.0635984	-0.121442	0.0409007	0.0475929	0.0001694	0.0370417	-0.128995	-0.182606	0.462182	0.125071	-0.746193	-0.529504	-0.320799	-0.108958	0.0356875	-0.229821	-0.00203336	-0.207255	-0.123979	0.188855	0.086239	0.0291226	0.0939803	0.0822212	0.0656939	0.113479	0.0444212	0.0545549	0.156348	-0.313553	-0.190364	0.0668681	0.629423	0.0607074	0.07015	-0.0409882	-0.128759
Hs.1340	-0.103497	-0.0681935	0.0976844	-0.0357533	-0.0868071	-0.0509778	-0.112243	0.031337	0.0361334	0.046809	-0.0424081	0.0518421	-0.00658616	0.00964002	0.0713415	0.0467341	-0.034646	0.0650844	0.0436737	0.0311172	0.0711787	0.0456673	-0.037003	0.0689425	0.0969303	0.0364307	0.0408675	0.0112251	0.0311254	0.0708885	0.0694268	0.0486068	-0.0683212	0.0581957	0.0425245	0.0377223	0.0344698	0.0500242	-0.836943	-0.933766	-0.0351294	-0.210284	-0.84235	-0.0257605	-0.0267954	-0.123149	-0.0430485	-0.16883	0.0304752
Hs.13501	0.0578522	0.0962274	-0.0222935	0.0370489	-0.0262943	-0.108286	-0.0318102	-0.0188134	0.0633089	0.0511983	0.0625823	-0.0403572	-0.0323424	0.0665461	-0.0175109	0.0112721	0.0978586	-0.0289127	0.0567625	-0.0219001	0.0923954	-0.0168311	0.0825746	0.0675612	0.0304008	0.0788931	0.0606019	0.0690177	0.00204445	0.0493082	0.0339997	-0.0277786	-0.0122937	0.0155173	0.645286	-0.0416191	0.307706	0.00444925	0.0309964	0.0641357	-0.0781224	0.274567	-0.0591404	-0.163607	0.052602	0.0964996	0.30942	-0.0198175	-0.0256532
Hs.136309	0.0780424	-0.204351	-0.189275	-0.0991212	0.0510144	-0.178909	-0.707416	0.0821467	0.0396211	0.219042	0.0493303	-0.0583187	0.111365	-0.102322	-0.0678472	-0.0334198	-0.0626811	0.0444897	-0.0642863	-0.0396512	-0.722682	-0.0879371	0.695586	-0.0823666	-0.0675137	-0.0686856	-0.28922	-0.0930828	-0.0344163	-0.0573136	0.0785869	-0.0543825	-0.0778241	-0.35797	0.054792	0.0438431	0.0484872	-0.0977574	-0.0578608	0.0689563	-0.175575	-0.0916926	-0.077659	-0.165676	-0.0890347	0.214777	0.127131	0.117672	0.0911423
Hs.136348	-0.311362	-0.0621292	0.110314	0.0964682	-0.36142	0.0113996	0.0945963	0.0682029	0.085461	-0.123992	-0.69028	0.104998	-0.140738	-0.0842004	0.0645132	0.0607649	0.142075	-0.145934	-0.0900469	-0.101079	-0.156434	-0.0817038	0.0147384	-0.0794082	-0.170137	-0.0780584	-0.0682853	-0.0391446	0.0274852	0.0872688	0.121999	-0.334934	0.0951022	-0.0344612	-0.0682224	0.0036246	-0.117564	-0.157979	-0.236791	-0.70813	0.0594141	-0.174707	0.330394	0.137593	0.0565432	-0.12066	-0.0945426	0.0639915	0.100434
Hs.1369	-0.341572	0.0188416	0.321778	-0.0176054	0.0399897	-0.0257047	-0.0314689	0.0748558	0.229896	-0.0208698	-0.0247857	0.0607332	-0.0269951	-0.0157737	0.0292534	0.0105286	0.0457411	-0.0159177	-0.0206431	-0.0319738	-0.0296551	-0.0291871	0.00832219	0.0615206	-0.0198119	0.0185111	-0.0221688	0.035121	0.380832	-0.0319203	0.32798	-0.0137522	0.130515	-0.0179195	0.0666461	0.0737618	0.0383083	-0.082916	-0.0339217	-0.0320847	0.0723404	0.125756	0.0562377	-0.032786	0.0522919	0.0521881	0.0503096	0.121448	0.0703006
Hs.137476	-0.376593	0.086377	-0.0752535	-0.0879528	-0.176951	0.093273	0.209374	0.0349844	0.0476013	-0.0910921	-0.0667417	-0.09964	-0.153083	-0.0617322	0.224557	0.375332	-0.0438591	-0.0712697	-0.0800205	-0.0357071	-0.0352834	0.20683	0.0102191	-0.0654914	-0.0685364	-0.0419887	-0.0327909	0.0727458	-0.131949	-0.0316929	0.341539	-0.0859695	-0.0823933	-0.0917703	-0.0403672	-0.0613571	0.195909	-0.0864607	0.151025	0.154334	0.436753	0.176509	0.650607	0.200144	0.689881	-0.0313642	0.0819673	0.665885	0.327534
Hs.13751	0.147632	0.0289098	0.0378903	-0.124047	0.0798903	-0.114668	0.764501	-0.0656905	-0.0675754	0.00696858	-0.0550795	0.0588566	0.0182681	-0.215051	-0.0671538	-0.0568649	-0.0620269	-0.106381	-0.0674778	0.0243931	-0.0514327	0.065008	-0.101987	0.0402135	-0.115265	-0.0158358	0.0107324	-0.354241	0.0499016	-0.0266491	-0.131444	-0.210728	-0.0628636	0.0420591	0.0466393	-0.0691439	0.0858239	0.0558394	0.0109341	0.140785	-0.0447972	0.0374552	0.0467759	0.0378671	0.310701	-0.196884	0.059111	0.0396757	0.0469355
Hs.1376	0.0194077	0.101363	-0.0215038	0.0368929	0.0758868	-0.0119453	0.0692907	-0.0738207	-0.0634814	0.12585	0.189821	-0.0906335	-0.232371	0.517983	0.772361	0.103473	-0.105808	-0.0478667	0.0486601	-0.135046	0.129014	-0.103032	0.192368	0.0948662	-0.391916	-0.0850331	0.0706909	0.357831	-0.0595704	-0.0629201	0.0619979	-0.17436	0.140662	-0.261571	-0.0482528	-0.136941	-0.14518	0.77144	-0.245012	0.0845544	0.471044	-0.521755	0.0765253	0.115743	0.2408	-0.323029	0.0796911	-0.0889602	0.0766777
Hs.13776	-0.0402888	0.00402085	0.0268806	0.683637	0.0326655	-0.022903	0.0411108	-0.0340703	-0.049934	-0.0878093	0.033282	-0.00869916	-0.0407858	-0.066404	0.0273924	0.0167726	0.0396839	0.0380338	-0.0367829	0.0294148	0.0135617	-0.0351228	0.0452418	-0.0270992	-0.0113583	-0.0353483	0.00165269	-0.0485701	0.0124802	0.0442919	0.040768	0.0327846	-0.00620696	0.0331714	0.0307128	0.00905409	0.0280484	-0.172515	-0.820439	-0.229855	0.0325309	0.0354025	0.0390504	0.0314058	0.0326917	0.0237396	0.0199498	-0.218719	-0.206028
Hs.138860	-0.1105	-0.0540401	0.090096	0.0382434	-0.00101306	-0.102842	-0.0266157	-0.0667333	-0.0341225	-0.147749	0.130265	-0.0236412	0.0441909	0.239407	0.152797	0.142788	-0.0921765	-0.0427083	0.0365509	0.0417932	-0.04205	-0.0602503	0.0538971	0.00229076	0.279831	-0.0193725	0.0784837	-0.0430894	0.0383434	0.0445006	0.0858612	-0.0475174	0.0512946	-0.0449433	-0.0948831	0.0195466	0.089412	-0.140834	0.0350409	0.0399387	-0.049266	-0.279629	0.0564728	-0.0472981	-0.736543	-0.109619	-0.0415724	0.698732	0.0730786
Hs.139410	0.0608164	0.0266915	0.127978	0.0385536	0.10157	0.0618765	0.0896754	-0.0233972	0.0625314	-0.0643518	-0.0595617	0.0609134	0.084898	-0.028892	-0.0723981	0.0660235	0.0437397	0.096349	-0.0963182	-0.0366736	-0.407056	-0.0809404	-0.0441245	-0.0722431	-0.0314242	-0.0468265	-0.0656135	-0.0633528	0.101778	0.0316901	0.0471428	0.0583604	0.0412424	-0.0485317	0.0723059	0.0667738	-0.0465429	-0.0322039	0.120428	0.417857	-0.0416949	-0.00969269	0.262826	-0.0295593	0.0360642	0.0585643	0.219744	0.0499802	-0.20142
Hs.1395	-0.715138	-0.390376	-0.10812	0.0709651	-0.113749	0.0423327	-0.302275	-0.0476894	0.0782692	0.359459	-0.0575236	-0.046459	-0.609566	0.0941108	0.145281	0.780851	-0.0167132	-0.100489	0.0610347	0.0604412	-0.0982519	0.0673382	0.0405054	0.0425995	0.0459301	0.0366752	-0.072139	-0.0728127	0.0729679	-0.065676	0.00539195	-0.0887921	0.0713929	-0.0684342	0.103039	0.0598712	0.0320913	0.1113	0.0771737	-0.210029	-0.0584568	-0.159098	-0.0737858	0.741152	0.0693158	-0.150094	0.186954	0.0997604	-0.0181463
Hs.139851	-0.168158	-0.0997242	0.104042	0.0821103	0.0311575	0.109227	0.0797562	-0.0338817	-0.165268	0.0874164	-0.241058	-0.0863996	-0.302958	-0.0325908	-0.0241861	-0.0767783	-0.0417262	0.299736	0.0381517	-0.126864	-0.463953	-0.344403	-0.024769	-0.0188438	0.0143179	-0.146871	-0.0170342	-0.0658571	-0.0264978	0.285208	0.10703	-0.155664	0.0288132	-0.136684	-0.0551754	-0.0989264	0.162251	-0.570767	0.0601434	-0.130846	-0.0798497	0.362099	0.250046	-0.0908281	-0.468145	0.196882	-0.249671	-0.0963226	0.127401
Hs.140452	0.0429899	-0.184934	-0.277185	-0.372369	0.209722	-0.193047	-0.138013	0.0599	0.159163	0.0611977	-0.141331	0.0628412	0.0745004	-0.152563	-0.103166	-0.0968034	-0.0423696	-0.0995919	-0.168431	-0.0952719	-0.791762	-0.0821151	0.328841	-0.279987	-0.513485	-0.0953601	0.00374489	0.146634	-0.0466029	-0.0771342	0.0388083	-0.0830992	0.0232492	-0.134284	0.0153117	0.0473788	0.0829902	-0.113971	0.0192293	0.120527	-0.78529	-0.100576	-0.030719	0.0354286	-0.115253	0.0540794	0.10626	0.0190168	0.0574345
Hs.1420	0.0713891	-0.188146	-0.14375	0.191963	0.553062	-0.0785144	-0.456276	0.0150233	-0.0156788	-0.100275	0.0917065	-0.00244398	0.154621	0.484963	-0.0227244	-0.0263203	-0.129525	-0.231378	-0.0625358	-0.0771904	0.0401694	0.462484	-0.105854	0.0422904	0.207174	-0.120526	-0.110194	-0.084021	0.142056	-0.0629656	0.0973499	0.389742	-0.0107208	-0.100956	-0.0836083	-0.102986	0.128104	0.114851	0.388358	0.11533	0.345055	-0.144489	0.205677	0.456673	-0.139461	-0.000312322	-0.0876092	0.207716	-0.283857
Hs.1422	0.053609	0.0494977	0.085338	0.0402663	-0.0249494	-0.0754331	-0.119027	0.0526524	-0.07471	0.0515758	-0.0538559	0.0344742	-0.0617579	-0.0462968	-0.0559916	-0.0337243	-0.039657	0.0394813	-0.0450011	0.0382774	-0.0911455	0.0441907	-0.0404943	-0.0742893	-0.0360395	-0.048277	-0.0202301	0.038407	0.0359225	0.0236333	0.0383562	0.0296391	0.744616	0.0357899	-0.0430265	0.00541394	0.068561	0.0451893	-0.0596513	-0.0487783	-0.769009	-0.172799	-0.114713	-0.611083	0.0364216	-0.0460521	0.0677186	0.0390701	0.0403546
Hs.1424	-0.156857	-0.12017	-0.144331	-0.160534	-0.277608	-0.431925	-0.210835	-0.0441341	0.117155	-0.075794	0.134014	-0.0432964	0.0760188	0.0104163	-0.0951797	0.188965	0.0664854	0.387077	-0.0634214	0.0592278	-0.160969	-0.059887	0.068917	-0.105582	-0.0952389	-0.183855	-0.110105	-0.00849275	0.0514605	0.105792	0.072585	-0.0818986	0.0903614	0.0481432	0.305029	0.162784	-0.0631101	0.285004	-0.0580772	-0.0716735	-0.686955	-0.350326	-0.082548	0.266673	0.137299	0.00882594	0.102076	0.177718	-0.00193074
Hs.14286	0.679693	-0.0542732	0.107931	0.0299537	0.0435074	0.0831888	-0.0550164	0.0653885	-0.100499	-0.166851	0.0879881	0.286869	0.110177	-0.0557532	0.00894964	-0.054577	-0.119449	0.0200701	0.0272928	-0.0475124	-0.0469168	-0.0653402	-0.0377246	-0.0571108	-0.0436293	0.0681518	0.101361	0.195492	0.270684	-0.0464462	-0.00124265	0.110068	0.199021	0.0531015	-0.0103219	-0.0294848	-0.0375224	0.250635	0.376903	0.294615	0.14113	-0.111573	0.0790542	0.0658341	-0.715286	0.0195371	-0.0625642	-0.0793168	0.0814796
Hs.143102	-0.532291	-0.969153	0.0303089	0.730564	0.036195	0.0451738	-0.07817	-0.0652034	-0.0443887	-0.11643	0.0428457	-0.0185123	-0.0689018	0.0262538	0.0249439	-0.00564651	0.0246326	-0.0442403	-0.0362665	-0.0422023	0.151977	-0.0446925	0.0533538	-0.916493	0.0274319	-0.581915	-0.0461513	-0.0261894	0.0417589	0.0589211	-0.0653903	-0.0299338	-0.71502	0.036032	-0.0369199	-0.00895287	0.0804549	-0.563652	0.0420164	0.040574	0.033515	0.0438005	0.0675683	0.0478899	0.0502457	0.0301196	-0.0249958	0.0450652	0.037066
Hs.143131	0.0967052	0.0598009	0.0972725	0.827483	0.212287	0.219633	0.092168	-0.0460598	-0.0738773	-0.0634421	-0.0458072	0.0323975	-0.054015	-0.0523894	-0.0159103	-0.0594658	-0.0454536	0.0406092	-0.0585254	-0.045204	-0.0472527	-0.0506414	-0.000684498	-0.0470951	-0.0450659	-0.0589945	-0.0406579	-0.0418334	-0.0226251	0.00677347	-0.0172343	-0.0183907	-0.0417834	0.00430205	-0.0447725	-0.0301853	-0.124048	-0.0450959	-0.0535013	0.12734	0.857535	0.15799	0.0017396	0.101675	0.0809206	0.125511	-0.0457776	-0.184004	0.136392
Hs.1437	0.0947607	0.173216	-0.0950904	0.00989549	0.714431	-0.0728559	-0.473566	-0.0682355	0.0494284	0.072979	0.0364976	0.0563405	-0.0784974	0.00245754	0.034138	-0.00056003	0.0217968	-0.161439	0.121519	-0.067353	-0.0882028	0.298596	0.0622307	-0.0201297	0.15827	0.0908037	-0.0552165	-0.00153868	-0.0965348	-0.248288	-0.0998644	0.0445635	-0.09107	0.00830196	-0.207537	-0.0725831	0.0290716	-0.273161	0.0551229	0.0596336	-0.0955278	-0.0622891	-0.165581	-0.0758471	-0.0632303	0.0772878	-0.0779481	-0.0113808	0.0799832
Hs.144567	0.0338499	0.27146	-0.10263	-0.132519	0.0744801	-0.0944852	0.096143	-0.016002	0.313789	0.229314	-0.10718	-0.312407	0.0869133	-0.111931	-0.108091	-0.118124	0.0639784	0.0736428	-0.0414757	-0.058927	-0.0265939	-0.20089	0.0558109	-0.66819	0.102652	0.105165	0.0646713	-0.269505	-0.0133948	-0.0496972	-0.0400518	-0.0986084	-0.205193	0.263445	0.0189364	-0.0958695	0.130677	0.0597253	-0.129338	-0.697	0.210594	0.144992	0.0327051	-0.719627	-0.0349164	0.0843701	0.0738139	-0.614472	-0.294912
Hs.144700	-0.0469711	0.0499694	0.0908972	0.0548648	-0.03369	0.0483329	0.231665	0.0470277	-0.00868772	0.00480459	0.0702044	0.0402946	-0.0325665	-0.0316467	0.0421972	0.0473555	-0.0330112	0.0454612	-0.0378994	-0.0205586	0.045454	-0.0349373	0.039463	-0.0297623	0.0470112	-0.0388223	0.0382823	-0.0289386	0.0355296	0.0840643	0.0470364	-0.126048	0.00964274	0.0221669	-0.0301544	0.0604985	0.0361145	-0.0569471	0.0349303	0.0263869	-0.094165	0.0753557	-0.0356053	-0.786014	-0.0533685	0.0789249	-0.0257764	0.0916012	-0.0369473
Hs.144904	0.300645	0.0629794	0.155157	0.118857	0.480929	0.115721	-0.0229733	-0.0256011	0.0749411	-0.0222794	-0.029957	-0.0276397	-0.0240438	-0.00545818	-0.0401227	-0.155422	0.0554422	-0.023008	-0.0364342	-0.0291239	-0.0231891	-0.056288	-0.0304769	0.0636814	-0.239948	-0.00388593	-0.0694987	-0.033982	-0.0294479	-0.0231951	0.0680218	-0.0268851	-0.0163296	0.0709626	0.0666155	-0.0280174	0.108199	-0.0267647	0.238874	0.446489	0.127464	0.0793814	0.0819884	0.0769611	0.0407351	0.0961139	0.0442111	0.0590206	0.071318
Hs.145279	-0.0615492	0.144613	-0.433173	-0.435948	-0.0299783	-0.241474	-0.0544517	-0.0608552	0.141308	0.0919312	-0.0313866	-0.245011	0.0917258	0.112598	0.0572444	-0.163285	-0.157126	0.00873418	0.182967	0.0898111	0.394452	0.0892356	-0.534893	-0.160299	-0.17741	-0.120154	-0.0600293	-0.383275	-0.0993298	-0.0194747	-0.235515	-0.103173	-0.133393	-0.35829	0.201431	0.0494144	0.0123834	0.263304	0.0399871	-0.153527	-0.402354	0.671504	0.0652467	-0.148033	-0.138467	0.152144	0.160744	-0.182487	-0.00437724
Hs.14541	0.128545	0.0864643	0.751852	-0.0444867	0.124993	0.0880446	0.178616	-0.0276789	-0.112381	0.0669309	-0.00884229	-0.023755	-0.0675932	0.056776	-0.0400442	-0.0461049	-0.0715724	-0.0335752	0.0745417	-0.0395157	0.158634	0.106481	-0.0594898	0.048733	-0.106631	0.0600651	-0.0456742	0.0599808	-0.0460925	-0.0450238	0.0244143	0.0386238	-0.0426654	-0.108791	0.22468	0.0491957	0.0287624	-0.184543	0.0145195	0.0553959	-0.11469	-0.034999	-0.0570436	-0.0148885	-0.102972	0.233031	-0.0387698	-0.0971399	0.167867
Hs.14601	0.0485254	0.0486173	0.0639883	0.058191	-0.132902	0.0644459	-0.0495146	0.0354854	-0.154947	0.0740607	-0.0330922	-0.115943	0.0445601	-0.0593069	-0.0533259	0.0429011	-0.0559387	0.100589	0.0446694	0.0647101	0.728378	0.321047	-0.247634	-0.722185	-0.0533056	-0.230712	-0.016144	-0.0366669	0.0700467	0.0628091	0.00218342	0.0649989	0.0544099	-0.0204412	-0.0536281	0.0813301	-0.0041036	0.0879428	-0.0786301	0.0397096	-0.277554	0.0633516	-0.0502879	0.0504343	0.0137533	-0.0339153	0.0741107	-0.0454021	0.488374
Hs.14623	-0.216358	0.32666	-0.13996	-0.153097	-0.76911	-0.778804	-0.760876	0.103263	0.152738	0.154584	-0.563085	-0.0305738	-0.0426313	0.104259	-0.0849117	-0.133865	-0.0744397	-0.523223	0.104401	-0.0441664	0.00427986	0.149015	-0.184799	-0.00904963	-0.306382	0.1079	-0.192807	0.078372	-0.107272	-0.13881	-0.0353159	-0.0575849	0.0240175	-0.0380922	0.210256	0.0453365	-0.0990395	0.0628674	-0.164413	-0.139136	-0.0960672	-0.120035	-0.109007	0.0577822	0.478723	0.0719863	0.563612	0.124433	0.235927
Hs.146388	0.0620198	-0.0079384	0.0374419	-0.0479636	-0.0196071	-0.0645126	0.0561623	0.0755574	0.0485905	-0.0883099	-0.0838327	0.0652592	0.73684	-0.0948787	0.0581536	0.0517372	-0.0129	-0.137723	-0.066755	-0.0269528	-0.159158	-0.00975285	-0.0675519	-0.0741166	0.00692848	-0.220702	0.0482296	-0.199953	0.105769	0.0633428	0.0662788	0.0744622	-0.0463808	0.0398259	0.0643523	0.0507505	0.0566035	0.0521793	0.0927334	0.0702389	-0.0540353	0.82543	0.0727727	0.0989969	0.0675728	-0.1065	-0.0746799	-0.270729	-0.219457
Hs.146406	0.0387397	-0.143293	-0.053209	-0.0503005	-0.123589	-0.167255	-0.0906918	-0.0759379	-0.0666082	0.0359343	0.0601402	0.0401934	0.0549096	-0.0645986	0.0374246	-0.0851257	-0.155116	-0.121472	-0.072588	-0.399725	0.0322232	0.0432223	0.00908826	-0.151223	0.099646	-0.0802066	0.0433587	0.0717699	-0.054236	-0.416579	-0.0804227	-0.0573336	0.0400042	0.0326738	0.0255565	-0.110255	0.182247	-0.101992	0.037796	0.0466728	-0.129262	0.733672	-0.495616	-0.0729852	-0.190259	0.0286983	-0.00616695	0.013994	0.0821712
Hs.146409	-0.0861105	-0.0740204	-0.566189	-0.082739	-0.0366913	-0.0675075	0.031575	0.070696	0.0496556	-0.0402504	-0.1686	-0.0359555	0.0757208	-0.0456801	-0.0857459	0.026694	0.0503095	-0.0127334	-0.0388121	0.0451687	-0.550052	-0.0799498	-0.133199	-0.0793768	-0.16685	0.0803501	0.079126	-0.046647	-0.00152049	-0.0653621	-0.0759631	0.0163461	-0.0727971	-0.123063	-0.0408025	-0.192733	-0.0782502	-0.0621878	0.14428	0.153108	-0.139669	0.0281177	0.0712197	0.0408435	-0.422332	0.176038	0.0753554	-0.0164101	0.150261
Hs.146550	-0.0729062	0.0433032	0.0169539	-0.105111	0.0261302	0.0498779	0.0239928	-0.0251125	0.0219368	0.0344143	-0.0965141	-0.0697108	-0.135835	0.0277475	0.0340649	0.0664018	0.0331606	0.0250237	0.0505482	-0.0475499	-0.0568717	-0.0370953	0.0135728	-0.0661276	0.130119	-0.0725789	-0.0628314	-0.0717392	-0.0168896	0.0276943	0.0216133	-0.119898	0.0325534	-0.0326853	-0.141884	-0.0181541	-0.0019537	-0.0699058	-0.167642	-0.133978	0.0239358	-0.246394	-0.0559062	0.0969443	-0.373788	-0.0738849	-0.0503047	-0.0907213	-0.294813
Hs.146688	-0.132595	-0.735568	-0.384242	-0.0760731	-0.257769	0.0534162	-0.115334	-0.0104649	-0.0729709	-0.0252402	0.0704496	-0.0864051	-0.0791878	0.200912	0.218497	-0.0816492	0.00537206	-0.0506953	0.0504626	-0.065003	0.0692686	-0.241428	-0.0460286	0.0823576	0.0639965	0.0351498	0.0915724	0.0915047	-0.0690796	0.0597299	-0.00920399	-0.199251	0.0883821	-0.120973	-0.107189	-0.0605668	-0.123973	-0.0901586	0.238784	0.0831837	0.321072	-0.191281	-0.292176	0.116074	-0.039117	-0.0694306	-0.110268	0.0847265	0.181732
Hs.146847	0.054438	-0.0762224	0.224653	-0.0764435	-0.114731	0.615258	0.0772144	0.103423	-0.00986502	-0.0347679	-0.0776529	-0.0467203	0.069577	-0.0223326	-0.0717984	0.104866	0.0769211	0.324066	0.109958	0.0820219	0.00690505	0.0890568	-0.118101	-0.0381057	0.382275	-0.178184	0.223514	-0.0538961	0.588623	0.099292	0.0700027	0.0971093	0.0951167	0.0556583	-0.0599873	0.101872	-0.0577253	-0.059526	0.066744	-0.113662	-0.121049	-0.0542822	-0.262956	-0.137668	0.0669719	0.70854	0.0250341	0.102103	0.0132019
Hs.146861	0.0481046	0.0323394	0.0964708	0.0362218	0.0885573	-0.0830146	-0.0459495	-0.0625821	0.0265468	-0.06981	0.0819303	-0.0504978	0.0628412	-0.0708059	-0.00326464	0.0290314	-0.0787707	0.113893	0.0271475	-0.0897313	0.0425463	-0.121723	-0.142377	0.0202587	0.866334	-0.0615791	-0.2308	-0.605671	-0.0793428	0.0491242	-0.158897	-0.0508291	-0.0858546	-0.0272641	-0.090892	0.0502255	0.0430469	-0.380398	-0.0344947	0.0843468	-0.623916	0.0496715	-0.0486997	0.012394	0.73921	0.0425549	-0.0937003	-0.0391353	0.0784448
Hs.147097	-0.0764953	0.138585	-0.0697396	-0.125706	-0.114565	-0.0784042	0.056569	0.0324341	0.132589	0.0589196	0.101119	-0.0300557	-0.0221031	0.192512	-0.0767849	-0.142863	-0.0567409	-0.0815083	0.351805	0.0480857	0.256907	0.303712	-0.126449	-0.00874628	-0.0595805	0.670372	0.137515	0.0639881	0.0789883	0.0665405	0.038117	0.0290903	-0.0298921	0.0296002	0.11236	-0.01299	0.176962	-0.0391423	-0.192792	-0.0788143	-0.163142	0.11034	-0.0968073	-0.396922	-0.0728359	0.0898885	0.158568	-0.0834634	-0.114541
Hs.147189	0.115262	0.0426363	0.444792	0.408041	-0.000795069	0.154393	0.0564726	0.0904661	0.0153992	-0.0932006	-0.0800921	-0.0644203	0.215038	0.059991	-0.0930631	-0.0486578	-0.0703878	-0.0188665	-0.416919	0.0385901	-0.35495	-0.0726189	-0.0681887	-0.0642328	-0.152596	0.0888286	-0.0775936	0.147189	0.0838347	0.0669355	-0.0571485	0.187997	0.291129	-0.00328307	0.012711	-0.0289388	-0.0641661	0.101928	0.113603	0.722559	0.0457135	-0.0667448	-0.165807	-0.0893799	-0.0548418	-0.250699	-0.099189	0.0705795	-0.147495
Hs.14732	-0.0361639	0.28253	0.060617	0.381615	-0.0511261	-0.0299309	0.370148	0.0821486	0.00154259	0.08602	-0.0382351	0.0683024	-0.031816	0.0771217	0.0642711	-0.0693317	0.0740498	0.0560708	-0.0104485	-0.0368837	0.00965012	0.103233	0.121053	-0.0428006	0.0658088	0.0495564	0.0747827	-0.0714172	0.313992	0.121942	-0.0977377	0.0930271	-0.0437799	0.169196	0.07491	0.0694756	0.152492	0.153942	-0.0485532	-0.0127269	0.00509754	-0.0456982	-0.0121079	-0.000759518	0.591469	-0.0434502	-0.0328949	-0.044066	0.0696105
Hs.147663	-0.0206004	-0.018462	-0.0315913	0.0148783	0.276297	0.240893	0.0514754	0.045548	0.0550885	-0.0290633	0.043313	-0.0260646	0.0278719	-0.0281198	-0.0262822	-0.00101846	-0.0223966	-0.0197197	0.0235501	0.0294075	-0.0185574	-0.0538283	-0.0260115	-0.0341793	-0.0202168	-0.0265721	-0.0171486	0.0483901	-0.0386319	-0.00974715	-0.0396455	0.0653738	-0.0240214	-0.0325139	-0.0453454	-0.0241902	0.803702	-0.0196962	0.0426008	0.0712267	0.0723489	0.72689	0.284068	0.0690367	0.0538809	0.205641	0.0502894	0.0487026	0.0515736
Hs.1478	-0.125018	-0.123891	-0.293052	0.0307449	-0.0702038	-0.741347	-0.554298	-0.077949	-0.0667039	-0.176021	-0.0378879	0.0558831	-0.0866907	-0.0908	0.081126	-0.158527	-0.143148	0.0337755	-0.0802024	0.00784997	-0.0723133	-0.283887	0.199256	0.394248	-0.0198794	0.0647136	0.0361207	0.0496077	-0.0508036	-0.0129398	0.0408178	-0.0712175	0.0212028	0.025664	-0.0815702	0.0289956	0.0278436	-0.0827091	-0.764015	-0.0118242	0.039214	0.0777407	0.0242043	0.726319	-0.68953	-0.212264	-0.0793658	0.0157218	-0.0802693
Hs.14894	0.0952067	-0.0463279	0.0386243	0.0329049	0.00548212	-0.0437726	0.0457324	0.0232913	-0.0388083	-0.00602829	-0.0648653	0.00258139	0.0339851	-0.947516	-0.805911	0.0394773	-0.0310878	-0.0288538	-0.0428263	0.0187883	-0.0440816	-0.0308922	0.0810632	0.047731	0.0011679	-0.579556	-0.0297249	0.0494915	0.036834	0.0343262	-0.0380969	0.00892894	0.0281958	-0.031319	0.0872267	-0.0174201	-0.0565824	-0.0209735	0.226236	0.121265	0.0815283	0.0704866	0.0440686	-0.9535	0.0389678	-0.0313159	0.0377086	0.0179575	0.00084197
Hs.149	0.025357	-0.0306428	-0.0570466	-0.518777	-0.0279276	-0.0239434	0.00906136	0.0570055	-0.0319769	-0.0723398	-0.0464944	0.0558489	-0.0384093	-0.021282	-0.0327997	-0.0176236	0.0526871	0.115386	0.000261709	0.0766407	-0.0281649	0.0292033	0.233192	0.244117	0.0528587	0.0407795	0.0501276	0.119923	0.0595445	0.128074	0.124562	0.0627801	-0.0219226	0.0527774	-0.00426097	0.0603095	0.0202504	-0.0424437	-0.0177696	0.0242886	0.0729736	0.0477562	0.0212942	-0.0290653	-0.11713	-0.154171	-0.0163254	-0.0173622	0.0233639
Hs.149098	-0.104273	0.0766004	0.0565282	0.0849747	-0.0699188	-0.0490267	0.0405829	-0.0551073	0.102494	-0.110625	0.102387	0.0511591	-0.214362	-0.0245635	0.155201	0.188978	0.0597832	0.00531853	0.102325	-0.0584199	-0.085186	0.0108525	0.611691	0.209257	0.766397	-0.0511744	0.0650602	0.1175	0.0691829	0.0842155	0.145727	-0.19647	0.0932831	0.0332422	0.298139	0.046613	0.75527	-0.126041	-0.112426	-0.0808285	-0.0607711	-0.48573	-0.0948565	0.0251696	-0.0300341	0.647857	0.00781954	-0.00810003	-0.234342
Hs.14912	-0.0245961	0.181444	0.183732	0.0629093	0.0397082	0.21453	0.885944	-0.0353415	0.113883	-0.0368424	0.0960629	-0.00093837	-0.109343	0.362379	0.0748113	0.0210791	0.0501407	-0.0693554	-0.0110156	-0.0174773	0.778828	0.286996	-0.0884839	-0.0447992	0.0812483	-0.0407688	-0.0396296	-0.0466189	-0.086426	-0.0442992	-0.0395167	0.0514846	-0.108442	0.147082	-0.0477176	-0.0618559	0.213323	-0.0946351	0.0702482	-0.056388	0.0944725	-0.00471824	-0.0428554	-0.0322328	0.0867362	0.0924293	0.168544	-0.0411533	0.260367
Hs.149255	-0.0875542	-0.190577	0.0599747	0.0412697	-0.080203	-0.476091	-0.107992	-0.0332895	0.042512	0.117604	0.112566	0.0437208	0.0215699	-0.0411421	0.0547765	-0.0374941	-0.175743	-0.223485	-0.201298	-0.0791847	0.0535582	-0.0924831	-0.29434	0.0548241	-0.103777	-0.101225	0.0481669	0.111864	-0.0502954	-0.263749	-0.0321784	-0.065027	0.0531113	0.0551036	-0.0748019	-0.091582	-0.111197	-0.112193	0.0796487	0.0441639	-0.295171	0.711968	-0.099328	-0.0552457	-0.333395	0.211267	0.0485201	-0.468814	0.0878246
Hs.149436	0.0369698	-0.130447	-0.157685	-0.0955945	0.040765	-0.147553	0.0600858	-0.0152888	0.0574283	0.0649431	-0.39157	0.0511392	0.0451623	-0.826888	-0.741889	-0.370884	0.0575599	0.0382462	-0.172596	0.0372579	-0.384831	-0.18439	-0.0993627	0.0784835	-0.67752	-0.123692	0.0488176	0.0341747	0.0748247	-0.0913219	0.0628947	0.0656226	0.0662655	0.0340782	-0.146564	0.0170008	-0.218214	0.0429946	0.0528113	0.0634948	0.118429	-0.0860941	-0.0414317	0.10537	-0.0915331	0.033598	0.0484617	0.0416872	0.0968572
Hs.1497	-0.276729	-0.687418	0.712155	0.806586	0.00297488	-0.00429507	-0.00950173	0.0833998	0.0633554	0.179035	0.157802	0.179917	0.126143	0.0427904	0.0177631	0.191405	-0.022921	0.00893358	0.0930759	0.0732035	0.0838182	-0.0150972	-0.0429467	0.228786	0.338747	-0.116645	-0.053144	-0.0320265	-0.00627776	-0.00987889	-0.0533748	0.1569	-0.00222567	-0.035918	0.171207	0.0930137	-0.0230826	-0.132194	-0.0391311	0.0817175	0.585257	0.0674531	-0.0391279	-0.00867468	-0.0343234	0.0587392	-0.0612948	0.0610456	-0.0377145
Hs.1498	0.0896013	-0.0537021	-0.0657532	0.0623891	-0.0777882	0.0755798	0.0823304	0.0102461	-0.0372507	-0.172004	0.114646	0.105315	0.0328574	-0.0305149	0.135481	-0.0956684	0.0780042	0.112737	-0.0687964	0.104465	0.0550913	-0.192102	0.766132	0.054654	-0.0505127	0.0329564	0.0420799	0.0658221	0.140528	0.11577	-0.0339614	-0.0481246	0.0691468	-0.130064	0.0913184	0.121413	0.0687938	-0.207453	-0.0994384	0.196109	0.0891056	0.0709123	0.0651193	0.748501	0.159974	-0.743901	0.0780629	-0.0657811	0.0785609
Hs.149846	0.0835875	-0.0433683	0.377677	0.0988044	0.298282	0.550023	0.120588	0.0817744	-0.0395476	-0.0701297	0.0776058	0.0821372	-0.296047	-0.0802717	0.089071	0.239905	0.00356169	-0.0476422	0.0495647	-0.0883819	-0.100108	-0.0672188	0.124576	-0.0616672	-0.136959	-0.0774484	-0.0196524	0.0440983	0.0319449	0.0552587	0.121088	-0.124758	0.110919	-0.0273454	-0.106258	0.0804095	-0.0850399	0.0550512	-0.163477	-0.0681637	-0.0271961	-0.0257237	0.135	0.0807004	-0.0690909	-0.575895	-0.0347677	0.0373081	-0.0898173
Hs.149894	0.0620534	0.0476192	0.0592818	-0.068365	-0.143457	0.296065	0.168512	0.0256489	0.0575365	-0.125266	-0.43951	0.0558354	0.0812296	-0.124688	-0.285521	-0.0953492	-0.018469	-0.0269418	0.0590731	-0.000373692	0.0445086	0.195774	-0.104566	-0.275768	0.372234	0.0349901	0.0551452	-0.227409	0.0263146	-0.0285659	-0.0281108	0.143877	0.0375721	-0.196156	-0.125056	0.0366275	-0.116492	0.0270325	0.0379675	-0.148392	-0.0449915	0.0777987	-0.725583	-0.709981	0.147121	-0.654016	0.0601113	-0.202147	-0.660732
Hs.149923	0.145839	0.0591446	-0.150188	-0.223375	0.123131	0.0814515	0.0740572	-0.0124857	0.0489355	-0.692535	0.0136633	0.0394596	-0.100354	-0.1146	-0.194776	-0.172968	-0.221903	-0.274387	-0.717591	-0.237649	-0.851398	0.0476595	-0.675923	-0.11703	-0.879665	-0.212425	0.0468648	-0.0447814	0.043044	-0.485632	-0.25866	0.0579609	-0.240084	-0.230346	0.0291158	-0.176388	-0.147639	0.0535756	0.0756242	0.382891	-0.176951	-0.853433	0.120356	0.0608556	-0.141987	-0.824801	-0.118875	-0.0422884	-0.791548
Hs.149957	0.071088	0.047712	0.0297301	-0.0869923	-0.0740979	0.0509358	-0.0512031	0.0668707	-0.0810759	-0.00388405	0.0525264	-0.0743272	0.0846566	-0.149582	0.0118212	0.0847312	-0.119173	0.0174632	0.0784722	0.0423675	0.0955166	0.0460239	-0.174299	-0.623184	0.070805	-0.0617619	0.0410984	-0.0541973	0.0456513	-0.0687009	-0.0614566	-0.0709352	-0.107836	-0.163202	0.0601038	-0.0738943	0.0933789	-0.0678573	-0.331165	0.0845256	0.820408	0.484152	0.479504	0.0544797	-0.100676	-0.00013035	-0.0851411	0.188586	-0.105166
Hs.1501	0.795906	-0.0736073	0.101708	-0.00865407	-0.044813	0.0904983	0.086331	0.147181	0.0528935	0.090298	0.137869	0.0279905	-0.17222	-0.0859474	-0.00299971	-0.0395281	0.0955194	0.102435	-0.0633074	0.0482015	0.191017	-0.146738	-0.0569685	-0.0921996	0.515841	-0.0696392	-0.063722	-0.0434557	-0.0601989	0.0687791	0.127451	-0.272837	0.140533	-0.0552335	-0.106006	0.724555	-0.0136665	-0.496115	-0.106181	-0.29024	0.125649	0.677299	0.19357	0.114232	0.0948667	-0.076859	-0.00667687	0.145904	0.143763
Hs.150101	0.0632383	-0.0398685	0.0381388	0.0359787	0.0287227	0.0417366	-0.0354875	0.0257558	-0.0428359	-0.0577322	0.0478497	-0.0308888	0.05067	0.0372194	0.0855565	0.0426666	-0.0481835	-0.0512187	0.031861	-0.023217	0.0266823	-0.0329074	-0.0433878	-0.0396731	-0.0272389	-0.258875	0.0456837	0.0256028	0.031374	-0.0473553	0.0397755	-0.012293	0.0722089	-0.0393412	-0.0287844	-0.0357157	0.0452829	0.0651452	-0.987419	-0.0389658	-0.0602235	-0.0532966	-0.953	0.039146	-0.0528137	-0.907379	-0.0374106	0.0253962	-0.944407
Hs.150390	0.106292	0.142988	0.712698	0.131726	0.0297302	-0.00131886	-0.0926667	-0.0256664	-0.0493938	0.144027	0.642717	0.0855601	0.0699338	-0.0515043	0.294503	0.375028	0.104515	0.101108	0.219832	0.0726525	0.152101	0.0957986	-0.133791	-0.0600776	0.49718	0.188115	-0.123703	-0.0993385	-0.0582603	-0.0568533	-0.111656	-0.0707927	0.0209837	0.0589083	0.0367038	-0.0670579	-0.0359304	-0.116905	0.116234	0.0578263	0.0425399	0.0121042	-0.279168	0.00856218	-0.172316	-0.235947	-0.0770188	0.0787833	0.38553
Hs.150402	-0.0866183	-0.193211	-0.18662	-0.0141234	0.0138943	-0.0730512	-0.554577	-0.0335835	-0.21862	-0.059582	-0.0932098	-0.13116	-0.100919	-0.163882	-0.0910384	0.0720309	0.0602407	-0.00792043	0.0271688	-0.150751	-0.467637	0.014736	0.0414999	-0.317375	0.0158034	-0.291887	0.0555361	-0.189688	-0.0342052	-0.0552234	-0.0813112	-0.46736	0.0336496	-0.119134	-0.0346332	-0.0844655	0.0499168	-0.00654731	-0.0668896	0.0148707	-0.0959104	0.0505162	0.0445517	0.0459524	0.688769	0.0500616	0.0565112	0.756368	0.082454
Hs.150403	0.0702014	0.0356476	0.0467564	0.739441	0.0423399	-0.0646939	-0.0808793	-0.0597319	-0.0590722	-0.0777936	-0.909569	0.0502956	-0.0961024	-0.0585036	-0.0630314	-0.356437	0.0426435	-0.0662649	-0.839164	-0.0721932	-0.034414	0.0054457	0.15985	0.00724987	-0.00391421	0.0738354	-0.063831	-0.0819137	-0.0588076	-0.411235	-0.0603747	-0.0177123	0.0623948	-0.0250777	0.0569628	-0.0674682	-0.0732132	-0.0721743	-0.0148308	-0.835755	-0.0447985	0.0887938	0.0554674	-0.0634834	0.0327548	0.0631554	0.0840484	-0.811299	0.0511036
Hs.150477	-0.0955917	-0.00795231	0.0865198	0.0546873	0.0526941	-0.738882	-0.0348738	-0.0673601	-0.0182613	0.04656	0.0364245	0.0579633	-0.0646123	-0.212684	-0.0493228	-0.11002	-0.0371328	0.0617662	0.00953475	-0.0753142	0.0511856	0.0113245	0.203504	0.253358	0.0474912	0.0493838	-0.0507121	-0.0675202	-0.0482286	0.0241158	0.0459323	0.070654	-0.0538394	0.182261	-0.0488923	0.0600186	0.0445004	-0.107989	-0.0440493	-0.06096	-0.109415	0.0777375	0.182068	-0.31452	-0.880406	-0.0837259	-0.0688667	0.00394951	-0.835085
Hs.150490	-0.0587327	-0.191514	0.0357814	0.197263	-0.0951168	-0.0110779	-0.0618616	0.0709679	-0.0110927	-0.0621918	0.0164756	-0.146365	-0.0775812	0.0482126	0.00900214	0.047229	-0.832171	-0.226939	-0.159863	-0.0363191	-0.322453	0.0413706	0.0649486	-0.0675816	0.123238	0.0435254	0.053458	-0.102788	0.0467632	0.0445209	0.130067	0.0546492	0.636016	0.0549409	0.107673	0.0962576	0.0579666	-0.0445427	-0.0385856	-0.0436184	0.113635	0.0738012	-0.0481587	0.0197758	0.0245399	-0.0472	-0.769129	-0.0146887	-0.0909498
Hs.150557	-0.212279	-0.0975793	-0.0639055	-0.289937	-0.617491	-0.509658	-0.0507231	0.0939113	0.0436687	0.0549743	0.0601719	0.0421928	-0.00292086	-0.0666197	-0.0624928	0.0575733	0.0558476	0.0809721	-0.0336255	0.021812	0.0308102	0.00954401	0.04287	0.101726	0.00113323	0.078092	0.0851745	0.162339	-0.0608867	0.0502143	0.268561	0.029807	0.0563673	0.0204709	0.0189017	0.0621375	0.0532949	0.045421	-0.0633687	-0.0605217	-0.261445	0.0584398	0.726164	-0.0735205	-0.292399	0.00677769	0.058488	-0.0574072	-0.0809791
Hs.15071	0.0527199	-0.0373015	-0.0485957	0.0468428	0.423338	0.0363925	-0.0500146	0.0451058	-0.0398308	-0.0412224	0.0164306	-0.0314398	0.641985	-0.051939	-0.0515635	0.028249	-0.033289	0.0336534	-0.0662934	-0.054471	-0.040988	-0.00368151	0.0306528	-0.051558	-0.0446862	-0.0354775	-0.0484283	-0.0652453	-0.0559108	-0.0331402	-0.138766	0.126066	-0.0722473	-0.0549806	-0.0398861	0.0192891	0.0282292	-0.0535602	0.0794728	0.139824	-0.0313858	0.914986	0.0736452	0.018097	0.268632	-0.0557251	-0.0835536	0.052643	0.0392542
Hs.1508	0.217861	0.0604013	0.109386	0.231007	0.124007	0.048477	0.681591	0.0446575	0.0582633	-0.038873	-0.0594949	0.0526467	-0.0830665	-0.0318058	-0.057654	-0.0384641	-0.0418198	-0.0354234	-0.0928083	-0.0339563	-0.0398241	0.0482296	0.0641998	0.0907283	-0.414332	0.0532046	0.0485973	0.0455929	-0.0572847	-0.00269438	0.0524222	0.0876555	0.0072928	0.022902	0.0542623	-0.0439361	0.0420543	0.0569961	0.0455896	0.44019	-0.0292822	0.00417211	-0.0280906	-0.0354179	0.0694524	-0.244832	0.0956253	-0.0338354	-0.873879
Hs.15087	0.0533191	0.0259134	0.252014	0.0976216	0.0637192	0.0917023	0.0664426	0.0569348	0.111346	-0.168636	0.0110002	0.0502368	0.0429337	-0.0223376	-0.0451777	-0.0597694	-0.0271443	-0.0203377	0.0309478	0.0498416	-0.0203333	-0.0195344	0.074143	0.562664	-0.0275266	0.0465115	0.044862	0.0613517	-0.0163489	-0.025782	0.0419037	0.0866035	0.00149725	0.0454111	0.0434374	0.0451584	-0.0151132	-0.021165	0.0710524	0.0418327	0.0433854	-0.0454192	-0.0227512	-0.167001	-0.0368653	0.0458689	0.0460471	-0.00317908	0.0170415
Hs.150926	0.734231	-0.0143774	0.0987838	0.163941	0.725563	0.344814	0.151236	0.12413	0.110784	0.0441477	-0.0385843	0.0686579	0.497685	-0.049932	0.115269	-0.0601673	0.0763459	0.108827	-0.153893	-0.0403111	-0.0433641	0.0853997	0.292886	0.0821751	-0.0440791	-0.0302384	-0.037106	-0.0302066	0.0329833	-0.0227484	0.0441303	0.0884359	0.0866963	-0.038179	0.0533972	0.0646314	-0.0216458	-0.042189	0.342219	0.706462	0.130904	-0.711345	0.0108853	0.550969	0.0911858	-0.129219	-0.0330792	0.103947	-0.0259648
Hs.150930	0.611109	-0.0896091	0.0453581	0.670438	0.0996725	0.0992218	0.372951	0.0564936	0.164693	-0.0580092	-0.147957	0.0632038	0.0274494	-0.297053	0.0807087	-0.140664	0.2749	-0.0719489	-0.0803876	-0.0943485	0.257187	-0.0140189	0.0910234	0.0926627	-0.116925	0.00295064	0.0212122	0.0226947	0.000565825	-0.022535	0.13322	0.0979704	0.142344	0.151858	0.0657551	0.0411727	0.0649962	-0.120117	-0.0899732	-0.499658	0.133746	0.075658	-0.0774288	-0.0248409	0.0744953	-0.710536	0.0609039	0.0984846	-0.0346232
Hs.151051	-0.00587999	-0.0400454	-0.0810966	-0.159941	0.0872405	0.232572	0.55219	-0.128054	-0.0549737	-0.273845	0.10802	-0.0688741	-0.0360838	-0.0719954	0.131528	0.402525	0.0666702	-0.0777471	0.402007	0.091242	-0.0662791	0.141026	-0.0564814	0.047342	-0.0893544	0.0761123	-0.102507	0.0539873	0.290486	0.00749467	-0.161853	-0.0453036	-0.189195	-0.075196	0.0745594	-0.093209	0.170167	-0.0509713	-0.101282	0.0678336	0.00972341	-0.0750235	0.0662976	-0.799872	0.0935396	-0.0579009	-0.567671	-0.736378	-0.0373429
Hs.151139	-0.0807219	0.0596842	-0.0651607	0.0534641	0.0681564	0.0512685	-0.112911	0.122985	-0.061995	0.0913366	0.0157173	-0.0992367	0.0164026	-0.0429205	-0.0947529	0.0512415	0.0427791	-0.047939	0.129341	0.0488968	0.0824891	-0.0315444	-0.060153	0.131418	-0.0476259	0.0614753	-0.0752018	0.0370818	-0.0440312	0.039492	0.0651568	-0.0809531	0.0155871	-0.0610425	-0.107421	0.042982	-0.0820479	-0.329223	-0.100505	-0.121864	-0.0968496	-0.0722259	-0.0876791	-0.731554	-0.0710426	-0.202009	0.0420159	0.0435588	0.0387384
Hs.15114	0.0187101	0.205952	-0.0436201	-0.0607649	0.236135	0.912768	0.0267545	-0.0269519	0.0614967	0.0505981	-0.0747869	-0.0544105	-0.034757	-0.0343476	-0.0478501	0.0428771	-0.0523661	-0.0580461	0.00625043	-0.041535	-0.0411233	0.0620057	-0.418461	-0.0759887	-0.0486721	-0.0524945	-0.0407228	0.0363305	-0.032275	-0.0459525	-0.0213297	-0.0514854	-0.038557	-0.0492956	0.0668747	-0.042026	0.056282	-0.0381015	0.0586716	0.319843	-0.0631256	0.060495	0.0522773	0.755912	0.212608	0.121304	-0.0606697	-0.019183	0.804805
Hs.151236	0.277849	-0.0384838	0.512956	0.401129	-0.063422	0.0656152	0.0534452	-0.0282236	-0.0041969	0.0961845	0.0471991	0.0692332	0.0441535	0.0541252	-0.137985	0.0296415	0.000398397	0.0453126	0.0489541	-0.0320734	0.0515264	0.0397359	0.0597139	0.0805068	0.0635166	0.0544434	0.0658527	0.0672097	0.0176003	-0.0303451	0.0589647	-0.0219615	0.0578339	-0.00902975	0.0697329	0.0456837	-0.068177	0.0619409	-0.0105521	-0.0388195	-0.798416	0.0118891	-0.0268929	-0.0253014	-0.13039	-0.0210624	-0.0686012	-0.0425857	-0.0299648
Hs.151242	-0.685668	-0.0837591	-0.0713131	-0.0515973	-0.239095	-0.160218	-0.118048	0.0239566	0.138712	0.11347	-0.0829891	0.0220636	-0.257692	-0.0443324	-0.052589	0.0119398	0.143668	0.235632	0.0710187	0.094143	-0.346133	-0.056048	-0.0742781	-0.104736	-0.164622	0.0941454	-0.0454269	-0.0238043	-0.0990348	0.119088	0.0971188	-0.113478	-0.0534914	-0.0796686	-0.0765268	0.065703	-0.167857	0.0723288	-0.0560887	-0.0748423	-0.1019	0.203242	0.562892	0.289113	0.24085	0.298774	0.253766	0.479325	0.122986
Hs.1513	-0.0311025	-0.0653337	0.0549631	-0.0663251	-0.0677305	-0.0808015	-0.0597423	0.00345378	0.0490522	-0.121894	-0.0652942	-0.00993981	0.080473	-0.0742968	-0.0625777	0.0508293	-0.0963639	0.0667386	-0.0631841	0.0812292	-0.0821203	-0.0611101	0.0340108	-0.372261	-0.0848959	0.105351	0.0807936	-0.0596716	0.114509	0.0628911	0.00454388	0.0691387	0.0635901	0.0096366	0.0403657	0.0581969	0.0517812	0.153326	0.0564508	0.169211	-0.0584582	0.0665895	-0.0349585	-0.0941214	0.0604597	-0.279301	0.0231688	0.0633744	0.0385129
Hs.151301	-0.0706112	0.0456033	0.0441848	0.709437	0.0640134	-0.25854	-0.0621582	-0.00352836	0.0199421	-0.545219	0.46137	-0.844091	-0.0946493	0.0420657	0.0691361	-0.134125	0.0489197	0.0403394	-0.107405	-0.0964983	-0.103313	-0.0980959	0.0371522	-0.69525	-0.108046	0.0423661	-0.105492	0.047241	-0.0811115	0.0356313	-0.111691	0.0459959	-0.122242	0.0378063	0.065396	0.107892	-0.0831028	-0.36139	0.0504739	-0.834219	0.0570103	-0.191081	0.0738815	0.0526975	0.0445369	0.044155	-0.838619	0.0357972	0.0453819
Hs.151413	0.139772	-0.03584	0.0881439	-0.105666	0.267562	0.0545093	0.285564	0.0998716	0.0392708	-0.0509624	0.0532339	-0.0357312	0.0598856	-0.00463279	0.0210262	-0.0599736	-0.0786779	-0.00210028	-0.101917	0.054345	-0.037697	-0.156318	0.0300585	-0.0662287	-0.108036	-0.0731432	-0.0511937	0.0436296	-0.0976914	-0.0378256	0.0828052	-0.0641242	-0.0314958	-0.0322925	-0.0663181	0.0098318	0.0903968	-0.0490567	0.0556466	0.049332	-0.10242	-0.810194	0.0723579	0.0590255	-0.0723181	-0.0373731	0.152456	0.196473	0.138171
Hs.151461	-0.0477815	0.050889	-0.0129469	-0.0859554	-0.0962024	0.0591702	0.0655517	0.0294234	-0.063315	0.107663	0.0743588	-0.106424	-0.0779312	0.061985	0.0492196	-0.0471199	-0.0264813	0.0495343	0.122144	0.052474	0.41511	0.183582	-0.364681	-0.613332	0.0605145	0.0311127	-0.0967385	-0.0445519	-0.03394	0.0793196	-0.014953	-0.0419647	-0.0452553	0.049172	0.0572739	0.0786987	0.0527995	-0.0209076	0.00821088	-0.0424378	-0.0877519	-0.092188	-0.0957641	-0.739065	-0.042936	0.395219	0.0115922	-0.0421037	0.0313953
Hs.151518	0.446969	0.443338	0.299959	0.0873087	0.0782484	0.023671	-0.0952803	-0.0785629	0.0195741	0.0959314	0.143718	0.0129529	-0.0543102	-0.19924	0.2369	0.104931	-0.195825	-0.164258	0.35784	-0.0907516	0.59301	-0.0497601	-0.123293	0.189595	0.66268	-0.0662442	-0.0170367	0.0475246	-0.070642	-0.163413	-0.186352	-0.129837	0.0146626	-0.0864777	-0.079426	0.0901844	-0.0487693	0.144433	0.210151	0.0408661	-0.0884162	-0.128922	-0.151435	0.148695	-0.376824	0.0797363	-0.0257354	-0.442336	-0.0567998
Hs.151531	-0.031428	0.00920754	0.025324	-0.0827568	0.0509786	-0.0308431	-0.181051	-0.059177	-0.0578853	0.104001	0.428592	-0.0610278	-0.188905	0.122576	0.685875	0.108352	0.152098	-0.0479401	-0.0582162	-0.00522274	0.346342	0.0946096	-0.10279	-0.054291	-0.272391	-0.0532341	0.126847	-0.071712	0.0497509	0.0311622	-0.056805	-0.0566493	-0.0639261	-0.0505687	-0.0535953	0.494267	0.174309	0.110747	0.102706	0.826528	-0.0518372	0.146196	0.413234	0.526092	0.758698	0.0369934	0.155968	0.762713	-0.0706052
Hs.15154	-0.221738	-0.149605	-0.0845802	-0.0367448	-0.00641341	-0.10894	-0.116396	-0.0837203	-0.0955225	-0.141507	-0.0444523	-0.101961	-0.232073	-0.0496444	0.0328178	-0.0586965	0.0153617	0.781823	-0.113452	-0.127387	-0.433798	-0.438904	0.0571733	0.0626468	-0.155969	-0.0895905	-0.0618547	-0.0750727	-0.010566	0.141342	0.0695759	0.431406	0.0945322	-0.0372234	-0.366927	0.10093	0.0677055	-0.086377	0.107125	0.0694351	-0.0580423	0.0593621	-0.572692	0.0560308	0.0554947	0.0682472	0.0347363	0.249192	0.108944
Hs.151573	0.01335	0.0264557	-0.0175795	0.106971	0.0399972	-0.0181225	0.0197143	-0.020494	-0.011611	0.0255101	0.0279898	-0.0135535	0.0200846	0.00160739	-0.00156319	0.022828	0.0266115	-0.0137502	0.0308483	-0.0148381	0.0283063	0.0111216	-0.0150457	-0.00824361	0.0350873	-0.0151706	0.0273741	-0.0214327	0.00384239	-0.00373183	0.0243153	-0.0149351	-0.0130914	-0.00764651	-0.0170896	-0.0145445	0.0351026	0.00262408	0.0285202	-0.0152163	0.696983	-0.0243837	0.0830539	0.0429566	-0.0183305	-0.9845	0.0272983	-0.0221383	-0.0134261
Hs.151738	-0.382383	-0.367601	0.0850778	-0.244678	-0.564809	-0.223712	-0.343154	0.151354	0.0306855	-0.00541204	-0.105684	0.0971152	-0.158381	-0.075117	-0.0529254	-0.12993	0.0784578	-0.101956	0.109837	-0.120923	-0.0778393	0.05856	0.0474709	0.0774103	-0.0567847	-0.383026	0.0292395	0.000872651	-0.330849	0.0489205	0.0870705	-0.107903	0.0525729	-0.0919014	-0.14452	-0.0512839	-0.109951	0.0623237	-0.434157	0.215447	0.0873545	0.191775	0.452003	-0.376997	0.103473	0.219255	0.072366	0.0168705	0.177659
Hs.151777	-0.0605203	0.0319284	0.127463	-0.180512	0.046539	-0.177901	-0.600553	-0.141407	0.057885	-0.0214068	0.0684564	0.0359349	0.0507205	0.163543	0.0845826	-0.0620262	0.0497529	0.0129266	0.0583184	-0.066809	0.214625	0.0464406	-0.0562677	-0.085248	0.0499147	0.00476043	-0.105739	-0.0440819	-0.0163955	-0.0241419	0.0705542	-0.155991	0.0438302	0.0703855	-0.0637618	0.0571181	0.109245	-0.0110075	-0.0600995	-0.107281	-0.0669749	-0.215044	0.734933	-0.0386614	-0.115737	-0.653882	0.0747797	-0.169179	-0.00368382
Hs.151791	0.0640528	0.0886702	0.0030897	0.0526031	0.0408612	-0.0670008	-0.120914	-0.0591507	-0.0365006	-0.138564	0.177335	-0.0701447	-0.104871	-0.00279391	0.0445373	0.0491884	-0.064553	0.0888124	0.0791027	-0.0361954	0.413934	0.0465759	-0.129556	-0.76548	0.103573	-0.0576549	-0.0053926	-0.175314	-0.0419717	0.0185892	-0.0297168	-0.104308	-0.0737051	-0.0705761	0.0304269	-0.0471097	0.0990616	-0.0507344	0.0184294	-0.0561087	-0.892456	0.151448	-0.0262926	0.0254955	-0.90178	0.0473487	-0.0260961	-0.0404447	-0.838425
Hs.151899	0.333845	-0.112192	-0.0547621	0.0744186	-0.146662	-0.0439387	-0.0702461	0.0271603	0.0846412	0.0492714	0.154529	-0.00411265	-0.0867264	0.0294903	0.155794	-0.0613305	0.0659916	-0.0143892	-0.0548287	0.0804625	0.0657628	-0.101581	0.266955	0.328872	0.00820776	0.0364603	-0.0443322	0.0581299	0.0580972	0.0623511	0.136544	0.0625947	0.00525658	0.0666148	-0.0434793	0.0773671	0.0295327	0.011539	-0.0535017	-0.725174	0.173871	-0.126925	-0.243275	0.0598392	-0.0356003	-0.0557789	-0.071619	0.0415158	-0.0810502
Hs.1519	-0.101441	-0.0415193	-0.0444575	-0.0225473	-0.110849	-0.0312818	-0.5257	0.0338841	-0.0304885	0.0766886	0.0693925	0.00224683	-0.0272768	-0.0347081	-0.067284	0.0333801	0.0339096	0.0487789	0.0560695	0.0388848	0.070799	-0.00585973	0.0342837	0.0363821	0.143486	-0.0342189	-0.0183492	0.0482871	0.0541229	0.0368254	0.0484419	0.0483953	0.0484719	-0.0190312	-0.0220479	0.0660883	0.00467796	0.058077	-0.0327437	-0.958	-0.0317393	-0.0131706	-0.0142405	-0.0348695	-0.0419446	-0.659454	0.0427292	0.0503528	0.051785
Hs.151903	-0.00633225	0.0665545	-0.0606353	-0.0744141	0.0950797	-0.0870598	-0.0897785	-0.0178335	0.081105	-0.0562407	-0.0311454	0.0648058	0.0975313	0.0766635	-0.0711939	0.0120208	0.0568495	-0.0607109	0.0611487	0.0483475	0.0286347	0.184521	-0.737117	-0.0645058	-0.0118715	0.113516	-0.0724408	-0.0184239	0.115528	0.0497488	-0.00497697	0.530268	0.0454566	-0.0109101	0.0930648	-0.0744207	0.0510506	0.0898511	-0.0937534	0.0351123	0.0686456	-0.181056	-0.0518363	-0.698219	-0.117553	-0.0718006	0.0203907	-0.124024	-0.0898048
Hs.151988	0.160182	0.256624	-0.0418214	-0.0602667	-0.0945562	-0.0246468	0.286761	-0.0727793	0.111463	-0.129394	0.0769486	-0.0858759	0.0472691	-0.0242017	-0.0216918	-0.0702005	0.226827	0.0969983	0.0407734	-0.076944	-0.0572391	0.0279133	0.0024173	-0.0236198	0.160209	0.556181	-0.147944	0.0451551	-0.086251	-0.101787	-0.126224	-0.376468	-0.0232542	-0.0341734	-0.129834	-0.0920072	-0.148332	0.0568446	0.036262	0.0667861	0.156077	-0.341008	0.24938	0.0793245	0.710893	-0.101095	0.110474	0.278747	0.566493
Hs.152094	0.00175635	0.034142	0.0814705	0.122226	0.0942947	0.1198	-0.0202663	-0.145872	-0.0752763	-0.00150677	0.082503	-0.152954	-0.0694359	-0.0757376	-0.355961	-0.0954488	-0.0692446	-0.0441929	-0.0868835	0.0482842	-0.0657619	-0.0902829	0.0772234	0.238558	-0.0882696	-0.315717	-0.0679784	0.0717587	-0.0450477	0.0592881	-0.0819471	-0.0876869	0.0254257	0.0389794	-0.0958528	-0.0916902	-0.0553504	-0.496568	0.733125	-0.182713	0.352136	0.0508743	0.0581313	-0.109175	0.482922	-0.0608078	-0.123266	0.048551	0.0447762
Hs.152096	0.0575488	-0.146026	-0.1039	-0.00207792	-0.0437274	0.0523751	-0.0490315	0.00268104	-0.0683062	0.016194	-0.0730241	0.0714724	-0.0574762	0.0637193	-0.0445702	0.107694	-0.0164017	-0.0512238	0.0668994	0.0493702	-0.255718	0.0428683	0.113508	-0.0692799	0.0709572	0.0570482	0.0758878	-0.0307609	0.141792	0.0454047	-0.0340778	0.0514557	-0.0198564	-0.0362041	0.0594424	-0.0112211	0.120536	-0.145438	0.224704	-0.747439	0.00804378	-0.045485	0.0382767	-0.863244	-0.0381908	-0.0371549	-0.0772823	0.496937	0.290232
Hs.152292	0.0556109	0.0501552	0.0708369	-0.0187752	-0.0121678	-0.0194918	0.0511301	-0.0220838	-0.0276038	-0.0177315	0.0555384	0.0315881	-0.049197	0.0368678	0.061982	0.0498088	0.0362192	0.0532375	0.15133	-0.0181744	0.0318613	-0.0439502	-0.0290205	-0.0514912	0.133739	0.00996469	-0.0149121	0.0394451	-0.00882583	0.049403	-0.00933068	0.0846092	0.0954688	0.0105798	-0.0357013	0.0569886	0.0722881	0.0318177	0.103502	-0.9625	-0.101364	0.0424894	0.0570686	0.0553441	0.0738113	-0.0301963	-0.273505	-0.0499967	-0.0202191
Hs.15243	-0.0677934	0.11308	0.0127898	-0.0670702	0.541331	-0.0732351	-0.430234	-0.0697577	0.197222	0.107216	0.21122	0.00591165	-0.0798012	0.150668	0.0995142	0.0847987	-0.039977	-0.376979	0.490965	0.78149	0.679785	0.708141	-0.145145	-0.0635121	0.125496	-0.0134192	-0.0641367	0.0671585	-0.0449613	-0.109236	-0.0670939	-0.176981	0.0688374	0.100995	0.165303	-0.0593504	0.161881	0.101713	-0.0537224	-0.155095	0.0708361	0.0555292	-0.114679	0.0830742	-0.0895674	-0.0560747	0.0665349	-0.127551	-0.0912523
Hs.152629	0.0271608	0.0620744	0.0821521	0.264292	-0.0261103	0.315102	0.0897957	0.00310092	0.0515208	0.492236	-0.0692894	0.0862923	-0.0739194	-0.0585922	0.0904192	0.0814906	-0.0660542	0.0846177	0.280282	0.0942221	0.455655	0.0318942	-0.171424	-0.239221	0.658898	0.035671	0.116359	-0.0639005	0.0364563	0.0782415	0.0925623	-0.0491159	0.0052768	0.0736314	-0.00472072	-0.0392503	-0.0929476	0.107557	0.0336906	0.0126214	-0.0304865	0.313031	0.230433	-0.4112	-0.128086	0.426769	-0.0503733	-0.099331	-0.104658
Hs.152720	-0.0445107	0.160267	-0.034924	0.155681	0.0489704	-0.0620296	0.099202	-0.047012	0.0628591	0.0189775	-0.0375245	-0.0514093	0.102624	0.0323891	0.0174429	-0.0227949	0.0459901	0.0291133	0.106407	0.082164	0.0532706	0.0760319	0.062904	-0.0575084	0.0834489	-0.0317625	0.266766	-0.488738	0.342943	0.0529597	0.0537557	0.106078	0.0613926	-0.0386008	0.0939411	0.0410327	0.126613	-0.0382996	-0.0384103	-0.0988858	-0.726379	-0.104443	0.0565987	-0.0333156	0.43495	0.0126235	0.0888918	-0.100177	-0.0802341
Hs.152818	-0.0520507	-0.0292414	0.0498924	0.0913448	0.0539843	0.0488863	0.743839	0.0558208	0.0510155	0.00581114	-0.0538719	0.158296	0.0502673	0.0304276	0.0466632	0.0862897	0.00947809	0.0729273	0.037398	-0.0425759	0.0490437	0.0495702	-0.0778311	-0.136404	0.0588692	-0.0898926	-0.0258459	-0.082905	0.0452758	-0.0132191	0.689136	0.128134	-0.0734791	-0.0550881	0.500251	0.0117808	0.0468158	0.0605755	-0.0526644	-0.00714696	0.0534683	0.0507334	0.0657478	-0.162797	0.0177612	-0.467465	0.0269462	-0.277118	-0.151602
Hs.152978	0.110793	0.1394	-0.651835	-0.516763	-0.0898878	0.434881	-0.0912337	-0.152495	0.132317	0.0640489	0.0704206	0.0738589	0.0674063	-0.140906	-0.123757	-0.233267	0.0360748	-0.188677	0.160855	-0.136811	0.202282	-0.572929	-0.160238	0.462113	0.00197605	0.0675381	-0.11264	0.254555	-0.129654	-0.086485	-0.380608	-0.251218	-0.150549	-0.0896505	0.0603344	-0.183582	-0.0868714	-0.0085975	0.192228	0.0172942	-0.0410685	-0.189405	-0.251376	-0.103757	0.146724	0.0730456	-0.104043	0.12896	-0.113293
Hs.152981	0.0474687	-0.0438795	-0.00647277	0.143242	0.0670876	0.0625868	0.0532546	-0.0692215	-0.0137487	-0.261201	-0.451751	0.00325874	0.0784012	0.0427598	-0.428532	-0.100237	0.0493021	-0.254747	-0.0961371	0.091946	-0.675481	-0.464149	0.0432471	0.0407726	-0.400445	0.030163	0.0264184	0.0470633	0.0372553	-0.146663	-0.0881648	0.0991605	0.00364908	-0.102641	0.0829897	-0.0769604	-0.142264	0.0443677	0.112491	0.0489383	-0.512384	-0.119925	-0.0137939	-0.651897	-0.372028	0.045292	0.0734048	-0.14629	0.0858679
Hs.153022	-0.0150203	-0.0178843	-0.0727529	0.060968	0.0634476	-0.0313781	0.0461169	-0.011482	0.0431952	-0.0179013	0.054497	0.0258271	0.050823	0.0811661	0.0416863	0.0468836	-0.0157695	0.0121376	0.262069	0.0471428	0.064028	0.00247294	0.0156439	-0.0301263	0.241569	-0.018822	0.0491482	0.038035	-0.0149399	-0.0194218	-0.0151736	-0.0120634	-0.0122227	-0.0200659	0.0529684	-0.030413	0.0784902	-0.0219793	-0.0265561	-0.673758	-0.97	0.0602091	0.37059	0.0629543	0.0543669	-0.0365572	-0.0302452	0.0080038	-0.112626
Hs.15303	0.0764748	0.0641869	-0.0507401	0.0529196	0.0605917	0.0655719	-0.0551397	-0.0535005	-0.0253394	-0.223052	0.0890484	-0.0451558	-0.0475324	0.128959	0.0847146	0.082522	-0.0464197	-0.0296316	0.145984	-0.0451141	0.367542	0.102121	-0.057378	0.022165	0.370749	-0.0785608	-0.0588646	-0.0430758	-0.0589414	-0.0529947	-0.0571728	0.0738425	-0.0723671	-0.0388129	-0.0539417	0.0593106	-0.0428414	-0.716052	0.116773	0.0209602	0.729256	-0.0868079	0.138809	0.118502	0.0454068	-0.207908	-0.00058445	0.311463	-0.0556129
Hs.153053	-0.00807848	0.0973644	0.00287692	0.0380519	-0.0386185	0.0391957	0.102166	0.0180655	-0.0316314	0.0847703	-0.0497691	-0.033615	-0.0539973	-0.0434662	0.0560228	0.45346	0.0809349	0.0862443	-0.032795	0.117029	0.0212815	0.0735518	-0.0506433	-0.0593334	0.0269486	-0.0269606	0.07662	0.0750536	-0.0740024	0.116412	0.000631869	-0.0197986	-0.135482	-0.0370885	-0.0225708	-0.0312281	-0.0997509	0.184149	0.143442	0.0726853	0.0761266	-0.0645602	-0.0327111	0.64108	0.620344	-0.0587033	0.385462	0.339527	-0.0336027
Hs.15318	0.0191296	-0.144964	0.11427	-0.0975568	-0.0638526	-0.244037	-0.113767	0.0874717	0.106925	-0.00177111	0.189714	0.0643793	0.123135	0.0262583	0.208745	-0.150812	-0.298766	-0.329105	-0.109971	-0.131254	0.645481	-0.077163	-0.128963	0.109228	0.15322	0.100571	-0.0897163	-0.134118	-0.102425	-0.370302	-0.330399	0.0308452	0.0126453	0.291646	0.082298	0.0741216	0.0335201	-0.0515626	-0.126702	-0.100763	-0.274943	0.168484	-0.208148	0.172981	-0.114038	0.282043	0.136397	-0.112089	-0.0168998
Hs.153221	0.0803771	-0.0340934	-0.00687032	0.118434	0.0925845	0.137668	0.0789247	-0.00945263	0.0858487	0.196865	-0.0313353	0.00426612	0.0557273	0.0490066	0.0767662	-0.0387411	0.0933663	0.0767116	0.0942091	0.0671156	0.0764409	-0.0492228	0.703479	0.162114	-0.0174009	0.124062	0.091864	0.53158	-0.0214589	0.0775775	0.277089	0.00435845	-0.0625818	-0.00853574	-0.0296758	-0.018805	0.30382	0.0938519	0.097866	-0.0844233	0.69887	-0.0727648	0.654222	0.00913141	-0.799891	0.0762035	-0.04867	0.0736783	-0.113578
Hs.153227	0.0142492	0.0922201	-0.113559	0.178992	0.104852	0.0367757	0.0173756	-0.0398596	-0.0599695	0.13989	0.11899	0.0757364	0.0963697	0.362601	0.268284	0.607195	-0.0571472	-0.167137	0.128642	0.0990935	0.197988	0.636506	-0.0568189	-0.014313	0.573064	0.135466	-0.125491	0.0855147	0.0913457	0.128104	-0.0785698	0.464609	-0.0546888	-0.0746828	0.0432988	-0.0473468	0.215332	-0.0936631	0.249351	0.204967	-0.0766113	0.367832	-0.0769981	-0.492102	0.116312	-0.0746272	0.0281121	0.0605919	0.646189
Hs.153261	-0.53914	-0.102579	-0.309249	6.81217e-05	0.0389276	0.0696635	0.169025	-0.0808957	0.0224715	0.079231	-0.428341	-0.177879	-0.153073	0.063209	-0.153013	-0.0715105	-0.130932	0.0768198	0.0871622	0.0553792	0.146692	0.141726	-0.116842	-0.234832	0.0353656	-0.293153	-0.0458069	-0.211104	-0.0382141	0.0816281	0.113162	0.116308	-0.523133	-0.241156	0.0458183	0.0441044	-0.0279428	0.0829028	-0.453443	-0.195144	-0.588332	-0.109209	-0.216774	-0.0970839	0.483549	-0.399513	0.281246	0.086537	0.0218419
Hs.153357	0.0893808	-0.0281813	-0.0500231	-0.0664349	-0.0441229	-0.0732444	-0.283067	0.0267426	-0.014325	0.0662025	-0.00904269	0.0652498	-0.0427015	0.204277	0.809128	-0.0214203	-0.000935601	-0.0227429	0.0753892	-0.014102	0.119699	-0.03946	0.918867	0.863356	0.353025	0.872064	0.052521	0.118277	-0.0316214	0.06028	0.115676	0.039099	-0.0231517	0.0698747	0.0526066	-0.0489414	0.0439451	-0.0252088	-0.0430059	-0.0269565	-0.193138	0.691923	-0.0418301	-0.0538433	-0.0260819	0.329684	0.0670351	-0.0364056	0.124145
Hs.153487	0.0247088	0.0250078	0.0644028	0.0247024	0.0244534	0.0234189	-0.0351455	-0.0352596	0.0282556	0.0238864	-0.0486385	-0.000697448	0.018307	0.011583	-0.0212843	-0.03415	-0.0355242	-0.0348757	-0.0380315	0.0234543	-0.0128707	0.0259392	0.0358422	-0.0595282	0.0317974	-0.0356353	-0.044785	-0.0326329	-0.0447604	-0.0477127	-0.0055136	-0.0101718	-0.0348359	0.0031294	-0.0371409	-0.047258	-0.0322166	0.0102884	0.0279055	0.0112082	0.0429192	0.00619216	0.995764	0.9845	0.392286	0.0243937	0.0175633	0.0463707	-0.137937
Hs.153498	-0.00775221	-0.129951	0.0456846	0.0350544	-0.0835253	-0.141449	-0.13492	-0.507877	-0.122067	0.0315259	0.0424039	-0.0945913	-0.162929	0.0348045	0.0484169	-0.0937102	-0.146788	-0.209204	0.0415297	-0.51383	0.0394807	-0.250567	0.109486	0.0370349	-0.158859	-0.15843	-0.330797	0.0562649	-0.435378	0.00841105	0.042278	-0.434381	-0.00153187	0.0233372	-0.0479788	-0.120735	-0.289578	0.0195366	0.0523373	-0.189323	0.074419	-0.092569	-0.0367102	-0.092005	0.0895386	0.0406817	0.0368228	0.0317007	-0.247048
Hs.153595	0.53096	0.0974879	-0.0888692	0.0997018	0.201293	0.190927	-0.000367332	0.0227989	-0.0571142	-0.256801	0.0648177	0.126565	-0.0226504	-0.0963993	0.0958001	0.0813508	0.224522	0.0784673	0.0673938	-0.0666115	0.0227791	-0.0592481	-0.114339	-0.279664	-0.0786883	-0.16712	-0.0922705	-0.0113315	-0.0801831	0.0613279	-0.0712479	-0.0462728	0.0689707	0.0563692	-0.0786753	0.087955	-0.0643097	0.0471773	0.334885	0.591772	0.0505096	-0.0546917	0.100415	0.0763669	-0.180184	-0.084077	-0.0839892	0.0682902	-0.493411
Hs.153612	-0.24492	-0.505162	-0.214595	-0.590853	-0.154489	-0.314433	-0.111278	-0.0788903	-0.178503	0.0611489	-0.105409	0.0668849	0.0899882	-0.0405108	-0.0553552	0.0458866	-0.151144	0.0506452	-0.25022	-0.0533396	-0.123934	-0.701312	0.673915	0.112356	-0.14108	0.0359931	-0.165229	0.0673565	-0.06092	0.0708344	-0.0952313	0.0638579	0.0551788	-0.15418	0.0828088	0.0559904	-0.128794	0.0599151	-0.136847	-0.740669	-0.714045	0.188942	-0.127277	0.0615149	0.284823	0.080547	-0.769257	-0.677845	0.0542859
Hs.153618	0.0426766	0.0990018	-0.0983071	0.114139	0.0268775	0.140422	-0.266775	-0.0738114	-0.00203023	-0.254686	0.14619	-0.0476016	0.0429684	-0.0502449	-0.0212789	0.0565185	-0.0622086	-0.0608799	0.110214	-0.0798454	0.372909	0.0459509	0.0358872	-0.406821	0.649446	-0.838254	-0.0929495	0.0529131	-0.0902449	0.0454228	-0.227722	-0.0386522	0.00673806	0.0863592	-0.0716617	-0.0473607	-0.0912273	-0.0906284	0.0836429	-0.0837348	0.0912688	0.00777208	-0.345068	0.262819	0.00823855	-0.864979	-0.761952	-0.426406	0.0520188
Hs.153636	-0.158847	0.0485647	0.0435442	0.724929	0.0739528	0.0362042	0.0367976	0.0451541	0.0972351	-0.0665372	-0.0822022	-0.0498525	0.0400179	0.214669	0.0573333	0.0792546	-0.0634198	0.00293974	-0.0835339	0.0545376	0.181649	0.117654	-0.141407	0.0219692	0.040363	-0.0326578	0.0608626	-0.0664323	0.175154	0.00548406	-0.0291442	0.0745607	0.0567147	-0.0641561	0.0538333	0.0286761	-0.0385773	-0.102352	0.076963	-0.0667363	-0.27768	0.133964	-0.0684241	-0.0638953	-0.215	0.00287199	-0.0577615	-0.0447608	-0.0553702
Hs.153640	-0.0027883	-0.0247023	-0.0217871	0.0406287	-0.14524	0.0443278	-0.0203754	-0.00876183	-0.0273847	0.0342149	-0.00653791	-0.00137842	-0.0241378	0.0394764	-0.0172521	-0.0221047	-0.0247348	-0.0192419	0.0204338	-0.0232783	-0.0232583	-0.0316982	0.0742182	0.0485011	-0.0205873	0.0411403	0.0544359	0.0857041	0.148456	0.0398766	0.0446418	-0.0270273	0.00159794	0.0048247	-0.013562	-0.0513105	0.0474772	0.0188202	-0.0214016	-0.985	0.142141	-0.988727	0.584253	0.151334	0.0726924	0.0136905	-0.0563802	0.0609978	-0.00914476
Hs.153684	-0.332262	-0.0743457	-0.00257772	0.0504954	0.0158251	0.0630588	-0.0763987	-0.0185509	-0.028271	-0.164882	-0.0271847	-0.061596	-0.119473	-0.192413	0.0679827	0.118731	0.0462675	0.0608069	-0.0848256	0.0621635	-0.157682	0.017286	0.0990231	0.0399494	0.0619704	-0.829226	0.058106	-0.198998	-0.0789959	0.0500368	-0.0789949	-0.111394	-0.0591883	0.0404772	-0.0815501	-0.128051	-0.441705	-0.00385474	-0.0974647	-0.0917519	-0.694639	0.094696	0.0791255	0.179954	-0.713593	0.181218	-0.534191	-0.0993997	-0.0197466
Hs.153685	0.116143	-0.0776236	-0.0652284	0.584995	0.106546	-0.161357	0.0301134	0.0285246	-0.0421221	-0.0539161	0.111136	-0.0576614	-0.087875	0.0221663	0.0413443	0.0294977	-0.0398996	-0.0981444	-0.146163	-0.0972858	-0.511825	0.00375998	-0.000457328	0.0239279	0.0482332	0.0302015	-0.0449306	0.0377449	-0.0680948	0.0079651	0.00630353	0.0244982	-0.0152376	0.00737351	-0.0275902	0.0237154	-0.399189	-0.0462802	0.0222775	-0.0716868	0.899491	-0.0541785	0.0121925	0.0366859	-0.0250869	-0.713031	-0.0750093	0.0380063	-0.522178
Hs.153687	0.0581781	0.0331826	-0.0966242	0.0819381	0.593785	0.080392	0.0334898	0.0758744	-0.372953	-0.078574	0.0841837	0.0460192	-0.0249572	-0.157065	-0.135752	-0.227438	-0.0910686	0.111254	-0.22304	0.0519096	-0.724789	-0.133367	-0.00945153	0.292505	-0.715911	0.0805645	0.0164725	0.135489	-0.130425	-0.0689487	-0.116171	0.0571448	0.095772	-0.0866165	-0.147317	0.0756992	-0.121013	-0.111605	0.257367	0.0529725	0.0836025	0.0267003	0.0377991	-0.139098	-0.638642	-0.540656	0.158681	0.309738	0.456699
Hs.153752	-0.0731825	0.343345	-0.0607914	-0.0699518	-0.124361	-0.0404279	0.223444	-0.0507511	0.310783	0.0526326	-0.157801	-0.0495033	-0.181142	-0.0543075	-0.0425436	-0.220582	0.0813312	-0.0393364	0.104536	0.144604	-0.0866373	0.0483617	0.0161156	0.216745	-0.0772197	0.22609	-0.0551198	-0.0543798	-0.0969414	0.0635861	-0.0422355	-0.0348782	-0.0775255	0.0616622	0.131499	-0.038617	0.122113	-0.0407872	-0.0737475	-0.055179	0.0290948	0.49512	0.775355	-0.116302	-0.0776284	0.792927	0.142018	-0.0388356	-0.659126
Hs.153837	0.131145	0.0439639	0.0471508	0.0564678	-0.0174167	0.159511	0.0613212	0.051628	-0.0390227	0.0917722	-0.065415	-0.0173542	0.0526553	-0.023757	0.0278677	-0.0206605	0.0500415	0.0535342	-0.00903373	0.04558	0.0129736	0.0158972	0.139126	0.0994244	-0.0447272	-0.0228509	0.0012519	0.015684	0.0022381	0.0539375	0.0637817	0.0254189	0.0806977	-0.0108001	-0.0222801	0.0595108	-0.0859712	0.0385539	-0.187513	-0.0232401	0.103577	0.0133984	0.0743136	-0.0419464	-0.0366838	-0.964	-0.00370045	0.408923	0.0383186
Hs.153863	-0.0592647	-0.0102738	-0.0411962	0.0583332	0.0176531	-0.0482696	-0.0110207	0.0308798	-0.0252689	0.0324126	0.0394173	-0.0112349	0.0419199	-0.0344767	-0.0434522	0.0479986	0.0310237	0.0368507	0.0311785	-0.00948278	-0.0258475	-0.0420566	-0.0344954	-0.9465	-0.0243184	0.0323891	0.0323178	0.047239	0.0270627	0.043227	0.0336169	0.0401962	0.178944	0.0225403	-0.0254454	0.0468185	0.0120835	0.0393829	0.0281226	-0.975283	-0.136121	-0.957326	-0.989269	-0.045828	-0.549443	-0.00599939	-0.0799475	-0.0911194	0.00816662
Hs.153884	-0.123274	-0.110313	0.118287	0.704755	-0.0352716	-0.0999207	-0.0378931	0.0830586	0.139332	0.0222329	-0.514569	0.0887042	0.667907	0.0244111	-0.101009	-0.101739	0.072163	-0.0727318	0.151209	0.0650875	-0.238995	-0.00270835	0.0300346	0.0484381	-0.352052	0.0858909	0.112114	-0.103033	0.182257	0.149396	0.0926184	-0.0365744	0.0654401	0.0434859	0.357372	0.0822426	0.0501326	-0.0805114	0.0865997	-0.0811216	-0.220146	0.304796	-0.132352	-0.255858	0.588183	0.0471852	0.0865454	-0.00518252	-0.102429
Hs.153932	0.0475523	0.0980999	-0.130113	0.0136219	-0.827309	0.0314615	0.0253428	0.0595157	-0.0771041	-0.0634975	0.0704892	-0.14341	-0.0447854	0.123846	0.0413296	0.0494742	-0.203143	-0.1096	0.0651919	0.0626806	0.0512851	0.0454869	-0.0675733	0.0689239	0.0333179	-0.100746	-0.0372862	0.0118142	0.0465152	-0.0595446	-0.0226115	-0.0412826	-0.115951	-0.0633276	0.0785323	0.1174	0.121626	-0.141652	-0.034996	-0.0926852	-0.0665967	0.0531803	-0.151656	-0.0457458	0.0955602	0.0602165	0.0593623	0.091731	-0.764039
Hs.153937	0.249825	0.703912	0.309309	-0.126471	-0.0335619	0.0892137	-0.0417108	-0.0354499	-0.0545312	-0.0910454	0.139799	0.0878683	0.0979046	0.201966	0.145263	0.158995	0.0698875	-0.0501724	-0.0827116	0.0847257	-0.0723913	0.101486	-0.0741211	0.163065	0.716757	0.087837	-0.0765074	0.0935629	-0.0617909	-0.047672	-0.0378645	-0.0583234	0.0858316	0.147021	-0.0500314	0.117972	-0.0218916	-0.0570283	0.193555	0.0856458	0.0441282	-0.0453028	0.0213919	-0.0755821	-0.0749901	-0.088745	0.0753093	0.192839	-0.121982
Hs.153954	0.112946	0.0427825	-0.0194293	0.0745516	0.082953	-0.0491629	0.0354093	0.05687	0.0153961	-0.0120323	-0.0956375	0.0506733	-0.0627361	0.0242153	-0.272885	-0.0465157	0.0384618	0.732045	-0.071566	0.245823	-0.0539879	-0.0554435	0.106657	0.42539	-0.0990925	0.0474359	0.0571333	-0.0328423	-0.0433345	0.0661359	0.0686746	-0.00189514	-0.0517066	0.0225847	0.0592792	0.0532525	-0.0481538	0.0839735	0.0408803	-0.0573235	0.00542163	-0.178104	0.159908	-0.704543	-0.0519988	-0.0569375	-0.0463204	0.0692683	-0.0348344
Hs.154036	0.0487623	0.0100284	-0.191511	0.0344735	0.0388896	-0.194591	0.125395	0.0569075	0.0149839	-0.00191333	-0.0580054	0.111925	0.0737995	0.0361476	-0.0861472	-0.042803	-0.0153514	0.0401015	-0.034322	0.0436932	-0.0544925	0.0515188	-0.127436	0.0865446	-0.0515107	0.00253178	0.036093	0.00028209	0.0464285	0.0363799	-0.028628	0.718039	0.0345752	0.0458895	-0.0645782	0.0325586	-0.0669705	0.00133904	0.0517367	0.049645	-0.800142	-0.0649988	-0.0650671	-0.77107	-0.101483	-0.0450417	-0.0553998	-0.162612	0.0763452
Hs.154045	0.0728714	0.273474	-0.0621307	-0.0851605	-0.122473	0.100498	-0.0646007	-0.330257	-0.05092	0.257481	-0.0696976	0.032882	-0.030562	0.12684	-0.0776767	0.0236021	-0.0482925	-0.158214	0.175919	0.0586572	0.196184	0.0150181	-0.715811	-0.0579709	0.205829	0.22197	-0.155489	0.347496	-0.157358	-0.142462	0.0596223	-0.0773505	-0.153027	-0.0645222	-0.0926213	-0.0642786	-0.0659055	0.0975451	0.058102	-0.0671899	-0.134669	0.0738356	0.114144	0.155444	0.0708131	0.115221	-0.0440368	0.107222	0.176275
Hs.154057	0.0579243	0.0378791	-0.034195	-0.0924541	-0.0287492	0.0114425	-0.0977642	0.0536498	-0.0528958	-0.0656376	0.79335	0.0520705	0.05318	0.0581329	0.202471	0.883623	0.0910155	-0.000831925	0.0887353	-0.0400562	0.084847	0.213336	-0.0413302	-0.00718076	0.207954	-0.0487488	0.0361514	-0.0246815	0.0572122	0.0604085	-0.0539458	0.0205548	0.0410253	-0.0634429	-0.0738131	0.0365892	0.054424	-0.0502678	0.20911	-0.0472037	-0.0502463	0.0841302	-0.0152589	0.130459	-0.123208	0.0206179	-0.042094	-0.0309175	-0.040742
Hs.154069	0.0456211	-0.00516775	-0.0822059	0.0695837	-0.0623738	-0.0776928	0.0473394	0.0561869	-0.00240923	-0.0688942	0.052659	0.117288	-0.0276638	-0.869581	-0.333635	-0.0774017	0.04808	0.0652036	-0.198678	0.0564303	-0.0589066	-0.0052584	0.0573835	-0.317545	-0.0691892	0.048019	0.0478333	-0.173432	0.079818	0.0737879	0.0551204	0.0761996	0.198536	0.053824	0.0486925	0.0526625	-0.113252	-0.00980452	-0.387132	-0.477474	0.474667	0.179403	-0.215708	-0.0649764	-0.0782657	0.0580506	-0.121703	-0.802264	0.0272906
Hs.154078	-0.815472	0.0501301	-0.0960807	0.139724	-0.811785	-0.160049	-0.337778	-0.0390925	-0.185906	-0.0635657	-0.116871	-0.0335317	-0.116704	0.138177	0.0607692	-0.068726	-0.0847571	-0.0625759	0.0787473	-0.0940357	-0.0145765	-0.00934032	-0.0407069	0.105113	-0.0826827	-0.0875552	0.500621	0.0622903	0.0415488	-0.0706626	0.126255	-0.098707	-0.0370064	-0.0211516	0.708405	0.745516	0.261135	0.0508532	-0.0631883	-0.775451	0.0588713	-0.0543915	-0.171011	0.0516043	0.0122031	-0.0141328	0.0713666	0.0535243	-0.555813
Hs.154138	-0.0745196	-0.210274	0.108107	0.0835457	-0.0465476	0.0713564	-0.0652725	0.18857	-0.077483	0.715251	0.0277446	0.0347604	-0.0520237	-0.0434862	-0.00442538	0.132836	-0.0541466	0.145551	0.146273	-0.0496161	0.518496	-0.0196173	0.0826173	-0.0261925	0.81777	-0.045048	0.101697	-0.0396257	0.525851	-0.0327642	-0.0391341	-0.0577223	0.134196	0.0783569	-0.0566245	0.455968	0.102073	-0.0471951	-0.054329	-0.0591912	0.0237767	0.0346454	0.168824	-0.0534483	0.212302	0.849844	0.0247032	-0.0535248	0.153403
Hs.154210	-0.0028155	-0.0526883	0.050682	0.0714031	0.13929	0.0646245	0.0575663	-0.0539808	-0.14459	-0.152314	-0.435153	-0.0120805	-0.0318966	0.0894114	0.0607327	0.0125114	0.048285	0.489951	-0.102125	0.0860602	-0.363675	-0.0295508	-0.0273997	-0.123791	0.0481289	-0.0840929	0.0553361	0.0546131	0.168672	0.714954	0.0879747	0.07805	0.063063	-0.0466862	0.115261	0.0791496	0.0492147	-0.0294151	0.047132	-0.0390958	-0.0925729	-0.0795776	0.0500846	-0.0119931	-0.118241	-0.0584225	-0.265037	-0.0545933	-0.707054
Hs.154248	0.0524183	-0.00471563	0.00682134	0.0565737	0.540636	0.0708704	0.0371693	0.0649158	-0.0225737	-0.045757	-0.0592945	-0.0726041	0.029174	-0.046297	-0.163512	-0.0650221	0.230843	0.0523702	-0.0496912	-0.00209534	-0.0553257	0.168383	0.0185635	-0.0172151	-0.0682774	-0.0604746	0.0523622	0.0764841	0.0623946	0.0577277	0.00616747	0.141139	-0.0716571	-0.00901722	0.00173251	-0.0816273	0.046532	0.0422887	0.351252	0.105214	-0.192285	-0.237242	-0.0817087	-0.225999	-0.0311302	-0.841913	-0.071764	0.100263	-0.66135
Hs.154294	-0.0271732	-0.0251269	-0.0309648	-0.0515508	0.120708	-0.0340705	0.043767	0.0446436	-0.020088	-0.0211369	-0.0431351	0.0359694	0.0452885	-0.174358	-0.642339	-0.316735	-0.0332177	-0.0252639	-0.0337579	0.0386919	-0.0325932	-0.0636597	0.034478	0.0336497	0.0647344	-0.038657	0.0548544	0.0358017	-0.0316258	-0.0304895	-0.0190989	0.0337929	0.0415687	0.0180494	-0.0248778	-0.0286245	-0.0517228	0.0355241	0.0740815	0.0744193	0.0419665	0.102259	0.111092	-0.0284022	-0.541303	0.154235	-0.0304347	-0.0371967	-0.0279961
Hs.154295	0.105827	-0.190592	-0.0527656	0.00256802	0.0567746	0.0419426	0.13715	0.0431368	0.0709788	-0.128799	-0.300254	0.0681034	-0.138912	-0.415748	-0.620768	-0.242717	-0.165849	0.0295194	-0.193744	-0.0629942	-0.217593	0.0471783	-0.0739373	-0.133181	-0.745152	-0.177857	0.0822474	0.0705316	0.0758492	-0.0791067	-0.0174743	0.0704289	0.0324964	-0.107482	-0.121637	-0.0924867	-0.142	-0.139319	0.199444	0.188846	-0.709663	0.0659304	-0.152746	-0.717485	-0.684939	0.260597	-0.268527	-0.00183034	0.0584961
Hs.154299	-0.0547467	-0.0341361	0.0353382	0.44575	0.0704578	0.0749772	-0.0832456	-0.0766854	-0.121181	-0.680883	0.109984	-0.164313	-0.224863	0.239109	0.0528689	-0.060925	0.56307	-0.0992524	0.152404	-0.097339	-0.172224	-0.665351	0.0565851	-0.0673345	-0.0844436	-0.0881216	-0.124027	0.256074	0.576286	-0.0134236	-0.123315	-0.541713	0.0207107	0.0889441	-0.00332857	0.08756	0.0915265	-0.267375	-0.611084	-0.0301633	0.0445621	-0.0240989	0.0940462	-0.0498999	0.0389175	-0.0722419	0.0807431	0.0869013	0.626924
Hs.15432	-0.0688829	-0.0151096	0.0202197	-0.0192177	-0.183535	-0.0955892	0.0282083	0.0674472	0.0614178	-0.0437551	0.0800956	0.0335407	-0.0512998	-0.0460698	0.0551747	0.0467306	0.0881732	0.0924256	0.0414862	-0.0468392	-0.0895618	0.0391245	0.264929	0.0512724	-0.132173	-0.0466763	-0.046474	0.0453034	0.00251633	0.0441779	0.204524	-0.0751103	0.0533774	0.00867087	-0.0577429	-0.028856	0.0490781	-0.054276	-0.074632	-0.0724181	-0.0208101	-0.864939	-0.724243	-0.659644	0.0598468	-0.0752852	0.044488	0.0468506	-0.0305099
Hs.154332	0.485132	-0.0894403	-0.0832995	-0.0527057	0.111371	-0.0401631	-0.607662	-0.143536	-0.0883856	-0.0847757	0.103479	-0.000862467	-0.0782435	0.0687793	-0.0729427	0.181049	-0.0851463	0.106055	-0.091346	-0.106253	-0.116357	0.0992812	-0.212303	-0.140536	0.290909	-0.332719	0.147007	-0.183604	0.0732021	-0.0835319	-0.0845703	-0.126839	0.156944	-0.188141	-0.516239	-0.0770442	-0.237615	0.0388874	0.156587	0.269092	-0.303926	0.0187652	0.700245	0.120916	-0.101576	0.0917583	0.010162	-0.229477	-0.00303953
Hs.154365	-0.0399573	0.0730541	0.123292	-0.0711879	-0.0219579	0.151174	-0.0709927	0.436433	0.00331834	0.0711365	-0.430868	0.118285	0.0981883	0.11974	-0.24268	-0.0471729	0.0638013	0.137609	-0.0687686	0.0599989	-0.14142	-0.0659196	-0.0556634	-0.0803316	-0.381385	-0.129148	0.105663	-0.067775	0.0996736	0.0510454	-0.0475186	0.261883	0.0662278	0.0299449	0.0683961	0.0676655	-0.144064	0.0129006	0.0940852	0.178844	-0.164598	-0.0897008	0.053852	-0.113577	-0.0742456	-0.0532384	-0.0668245	0.00144756	0.0100362
Hs.154387	0.138702	0.530196	0.023161	-0.0786087	0.0635133	-0.105907	-0.0406592	-0.005569	0.146529	0.2304	-0.0972863	-0.0499879	0.109297	0.0953167	-0.296157	0.0951043	0.597471	-0.0190709	0.116002	-0.0551563	0.0886221	-0.0022907	-0.0540527	0.18507	0.608337	0.649307	-0.131336	-0.113865	-0.0731443	-0.073534	-0.0813062	0.0604568	-0.0888437	0.113438	-0.113758	0.160984	0.157154	0.0501486	-0.0565561	0.0698402	-0.533101	0.113796	-0.128214	-0.0598563	0.0749836	0.0894804	0.36148	0.0947083	0.289117
Hs.154443	-0.0984959	0.177107	-0.136361	-0.648548	-0.144937	-0.024298	-0.0713457	-0.0700822	0.23611	0.0821896	-0.0618648	-0.0750194	-0.0627237	0.079172	-0.127	-0.40822	0.080096	-0.252218	0.0920529	-0.00635303	0.257955	0.108355	-0.134269	-0.0626531	-0.188903	0.241505	-0.0432721	-0.111239	-0.0461219	0.0705124	0.0156978	0.00630602	-0.0474104	0.079821	0.140209	0.0795564	0.0801207	0.0555531	-0.0804352	-0.118403	-0.196198	0.144994	-0.0332114	-0.0297922	0.103946	0.500441	0.315543	0.0903965	0.0766266
Hs.154583	-0.00960037	-0.0444842	-0.019015	-0.0646254	-0.0444035	-0.0390901	0.0571711	0.0287816	-0.0340119	0.038947	0.0573691	-0.00179606	0.0413585	0.0568757	0.0442969	0.0432909	-0.0351549	-0.0445556	0.0461447	-0.0211165	0.0838137	0.0516373	-0.0502322	0.0763465	0.116411	-0.0504583	-0.000837923	0.028269	0.0215911	-0.0469732	0.044072	-0.0338392	0.744955	0.036661	0.040637	-0.0522037	0.0362442	0.0332068	0.0410277	0.0591718	-0.596043	0.0344604	0.0480253	-0.766119	-0.813295	-0.0678971	-0.0452377	0.0133528	-0.0447475
Hs.154654	-0.577287	-0.709298	-0.522657	-0.602268	-0.696681	-0.159145	-0.442011	0.0690934	-0.0565733	0.318603	-0.30376	-0.072506	-0.165318	-0.125596	-0.1066	0.0224488	0.12847	0.181319	0.0799036	0.0498528	0.125208	-0.126323	-0.123512	-0.110573	-0.18721	-0.120978	0.0579306	-0.0605345	0.0698006	0.0652322	0.0769604	0.0306812	0.0565308	0.316564	0.0361017	0.0812505	0.0661676	-0.106657	-0.264702	-0.477307	-0.232346	-0.149914	-0.119284	0.0633675	0.0720485	0.0110308	0.0504235	-0.376979	0.0106643
Hs.154668	0.0537349	0.0861086	-0.0392385	0.0710258	-0.0201913	-0.0591467	0.0414025	-0.0180884	0.06652	-0.0325715	-0.0301328	0.0790219	0.292162	-0.0340876	-0.027079	-0.0369931	-0.03116	-0.00313363	-0.0558361	-0.0238684	-0.0617467	-0.0115503	0.0534036	0.634496	-0.0254251	0.0318664	-0.0332898	0.0943306	-0.0579256	-0.0165425	-0.0283039	0.0460412	-0.0372021	0.0507802	0.0742165	-0.0976988	0.0476952	0.147477	0.0559475	0.257948	-0.0289249	-0.839482	-0.0946025	-0.0285744	0.0509381	0.0553099	-0.00259573	-0.0072524	0.0737805
Hs.154672	-0.02099	0.100455	0.0556828	-0.135053	0.125079	-0.180604	0.101143	-0.106394	0.217879	0.0824541	-0.10086	-0.14269	-0.101616	0.071374	-0.0991815	0.0208114	-0.113634	-0.188388	0.0889975	-0.000204639	0.0800466	0.192631	-0.0771213	-0.0559479	0.150127	0.0684892	-0.079108	-0.297903	0.0341075	0.0787134	-0.0369575	0.0462302	-0.0956903	-0.0612771	0.295508	0.00471684	0.0478208	0.391507	-0.147219	-0.458142	-0.0581574	0.184323	-0.281064	-0.151637	-0.062886	0.126928	0.0615084	-0.67771	-0.536392
Hs.154695	-0.369892	0.391127	-0.317586	-0.699277	-0.699457	-0.733025	-0.301274	-0.116202	0.100055	-0.227642	-0.0206001	0.064541	-0.264792	0.068862	0.023195	-0.0890492	0.129455	-0.643145	0.0045263	-0.125681	0.0886829	0.0988343	-0.178093	-0.73569	0.136631	0.0651328	-0.273822	0.0562555	0.0531616	-0.246237	-0.153106	-0.251031	-0.136312	-0.154468	0.207381	0.0326006	-0.0506439	0.0797918	-0.130108	0.0778877	0.0306283	0.0348855	-0.158996	-0.087179	-0.535131	0.0848586	-0.086908	0.273298	-0.15521
Hs.154721	0.0467095	-0.426495	-0.447444	-0.00173204	-0.127133	0.0889517	0.157357	0.00321661	0.138025	-0.102042	0.387874	0.121678	-0.10742	0.121476	0.163147	-0.26743	-0.119499	0.0352146	0.07815	-0.125507	0.0546344	-0.0402281	-0.104599	-0.31203	0.0865137	-0.0213748	0.0260087	0.11684	0.112304	-0.0339758	0.0185362	-0.161345	-0.073156	-0.0216645	-0.0442371	-0.0990792	0.115849	-0.0723706	-0.206637	-0.135305	0.486449	-0.0911094	0.102296	0.473648	-0.0776385	-0.241685	0.0264185	-0.0854972	0.421889
Hs.154782	-0.00681356	0.0625628	-0.04163	0.056136	0.276799	-0.0224091	0.28493	0.0216621	-0.0461351	-0.18197	-0.0436975	0.0716394	0.0220914	0.0652032	-0.00272426	0.0307361	-0.0470953	-0.0366153	-0.0438635	0.066146	-0.417693	-0.0455207	-0.0379452	-0.0627545	-0.04721	0.0669849	-0.115408	0.0185875	-0.00104586	0.0892516	0.718901	0.102785	0.00460516	-0.0579948	-0.0257188	-0.0382712	0.807433	-0.0944779	-0.0728501	0.00439672	0.0539986	0.368579	-0.045325	0.0460819	0.0627643	0.132057	0.396558	0.0413932	-0.0447408
Hs.154797	-0.0154965	0.0140416	-0.0320355	-0.00561174	0.0308263	0.0229604	-0.0229149	-0.0266975	0.0330912	0.0941073	0.0831041	0.082885	0.0307647	0.156687	0.467887	0.0367386	0.135235	-0.0946714	0.0792579	0.0649095	0.0705004	-0.0363534	0.138936	0.539877	-0.0430485	0.0873129	0.102672	0.0991067	0.374279	0.0636312	-0.00656817	0.0476712	0.160646	-0.0450144	0.272355	-0.0900541	-0.0326769	0.0590554	0.0341722	-0.154593	-0.382821	-0.0386973	-0.0384569	0.0427117	-0.0370331	-0.751197	-0.0592295	-0.0252695	-0.108082
Hs.154868	-0.0338261	-0.0898622	0.0652263	-0.0730409	0.112376	0.32504	0.515937	-0.0700714	-0.0643434	0.10705	-0.100816	-0.0485843	-0.0603666	-0.0700073	-0.0858743	-0.0693506	-0.0683826	0.0848833	-0.0404695	-0.0612407	-0.0319895	-0.0962681	0.0785621	-0.0276956	-0.0582551	-0.0507583	-0.0564107	-0.0607171	0.0138343	-0.072569	-0.096287	-0.0999004	-0.066772	0.0472018	-0.0753147	-0.109399	0.0757001	0.111579	0.206372	0.332819	-0.7059	0.546946	0.0537386	0.0682724	0.0671358	0.727029	0.18324	0.147421	0.202342
Hs.154890	-0.0454252	0.0766158	0.0132481	-0.0581974	-0.359123	-0.0676922	-0.116629	-0.065039	-0.0375802	-0.0196997	-0.230874	-0.15856	-0.0345467	0.0347875	0.0540188	0.178244	0.0672708	-0.0737323	0.145623	-0.0548581	-0.113889	-0.0789546	0.0662479	-0.0063008	0.176012	0.0657364	0.0366573	0.0427098	0.15353	-0.0484714	-0.0878519	-0.0727744	0.0872463	0.0478826	0.0731852	0.0673618	0.0983779	0.147262	-0.0952767	-0.235047	-0.209755	-0.100984	0.0625886	0.0619006	0.0408593	-0.121776	0.0949518	-0.0967295	0.73284
Hs.154970	0.0739543	-0.73871	0.0244821	0.0555519	0.073708	0.0739887	0.503461	-0.0546271	-0.275315	0.0975518	0.0217263	0.0436416	0.00319136	0.0476844	-0.0938474	0.00260814	-0.0222195	-0.0431709	-0.0587269	-0.0547771	-0.0312872	-0.0385125	-0.0593269	0.0700558	-0.0602802	-0.195178	0.0611938	0.0597816	-0.059017	-0.0549516	0.0242013	0.0489384	-0.0437577	-0.0530786	-0.020241	-0.0644983	-0.0528003	0.0757157	0.0577015	-0.0602215	0.0794867	0.536554	0.481107	0.109256	-0.334705	-0.0602335	-0.610121	0.0612814	-0.0296185
Hs.155017	0.181252	0.00344585	0.110404	-0.0552692	0.286627	0.400008	-0.0545758	0.0739424	-0.0570584	-0.04932	0.144047	-0.06226	-0.125133	0.0509928	-0.0685691	0.0849255	-0.0641726	0.0449241	-0.0435565	0.0326072	0.160557	0.0915838	0.00338218	-0.0292861	-0.125744	0.0124404	0.0874887	-0.0675234	0.266896	-0.0418515	-0.0498676	0.0444754	0.0170294	-0.058929	-0.232974	0.00847958	-0.0163387	-0.241184	0.459694	0.360948	-0.0701958	0.340263	0.0762791	0.0793078	0.0651205	-0.246326	0.0470961	0.0960167	-0.727762
Hs.155024	0.561247	-0.0720048	0.331237	-0.0130776	0.270993	0.491279	0.169201	-0.019321	-0.093441	0.116105	2.2024e-06	0.0692256	-0.0802083	-0.0751395	-0.0645357	0.129869	-0.0649357	0.0720456	-0.0769798	-0.0773903	0.0934658	0.007412	0.0778459	-0.0762642	0.700864	-0.0666873	-0.0548521	-0.135895	0.101406	-0.010802	-0.0426504	0.0842793	0.0805138	-0.146626	-0.0786076	0.116396	-0.0702011	-0.340669	0.315881	0.436863	0.54427	0.087108	-0.0802694	-0.0889787	0.00838364	0.733696	-0.0596427	0.138223	0.597228
Hs.155048	-0.0391813	-0.220033	0.843883	-0.0605978	-0.0584675	-0.330486	-0.075454	-0.00873794	-0.0818405	-0.0880418	-0.058517	0.392356	0.0761826	-0.0721905	0.0552116	0.0452217	-0.0723728	-0.0739989	-0.099222	-0.00646065	-0.334205	-0.0912568	-0.0710248	0.117906	-0.115675	0.0140556	0.0133875	0.0805811	-0.178036	-0.109327	-0.322518	-0.0385745	-0.0704081	-0.0690783	-0.0532687	-0.0941409	-0.125487	-0.0505779	0.173387	0.061923	0.0441771	-0.0683896	0.147665	0.0223677	-0.0708772	0.0232112	-0.00500974	0.0365193	-0.0691986
Hs.155079	-0.0961591	-0.223342	0.0752533	0.0181288	0.0960603	0.133876	0.164409	0.116159	0.0236425	-0.66821	-0.078514	0.0499086	0.0547911	-0.0767767	-0.0224067	0.0431202	0.0156877	-0.106273	-0.796601	-0.192265	-0.728461	0.0517818	-0.208481	0.054813	-0.0242121	-0.0974551	0.0619888	-0.0269075	0.0522392	-0.209816	-0.187827	0.0597138	0.0439301	0.0475013	-0.149257	0.0626132	-0.160173	0.0454867	0.0859438	0.465385	-0.12863	-0.477198	-0.0927261	0.099609	0.230198	-0.0966903	0.0372047	-0.0560919	-0.269275
Hs.155103	-0.0597481	-0.0365829	0.0035857	-0.0755991	-0.0978269	-0.0818348	0.0377977	0.053361	0.0363534	-0.0627401	-0.0854508	0.0361666	0.0414801	0.029619	-0.0722658	-0.100015	0.0433003	0.0551751	-0.321811	-0.0183306	-0.06701	-0.123612	0.00675228	0.0505038	-0.122328	-0.0781815	-0.0668465	-0.0594784	0.0576258	0.069487	0.0417556	0.0403862	0.0448753	0.0471829	0.141481	0.0653279	0.0395251	0.113767	-0.776049	-0.451576	-0.0639711	0.0389274	-0.897245	-0.0814902	0.0314947	0.0533626	-0.0548943	-0.0921845	0.0172731
Hs.155119	-0.102886	-0.0299618	-0.0381751	-0.0208752	-0.0432437	-0.0385311	-0.0424247	-0.0245507	-0.0458238	-0.0412477	-0.0390017	-0.0250767	-0.0377943	0.0398856	0.0615752	-0.0235307	-0.0495048	-0.053114	-0.0386411	0.041433	-0.0413236	-0.0491954	0.0606149	0.0448277	-0.0574104	0.00830844	-0.0348276	0.0384649	-0.0302946	-0.0417486	0.00393297	-0.048981	-0.0449931	-0.0515034	0.0310229	-0.0203209	0.0454044	0.0286571	0.0455167	-0.855037	0.0887007	0.145433	0.0563538	-0.000685969	0.108126	-0.721633	-0.0527781	0.49698	0.0620874
Hs.155150	0.0729729	0.108917	0.014068	-0.0163133	0.0384612	-0.0175498	-0.0203234	0.0398605	0.0470927	-0.00312734	-0.029275	0.062482	0.0585562	-0.0264273	-0.0309972	-0.022631	0.0301337	0.0270575	-0.0488143	0.0330773	-0.0350722	-0.0146495	-0.0220841	0.0690665	0.000778363	-0.0225999	0.0336973	0.0298859	0.0388416	0.0295637	-0.00319881	0.0467482	0.0221044	0.027347	0.0451904	0.0330196	-0.0238661	0.036372	0.0199268	0.0262646	0.000797033	0.0658051	0.0381783	-0.032688	0.0320372	0.0337851	-0.0248155	-0.0188493	-0.998958
Hs.155165	0.0539323	0.240165	0.0711182	-0.06102	0.409433	-0.26044	-0.136613	-0.0902634	-0.0727526	-0.0534363	-0.0149609	-0.122313	0.0441679	0.129611	-0.0409513	0.0743988	0.0452644	-0.421993	-0.0185586	-0.0715765	0.0644629	0.158776	0.295291	0.104323	0.349599	0.0488264	-0.0842953	-0.457281	-0.0848592	-0.0406082	0.0930376	-0.308063	-0.0674393	-0.120927	0.127854	0.567555	-0.0859128	0.106074	-0.0850246	0.0595313	-0.0202292	-0.0766513	-0.48005	0.136044	0.278267	0.0831624	-0.316325	0.077745	0.238501
Hs.155172	0.076036	-0.0798297	0.160758	-0.0696905	0.0509298	-0.0332598	0.197035	0.0707243	-0.069514	0.0420124	0.00146516	-0.00160065	0.071167	-0.241244	-0.0614514	-0.066107	0.0907778	0.0396115	-0.209553	0.0461176	0.153544	-0.0827557	-0.0324133	-0.0844102	-0.495427	-0.391318	-0.0697077	-0.0532434	-0.0370416	0.0444185	-0.0623027	0.0743053	-0.0436043	0.0595611	-0.0122356	0.0660844	-0.114479	-0.00750253	0.100697	-0.0353547	-0.0310856	0.0226667	0.265591	0.143122	-0.0883762	-0.0651381	0.170122	0.722006	0.0589125
Hs.155182	0.0544844	0.0535368	0.0422128	0.0359894	0.0129651	0.0408662	0.0430075	-0.145159	-0.128597	-0.0562954	0.0798705	-0.0589861	0.0424194	0.0770996	0.84781	-0.363745	-0.29808	-0.731888	-0.0445897	-0.163652	0.0377378	-0.322504	-0.0289648	0.0389976	0.0702272	0.0139275	-0.00640854	-0.0342014	-0.152341	-0.0535768	0.0836517	-0.0494431	-0.164449	0.0271258	-0.0182293	0.0347356	0.0451318	-0.0585951	-0.00952599	0.0444419	-0.1569	0.0504895	-0.126353	0.0510843	-0.032598	-0.110537	-0.0134167	0.0477621	-0.0618463
Hs.155185	0.0114863	0.0319607	-0.522197	-0.0461513	-0.12464	-0.63494	-0.264147	0.0474567	-0.107231	-0.0585965	0.0495122	-0.117001	-0.13248	-0.110813	0.0580346	-0.023482	-0.106318	-0.183621	0.0780384	-0.149539	0.132673	0.0642403	-0.1542	0.251937	-0.135426	0.146362	-0.0943895	-0.314595	-0.299315	-0.13386	-0.402706	-0.137135	-0.320873	-0.237464	-0.180894	0.0576524	-0.121414	-0.0931776	0.0336972	0.0487491	-0.629144	0.0624935	-0.0214409	0.0736772	-0.376254	0.0535136	0.0926178	-0.43282	0.0963501
Hs.155202	-0.0520672	0.186855	-0.0492223	0.728644	-0.05841	0.123956	0.223705	0.100518	-0.0363445	0.127093	0.0515787	-0.046972	-0.103366	0.146323	0.774403	0.790954	0.0854938	-0.0304822	0.298713	-0.113648	0.311662	0.191399	-0.0455791	-0.0756159	0.433518	-0.0488003	-0.0611218	-0.0179429	0.131102	-0.0169804	0.23862	-0.176485	0.108906	-0.080263	-0.0848503	0.107639	0.113905	-0.178079	-0.12222	-0.24294	-0.0454906	0.119439	-0.0222953	0.139416	-0.056155	0.735189	0.0868608	-0.0423019	-0.0598851
Hs.155212	0.0753728	0.0562984	-0.0418544	0.0228537	0.0239842	-0.0541804	-0.0753238	-0.0549378	-0.0429152	-0.052305	-0.0523224	-0.0370609	0.0477464	0.0473085	0.167251	-0.0482215	0.0602559	-0.046843	-0.0421142	-0.0510986	-0.0525194	-0.0457606	-0.0310491	0.035066	-0.0115734	0.0699624	-0.0553346	-0.0791494	-0.0212197	-0.0478496	-0.0495511	-0.0137392	-0.0676206	0.0156453	0.0475716	-0.0515075	0.00105195	-0.0314535	-0.601099	-0.716801	0.112541	0.0545263	0.0486851	0.876445	0.253365	-0.0629227	-0.0462599	0.121054	0.0429668
Hs.155227	0.0933019	-0.0133074	-0.181138	-0.170382	-0.0478767	-0.0759448	0.133447	-0.0672539	-0.0902187	0.021812	0.0889557	-0.0459546	-0.752406	-0.0619863	0.243857	0.0938461	-0.0633869	-0.080873	0.117708	0.153471	0.0658971	0.380786	0.122864	0.580874	0.100117	0.0853606	0.239782	0.149146	-0.0459133	0.0453334	0.0542799	-0.168925	0.0520126	-0.0556115	-0.110481	0.076854	0.0880175	-0.0646063	0.0746405	-0.0942465	-0.291937	0.471414	-0.0432716	0.0612372	-0.0710014	0.0539853	-0.0470045	0.11295	0.0193809
Hs.155247	0.076357	-0.0503415	0.581786	-0.0359234	0.128541	-0.0749487	0.299225	-0.0631982	0.185719	0.0525297	0.0583592	0.0427354	-0.0628678	0.42514	-0.0270816	-0.256716	0.735362	-0.0893449	0.0299972	-0.00286038	-0.0956283	-0.0738179	0.182382	0.0798183	0.0723773	0.195965	0.0671408	-0.0720522	-0.0848397	-0.102958	-0.0222852	0.214395	0.0372758	0.276531	-0.0110143	-0.0822111	0.073344	0.0196944	-0.179086	-0.691918	0.166758	0.0181989	0.0795044	-0.0833949	-0.0830205	-0.05768	0.708667	-0.0733192	0.14222
Hs.155287	0.0310082	-0.0490069	-0.017634	-0.0484581	0.0379713	-0.0554701	-0.0391118	0.0417063	-0.641152	0.0402147	-0.0932136	-0.0440276	-0.137212	0.101531	0.000792599	0.00413497	-0.464123	0.0179864	0.0423533	0.219687	0.0636864	0.060295	0.739034	0.0713779	-0.73235	-0.0639093	0.042957	0.113599	0.0946605	0.131698	0.107647	-0.0508098	0.187378	-0.0781384	-0.0625844	-0.856751	-0.0393616	0.0439792	-0.0395337	-0.0387052	-0.0532436	0.0535081	-0.0080035	-0.0299885	-0.0625497	0.0352116	-0.0204115	-0.048167	-0.0113167
Hs.155313	-0.063508	0.0586664	-0.0692433	0.0795575	0.0943289	0.0963192	-0.0539308	-0.16953	0.0536882	0.0732081	-0.0704349	0.00526913	-0.139481	0.112498	0.0929218	0.131439	0.0881497	-0.071733	0.0819834	-0.0135395	0.16693	0.1247	-0.135932	0.750293	0.393356	0.106926	-0.0527118	-0.156601	-0.07134	-0.0627419	-0.234936	-0.152052	-0.044404	-0.0614662	-0.544868	0.0612323	-0.0913542	0.0518651	0.0830497	0.114648	-0.0587406	0.824599	0.85296	-0.0764389	-0.339296	-0.0655714	-0.17996	0.852541	0.0568132
Hs.155314	-0.0984024	0.0595684	-0.202566	-0.180846	-0.191561	0.134521	0.162468	-0.0358424	0.121381	0.123412	-0.217558	-0.070628	-0.0942525	0.0445915	0.049773	-0.0131267	-0.201304	-0.090306	0.201217	-0.025041	0.0772291	0.0730248	0.245403	-0.193835	0.0951578	0.0235123	-0.093256	-0.111958	-0.247917	-0.105399	0.0517274	-0.0435158	-0.149516	0.0836194	0.0493441	-0.0641303	0.0819262	-0.0690076	-0.307976	-0.602552	-0.0600725	0.0313808	0.0665008	-0.690387	0.0583544	0.108884	0.0507223	-0.700134	-0.114618
Hs.155321	-0.125618	0.0798822	-0.109381	-0.0822772	-0.123845	-0.207626	-0.552496	-0.0682238	-0.0153783	0.0483398	0.13241	-0.0705283	-0.0762497	0.0821167	0.255425	0.248962	-0.0749493	-0.037542	0.107051	-0.0680874	0.127913	0.0465925	0.026804	-0.21494	0.282096	-0.132381	-0.0545497	0.0646483	-0.0123886	0.0379805	0.0664362	-0.0972494	0.0589532	-0.00581042	-0.175114	0.0382064	-0.049595	-0.064766	-0.0985944	-0.296047	-0.272631	0.0852361	-0.0624591	-0.01568	0.129614	0.462845	-0.0567022	0.732624	-0.0308155
Hs.155342	0.698312	0.591931	0.271803	-0.0755058	-0.290153	-0.113223	0.0631605	-0.0446415	0.190661	-0.0278418	0.0840548	0.125907	0.626188	0.126932	-0.0836543	-0.0350638	0.130805	-0.217448	0.0678159	0.0371884	-0.0412641	0.370739	-0.254087	0.0384445	-0.0750515	-0.0875053	-0.0909776	0.422975	-0.0833774	-0.246827	-0.0399197	0.0329604	-0.0688801	0.0501191	0.24865	0.0512975	0.125504	0.0514528	0.410601	0.157499	-0.0170277	-0.0643654	-0.0416794	0.156554	-0.0913483	0.107782	0.157344	0.737577	0.105327
Hs.155392	-0.0507575	-0.0769105	0.00932222	0.0742113	-0.0433329	0.00723005	-0.564544	0.0525958	-0.0216139	-0.0442348	0.266629	0.0475166	-0.0596701	-0.0518078	0.0643856	0.0255326	-0.0384176	0.0488181	0.0527925	0.0406064	0.0627115	0.0118536	0.0936348	0.55537	0.0409568	0.0736543	0.00577435	0.0338688	0.0523754	0.049503	0.083924	-0.0554494	-0.0229747	0.0593941	-0.110178	0.0314924	0.0488727	-0.0663678	-0.121482	-0.0182098	0.0653738	-0.427669	-0.0468717	0.0750886	-0.2279	-0.594109	-0.0619913	-0.0632314	-0.0488939
Hs.155396	0.0716397	0.0565496	0.104132	-0.158267	0.117153	0.06503	-0.195945	0.138672	0.0142606	0.0479382	-0.111913	0.0318663	-0.0930888	-0.0964338	-0.143611	0.0577036	-0.0774019	0.100348	-0.126315	-0.0988302	-0.732829	-0.0833143	-0.309069	-0.090081	-0.132444	0.050099	-0.0749529	-0.0654085	0.0865568	0.0535743	0.014748	0.088474	-0.085574	0.0506273	0.0527702	0.255541	-0.107476	-0.190901	0.0641792	0.0495563	0.013908	0.112344	-0.0847727	0.0159352	0.0487421	-0.108095	0.0621134	0.741891	0.0815241
Hs.155418	0.736252	-0.226003	-0.137101	-0.100418	0.0738472	-0.0782433	-0.217701	-0.0734072	-0.0791259	0.0689574	0.0588263	0.0277438	-0.0828914	-0.0361998	0.0943847	-0.720824	-0.0667403	-0.102662	0.0472772	-0.0377839	0.0698511	0.00996015	-0.0159986	0.1181	0.0176079	0.0448849	0.172081	0.393139	0.00318614	-0.0774815	0.0412769	-0.0548453	0.0575944	0.0469253	0.0794292	0.0465962	0.0735148	0.0193068	0.374405	-0.785109	-0.0759868	-0.241948	-0.217183	-0.0353436	-0.533217	-0.10073	0.0534053	-0.150199	-0.581007
Hs.155421	-0.112693	-0.0834264	-0.073676	0.144453	-0.0320869	-0.103738	-0.0940302	-0.0640662	-0.0663594	-0.0803106	0.136015	0.058721	-0.0101991	-0.0236415	0.0562711	-0.0219004	0.285515	0.0970171	0.0437393	-0.057551	-0.0690228	-0.0589714	-0.066025	0.557879	-0.0489433	0.568791	0.0268578	0.0898983	0.0508852	0.0433472	-0.0741635	0.16062	-0.0334204	0.0663333	-0.0602894	0.103049	-0.00580482	0.203281	0.081592	0.23938	0.499534	0.117699	0.388559	-0.057164	0.694427	0.703626	-0.758927	-0.0858062	0.61467
Hs.155433	-0.0530086	0.344298	-0.396102	-0.479751	-0.114967	-0.119999	-0.276619	-0.00225874	0.125763	0.138684	-0.0350548	-0.0584317	0.206462	0.0573235	0.100095	-0.0381693	0.109604	-0.115541	0.101623	-0.0720143	0.0904163	0.126467	-0.164859	-0.0830555	0.019901	-0.164812	-0.0198924	-0.235337	0.0774129	-0.0859678	-0.100199	0.439896	-0.0935237	0.185602	0.586901	-0.0448178	0.0605616	0.136264	-0.038859	0.0756203	-0.0735136	0.175732	-0.0736602	0.181727	0.169851	0.492762	0.541362	-0.192784	0.0733432
Hs.155462	-0.116892	-0.00436528	-0.109874	-0.0653441	-0.010623	-0.0501717	0.0945753	-0.10172	0.27731	0.0790381	0.089297	-0.015589	-0.0554109	-0.0354035	-0.015801	-0.16836	-0.0481771	-0.0192908	0.247963	-0.0176504	0.512566	0.174314	-0.0632652	-0.090196	-0.0744136	0.0850957	0.0738691	0.0876231	-0.0824384	-0.0615425	0.00593972	0.0903259	0.12479	0.11364	0.0847457	-0.0423445	0.245296	0.0272614	-0.134723	-0.733344	0.0395165	0.0749862	-0.13272	-0.0167474	0.213975	0.493926	0.102904	-0.0588969	-0.00970026
Hs.155481	0.0694567	0.0991025	-0.0989208	0.0792323	0.0880927	-0.233443	0.157089	-0.108772	-0.117126	-0.183243	-0.0903421	-0.107077	-0.355779	0.032848	0.094836	0.0119126	-0.0033415	0.0557218	-0.285483	-0.187027	-0.681503	-0.670448	0.105158	0.0220898	-0.268093	0.144812	-0.179964	0.108039	-0.115478	-0.0363403	-0.122227	-0.222848	-0.00168031	2.38474e-05	-0.541994	-0.128374	-0.0844224	-0.111314	0.0680905	0.122585	0.710242	-0.0400601	0.525811	0.510457	0.0746599	-0.0939887	0.0578621	0.0835302	-0.0487008
Hs.155485	-0.046316	0.0673524	-0.0888774	-0.0115397	-0.127377	-0.0740295	0.140856	0.10563	0.752904	0.0842013	-0.0942599	0.0821038	0.586674	0.188142	-0.119555	-0.24487	0.1656	-0.0713675	0.0812384	0.101621	-0.596889	-0.0605652	-0.097798	-0.00549587	-0.233523	0.251972	0.00679374	-0.0482338	0.0714424	-0.065314	-0.074009	0.636977	0.0182014	-0.0522793	0.119124	-0.423603	0.138524	0.102733	0.144516	0.423478	0.785535	-0.0536792	-0.0445712	0.281369	0.779998	-0.0848741	0.163707	0.248914	0.116607
Hs.155499	0.0614287	0.0464654	0.198358	0.140412	0.0597711	-0.700057	0.092482	-0.0464724	0.0819366	-0.132954	0.0831276	0.0835722	-0.126327	0.030004	-0.00874052	0.122746	0.0339504	-0.231484	-0.0910488	-0.0626667	0.0650701	0.590467	-0.129532	-0.816037	0.0648859	-0.173003	-0.091349	0.143943	-0.182801	-0.0713726	0.0584376	-0.0386666	0.05128	-0.0800539	-0.0579711	-0.107126	-0.0687607	-0.00730545	0.0556173	0.0946103	-0.841844	-0.135594	-0.0865149	-0.146209	-0.217476	0.0606136	0.0416516	-0.0819673	0.0440979
Hs.155524	0.0465025	0.0500462	0.017001	0.0474706	0.771466	0.505623	0.184891	-0.0243414	0.0434247	-0.0114292	-0.0404461	-0.0477955	0.0327291	0.0430212	0.0761226	0.0943938	-0.00345357	0.0599719	-0.0591921	-0.0518638	-0.0611879	-0.0475967	0.0459065	0.0523306	0.720848	0.0444015	-0.0196185	0.0466597	0.020842	0.0640966	0.0881385	-0.121626	0.0412696	0.0112647	-0.0826325	0.0459717	-0.0501909	-0.16263	0.0610758	0.0582224	-0.142767	-0.0723342	0.0575584	-0.0776926	-0.1394	-0.0591667	-0.0872132	-0.0869988	-0.337819
Hs.155530	-0.029983	0.0219179	0.110392	-0.0151534	-0.261834	0.805312	0.0883282	0.0776049	-0.0676423	0.0736349	-0.10009	-0.0166633	-0.0692381	-0.0540251	-0.135329	0.0933919	0.121524	0.757835	-0.071363	0.139585	0.0499918	0.0716634	-0.16349	-0.289879	-0.254044	-0.117015	-0.0372001	-0.0681938	0.319304	0.291537	0.751006	-0.146753	0.107829	0.112067	-0.0670445	0.140086	-0.0397769	0.106666	-0.0182095	-0.0733275	-0.45042	0.0894904	-0.0751671	-0.0617761	0.224656	0.0151086	0.146948	0.0198679	0.114288
Hs.155545	-0.212992	-0.0495013	-0.0398288	0.190845	-0.0931943	-0.0735522	-0.0763072	0.0572623	0.0683142	-0.0644376	9.65298e-05	0.0733946	-0.132357	-0.0752427	0.171519	0.219098	0.234345	0.033774	-0.045326	-0.0475516	-0.0293364	-0.0535632	0.057855	0.0724551	-0.0835376	-0.0765138	-0.042274	-0.00150512	-0.0993184	0.0903062	-0.0670526	-0.0706784	0.149064	0.0793294	-0.0628096	-0.0612595	0.0310045	-0.0339313	0.0546617	0.0722235	-0.117958	-0.0550794	0.516336	0.127826	0.0589374	-0.225748	-0.101983	0.053906	0.252114
Hs.155566	0.0332915	-0.017045	-0.028046	-0.0249079	0.115049	0.0544525	-0.0544235	-0.0261098	0.116729	-0.0906211	-0.0249644	-0.0213995	0.0570564	-0.0288818	-0.0228377	0.112359	0.178843	-0.0283905	-0.363086	-0.022724	-0.0228032	0.0344085	0.0440502	0.033086	-0.0210292	0.165772	-0.0232885	-0.0279658	0.0481658	-0.0237048	-0.0198281	0.0952219	-0.0221746	0.0592344	0.0470269	-0.033376	-0.0220907	0.00563879	-0.0231415	0.0891719	0.51855	0.0578402	0.07975	0.0746513	0.240661	-0.0344323	0.0442988	0.0307836	-0.0327293
Hs.155584	0.0312405	0.0494288	0.0233177	0.0931691	-0.00284664	0.0314668	0.0809097	-0.316551	0.145073	0.0764822	0.0466261	0.0532855	0.0617037	-0.0332502	0.071149	0.0365864	-0.000833365	0.0165712	0.0232751	0.0217146	-0.32929	-0.0540277	0.0937369	0.566032	-0.151518	0.055465	0.0527352	-0.0567911	0.320442	-0.0787296	0.0509872	0.0609129	0.0265124	-0.00672831	-0.424278	-0.0527911	-0.0349724	0.0740536	-0.241324	-0.124555	0.0595498	-0.0167651	-0.0366129	-0.00404731	-0.0881	0.10856	-0.0832142	-0.0737001	-0.723555
Hs.155585	0.661372	-0.0733258	0.309151	0.19116	-0.0123807	-0.0374563	0.221891	-0.00762019	0.37696	-0.0392698	0.004002	0.051072	0.114331	-0.0461981	-0.0444751	-0.095208	0.0763393	-0.0409541	-0.0770811	-0.0542425	-0.00764065	-0.0817687	0.177304	0.0719842	-0.0609177	0.0738549	-0.0377715	0.429517	-0.0437357	0.0672496	0.23043	-0.0539887	0.0677216	0.068509	-0.040186	0.0918996	0.0672164	-0.0858183	0.0608509	-0.110375	0.0908951	0.0540221	0.170379	-0.021433	-0.0309705	-0.0266048	-0.431375	0.00804179	0.0764347
Hs.155637	-0.0951631	0.807732	0.0931159	-0.0647619	0.0928661	0.0426259	-0.0375409	-0.111062	0.135039	0.051109	0.0821634	-0.0399886	-0.0932218	-0.0370549	0.0555117	0.0122036	0.127532	-0.0648149	0.767327	-0.0328841	0.75569	-0.0301035	-0.0516599	0.0711295	0.0499081	0.879465	-0.0410397	-0.0241464	-0.0451485	-0.0767277	-0.044263	-0.0949353	-0.0422066	0.166821	0.130854	0.0844317	0.102761	0.122286	-0.0284676	-0.0460477	0.533671	-0.0414119	-0.0116365	0.111419	0.0827396	0.081548	0.0816556	0.156344	-0.0537665
Hs.155693	0.0574345	-0.112968	-0.0888974	0.0976804	0.0501129	0.0722771	0.706361	0.0267453	-0.12171	-0.379169	-0.0571136	0.03126	-0.0855359	0.056667	-0.112793	0.161078	-0.115607	0.0456625	0.0547248	-0.0254364	-0.19557	-0.00624946	0.059404	-0.712914	0.0409296	-0.0793167	-0.0965036	0.131497	0.0422338	-0.110103	-0.0605279	-0.0781933	0.0741792	-0.206008	-0.0825949	0.0409002	0.0538533	-0.747516	0.0493217	-0.143662	0.0459724	-0.0829143	0.0909872	-0.036124	-0.0977635	-0.0927175	-0.0777839	-0.78974	0.016648
Hs.155894	0.119427	0.0186696	-0.0727845	0.0663351	0.0512293	0.123372	0.124531	-0.054197	-0.0213333	-0.0712669	-0.134369	-0.00101652	0.0929202	0.0808855	-0.175163	-0.254324	-0.00268846	-0.0354884	-0.123245	0.0507868	-0.37564	-0.0745808	-0.0669202	0.0665618	-0.34424	0.0590922	-0.071803	0.100478	-0.158565	0.0368011	0.0620336	0.488284	-0.0957617	-0.0685365	0.0407978	-0.00223463	-0.0780629	-0.0464749	0.060968	0.66115	0.0644903	0.0603191	0.0494699	-0.0693096	0.0770031	-0.033969	0.0316528	-0.326893	0.0912253
Hs.155924	-0.0998841	0.219237	0.0792822	-0.0794328	-0.0344211	-0.0403402	-0.0343901	-0.0398955	-0.0193185	0.0818465	-0.0527697	-0.0652566	0.111303	0.0143844	-0.0453494	-0.049829	0.170051	0.0966707	0.0723037	0.167399	-0.0496582	-0.0732893	-0.0600524	-0.0413073	-0.0579343	0.0613032	-0.0691746	-0.102496	0.310146	0.0566111	-0.0489529	0.162585	-0.0304681	-0.0460261	-0.0652991	-0.0393572	0.0986812	-0.0258568	-0.00546336	0.505799	0.248371	0.734454	-0.10219	0.396855	0.630274	0.159928	0.798515	0.830948	0.0921183
Hs.155935	-0.0687233	-0.0818779	0.00586027	-0.170649	-0.252852	-0.1592	-0.140715	0.173965	0.0558555	0.156142	-0.661339	-0.155782	0.0862102	-0.126166	-0.253693	-0.133714	-0.0395258	0.0761786	-0.216714	-0.156641	-0.684646	-0.118032	-0.100718	0.0794926	-0.0738286	-0.224052	-0.0678357	-0.429827	-0.191648	0.0172588	0.12564	-0.128807	-0.0151364	0.00599837	-0.0163039	-0.0817675	-0.612864	0.0681528	-0.608416	0.139817	0.0891191	-0.547096	-0.272447	0.0614702	0.729161	0.0522209	0.127549	0.509107	-0.0353381
Hs.155939	-0.0320388	-0.0329787	-0.033082	0.0240998	-0.0959571	-0.0398329	0.0242771	0.0410733	0.0380171	0.0264361	-0.0460094	-0.04445	-0.00170367	0.0120029	-0.0227467	-0.0100931	-0.0224546	0.0355146	-0.0414949	0.0301983	-0.0483108	0.0441284	0.0323065	-0.0345662	-0.000565039	0.00306535	0.0319036	0.0434388	-0.0331574	0.0241501	0.0103805	0.0252587	0.0240563	-0.0296621	-0.0366658	0.0226801	-0.00591774	0.0541569	-0.0604141	-0.00749386	0.0259463	0.0307912	0.0276986	0.0725452	-0.041756	-0.973997	-0.0376619	0.0562123	-0.986898
Hs.155956	0.308237	0.0193887	0.476596	-0.061571	-0.0480563	-0.0535018	-0.00988045	0.585438	0.207894	-0.0938116	0.0651219	0.0593953	0.338949	0.174266	0.123263	-0.00719509	-0.0449681	-0.0098039	-0.0637132	-0.0524996	-0.0287208	0.295673	-0.04987	0.0831277	-0.0831916	0.265605	-0.0371238	0.116484	-0.0338464	-0.0359236	-0.0551226	0.617825	0.578253	0.0840621	-0.0424514	0.222052	-0.0669266	0.224057	0.522548	0.673293	0.00581081	-0.113906	-0.222752	0.665243	0.132165	-0.0693354	0.111387	0.130167	-0.0427729
Hs.155968	0.171142	-0.0830317	-0.140585	0.0284606	0.537098	-0.0385077	-0.0402816	-0.073769	-0.051244	-0.743661	0.226081	0.0563223	-0.0644658	0.0945699	-0.0714776	0.216053	-0.117453	-0.12828	-0.130971	0.163996	-0.329493	0.126378	-0.0558208	-0.026478	0.1754	-0.0827568	-0.0119715	-0.126757	0.0584549	-0.0860093	-0.0678655	0.0745855	-0.0529341	-0.213639	0.0211384	-0.124775	0.0640639	-0.0731549	0.414155	0.205493	0.120089	-0.0669825	0.0374082	0.115715	0.0208985	-0.737409	-0.0624269	-0.067821	0.71778
Hs.155975	-0.255634	0.0991514	-0.0495414	-0.0866867	-0.0392244	-0.198561	-0.0701674	-0.0860329	0.0159366	0.177553	0.0327211	-0.0442906	0.14286	-0.0577373	0.160494	0.0834573	0.0567204	0.212067	0.00359491	0.0516378	0.452972	0.0177928	0.188383	0.515755	0.0736024	0.179829	0.0811656	0.520179	0.081357	0.00387087	0.343581	-0.0581424	0.0702137	0.136889	0.022444	0.168336	0.0282036	0.247899	-0.0501784	-0.0549941	-0.108338	-0.0202764	-0.0465025	-0.0476286	-0.0411616	0.0723127	-0.0430889	-0.054185	0.107603
Hs.155979	0.0431012	0.0494265	-0.00285769	-0.0122043	0.49815	0.0655207	-0.0360173	-0.0277726	-0.0406518	-0.0290157	0.0615066	0.0108944	0.0436634	-0.0270727	-0.0382626	0.0195824	-0.0239661	-0.0234442	0.0447924	0.0502115	0.041311	0.0709118	-0.0832406	0.0489512	-0.11263	-0.0277758	0.0638183	0.0388963	0.126987	-0.00449722	0.0257572	-0.0212787	-0.0240805	-0.0240661	-0.0213536	-0.0364537	-0.0516522	0.0408845	0.139998	0.0393585	-0.17981	0.0117007	0.0458891	0.0567838	-0.0208111	-0.0169164	0.0748563	-0.0206305	-0.0220264
Hs.155981	-0.0688426	-0.045574	-0.0527482	-0.0512264	-0.064092	-0.172785	-0.0903006	-0.0302704	-0.0514676	0.762729	0.0997104	0.110751	-0.0384397	0.115769	0.147191	0.147477	-0.0428187	-0.0417159	-0.0287268	-0.00296929	0.110993	-0.0520952	0.137871	0.124773	0.716244	-0.00271384	0.000132674	-0.0657053	0.0915281	-0.00818465	-0.0154266	-0.0431258	-0.0404047	0.768651	0.100905	0.635882	-0.0501373	-0.0650751	0.150136	0.125055	-0.170509	0.743489	0.100895	0.195635	0.124989	0.701953	-0.279157	-0.0960798	0.796178
Hs.156000	0.0269386	-0.0286749	-0.0388637	-0.0346582	0.0325778	0.0326636	0.0381509	-0.0209834	-0.0318934	0.0224647	-0.0487917	-0.026084	0.0309749	0.02131	-0.0399737	-0.0405268	-0.0291003	0.00892733	-0.0397805	-0.0368068	-0.0481854	0.00190905	-0.0392849	0.0776974	-0.0183029	0.0341293	-0.0116095	0.00477827	-0.0600962	-0.0424405	-0.0865337	-0.0282203	-0.0906608	0.00948944	-0.0386531	-0.027886	-0.0422298	0.0227422	-0.0652541	0.0650119	0.204913	0.0239244	-0.0180023	-0.0359126	-0.0267266	0.636204	-0.158926	-0.0334914	-0.0677947
Hs.156115	-0.325088	-0.414755	-0.0748002	-0.0853319	-0.293412	0.0569487	-0.781121	-0.0123156	-0.00532024	-0.0651473	0.07573	-0.0411119	0.0763535	-0.0827281	-0.0898653	0.0562936	0.0675113	0.0545968	-0.0720194	0.079618	-0.0986487	-0.0337833	0.0866727	-0.0938257	-0.125577	-0.0689347	-0.0648679	0.0616827	0.0657748	0.0791429	0.144241	-0.0476057	0.0676297	-0.0779243	0.0321309	0.0708771	-0.0138195	0.0266642	0.0869116	0.316146	0.0298455	-0.428459	0.0376677	-0.102826	-0.0762728	-0.344961	-0.167027	0.716937	0.14013
Hs.156346	-0.0904441	0.0997104	0.039084	-0.700329	-0.053324	0.0153519	-0.0628003	-0.132296	0.100637	0.0865858	-0.00574333	-0.0135681	-0.0275068	0.131582	0.0741394	-0.262691	0.0652774	-0.253593	0.182796	0.0792139	0.262759	0.0802792	-0.0642533	0.0709543	-0.00358481	0.0817009	0.714883	-0.0614123	-0.116598	0.0714584	-0.0611177	-0.0864386	-0.118373	0.0976216	0.05764	-0.0591666	-0.0542876	0.0756765	0.00732418	-0.449819	0.016416	0.260165	-0.119184	0.048953	0.776186	0.111744	0.0902158	-0.138325	-0.0761904
Hs.1565	-0.0434885	0.0420478	0.0604207	-0.0435118	0.292105	-0.0284192	0.0636788	0.0558671	0.0538851	-0.104773	0.0474	0.0227819	-0.0358722	0.0566269	0.0605915	0.0940808	0.0592605	0.0592329	0.0273838	0.0802082	-0.0777335	0.207151	0.293442	0.138506	-0.0292806	-0.0567466	0.06076	-0.0557981	0.0478168	0.0256579	0.0665308	-0.0684692	0.0803315	-0.00614212	-0.133779	0.0243931	0.0209518	0.0498834	-0.0781393	-0.477057	0.705849	0.0611341	-0.0517732	-0.739683	-0.0418342	-0.0940906	0.0482319	0.000647675	-0.0785082
Hs.156814	0.239879	0.0391338	0.143295	0.683373	0.0793471	0.176386	0.131362	0.0222505	-0.0304456	-0.0332228	0.123446	0.0630013	0.110137	0.0395949	0.0257659	-0.0451785	0.0648758	0.00151958	0.0448099	0.0379244	0.0583458	0.0646414	0.0581271	0.734437	-0.000407037	-0.032475	0.0702763	0.10744	0.0221782	-0.0332541	-0.0390484	-0.0411691	0.0677249	-0.0334137	5.68434e-05	-0.0388536	0.064394	0.0362105	-0.0324221	-0.0212245	0.748272	-0.06309	-0.0466143	-0.0341515	-0.142313	-0.588839	0.275309	-0.0167733	0.0732209
Hs.157	0.716703	-0.022935	0.0527911	0.80948	-0.0395634	0.0110642	0.204929	-0.0307569	-0.0358591	-0.027851	0.0567541	-0.0344693	-0.0581353	-0.786458	0.0740547	-0.0335357	0.0312695	-0.0285803	-0.057204	-0.0287928	0.0463825	0.0150478	0.0653398	-0.252973	-0.0279518	-0.033696	-0.124114	0.101857	0.0442003	-0.00901966	0.0655974	0.0469076	-0.0238774	-0.0451044	-0.0398347	0.051163	-0.0326581	0.0082404	0.0553929	0.108535	-0.802098	-0.0063293	0.0474913	0.0452808	0.122336	-0.0142591	-0.117074	0.0417245	-0.20954
Hs.15711	0.495221	0.0569144	0.11354	0.0324539	0.705195	0.0802211	0.180545	0.0861843	0.0581415	-0.0493942	0.104325	0.0825201	0.379669	0.096617	-0.0874054	-0.0836972	0.160078	0.123001	-0.10191	0.0411368	-0.108519	-0.0777551	0.136849	0.0347199	-0.152985	-0.0711637	0.135176	0.0998151	0.0373293	-0.0521702	0.0847764	0.490765	0.25308	-0.0511387	-0.0742305	0.100662	-0.0974519	0.0718077	0.422539	0.7058	-0.583542	-0.0356911	0.111135	-0.0638443	-0.245194	-0.121689	-0.0167383	-0.0762007	0.0840706
Hs.157441	0.0272763	0.0354606	0.0850141	0.0279856	0.0736713	0.00780883	0.0674441	-0.0575628	-0.0591651	0.0339613	-0.0193926	-0.110355	-0.0628614	0.0431685	0.0510726	0.0254883	0.0108193	0.058178	0.0278314	0.0280531	-0.02805	-0.0455116	0.0325594	0.0389464	-0.0114088	-0.0119728	0.0414588	0.0253872	0.0118747	0.0123342	0.0460612	-0.043876	0.0550453	-0.0637692	0.0387195	0.0435732	0.0275321	-0.00477712	-0.0609907	0.0208444	0.018743	-0.0453942	-0.0482027	-0.861974	-0.0513563	-0.0448996	-0.941671	-0.0759407	0.00676588
Hs.15767	-0.130474	-0.105166	-0.107227	-0.0160803	-0.00703391	-0.744866	-0.0819582	-0.0276707	0.0478004	-0.0541423	0.64934	0.160954	0.0795824	0.128674	0.143285	0.112354	0.261239	0.00911762	0.112724	0.00948086	0.741843	0.10393	-0.136584	0.115462	0.0216155	0.109938	0.103278	0.746487	-0.0706408	0.0494891	0.110007	0.0951691	0.748055	0.224772	-0.0655398	0.751904	0.150365	0.0969439	0.0352375	-0.164942	-0.0790072	0.108469	0.110611	-0.0778877	-0.750667	0.0989376	-0.11363	-0.315037	0.0920191
Hs.1578	0.00772893	0.385265	0.0556813	-0.125675	-0.0635531	-0.0791083	-0.119064	0.0766483	0.646453	0.159083	-0.106614	-0.0521162	0.0542513	0.115173	0.0439723	-0.0795575	-0.0611995	0.0673681	0.135686	0.0839633	0.11266	0.182952	-0.0889419	-0.134894	0.0854491	0.653005	0.0881136	-0.19583	0.0264002	-0.0285496	-0.0303956	0.408125	-0.0883631	0.172714	0.165767	-0.0474106	-0.00923627	0.0795648	-0.104476	-0.594565	-0.540076	0.437257	-0.200065	-0.114965	-0.0824026	0.364254	0.100419	-0.697613	-0.0691185
Hs.158174	0.0466338	-0.0631552	-0.040452	-0.0913535	0.0242937	0.174137	0.120564	-0.0957571	0.0671924	0.0170387	0.0398528	-0.0089457	-0.100658	-0.725656	0.0273367	-0.0963907	0.0763497	0.172074	-0.0720502	-0.809749	0.740244	-0.024672	0.0251841	-0.216562	-0.0972505	-0.0869453	0.0671646	0.06314	0.0304952	-0.0821897	0.0303798	0.0474054	-0.0609246	-0.0926703	0.060623	0.0274697	-0.219539	0.224261	-0.105985	0.0150556	-0.538131	0.0498131	-0.837721	-0.724438	-0.103056	0.0583329	-0.0784194	-0.0915918	-0.135012
Hs.158205	0.0669537	-0.0493004	-0.000942053	0.0326775	-0.386337	0.0178769	0.045021	0.0920683	0.0721588	-0.664257	-0.0209012	0.104428	0.288042	-0.270462	-0.00400792	-0.318723	0.0052065	0.0379084	-0.0397743	-0.139875	-0.540768	-0.201478	-0.145778	0.070399	0.158974	-0.215364	0.0365246	-0.244993	0.16565	-0.228221	-0.0681504	0.137721	0.0594892	-0.0433689	0.213512	0.0646885	-0.24116	-0.00909041	0.0449705	-0.10394	-0.128963	-0.723735	-0.13186	0.0336236	-0.318663	-0.0869956	-0.175104	-0.734578	0.0595301
Hs.158282	0.0936171	0.0461628	0.132698	-0.0482064	-0.0182199	0.156572	0.0769988	0.011202	0.0107383	-0.112897	0.0976095	0.0586188	0.0450312	-0.0498454	0.0596052	-0.0291789	0.0152169	-0.0466144	-0.0458321	-0.0386142	-0.0943064	-0.020067	-0.0889086	-0.0831143	-0.0782694	-0.725601	-0.0436469	-0.0559717	0.0589414	-0.0676899	-0.0484241	0.0468945	0.110108	-0.166097	-0.0849734	0.0727483	-0.0554022	0.00566544	0.056488	0.0348102	0.216181	-0.28545	0.0515571	0.0618469	0.0517731	-0.0508197	0.0421143	0.0567913	-0.816249
Hs.158295	-0.0303322	-0.0481116	-0.0582579	0.0666864	-0.0377052	-0.158574	-0.089035	-0.0017332	0.0575371	-0.00656929	0.0995609	0.0631059	-0.0440795	-0.060788	0.0414015	0.0625708	-0.0451818	-0.00616339	-0.0406811	-0.00211147	-0.0390637	0.0455795	-0.0329358	0.127195	-0.0333379	-0.0444783	-0.0283949	0.0487088	-0.022514	0.0329733	-0.00547897	-0.0146039	0.422224	-0.0102375	-0.0296973	-0.0388218	0.0389688	0.0307038	0.0504958	0.0422724	0.530729	0.72665	0.0536161	0.0645981	-0.0212763	0.0331062	-0.0612924	-0.00240592	-0.0198523
Hs.1583	-0.728773	0.128921	-0.359407	-0.03017	-0.119673	0.0523378	0.0745988	0.0880097	0.0690818	0.13611	-0.0766904	-0.0486791	-0.078758	0.0728699	-0.0169351	-0.0464038	0.0170954	0.141797	0.0956197	0.0273655	0.561968	0.320382	0.0657822	-0.0553376	0.0347774	-0.0798476	-0.0563642	-0.0430758	0.0292323	0.0689795	0.130973	0.151112	-0.0672664	-0.0540292	-0.0439248	0.0378602	0.00645707	0.255248	-0.172801	-0.0361063	-0.263895	-0.0483561	-0.170528	0.076892	0.667697	-0.190839	0.485361	0.135237	0.104253
Hs.1584	0.0144887	-0.0340991	0.0647123	0.0372397	-0.0265043	0.0415691	0.0454065	-0.0278158	0.0286438	-0.0308703	-0.564361	0.0398932	-0.0416453	0.0893025	0.367619	0.0398755	-0.0295619	-0.0324308	0.0641571	-0.328614	0.0312525	0.0749142	-0.038894	-0.0127698	-0.0263677	0.0391822	-0.035171	0.0381791	-0.0427257	-0.0441451	0.0319732	-0.042221	0.0696036	-0.039788	-0.151473	0.0716812	-0.0362901	-0.0409481	-0.058244	0.113961	-0.029492	-0.018292	0.727989	0.0107189	0.0159845	-0.0425981	0.0127901	0.0534378	0.0485735
Hs.159142	0.70012	-0.0575186	-0.116905	0.0320841	0.304203	0.37724	0.0804039	0.0770104	-0.0542385	-0.107528	-0.0506748	0.0645101	0.120649	0.0310523	-0.0609426	0.110494	-0.0670326	-0.0765978	-0.189284	0.0924662	-0.326372	-0.14229	0.0858226	0.0934544	-0.10132	-0.0047555	0.124015	0.309631	-0.0577959	0.0834131	-0.0278822	-0.0594687	0.103888	0.00622238	0.0689984	-0.0307587	-0.128062	0.426704	0.12774	0.488088	-0.129241	-0.0741881	0.183283	0.129514	-0.101212	-0.0562407	-0.0744566	0.106325	-0.0879993
Hs.159223	-0.039154	-0.0566363	0.0235954	-0.0408706	-0.0501637	0.0857252	-0.0305556	0.0117815	0.0716653	0.0302208	0.296783	-0.00665438	-0.0353898	0.0507145	0.0329648	0.0105363	-0.0395189	-0.0288104	-0.0570439	-0.0219453	-0.0383466	-0.046443	0.160583	0.156371	0.0495167	-0.0224612	0.00900488	0.14218	0.0680088	-0.0466483	-0.0288467	-0.057301	0.0085248	0.0606511	-0.0424109	0.000175553	0.0286547	-0.0737721	0.152147	0.06675	0.708471	0.495888	0.642833	0.148759	0.056132	0.0237699	0.0910667	0.0758583	-0.151682
Hs.159301	-0.137107	-0.110687	-0.135808	0.144253	-0.124983	0.0380593	0.0655666	0.0456789	-0.0101374	-0.260444	0.04444	0.0375351	-0.189511	-0.0702503	0.098478	0.739047	0.408212	0.0584196	0.0579823	-0.0941489	0.168171	-0.0932603	0.0797287	0.0642489	-0.0953202	-0.140606	0.0311874	0.0966603	0.0744344	0.0799723	0.0318296	0.0446138	0.0600447	0.0647198	0.0462686	-0.103215	-0.0218337	-0.0276081	-0.686454	-0.692948	-0.0766355	-0.72202	0.0231562	-0.656437	-0.30215	-0.169644	-0.119216	-0.451608	0.0812214
Hs.159384	-0.034743	-0.0518349	-0.158961	-0.155278	-0.0663374	-0.454961	-0.679185	-0.0615602	-0.0701985	-0.0842755	0.291883	-0.142984	-0.0674795	0.064899	0.0622111	0.085888	-0.000505756	-0.0659996	0.156487	-0.0782505	0.149346	0.17756	-0.0725662	-0.0807644	0.151823	0.0164671	0.0440574	-0.0583294	-0.0113657	-0.0672899	0.00292703	-0.000552672	-0.0319437	-0.0875334	-0.105817	0.0477047	0.0618713	-0.0140879	0.015266	0.0276476	0.74448	0.0851252	0.14615	0.547539	0.119845	-0.364759	-0.168369	0.130854	-0.092956
Hs.159471	-0.025155	0.0528507	0.0930466	0.0230603	0.0346446	0.100542	0.086327	4.84251e-05	0.0297032	0.0391004	0.126215	-0.0146263	-0.0106956	0.106252	0.103698	0.636685	-0.0239346	0.0564529	0.0877788	0.0558684	0.0485714	0.0508073	-0.0341748	-0.0273267	0.144973	0.0231956	-0.0206492	-0.0338297	-0.0182465	0.0564464	-0.0262805	-0.0233148	-0.0113523	-0.0268407	0.0505699	0.0501191	0.0494255	0.0340186	0.0586493	-0.0196096	0.0745633	-0.101311	-0.0462667	-0.0312915	-0.0292665	-0.0609692	-0.0199366	-0.0326839	-0.00377436
Hs.159481	0.0429983	-0.0873496	-0.0455119	0.0403624	-0.0487419	-0.0364111	-0.0855673	-0.0534145	-0.112906	0.0488371	0.146479	0.0165899	-0.16144	0.0642193	0.115396	-0.00624649	-0.0495283	-0.0400566	-0.0746268	-0.0710687	0.00975808	-0.0662147	0.0566203	-0.867381	0.0352169	0.134001	-0.0364977	0.0700639	-0.0760111	-0.0527287	-0.0484862	-0.0683187	-0.0615121	-0.062169	-0.0891663	-0.0849333	-0.0595999	-0.733256	0.0420721	0.0446128	0.0663043	-0.919797	0.0754113	0.0031768	0.135721	-0.0727006	-0.785856	0.0481107	0.0549157
Hs.159509	0.111518	0.244121	-0.0653952	0.0916655	0.414968	-0.3142	0.173619	-0.076579	-0.35104	-0.12818	0.201188	-0.0493472	0.011089	0.209157	0.00353468	0.0935563	-0.0737276	0.0655445	0.178147	-0.0861138	-0.0938867	0.15304	-0.167799	0.0560573	0.233524	-0.100208	-0.0951594	-0.142706	0.35984	0.0944149	0.0773804	0.0907915	-0.092083	-0.0986404	0.0875003	0.0552499	0.40901	-0.0212436	-0.0798917	0.0520067	-0.130974	0.526052	-0.0817974	0.148892	-0.113081	-0.0617751	0.0969675	-0.0508833	-0.144516
Hs.159526	-0.166799	-0.0509054	-0.0491866	-0.0456285	-0.780706	0.034933	-0.762633	0.039669	0.076984	0.141362	0.0789533	-0.0442552	0.45542	-0.0511414	-0.00926576	0.0292609	-0.0626531	0.0543391	0.0482666	-0.049806	0.0512345	0.045105	-0.0754671	0.0395697	-0.00665802	-0.0520083	-0.0260164	0.0370996	-0.0679843	0.00624706	-0.0500697	-0.050936	0.0432901	0.0382516	-0.0438139	-0.0511524	0.0338093	-0.0496678	-0.229671	0.731477	-0.0587651	-0.015386	0.0467841	0.0527393	0.174857	-0.0684187	-0.043127	-0.00816786	0.062314
Hs.159557	-0.0644327	0.0483689	-0.0419309	-0.0734339	-0.139231	-0.0759852	-0.0562639	-0.0379833	0.303238	0.113791	-0.0297945	-0.00641693	0.0451755	0.0759988	-0.0324888	-0.138293	0.0439056	-0.0802027	0.174701	0.057151	0.0753987	0.0970514	-0.0258135	-0.0370262	0.00523855	0.168493	0.0640331	-0.0353954	-0.0323615	-0.0348052	-0.0320453	0.114711	-0.0450934	0.0892438	0.149723	-0.0590256	0.170976	0.0100577	0.0613038	-0.124431	-0.716389	0.150016	-0.0426334	-0.0263948	0.059343	0.266897	0.148849	-0.0583565	0.0639712
Hs.159581	-0.0684559	-0.0557896	-0.276347	-0.00510592	0.0193751	-0.114649	-0.0446113	-0.143048	-0.251508	0.368099	-0.271643	-0.206978	0.043366	0.113241	0.110021	-0.449694	0.415711	-0.0907416	0.0335335	-0.41035	-0.219054	-0.417084	0.573723	0.72389	0.0655931	0.128574	-0.134411	0.318971	-0.0573371	-0.0897388	0.197484	0.0763476	0.663288	0.118203	-0.0763354	0.280538	-0.124637	0.113255	0.00306232	0.0475345	-0.215339	0.0649624	-0.013276	-0.0807642	0.0866028	0.0976847	0.0706077	-0.0738549	0.103739
Hs.159608	-0.0230505	0.0494716	0.0227353	-0.0080833	-0.0246445	0.116362	-0.441219	-0.00854454	-0.0249522	0.0221697	0.00918983	0.0786457	0.0605635	-0.00526806	-0.024848	-0.0111223	0.0430848	0.0316974	-0.0558276	-0.00469227	-0.0437989	-0.0297761	0.0564506	0.0802776	-0.0281828	-0.0390814	0.00605753	0.0460906	0.19816	-0.0230535	-0.0256185	0.0453806	0.0361015	0.0459768	-0.0181959	-0.0175704	-0.04516	-0.0188942	-0.0220572	0.254981	0.69111	0.0398984	0.00318615	0.0915079	-0.0159507	-0.0342527	0.016231	0.231855	0.149886
Hs.159629	-0.0580108	-0.285235	0.0028127	0.117978	0.0369012	-0.34058	0.0422304	0.0445221	0.0370953	0.42476	-0.05386	0.0456472	-0.072339	-0.050672	-0.033004	-0.0420327	0.0426504	-0.0417128	0.046453	0.0470439	-0.0909376	-0.0611239	0.0852416	-0.154774	-0.109695	0.243391	-0.0643955	0.0452425	-0.0200033	-0.0194788	0.0362267	0.0428701	-0.00193364	-0.0417334	0.721446	0.019413	-0.0449621	0.178163	-0.0445977	0.04046	0.034931	-0.0703928	0.043813	0.0336471	0.0296993	0.0389267	0.0537653	0.0576884	-0.0455867
Hs.159971	0.0730869	0.10222	-0.0558346	-0.198494	0.203999	0.457291	-0.0271318	-0.0359118	0.225396	0.218185	0.0411802	-0.0362957	-0.0849287	-0.0367503	-0.0645059	0.0640277	-0.0387883	-0.0878467	0.0689167	0.0105822	-0.0386373	-0.0395973	0.068929	0.0542574	0.0663049	0.0703779	0.0175999	0.490665	-0.046983	-0.0402448	-0.0138515	-0.0411585	0.0753612	-0.0420653	-0.0132999	-0.0359001	0.0650064	0.0661637	-0.0928712	0.0554867	-0.094873	-0.0405371	0.0660776	-0.0445102	0.0626359	0.139154	0.0639349	-0.0557634	-0.0631086
Hs.1602	-0.268261	-0.102745	0.15802	0.0646391	-0.692237	0.117897	-0.091721	0.0449697	-0.0806047	0.165058	0.0487757	-0.104833	-0.0938047	-0.152492	-0.0265643	-0.0735281	0.0411727	0.39432	0.0642722	0.0480971	-0.0413261	-0.0735088	-0.310143	-0.515881	-0.0968433	-0.0985219	-0.0686604	-0.0150225	0.0401185	0.10197	0.0444226	0.0803493	0.0709913	-0.106496	-0.0782077	0.0565971	-0.0211613	0.00248537	-0.0867889	-0.0527425	0.0713796	-0.105138	-0.16572	-0.0340325	0.0454097	-0.809669	0.0653049	-0.0416119	0.0634258
Hs.160318	-0.257533	-0.227017	0.0897723	0.165552	-0.0382056	0.0673958	-0.0716703	-0.0887572	-0.227464	-0.150461	0.111303	-0.0911821	-0.112337	-0.114816	0.348984	0.115886	0.0769303	0.210197	-0.0831142	0.0539753	-0.0677041	-0.120693	0.0395009	-0.0206581	-0.0153149	-0.0825982	-0.0555015	-0.0858424	-0.0378448	0.130358	-0.082802	-0.076417	-0.433506	-0.0537111	-0.00567359	-0.00134423	0.114642	-0.715697	0.0451503	-0.0873438	-0.0818911	0.0639688	0.0715034	-0.0890345	0.0241455	-0.396207	-0.0751648	0.273032	0.12932
Hs.1608	-0.0160842	-0.0253682	-0.030471	-0.0515117	-0.0603509	-0.0565746	-0.0201209	-0.00619307	0.142082	-0.228904	0.0486299	0.044858	0.0370342	-0.0104033	0.0572061	-0.0475805	0.180716	0.0109204	0.102689	0.0404451	0.0549791	0.0250555	-0.0201878	0.0510116	-0.0238821	0.0465786	0.0345745	-0.01365	0.0474299	0.0421496	0.414532	0.130382	0.0517519	0.0648613	0.0499401	0.0669417	0.0464105	0.10599	-0.0206417	0.0186592	0.0454692	-0.0256149	0.0251626	0.055581	0.0756166	-0.00977668	0.0714336	0.0488534	-0.0315824
Hs.161	-0.313878	-0.451047	-0.208612	-0.153012	-0.367456	-0.731651	-0.706327	0.0234662	-0.0010145	0.0737796	0.442985	0.0999052	-0.224377	-0.102121	0.0469241	-0.191786	0.725894	0.0913544	-0.0916119	-0.0338159	0.0816759	0.0584921	-0.0939488	0.0630507	-0.289682	0.0769298	0.11654	-0.12149	0.16002	-0.0596927	0.150033	-0.0739685	0.102279	0.156001	0.0495775	-0.0704502	0.0116926	0.00249602	0.0443763	-0.485299	0.0802188	0.037674	0.0378359	-0.304362	-0.0457628	-0.286121	0.184212	-0.0952799	0.0932629
Hs.1613	0.305158	0.152141	0.466269	-0.157904	0.0807857	0.096096	-0.403059	-0.103375	0.125952	-0.146391	0.25314	0.0828538	-0.235264	0.0696056	0.407487	0.116581	0.430795	0.0143698	-0.116219	-0.0360829	-0.131856	0.0952139	-0.10587	0.0349653	0.00199381	0.105705	-0.0933169	0.101695	-0.0805946	-0.0238807	-0.123535	-0.108291	0.101848	-0.0956308	-0.0917733	-0.0589964	-0.151282	0.0337577	0.0847538	0.0140734	0.584812	0.325903	-0.0104836	0.0750786	-0.376638	-0.388592	0.209504	-0.122305	-0.238832
Hs.1619	-0.148228	-0.0508123	-0.0113792	-0.832637	-0.0959274	0.144288	0.161564	0.0655633	0.0671345	0.0830705	-0.0394455	-0.0679363	0.0524222	-0.0426844	-0.0865736	-0.0429035	0.0482265	0.0719366	0.0508798	-0.0671254	0.0516753	0.0814039	-0.0973151	-0.0837213	-0.0608822	0.0662841	-0.0870307	-0.186325	-0.144644	0.0399588	0.0286695	0.0910347	0.0502899	-0.0539818	0.0142767	0.00645207	0.0498471	0.00275407	-0.325379	-0.0454246	0.239175	-0.0573302	-0.0691764	0.0496668	0.733289	0.0912757	0.0938729	0.0558901	0.0104453
Hs.16269	-0.08284	0.105788	-0.143394	-0.13799	-0.332723	-0.313043	-0.29323	-0.0761054	0.0681442	0.042916	-0.0687356	-0.059618	-0.0638788	0.393829	0.0745064	-0.0354337	-0.0114156	-0.214475	0.0649606	0.112183	-0.0616973	0.100356	0.0704581	0.236217	-0.0453421	0.24258	-0.0603795	0.0191981	-0.0760234	-0.195569	-0.0642724	-0.0551946	-0.120564	0.0507311	0.111604	-0.0687084	0.0652745	-0.0471326	-0.0428941	0.0205568	-0.116825	0.229372	-0.161073	-0.193142	-0.0493148	0.185734	0.0936036	0.0866185	0.530189
Hs.16297	-0.00374045	0.0740847	-0.2236	-0.195969	0.0135678	-0.0238419	0.0975878	0.0514673	0.0611421	-0.0783838	-0.0548416	0.180502	0.253426	-0.0392008	0.037298	-0.0575514	0.369331	-0.104757	-0.0172129	-0.0281113	-0.0762822	0.0514792	-0.0862933	0.00226132	-0.0631518	0.119596	-0.07161	-0.38873	0.0446765	0.0667243	-0.0727565	0.513373	-0.0378884	-0.058651	0.0966659	0.0451278	-0.184063	0.0405662	-0.0749458	0.0378825	0.404978	0.029632	0.0450329	0.000715704	0.710313	0.0329621	0.0219796	-0.332773	0.108412
Hs.1634	-0.157176	0.0816307	0.0561713	-0.0704571	0.0761298	-0.106369	-0.0399307	0.0592242	0.0680037	0.0933077	0.0712064	0.120619	-0.0551615	0.140513	0.0657609	0.0070309	-0.0567482	0.0259256	0.0630222	0.0593127	0.0565295	-0.0398957	-0.0503763	0.00265977	0.628964	-0.0293798	0.039639	0.123705	0.0506097	0.0448398	0.0577108	0.0188795	0.0267963	0.0574829	0.0548044	0.0267675	-0.043309	-0.0341009	-0.178284	-0.132327	-0.291346	0.055456	0.018021	-0.110117	-0.190549	0.708693	0.049204	0.256459	0.0263029
Hs.16340	0.0579601	0.0563934	0.0678724	-0.0638965	0.075505	-0.207936	0.0543177	-0.10011	-0.00628841	-0.0798542	0.75975	-0.103889	0.0690532	-0.110458	-0.0828869	-0.0778024	0.204157	-0.074648	0.0520477	0.0384614	0.119844	-0.108556	-0.0655921	0.0621698	0.0357716	0.0629119	-0.0763287	-0.632126	-0.0893098	-0.0706007	-0.0756608	0.143697	-0.110952	-0.0725629	0.240573	-0.668173	0.0450634	0.0594607	0.130973	0.0618496	-0.154758	-0.0102657	-0.108907	-0.0133309	0.0897371	-0.0798553	0.040864	-0.0187098	-0.0715384
Hs.16349	0.0321744	-0.0206495	-0.0210572	0.0668975	-0.0126315	0.0225444	0.0262259	0.02547	0.0330411	-0.0411565	0.0252487	-0.0167631	0.0318265	-0.99	0.00743746	-0.843985	-0.0125061	-0.0217797	-0.00745262	0.0210385	-0.100024	-0.0414362	0.128119	0.0253954	-0.0234289	0.0278208	0.0339805	0.0383121	-0.0229629	0.00750931	-0.0192536	0.126396	-0.0250751	-0.0187866	0.0381221	-0.0183929	-0.0212578	-0.0191174	-0.0200557	-0.0306282	0.141763	0.00808322	0.0460551	0.0394808	0.0339093	0.0464119	0.0450608	-0.0256728	-0.0208872
Hs.1645	0.0653104	-0.396498	-0.0260145	0.613533	-0.0328615	0.0184652	-0.0111888	-0.0285359	-0.0460328	-0.0476546	0.105513	0.0273835	-0.00839385	0.0312598	0.0368643	0.0348944	0.0185218	-0.0392885	-0.0175681	0.0249458	-0.106719	0.108557	0.102584	0.314924	0.0406128	0.0361899	0.0179751	0.000710249	0.0275891	0.0364036	0.024911	-0.0602553	-0.00115896	0.0145152	-0.342132	0.0384288	0.0568027	-0.0368167	0.0155927	-0.929	0.0536397	0.025612	0.0483251	0.0570289	-0.0145175	-0.0275644	-0.0433694	0.0247492	-0.00961093
Hs.164915	0.0809638	0.0555637	0.0626221	0.0493384	0.0676918	0.360516	-0.0775078	0.0255521	0.447136	-0.0476646	0.054435	0.110943	0.161207	-0.0627594	-0.166852	-0.056154	-0.033741	-0.0419645	-0.0352205	0.0478588	0.00623164	-0.0421455	0.0586311	-0.0641654	0.0594452	0.0122795	0.0636393	0.0624687	-0.0371881	-0.0231826	0.0448317	0.0419943	-0.0224895	0.0503005	0.0306586	0.0769923	-0.100843	0.0401322	0.0561899	-0.0261847	-0.822577	-0.0376454	0.0578641	0.00875697	-0.0359627	0.0459714	-0.160056	0.0355597	-0.153799
Hs.16533	-0.136623	-0.160425	-0.235838	-0.079591	-0.0785665	-0.14743	0.0742889	0.0709056	0.0735513	-0.0572157	-0.657461	0.050233	0.068356	-0.392522	-0.745911	-0.65096	0.086743	0.450153	-0.740623	0.465674	-0.52731	-0.347852	0.0781048	0.353202	-0.717403	-0.0160545	-0.0743528	-0.0211938	0.0869083	0.105479	0.12775	0.101513	0.0685868	-0.105699	-0.130767	0.0132589	-0.308513	-0.102333	0.0699091	0.0707878	-0.192345	-0.137138	0.0223399	0.0819122	-0.149177	0.0651446	0.0921202	-0.0154671	-0.140723
Hs.165439	-0.00773319	0.0630757	-0.131228	0.0180837	-0.0634542	-0.210447	-0.181647	0.0308444	-0.0612804	-0.0360868	-0.100513	-0.0553509	-0.0549804	0.0696818	0.0584758	-0.043285	0.0747094	0.0718547	-0.751895	-0.0494125	0.76299	-0.0703815	0.0721052	0.0632813	-0.820976	0.105468	-0.059904	0.178398	-0.0495633	-0.0777006	0.0887808	-0.0806974	0.716225	0.0536183	-0.010807	-0.046906	-0.0983306	-0.0846449	0.0509809	0.0674118	-0.0735844	0.396326	0.0607138	0.0665108	0.0793083	0.199865	-0.0569176	0.0661842	0.0520317
Hs.1657	0.072348	-0.0484984	0.170894	-0.057011	0.0381854	-0.101675	-0.122242	0.0628903	-0.0576778	0.0323145	0.0342103	0.0469821	0.0606266	0.000744288	0.033044	0.0479928	0.0419682	0.0468287	-0.0819839	-0.00705916	-0.0105929	0.0529666	-0.113768	0.061337	-0.061048	-0.0350942	-0.0754639	-0.0506927	-0.0707191	0.0373425	-0.0734871	0.0884907	0.074459	0.0413347	-0.0673918	0.0449785	-0.149309	0.0489103	0.054011	0.0522128	0.0594164	-0.86168	0.12748	-0.165079	0.047771	-0.423312	-0.459207	0.0598651	-0.060932
Hs.165950	-0.355914	0.14915	0.735599	-0.14201	-0.105512	0.0652071	0.196616	0.0245637	0.0734784	-0.0892256	-0.0535117	0.0645361	-0.0889876	0.0946947	-0.182393	0.0558483	0.0687582	-0.0601215	-0.279683	0.146511	-0.329897	-0.106988	-0.0924653	-0.124426	-0.100096	-0.0721123	0.264315	0.0437228	0.0643072	0.0793995	0.259502	-0.110811	-0.0271659	-0.0292679	0.120729	-0.0581816	-0.0306282	0.0505214	0.0182551	-0.110763	0.134145	-0.114147	0.333172	-0.111776	-0.030957	-0.0502336	0.610708	-0.01138	0.00254902
Hs.165998	-0.030172	0.174871	0.197521	-0.229577	-0.145904	-0.067426	0.0781695	0.0702848	0.41397	0.628413	-0.141712	-0.0737597	0.083788	-0.112987	-0.165204	-0.0977904	-0.099554	0.0993408	0.0735377	0.0295917	0.103439	-0.127475	0.139313	-0.112512	-0.373614	-0.0651752	0.0814987	-0.0698925	0.0809824	-0.00382103	-0.0339303	-0.0852558	-0.0713298	-0.0322131	0.199007	-0.0607682	0.0712934	0.0654489	0.0639991	-0.0198619	-0.0677865	0.0949804	-0.0519956	0.0682445	-0.0478874	0.414063	0.119256	0.1537	-0.0394771
Hs.166	0.472612	0.387389	0.0917367	-0.0834754	-0.0612861	-0.0512437	-0.0620434	-0.0480026	-0.0711642	-0.0742854	0.281072	0.101495	-0.0126801	0.0670129	0.0970024	0.0884966	0.18423	0.00538449	-0.514376	-0.0811553	-0.124033	0.0908755	-0.0531356	0.0433576	-0.0705342	-0.0229805	0.0247172	-0.0648618	0.130352	-0.0284448	-0.32062	-0.0947425	0.0777774	0.0729868	-0.00713329	-0.0351001	-0.0445396	0.0786474	0.276652	0.333618	0.0952131	0.15159	-0.0717289	0.0748209	-0.204213	-0.0861099	0.0763654	0.0923245	-0.0858374
Hs.166011	0.0814196	0.0943815	-0.073824	0.0935004	0.345277	0.235353	-0.0614192	-0.14031	0.0216639	-0.148252	0.0994915	-0.0961394	0.0686688	0.278019	-0.0708286	0.288048	-0.134407	-0.0588134	0.537984	-0.0565464	0.0724139	0.715677	-0.122321	0.0590769	0.0995671	-0.090288	0.11409	0.119034	-0.115935	-0.0823947	-0.142518	-0.0800722	-0.0809745	-0.360787	-0.159275	-0.107123	0.0704811	-0.199289	0.288234	0.189488	0.388107	0.701334	0.100486	0.31198	-0.0587374	0.0587686	-0.0742303	0.335781	-0.0693758
Hs.166071	0.141987	0.0832734	0.0218276	-0.145954	0.0527918	-0.114827	-0.13819	0.0600416	0.0224796	0.0187449	-0.107105	0.0528808	0.0897462	0.029965	0.0766615	0.0562204	0.0588964	-0.0890212	-0.106746	0.0326252	-0.0417943	0.127566	-0.0689102	-0.00669481	-0.0979491	-0.115258	-0.129341	-0.127793	0.0594862	0.0148756	-0.0713847	0.329157	-0.0675568	0.0540745	0.214587	-0.0423552	-0.141946	0.159415	-0.0147435	0.0921623	-0.672982	0.498634	-0.567973	-0.158679	-0.683439	0.624384	0.0793091	-0.751624	0.0776129
Hs.166091	0.0650997	0.204749	0.0516069	-0.237009	-0.0595701	-0.160021	-0.105817	0.0534073	-0.0602089	0.124766	-0.0298388	-0.0893239	0.29726	0.0341654	-0.09279	-0.0267115	0.0915144	0.0629869	0.028742	-0.0814707	0.486889	-0.116136	0.0542535	0.193465	0.0781682	-0.000122524	-0.0118792	-0.0881674	0.0839793	0.0155763	-0.01531	-0.087169	0.0193203	-0.135304	0.0537004	0.104047	-0.00220528	0.0439796	0.0801638	0.0441242	-0.676911	-0.816632	0.0277932	0.0526197	-0.576563	-0.06019	-0.514464	0.302591	-0.0558105
Hs.166096	-0.0207175	0.0214814	0.0643904	-0.014238	-0.0155133	0.0501459	0.0330271	-0.0227863	0.0546198	0.0635288	0.099833	-0.020597	0.0594939	0.0771831	0.145123	0.106536	-0.0143483	-0.0165882	0.0626927	-0.0189808	0.0673099	0.0360042	-0.00454603	0.0592218	0.294842	0.00447627	0.0725503	-0.0176703	-0.0162218	-0.0138369	0.0498771	0.018777	-0.00388086	0.0592028	-0.00427891	0.0633225	0.0779417	-0.0146565	-0.0160355	-0.0235783	0.559036	-0.00367076	-0.00636089	0.115153	0.179713	-0.0228943	-0.0175391	0.431437	-0.0359584
Hs.166120	-0.0557097	-0.0422879	0.289877	0.0925169	0.0211238	0.118016	0.114546	-0.0452796	-0.0501591	-0.0770684	0.132489	-0.0474707	0.137666	0.061293	0.0624274	0.0920476	-0.0544629	-0.0679332	-0.0681758	-0.0389276	-0.0747613	-0.0315233	-0.0424689	0.0960239	0.0994696	0.0833356	0.0190272	-0.0496701	0.106916	-0.0744455	0.0985338	-0.147397	-0.0938869	-0.04961	-0.0733373	-0.0504148	-0.0511604	-0.0324176	0.496286	0.785814	0.105656	0.0509886	0.187382	0.789811	0.332655	0.127986	0.0295922	0.808373	0.111061
Hs.166161	0.141815	-0.0991936	-0.0173385	0.103883	0.0400511	0.00815491	0.00703327	0.00589107	-0.0274797	0.0566079	0.108192	0.0446368	0.128155	-0.0480363	0.0885532	0.0537589	-0.024134	-0.00138071	0.0345977	-0.0623389	0.0615857	-0.0169666	0.0641511	-0.752377	0.140617	-0.0115733	-0.0725239	-0.0364363	-0.0545013	0.0587004	-0.00107547	-0.0857882	0.0717883	-0.0513179	-0.0352806	0.0412096	0.0291772	-0.242042	-0.445111	0.0468469	0.0648328	0.780366	0.00887872	-0.702678	-0.0442838	-0.0781269	-0.284408	-0.206046	-0.0597968
Hs.166172	0.0319529	-0.0706695	-0.0694007	0.110799	0.70057	0.0715531	0.0670681	-0.0348935	0.0513132	0.0832895	0.0779631	0.491441	-0.0493638	-0.0405133	0.0786833	-0.0337187	-0.0858992	-0.00381491	-0.0491776	-0.0518041	-0.0234209	-0.0555628	0.0689094	0.0675431	-0.0142321	-0.304084	0.0296251	0.109206	-0.0665543	-0.0978068	-0.0775153	-0.0723013	-0.0468218	0.0707138	-0.0858227	-0.0514942	-0.0396856	-0.0497735	0.44093	0.374175	-0.0915033	0.780196	-0.0444133	0.172235	-0.11756	0.0853112	-0.0536278	-0.025133	0.417674
Hs.166204	0.0951034	-0.0231398	0.056063	0.0780035	0.000387794	-0.0722034	-0.0738016	-0.0587159	-0.150472	-0.0860894	0.101225	-0.0595624	0.191202	0.1813	0.222899	0.161666	0.0181968	-0.0353771	0.0653918	0.0660394	0.0514049	0.0266345	0.0415621	-0.106468	0.710881	-0.189015	-0.143687	-0.149916	-0.0817957	-0.104291	-0.0789732	0.0768614	-0.0648935	-0.0318203	-0.105002	0.0566406	0.0213215	0.0134656	0.146868	0.105188	0.102098	0.827296	0.111216	-0.22884	0.0312156	0.477769	0.00161106	-0.287851	0.0921659
Hs.166318	-0.0588848	-0.0857806	-0.0902729	0.0360198	-0.0580984	-0.057264	0.229634	0.0383658	-0.0575092	-0.484014	-0.0558889	0.0373458	-0.0859689	-0.038789	-0.0610704	-0.701383	0.0357246	0.0542859	-0.0711691	0.0557321	-0.0345886	-0.243003	0.0494932	-0.0642376	-0.0581204	-0.0470596	0.0329007	0.0372051	-0.035307	0.0358274	0.0439316	0.0355201	-0.614444	0.127818	-0.0445438	0.0299333	-0.176639	0.0134549	0.0393428	-0.0414442	0.726925	-0.138123	0.0419282	0.0508953	0.149831	-0.0536893	0.0222445	0.0461374	0.0340049
Hs.166563	0.29202	-0.0999382	-0.127365	-0.383559	0.0637202	0.0410037	-0.674125	-0.109465	-0.0974204	0.113107	0.0240306	-0.134246	0.0838847	0.303853	-0.217794	-0.179231	0.077032	0.0784279	-0.0269934	-0.0822227	-0.00615545	0.0606819	0.0394746	0.121991	0.185026	0.0479481	-0.251127	0.065219	-0.0948232	-0.0886923	-0.122361	0.0416378	0.037686	-0.192228	-0.47681	-0.334696	0.0540132	0.213593	0.151101	0.319574	0.0911816	-0.0646326	0.0777011	0.174842	0.706784	-0.6392	-0.105801	0.201794	0.0433202
Hs.166684	-0.431639	0.0227441	0.273809	-0.0276246	-0.0994982	-0.116121	0.0707787	-0.0992809	-0.345334	0.066271	0.156565	-0.0925728	-0.118973	0.0764925	-0.159321	0.085576	0.337578	0.0604945	0.0634063	0.0283058	-0.0968568	-0.300899	0.0290337	0.266742	0.0770206	0.0920942	-0.0244203	-0.0989828	-0.0665486	-0.150723	-0.0800515	0.048396	-0.0866469	0.0481804	-0.0725291	0.102256	-0.270289	0.0809443	0.0791711	-0.0792471	-0.569109	0.00819415	-0.0431374	-0.702586	-0.109929	0.0522237	0.0833577	0.0579496	0.204922
Hs.166733	0.03633	-0.0603348	0.0428596	0.0332997	0.0754349	-0.0326397	0.0809154	0.0092889	-0.0558069	-0.04016	-0.0676731	0.0420547	0.0705198	-0.0684624	0.0396408	-0.699199	-0.0380619	0.0640792	-0.0445565	0.0530175	-0.028907	-0.0313595	0.136582	0.207451	-0.0891571	0.0552151	-0.0271186	0.0569193	-0.0324568	-0.0288772	-0.00232062	0.0429422	-0.0351465	0.0442691	-0.0132343	-0.00215334	-0.000359456	-0.0231394	0.123288	0.223234	0.0699792	-0.0421745	0.0551079	-0.0242071	-0.0469789	0.0902139	0.0471282	0.0590235	-0.0575021
Hs.166846	-0.103545	0.0819994	0.104433	-0.105077	-0.290434	0.0783283	0.107899	-0.144287	0.181284	0.0189797	0.160833	-0.0259825	-0.0578099	0.427951	0.105791	-0.293295	-0.138296	-0.154735	0.362932	-0.0257831	0.526875	0.142184	0.104206	0.376795	0.122415	-0.0145526	-0.0265828	0.0930494	0.101068	-0.0615333	-0.0254589	0.0678202	0.0237738	0.0981569	0.0985097	-0.0899506	0.107985	-0.0307482	0.0686423	-0.08594	-0.0954873	-0.274764	0.14095	0.00687317	-0.0777414	-0.073916	0.016723	-0.642715	-0.0593138
Hs.166891	-0.0200125	0.0277198	0.0438325	-0.0484279	0.047735	0.00751299	0.0408733	-0.0755237	0.0812827	0.0672536	0.0991103	-0.139222	-0.0525967	-0.0575651	-0.161417	-0.139177	-0.108159	-0.0942725	-0.0651404	-0.0573214	0.750194	0.0365735	-0.128798	0.017921	-0.0616619	-0.107319	-0.0588041	-0.0470174	-0.346097	-0.0912903	-0.0403794	0.045316	-0.0621887	-0.0562364	-0.0997918	-0.048596	0.208499	0.0247098	0.0687938	0.0597352	0.0848246	0.0571268	-0.0803317	0.0862172	0.186248	0.102835	0.0661725	0.360457	-0.0941141
Hs.16695	0.196495	-0.425899	-0.0848133	-0.0336045	-0.661123	-0.176634	-0.0368316	0.0516355	-0.191968	-0.0294522	0.0375214	-0.0871392	0.0768957	-0.229585	0.0813918	0.227555	-0.0973262	-0.0238859	0.0711362	0.0403077	0.0446949	0.0702033	-0.29459	0.0458675	0.0408981	-0.108732	-0.163946	-0.0759962	-0.109801	-0.0170445	-0.0573597	0.0236822	-0.000226529	-0.0764115	-0.120062	0.196072	0.0340958	-0.057355	0.0875438	-0.3408	0.724973	0.800665	0.489727	-0.0621955	0.0518463	-0.161457	-0.688073	0.353168	-0.0169894
Hs.16697	-0.037367	-0.0233652	-0.0273077	0.0135729	-0.037383	-0.00727552	0.0362197	0.0137481	0.104524	0.0310134	-0.0759243	-0.029716	0.0436682	0.0291001	-0.0476993	-0.0539318	0.0131562	0.00139961	-0.0633611	-0.024738	-0.135956	-0.190352	0.057116	-0.0395737	-0.0431985	0.0385163	-0.044212	0.00441596	-0.04085	-0.00124084	-0.0431172	0.0119496	0.0269664	-0.0450206	0.0376516	0.0338595	-0.0185717	0.0317535	0.0416374	0.0372423	-0.837991	0.0420398	-0.0713327	-0.0486931	-0.330681	0.0599851	0.0526286	0.0810656	0.0303451
Hs.166975	0.113244	0.0219701	-0.0123054	-0.0340998	0.0306867	-0.019566	-0.0271687	-0.0298762	-0.000900483	0.00392328	0.0230128	-0.0310425	0.0734795	0.039032	-0.0192111	0.0418624	-0.0339019	0.0544137	0.0265425	0.0140532	0.0247887	0.0242954	-0.112912	-0.0396217	0.0248414	-0.0670403	0.00184147	-0.0476061	0.00247938	-0.0295556	-0.0453203	-0.0164347	0.0261387	-0.0338645	-0.0347664	-0.0349167	0.0185925	0.0324002	0.873983	0.0151548	-0.0435185	-0.0357719	-0.161455	-0.0903753	0.0153913	-0.71371	-0.180249	0.0280385	-0.0305282
Hs.166994	-0.251607	0.0218914	-0.0974141	0.715542	-0.135824	0.115821	0.0158011	0.034611	-0.0823609	0.0571514	-0.115011	-0.0861778	-0.175199	-0.271574	-0.200907	-0.0993938	-0.0678395	0.0161255	-0.0876322	0.0751293	0.0311435	-0.213241	0.11556	-0.0878696	-0.107896	-0.0137892	0.0693707	0.0982119	0.0824827	0.058975	0.0684562	-0.131955	0.0523443	-0.0852127	-0.138446	0.0706496	-0.0439325	-0.184436	0.148827	-0.0823378	0.355943	-0.231277	0.115041	-0.220787	-0.124747	0.163998	0.0249378	0.28316	0.111637
Hs.167017	0.261738	-0.0585637	0.408073	0.544386	0.0194304	0.498353	0.293488	-0.0646132	-0.101407	0.0848314	0.171731	-0.0872562	-0.0617297	-0.0994565	-0.0596966	0.00209751	-0.0247211	0.141945	-0.0543519	-0.0709076	-0.0754685	-0.0838168	-0.063253	-0.0104401	0.0412661	0.0789995	-0.0818528	-0.110463	0.0823969	0.0505849	-0.072422	-0.119942	-0.0144041	-0.069675	-0.0636602	-0.0794578	-0.112899	-0.105979	0.553507	-0.462349	0.4663	0.467665	0.636121	0.331016	0.0818303	0.62159	0.093545	0.11208	0.373881
Hs.167246	-0.0651643	0.0420062	0.0574469	-0.013051	-0.0511173	-0.0558448	-0.5532	-0.0636276	0.0482075	0.0692028	0.217262	-0.139814	0.0655786	0.132529	0.511006	-0.014126	-0.133617	0.0751159	0.00432023	0.0237709	0.0129422	-0.0886681	0.0131747	0.0930428	-0.0797646	0.603956	-0.06912	0.0596307	0.0736476	-0.0564672	0.104032	-0.102106	0.0281096	0.00949882	-0.0572748	-0.268275	-0.0681142	-0.0569031	0.0912204	-0.073808	0.093427	-0.0849871	0.0621135	0.373666	0.105865	-0.77491	0.0919936	0.0638148	0.0119188
Hs.1675	0.053166	0.277161	0.0377413	-0.0352751	-0.104362	-0.0423831	-0.0969882	-0.0217382	-0.0564042	-0.0782533	0.0493934	0.0626012	0.0483848	0.0553978	0.0626762	0.0593548	0.0736617	0.0615225	-0.0630161	-0.0233111	0.0562778	0.0650974	0.0661658	-0.0331463	0.0153887	0.785861	-0.0753633	0.0208998	0.061047	0.0597525	-0.0585686	0.0395896	-0.0572092	0.0912361	-0.0460392	-0.0638921	-0.0626594	0.0465915	-0.204803	-0.0742632	0.0983967	0.735143	0.0938484	-0.0581009	0.104392	-0.422186	-0.0417313	0.0527233	0.0962328
Hs.167529	0.0556759	-0.293073	-0.0686596	0.483116	0.0564826	-0.0761038	0.0503657	0.0149274	0.0131528	0.00466859	0.0391543	0.0764286	0.044596	-0.0477995	-0.789888	-0.0486509	-0.0349206	0.0286543	-0.045424	0.0562163	0.0599281	-0.0134171	-0.103217	0.23858	-0.055728	-0.019106	-0.0579054	0.182565	0.0613478	-0.0205313	0.0704198	0.0560951	-0.0521768	-0.0177216	-0.0425313	-0.0450614	0.252089	0.053449	0.0233265	0.0504734	-0.0848328	-0.0598919	0.0549314	0.0565461	-0.110209	-0.0460666	-0.773254	0.0254307	0.0704127
Hs.167679	-0.0580948	-0.0177757	-0.0851821	0.108419	-0.027871	-0.0871918	-0.339079	0.0446743	-0.0732431	0.302001	0.0545741	-0.0648089	0.0395466	0.0364471	0.0756957	-0.160969	-0.0345119	0.0419474	-0.0596382	0.0430501	0.0999271	0.0674576	0.252761	0.245483	0.221464	0.0585272	-0.0956327	0.320855	-0.0667606	0.0500716	0.0179262	0.00634815	-0.0332335	-0.0871703	-0.0713929	-0.0626505	0.0253656	-0.171241	-0.0483147	0.0485281	-0.0777166	0.70325	-0.109507	-0.109212	-0.470253	-0.284114	-0.0416849	-0.15981	0.0392945
Hs.167741	-0.0776046	0.0720522	0.0666789	0.122056	-0.150513	-0.0517872	-0.122182	-0.0860739	-0.0630155	0.200755	-0.071261	-0.158487	-0.259203	-0.0973631	0.0259644	-0.0652573	-0.0698753	0.0104113	0.189083	0.0581105	0.66442	0.188396	-0.303594	-0.219299	0.0591496	-0.125851	-0.0895223	-0.602666	-0.353683	-0.0216696	0.0633735	0.13482	-0.0636203	0.0492395	-0.120736	-0.0349401	-0.0133984	0.133012	-0.0797361	0.038368	0.0779455	0.0684594	-0.719313	0.0905273	0.189868	-0.109244	0.0822459	0.0915492	0.0700329
Hs.167791	0.0326786	-0.00215073	-0.0275375	-0.0386275	0.0358462	-0.0500932	-0.0458536	0.0322708	-7.28751e-05	0.0337923	0.047392	0.0411754	0.03732	0.0549684	0.0476057	0.0753463	0.0123762	0.0360392	-0.0278213	0.0268417	0.0292377	0.0325097	0.0265567	-0.0377913	0.0510358	-0.00323023	0.00286832	-0.0327085	0.0319513	0.0340181	-0.00639687	0.0348559	0.0274943	0.00493812	-0.034451	-0.0467027	0.0323954	0.0264899	-0.0969862	-0.0664205	0.0367329	0.00645721	-0.0366943	-0.0635681	-0.316923	-0.0626036	-0.909411	-0.826945	-0.418653
Hs.167927	0.170574	-0.0934249	0.12132	0.0541077	0.077987	0.0563303	-0.0897851	-0.0493683	-0.0775682	-0.225076	0.0559223	0.0445839	0.154208	0.0638191	0.110266	0.157469	-0.123563	-0.243368	0.0621559	-0.0757942	-0.0568393	-0.0311473	-0.263034	0.00604026	-0.045807	-0.247852	0.169154	-0.109379	0.0113673	-0.0990911	0.0587089	0.00898467	0.0808712	-0.125002	-0.0821265	-0.0520334	0.0152093	0.107142	0.125796	0.0547382	-0.690064	-0.086981	-0.317577	0.140318	-0.316505	-0.476819	0.00260543	-0.125294	-0.333805
Hs.168075	0.069946	-0.143983	-0.0753507	-0.398796	0.0853433	0.0339447	0.646619	0.0659187	0.0283305	0.186875	-0.0949169	0.147412	0.0251397	-0.0746186	-0.205549	-0.616456	-0.0971611	-0.0293106	-0.0543701	0.0634362	0.356002	-0.369628	0.0796454	0.292557	-0.799667	-0.031709	0.0595822	0.0534609	-0.0639196	-0.00163216	-0.0651476	0.0933565	-0.104478	0.0456313	0.0994753	-0.0191006	-0.00700736	0.0546154	-0.00437688	0.0694594	0.00505291	0.0668356	-0.0870835	-0.0760052	-0.315182	-0.736882	-0.108852	-0.0623026	0.0938267
Hs.168132	-0.0531262	-0.0195879	-0.0336543	-0.290876	-0.0457172	-0.0302034	-0.0210007	0.0603889	-0.00507418	0.640104	-0.0157987	-0.0191915	-0.0193486	0.0433377	0.0640653	0.0474135	0.0567513	0.072631	0.414283	0.0680622	0.125333	0.0766818	0.056671	0.0612248	-0.00778305	0.0488939	-0.041254	-0.0459207	-0.0010699	0.0369396	-0.00942528	0.121085	0.0731351	0.0578111	-0.0227986	0.0791623	-0.0236095	0.0741171	-0.0442837	-0.0450005	-0.0177682	0.0643675	-0.00993868	0.113847	-0.00285234	-0.0791188	0.0561186	0.0344829	0.0556843
Hs.168352	0.136018	0.793753	-0.0435733	0.0666836	-0.0604122	-0.0604081	-0.0851326	0.0325271	-0.0624911	-0.731923	0.0507394	0.0618452	-0.0234407	-0.132102	0.0787674	-0.0658674	-0.0209356	0.0507524	0.699109	0.0456132	0.184965	-0.0597453	0.222911	0.133909	0.0713367	0.0741931	-0.123233	-0.0768856	-0.22665	0.00450897	-0.0653032	-0.0669354	-0.0581935	-0.0679338	0.102844	-0.0308624	0.0500449	0.0755118	-0.0475546	-0.0661885	-0.166936	-0.0778308	-0.723024	0.186896	0.045749	0.101685	-0.0781759	-0.0366298	0.0625454
Hs.168357	0.0952008	0.0748274	0.591379	0.288318	0.00287192	0.0371341	-0.0693363	-0.13508	-0.0540781	-0.0570861	0.0973516	-0.102902	-0.0136903	0.283721	-0.0810412	0.122684	0.0769802	-0.0927322	0.085212	-0.0336574	-0.0964787	-0.176256	-0.145997	0.056133	0.125508	0.215816	-0.0128745	-0.122531	-0.141018	-0.177089	-0.138744	0.120599	0.00794505	0.0328237	-0.308679	-0.139384	0.0631997	0.230712	0.259303	0.246111	0.00428812	-0.111236	0.0724963	-0.130812	-0.34739	-0.361611	0.257835	0.0618311	0.0835914
Hs.168383	-0.26127	-0.0690584	-0.0930607	0.0326318	-0.0968143	-0.195567	-0.106349	0.0265653	0.0486211	0.140126	-0.0566549	-0.0423874	-0.0673728	-0.0310401	0.0287012	-0.0162455	-0.0773668	0.046454	0.0302365	0.0115523	0.0588589	-0.0668685	-0.0498764	-0.0975481	-0.119914	-0.0178992	-0.0685878	0.0126083	0.0296833	0.00207804	0.0404885	-0.0326912	0.067108	0.0404698	-0.0563145	0.039987	0.0412964	0.0284879	-0.227391	-0.096762	0.0266954	-0.0436454	-0.068882	0.855928	-0.0279868	0.364348	0.0987467	-0.0829334	0.197167
Hs.1691	0.0317411	0.0266917	0.0600726	0.418711	0.181175	0.0480313	-0.0688537	-0.0261704	0.0114283	0.0250449	-0.0189443	0.00683023	0.0248955	-0.0212016	-0.0457313	-0.0550455	0.0270115	0.0162566	0.0277551	-0.13999	-0.0817668	-0.045554	0.0266889	-0.631662	-0.0683552	-0.0535995	-0.0214791	-0.0810544	0.0366953	0.023792	0.0243071	-0.135039	-0.0040258	0.0253337	-0.0541238	0.0548304	0.0254623	-0.0489356	-0.070698	-0.0369858	-0.0819827	0.0289334	-0.0300315	-0.741689	-0.133858	-0.0519914	0.235736	-0.0417669	0.0288664
Hs.169139	-0.276416	-0.0729082	-0.0481993	-0.0869158	-0.0137287	-0.226057	0.0542614	0.0668505	0.140516	-0.0592586	-0.075919	-0.0634628	-0.100528	-0.0762002	0.0574355	0.0580498	0.00257304	-0.00372787	0.200508	0.0828585	-0.0799145	0.602144	0.0701884	0.312455	-0.0827389	0.326185	-0.0497781	-0.0643657	0.704722	0.0535961	0.143206	-0.0536559	-0.0812618	0.092154	0.0695973	0.031017	0.341175	-0.0292067	-0.0523956	-0.16986	0.121458	0.261428	0.0862898	-0.447065	0.533325	-0.097242	0.753439	-0.0584638	-0.594239
Hs.169172	-0.696587	-0.57325	-0.418751	0.00813128	-0.121503	0.02704	-0.356002	-0.0983395	-0.0969517	0.722615	-0.0019321	-0.0734027	-0.20573	-0.620501	-0.0963478	-0.0875142	-0.0861162	0.156728	-0.136358	0.0201121	0.159016	-0.137255	0.0335804	0.0374761	-0.0975711	0.0371687	0.019137	-0.0839297	0.0267569	0.0378455	-0.0199945	-0.0663471	-0.302285	0.0201685	-0.0800367	-0.106179	-0.0737067	-0.371984	0.030397	0.043888	0.0471254	0.0805156	0.0608849	0.0489165	-0.198149	-0.0963258	-0.141917	-0.14327	0.058111
Hs.169182	-0.0591666	0.017378	-0.0530179	0.0738855	-0.0260055	-0.0754849	-0.255193	0.0184077	-0.0458485	-0.0126775	-0.0234091	0.049074	-0.00564781	0.0401663	0.0641216	0.0675358	0.0529216	0.0471687	-0.0265968	0.0450363	0.0436017	0.0580098	0.0752975	0.615232	0.0543417	0.0412322	0.0523256	0.0775022	-0.0246814	0.0478541	0.0477991	0.0442331	-0.0240894	-0.0262855	0.232147	0.101754	0.0571308	0.0825978	-0.16746	-0.0417949	0.0445804	-0.0228365	0.0471427	0.0240786	-0.0240418	-0.12656	-0.0169342	-0.0446192	-0.931496
Hs.169266	0.18446	-0.319014	0.549822	-0.026014	0.0561912	0.326395	-0.638425	0.0831222	0.11394	-0.0852427	-0.0422394	-0.109939	-0.0687037	-0.0542652	-0.0316715	0.0605016	-0.0829556	-0.0177369	-0.0983154	-0.003369	-0.0625333	0.000553164	0.0464823	0.0666527	0.148644	0.104035	-0.0838539	-0.0249532	-0.0745931	-0.0771691	-0.0874111	0.219256	0.0374489	-0.0647817	-0.0814544	0.124881	-0.134649	-0.121148	0.0746312	0.804056	-0.0228538	-0.0654958	-0.132984	0.734862	0.111169	0.0609671	0.0993555	0.639908	0.0667927
Hs.169294	-0.107432	-0.0797562	-0.0712033	-0.0475975	-0.161649	-0.0434742	-0.0640758	0.0470148	-0.0624478	0.0539152	0.0312714	0.0465629	-0.0307142	-0.0527826	-0.041989	-0.040679	0.0508581	0.0794427	-0.0611686	0.0561792	0.00934137	-0.0645616	0.055373	0.0379992	-0.0460519	-0.0674955	0.0732667	0.0487328	0.045614	0.0825433	0.366856	0.0484876	0.0460483	0.0576988	-0.0123768	0.0491641	-0.000743293	0.0974991	-0.0864889	-0.887961	0.386208	-0.0549085	-0.0197958	-0.0205702	0.0696916	0.164507	0.0480764	-0.102962	-0.937209
Hs.169300	-0.0788057	-0.167081	-0.193623	0.075532	-0.0772268	0.079367	-0.10506	0.334535	-0.0927067	-0.857468	0.0717478	-0.0123658	-0.0971446	-0.0446321	-0.145312	-0.0741681	-0.00394895	-0.0628965	0.0479576	-0.0774193	0.028611	-0.175064	0.157325	0.55862	-0.0659095	-0.0735252	0.0648457	0.113416	0.0396774	-0.0788064	0.0318581	-0.07826	0.0684578	-0.0714898	-0.100968	0.0900409	-0.0648446	-0.190841	-0.179085	-0.865531	0.739419	0.184246	-0.0732489	0.0405367	-0.730032	0.1003	0.0527769	-0.119799	0.0790224
Hs.169309	-0.0221827	-0.0335246	-0.165915	0.103047	0.0634128	-0.277698	-0.154402	0.0756178	0.0328706	0.0632172	0.573163	0.103989	0.0518596	0.248853	0.673487	-0.0846042	0.0792131	-0.0787266	-0.0275617	0.0913047	-0.00626645	-0.0713023	0.0894379	0.681637	0.0891845	0.422477	-0.105684	0.372731	0.0853004	0.0190584	0.535732	-0.0434779	-0.0338822	0.0767573	-0.0717339	-0.0378315	-0.0428639	0.618213	-0.00795172	0.0625667	0.0910932	0.0598633	-0.0441281	0.0736889	-0.0263803	-0.0242513	0.0673736	0.0930953	0.0623911
Hs.169330	-0.376371	-0.0967194	-0.0736039	-0.136878	-0.135985	0.0740491	-0.103851	0.0340614	0.0133266	-0.050531	-0.130384	-0.0713931	-0.122927	-0.0691066	0.016141	0.122351	-0.0463648	0.0445173	-0.0104974	-0.128323	-0.0260039	-0.0625659	0.11235	0.0756377	0.0786236	0.110625	0.210965	-0.0231952	-0.115622	0.0694335	0.075274	-0.270687	0.0641301	0.060637	0.0499536	0.0139055	-0.0629903	-0.217371	0.0912872	-0.741705	0.784891	0.292793	0.190724	0.0590894	0.159823	-0.498238	0.0458621	0.0725371	0.00378354
Hs.169387	0.0733988	0.0698208	-0.0135312	-0.0674479	0.348278	0.0907958	0.108394	-0.090704	-0.0570353	0.0864727	0.0511967	-0.111432	-0.113801	0.034891	0.0932534	0.0722144	-0.177873	-0.0408993	0.0468164	-0.0536272	0.381691	-0.0692939	0.0833914	-0.26486	0.137568	-0.589842	-0.0702348	-0.216988	-0.0659031	0.0497447	-0.0528126	0.065439	-0.0995668	-0.274684	0.0709861	0.0260916	0.0549202	0.0953381	0.0545113	-0.0871113	-0.184092	0.347264	0.0585888	0.00885556	0.570833	0.276108	-0.186012	-0.114786	0.218623
Hs.169401	-0.0639697	-0.0705191	0.0555981	0.0170639	-0.0614157	0.172769	-0.0667339	0.270122	0.00779459	0.40967	-0.0869454	0.00454374	-0.0780881	0.0138983	0.185537	0.0593204	0.0986053	0.470708	0.246718	-0.0637356	-0.147677	-0.0885321	0.115726	-0.127552	0.0990098	-0.0511226	0.0777741	-0.0800942	0.027455	0.287981	0.211038	-0.0652958	0.159952	0.0293225	-0.0738728	-0.0315136	0.281372	-0.0823343	-0.00328656	-0.335593	-0.496265	-0.16549	0.042961	0.0418338	-0.0835806	0.0966921	0.0822418	0.0884283	0.120814
Hs.169449	-0.0231611	-0.0526429	-0.0447496	0.020055	-0.0411871	-0.0240642	-0.124875	0.0419731	-0.0221679	0.0413998	-0.0163064	0.0407092	0.011224	-0.0217822	-0.0333513	-0.0210893	0.0423335	0.0532042	0.0887509	0.0427685	0.0503415	0.0378341	0.0421241	-0.0193097	0.0408342	0.0437868	0.04559	0.17249	0.0494461	0.0538228	0.0644588	0.044605	0.0388252	0.0461579	-0.0189168	0.00400809	-0.0197063	0.0454932	-0.015595	-0.0292739	-0.0256367	0.738988	0.1198	0.0326089	-0.0207961	0.0482284	-0.00193616	-0.0170715	0.0541257
Hs.169470	0.0667175	0.0304266	-0.0273292	0.0889316	-0.0135384	0.0907033	-0.0663075	0.0578632	-0.0256972	0.244602	0.515194	-0.0301442	-0.0249241	0.0377576	0.0677783	0.0762759	-0.0172846	0.261182	0.054977	-0.01837	0.592649	-0.0312657	-0.0201605	-0.115205	0.265975	0.0463671	0.0208911	0.0595423	0.0149861	0.214212	0.00327629	-0.0174612	0.0737467	-0.025469	0.00895864	0.0168932	0.0636346	-0.0274449	0.161048	0.0269231	-0.0267679	-0.884989	0.0314172	-0.0184522	-0.136049	-0.0258385	-0.034485	0.0574628	-0.160176
Hs.1695	-0.0496783	-0.283081	-0.0282658	-0.0467132	-0.104954	-0.0758471	-0.145271	0.235648	0.00559268	0.75367	-0.0546681	-0.0460974	-0.0572452	-0.0492839	-0.071262	-0.108884	0.0440339	-0.0676138	0.274686	-0.089634	0.33163	0.129502	0.0942477	-0.0367261	-0.0442021	0.0961818	0.690064	-0.075687	-0.0662804	-0.0275876	-0.0484905	-0.0561828	-0.0416685	0.0542736	-0.0365273	0.0200533	0.0476091	-0.00592634	0.0921502	0.146901	-0.0754978	0.0983605	-0.259361	0.181658	0.744641	0.687058	0.694011	0.148734	0.133055
Hs.16950	-0.068401	-0.0344335	-0.0288283	0.0802	-0.125258	0.0180706	-0.289155	0.106008	-0.0649055	0.0466658	0.0603607	-0.0717395	0.0303084	-0.0573969	-0.0671288	0.0287442	0.12163	0.0566213	0.0974624	0.113005	-0.143724	0.119722	0.201282	-0.113845	-0.00129497	-0.067081	0.0535808	-0.494237	0.0270107	0.0980169	0.156338	-0.059395	0.00477241	-0.0103432	0.0173896	0.278115	0.0224797	0.437733	-0.0598499	0.0124143	-0.257939	-0.339009	-0.206327	-0.710902	0.261421	0.0595797	0.0045788	-0.271611	-0.0554901
Hs.169536	0.0888455	-0.0780629	-0.191404	-0.0959562	-0.197207	0.191478	0.0124032	-0.0470624	-0.068796	-0.071187	0.0359159	0.0630698	-0.098047	0.0748608	0.0674732	0.0796762	-0.00389628	-0.0784107	-0.0756375	0.0502297	0.0506424	-0.0705218	0.0452467	0.0523589	0.0321356	0.101086	-0.0318941	0.0495179	0.0321891	0.0730462	0.10396	0.0298778	0.145915	0.0535796	0.0700603	0.0909909	-0.0925109	0.28726	-0.284091	-0.0585941	-0.169576	0.183265	0.0100241	-0.0848724	0.069319	0.0316673	-0.446491	0.690898	-0.769695
Hs.169793	0.0180968	0.391124	0.551171	-0.0868843	0.00454312	-0.0663906	-0.144334	-0.049067	0.125649	-0.0739266	0.266961	-0.109812	-0.136549	0.0426583	-0.0929241	-0.101714	-0.109441	0.0981093	0.0966258	-0.161197	0.235548	-0.0860329	-0.0965501	-0.613012	0.0451936	-0.086018	-0.149571	-0.135999	0.0969098	0.0923196	-0.0565499	-0.111345	0.0953318	-0.0831846	0.218972	-0.159513	0.121301	-0.0784555	-0.13709	-0.163338	0.114605	0.0489991	-0.1015	-0.304793	-0.493321	0.157897	0.134553	-0.0963924	-0.639381
Hs.169832	0.0382079	-0.051602	0.106098	0.0514257	0.039567	0.0448888	-0.0502402	-0.0369854	-0.0354599	-0.130666	0.0535438	0.00692939	0.0354172	0.0366153	0.0346095	0.0324025	-0.0311073	-0.0271863	0.0341389	-0.0287037	-0.0404296	0.0361006	-0.0758271	0.0503963	0.0373108	0.00653223	0.0430929	0.0496734	0.0231044	-0.0613213	-0.0296583	0.047085	0.0350136	-0.0474283	-0.000447175	0.0074029	-0.030862	-0.0706677	0.0491309	0.0571591	-0.945891	-0.0943179	0.0311396	0.0387518	-0.08283	-0.891652	-0.0490331	0.035498	-0.0180512
Hs.169853	-0.0813856	-0.539893	-0.289637	-0.297475	-0.0534607	-0.162303	-0.0798959	0.0528729	-0.186484	-0.363503	0.278469	-0.0897974	-0.106383	-0.575552	0.249078	0.120395	0.110797	0.0661719	-0.0657789	-0.130849	-0.107934	-0.435463	0.698914	-0.301148	-0.10062	0.285464	0.000808108	0.156698	0.108697	-0.0414001	0.118252	-0.118489	0.101576	0.176582	0.102396	0.0658639	0.119352	0.0416426	0.0800199	-0.677764	0.699578	0.687508	0.715222	0.692553	-0.664189	0.0638847	-0.102868	0.267455	0.0252414
Hs.169857	0.0642277	-0.113633	0.0844103	-0.0864821	-0.0540478	-0.0744487	-0.033673	0.0513569	-0.120351	-0.00264655	0.36025	0.225669	0.22036	-0.726981	0.0747562	0.43204	-0.241689	-0.0988001	0.0989981	0.0491489	-0.0926864	0.100489	0.0529886	-0.0883581	0.30768	-0.0443096	0.0763716	-0.0444413	0.0814346	-0.0876032	0.243003	-0.218712	-0.0416274	-0.0947989	-0.0353552	0.0653345	0.104525	-0.396945	0.131382	0.094882	-0.0283723	-0.0607567	-0.00953835	-0.0680631	0.0633766	-0.0752659	-0.113117	-0.0784783	0.0408029
Hs.169902	-0.0572482	-0.0368489	0.144427	-0.0768896	0.0791136	0.126244	-0.036968	-0.0839585	0.30674	0.666342	0.113396	-0.0728064	-0.122928	-0.0528085	-0.124237	-0.0725901	0.105792	-0.0951957	0.106584	-0.0603827	-0.047684	-0.0502492	0.734831	0.124298	0.0603487	0.139737	-0.0460376	-0.096791	0.152168	-0.229738	0.0248684	-0.118801	-0.103448	0.237522	0.0968385	0.0967939	0.0362793	0.289424	0.267547	0.0994226	0.172808	0.573595	-0.0580046	0.123329	-0.0426111	0.523031	0.350461	0.763193	0.166635
Hs.169907	0.0762112	0.149008	0.062719	-0.209712	-0.217853	-0.0922365	0.0386313	-0.14217	-0.196333	0.028679	0.108986	0.0666772	-0.198529	-0.0755476	-0.0706135	0.0858396	0.0428044	-0.0548679	-0.122264	-0.061583	0.066222	0.57074	0.0386698	-0.0837977	0.194289	-0.0808765	-0.0341726	-0.0468263	0.0643782	-0.0546276	-0.123771	-0.311514	-0.0728983	0.0778082	-0.254115	-0.0583599	0.0733658	-0.356322	-0.563234	0.506512	0.117626	0.0319929	-0.0312686	0.363911	0.0224512	0.0798201	0.0860854	0.0762395	-0.0683119
Hs.169910	-0.0558645	-0.0486322	0.0814027	0.0482746	-0.0167155	-0.0612193	-0.0570151	-0.0702093	-0.0651882	0.268976	-0.0558216	-0.129767	-0.284194	-0.0626952	-0.122502	0.0836367	-0.0654434	-0.0471363	0.180271	0.06435	0.345326	-0.0805262	0.094934	0.128145	0.0805564	0.216618	0.0694115	0.0761959	-0.0543475	-0.0368356	0.0298132	-0.0458704	-0.0515091	0.0695768	0.212418	0.0564848	0.0502607	-0.0506637	-0.0100751	-0.487896	0.683384	0.113304	0.386802	-0.057913	-0.0504687	0.072068	0.103563	-0.0460621	-0.0502673
Hs.169919	-0.0562548	0.112638	-0.380759	-0.0854045	0.0872018	0.0213346	0.13108	0.0236635	-0.0547401	-0.0926367	-0.00749045	0.0612283	0.0548473	0.14071	-0.0964043	0.148515	0.0378289	-0.00328893	0.0557482	0.0480506	-0.052204	0.0854448	-0.0513512	0.0326917	-0.0605527	0.0599069	0.0697562	-0.0827282	0.703169	0.0467886	0.0504095	0.140669	0.027928	-0.0681855	0.125169	0.268051	0.09324	0.0403575	-0.0175553	-0.749083	-0.704443	0.278063	-0.0629109	-0.0962295	-0.0640316	-0.101185	0.136924	-0.122913	-0.0405074
Hs.169946	0.049562	0.0288248	0.0482169	0.159549	0.231425	-0.133639	0.0396314	0.0453154	0.0455336	-0.721088	-0.0811728	0.0278239	0.0417124	0.000500816	-0.0703075	-0.0062124	-0.0708512	-0.158752	-0.856366	-0.273783	-0.838982	-0.249719	-0.853376	-0.186697	-0.846184	-0.0246557	-0.175239	-0.133959	-0.58213	-0.443295	-0.403776	0.0476901	0.0107903	-0.131983	-0.257111	0.0225042	-0.294923	-0.15768	0.0636166	0.0760728	0.149703	-0.752705	-0.0614513	0.058044	-0.119289	-0.902139	0.0442134	-0.0772259	-0.841844
Hs.169963	-0.106024	0.115804	0.0521063	0.0662327	0.131015	0.0658396	0.293616	0.059894	0.00720575	0.137281	-0.614826	-0.0767855	0.0584389	0.0587467	-0.292292	-0.0832672	-0.183104	0.0596677	0.208584	0.104575	0.255382	0.18477	0.0574727	0.00795217	0.0845484	-0.142109	0.0725819	0.090485	-0.210409	-0.0240735	0.0851373	0.327648	-0.0562957	0.0572093	0.0476617	0.031442	-0.138108	0.0491171	-0.061623	-0.0663595	-0.164081	0.353644	-0.0972485	-0.0914045	0.0963914	0.283885	-0.089615	-0.0916311	-0.12141
Hs.169993	-0.0490499	0.139246	0.0260592	0.0873643	-0.0324851	-0.0595453	0.700211	-0.0580747	-0.0592907	0.0871028	-0.0101467	0.56032	0.0834975	-0.0227244	0.169338	-0.00539335	-0.050517	-0.0700351	0.286513	-0.0577155	-0.0768915	0.0886009	-0.0427195	-0.0187681	-0.0160709	-0.644213	-0.090246	-0.0678153	-0.085742	-0.0819216	0.0789558	-0.0338632	0.195086	0.177433	-0.0497262	0.660575	0.0389541	0.280428	-0.0886698	-0.0710865	0.039164	-0.0621317	0.517456	-0.172323	0.75658	0.14249	0.634136	-0.0646592	0.31643
Hs.169998	-0.1032	-0.0729859	0.0521621	0.0232305	-0.0649547	-0.0942632	-0.0577233	0.0291743	0.0231579	0.0318849	-0.0296596	0.0430599	-0.0905015	-0.0588713	0.0307162	-0.313151	-0.0435738	0.0323249	-0.0141681	-0.0594638	-0.0517187	0.0236141	0.0647804	-0.044285	-0.0766096	0.0432545	-0.0574921	0.0609931	-0.0364916	0.0322162	-0.0669211	-0.0842466	-0.0556186	0.0257396	-0.0405074	-0.123545	-0.172658	-0.0778852	-0.81887	-0.431505	0.75285	0.0260847	0.0532149	0.064609	-0.0958272	-0.0680257	-0.105578	0.0335351	0.0260246
Hs.170001	0.0642167	0.264064	0.217797	0.509824	0.265592	0.421935	0.311523	-0.0425245	-0.0472323	-0.0241681	0.0114576	-0.0580551	0.0283774	0.0736948	-0.0564226	0.000706311	-0.0123023	-0.0502476	-0.0396064	-0.0558248	-0.059279	-0.0479246	-0.0363658	-0.0373317	-0.023193	-0.0506001	-0.0567461	-0.0220005	-0.0661488	-0.050995	-0.06502	-0.0399113	-0.0505652	-0.0445665	-0.0260227	-0.037579	-0.0222952	0.0222993	0.411747	0.294446	-0.0559585	0.29971	0.722599	0.684741	0.717794	0.28636	0.804285	0.805467	0.691611
Hs.170009	-0.0456635	0.0648603	0.0329737	0.73235	0.146898	-0.102564	0.0390028	-0.0851881	-0.147215	-0.05997	-0.0790836	-0.0860064	-0.0812245	-0.164853	-0.18084	-0.0742974	-0.111943	-0.095479	0.0525756	-0.0243023	-0.074875	-0.10476	-0.117219	-0.756877	0.205339	-0.108792	-0.0921793	-0.108815	-0.0519131	-0.0853143	-0.259719	-0.111667	-0.725003	-0.136942	-0.0978433	-0.196865	-0.10687	-0.135448	0.089027	0.0756924	0.12584	0.0924088	0.0809886	0.205968	0.0719614	0.0783092	0.066273	0.0816636	0.0815244
Hs.170019	-0.13063	0.0068533	-0.0591331	0.0718148	-0.10429	0.0395292	-0.202213	-0.0116328	-0.0749646	0.110319	-0.250328	-0.0763057	-0.0634673	0.0551555	-0.0425666	-0.106956	-0.0431275	0.0537065	0.128915	0.108248	0.121226	0.0368563	0.0592187	-0.044292	0.0135979	-0.144077	-0.0631568	0.104635	-0.0241334	0.130979	0.0222915	0.0616094	-0.203959	-0.0214897	-0.0725184	-0.0596758	0.229203	0.0697295	-0.71027	-0.143033	0.107252	0.557489	-0.057316	0.0302381	0.0118181	0.0555096	0.0672866	0.313331	-0.421291
Hs.170027	-0.124005	-0.225756	-0.0948743	0.0873603	-0.0610489	-0.222019	-0.137815	-0.0476679	-0.0424108	-0.0588527	0.200796	0.195143	-0.0609504	-0.0451085	-0.0255998	-0.0409472	-0.0502036	0.0766318	-0.0608151	-0.0593581	-0.0165227	-0.0596052	0.14991	0.710279	-0.0436914	0.310948	-0.0416035	-0.0469024	0.0762516	0.0146437	-0.0353522	0.100149	-0.0279692	0.0688252	-0.0607169	-0.0823734	0.0870512	-0.0781358	0.127104	0.158637	0.248399	0.0821412	0.601812	0.0753616	-0.0272437	0.443347	0.0596211	0.290908	0.418978
Hs.170040	-0.395133	-0.412779	-0.0167371	0.0896954	-0.215878	0.0836114	0.0804623	0.0724541	0.0959486	-0.626831	0.0200661	0.177039	-0.428329	-0.125968	0.112441	0.0647458	0.149047	0.269129	-0.198513	0.0293705	-0.450361	-0.267533	-0.161992	-0.63225	-0.112187	-0.216394	-0.104346	-0.0771501	-0.146271	0.0902865	0.115405	-0.177882	0.0947668	0.00687183	-0.24785	0.106895	-0.114551	-0.174312	-0.0396821	-0.521408	-0.0983047	-0.0809394	0.465649	0.429443	0.0283507	-0.228767	-0.157419	0.0828977	0.0701386
Hs.170076	-0.0232144	-0.00526104	0.00966174	-0.0242243	-0.000583404	-0.0188905	0.454758	-0.0196859	0.0312373	-0.0227572	0.037629	0.0373811	0.0321861	0.0481689	-0.0260253	0.0541667	-0.00574554	-0.0349067	0.0518491	-0.0224689	0.0419304	0.0691295	-0.0365894	-0.0217172	0.00209591	-0.0115889	-0.00878707	0.0348983	0.0629004	-0.0292959	0.00578399	0.033306	0.00256118	0.0322226	0.0676243	-0.0291078	0.0504403	0.0202779	-0.0272975	-0.0319516	-0.0227686	0.0162826	0.042023	-0.988998	0.0101287	0.0658995	-0.0304722	-0.385948	0.289435
Hs.170098	0.089588	-0.538437	0.725191	-0.0508001	-0.197819	-0.069914	0.0987146	0.562179	-0.121376	-0.182245	0.0670332	0.073861	-0.0878736	0.060391	-0.219304	-0.0909962	0.0685046	0.044188	-0.109801	-0.12968	-0.0450825	-0.0582706	0.102507	-0.154865	-0.102286	-0.0944645	-0.0863575	0.447545	0.00340694	0.00966088	-0.0218626	0.159071	0.081001	-0.185452	-0.0946632	-0.0635294	-0.0728246	-0.0953129	0.0865208	0.124262	-0.00489834	-0.0271287	0.0368003	-0.474122	-0.119421	-0.555067	0.0884615	0.0341479	-0.125784
Hs.170121	-0.0261128	0.023444	-0.0205805	0.0391061	-0.0389251	0.0458433	0.0503194	0.0506988	0.0374151	0.0394788	-0.0290555	-0.029187	0.0059546	-0.698966	-0.0634633	-0.0269961	0.0349522	0.102457	0.00842376	0.0913516	0.00346781	0.0492262	-0.0262429	-0.0359128	-0.0273531	-0.0206908	0.0426303	0.0370888	-0.02183	0.0682076	0.0494176	0.115984	0.00346997	0.0147301	0.0521924	0.0357884	-0.0424029	0.251804	-0.191938	-0.0237389	-0.9515	-0.060759	-0.0322557	0.0804064	0.186994	-0.0281989	0.0405219	0.064913	0.013324
Hs.170133	-0.476978	-0.250548	0.0641654	0.100585	-0.0307964	0.176153	0.047553	0.0337478	-0.118105	0.0526002	0.307893	0.0982337	0.0154101	0.106276	0.0814129	0.0755251	0.142302	0.0503618	-0.0755253	0.070466	0.208855	0.0545202	-0.0976814	0.237984	0.211266	-0.0508489	-0.120831	0.0222191	-0.036653	0.0687271	0.103387	0.295627	0.0811239	0.0454147	-0.081636	0.0479272	-0.104151	-0.0840313	-0.673513	-0.150134	-0.0953318	-0.104415	0.0204139	-0.326811	-0.140929	-0.222962	-0.362598	-0.0249213	-0.246204
Hs.170157	-0.079973	-0.140677	-0.0614101	0.0427136	-0.152332	-0.140569	-0.278877	0.0768862	-0.124317	0.0813124	-0.0466375	0.0594518	0.0583812	-0.381351	-0.118842	-0.029544	0.197697	0.267615	-0.0234049	0.0999318	0.0378168	-0.0747064	0.0916171	-0.0510676	-0.201189	-0.0706636	0.0626758	0.0610801	0.129628	0.0975123	0.116567	0.0651648	0.0465621	0.0353957	-0.052667	0.146436	-0.100743	0.0647071	-0.144899	0.0649286	-0.0638848	-0.105137	0.124024	-0.0779156	-0.0923395	0.0772274	-0.125968	-0.319592	-0.113815
Hs.170160	0.16228	0.107443	0.0829763	0.0545007	0.0424865	0.0387212	-0.0589489	-0.0531398	-0.0845206	-0.12217	0.0759413	0.0519461	0.0878941	0.162685	0.102953	0.072365	-0.0508733	-0.122881	-0.0496403	-0.0897191	-0.0627284	0.031354	-0.0524826	0.0369196	0.415866	-0.0996748	0.018149	-0.0440978	0.0385157	-0.077959	-0.0862246	0.02984	0.0398646	-0.0372437	0.0419472	0.0481212	0.0478704	0.0448864	0.126485	-0.0304878	-0.085645	-0.155774	-0.0496575	0.214482	-0.0797449	-0.0158158	-0.078189	-0.188009	-0.0961517
Hs.170195	-0.717025	-0.24121	-0.0840998	0.0222812	-0.223358	0.0831968	0.0765223	-0.0444136	0.0630647	-0.0113068	-0.0814337	0.0551334	-0.108044	0.0281	0.174283	0.115262	0.262053	-0.0189295	-0.0502519	0.083613	0.180249	-0.113484	0.12826	0.630773	-0.0135518	0.686352	0.0627694	0.0627	0.0635075	0.0872799	0.022256	-0.0924347	-0.0736509	0.05275	-0.0719999	0.160091	0.122224	-0.0950753	-0.0584311	-0.0481553	0.157468	0.354517	-0.0199247	-0.217479	0.0672864	-0.193549	-0.50742	-0.139816	0.106562
Hs.170197	0.273332	0.309855	-0.0409475	0.197802	0.685882	0.214156	0.51025	-0.0562935	0.0814685	0.0189203	-0.0671013	0.581307	0.497972	0.0587369	-0.0300721	0.029644	-0.0718255	-0.0914716	0.116161	0.0448933	-0.0576175	0.0441926	0.00647429	-0.077964	0.065349	0.133737	-0.0364518	-0.105294	-0.140868	-0.0711094	-0.0330924	0.0910715	-0.122436	0.201148	0.24002	-0.0822465	0.103423	-0.0417362	-0.109981	-0.068246	0.406695	0.0398721	0.298306	0.0620158	0.597941	-0.0411346	-0.0405275	-0.0732548	-0.227243
Hs.170222	0.105188	-0.0640282	-0.0615818	0.102003	0.54453	0.0828927	0.212322	0.0262581	-0.188908	-0.359497	0.0794971	-0.0843254	0.175525	-0.0111458	0.0506186	0.380176	-0.109574	-0.185794	-0.0673533	0.0711618	-0.700003	-0.0570874	0.131626	-0.360381	-0.0994576	0.0791853	-0.0618247	0.110144	-0.0372568	-0.048233	0.0470418	-0.0432223	0.0620297	-0.314729	0.0599261	-0.044588	0.0789011	-0.134818	-0.0458712	-0.101749	-0.142042	-0.360956	0.0707204	-0.342938	-0.0846384	-0.672655	0.0694346	-0.0782436	-0.5025
Hs.170263	0.227018	-0.000687187	0.454924	-0.0277419	0.245032	0.140146	0.662709	0.0173533	-0.102715	-0.0556922	0.196138	0.235352	0.113844	-0.0702972	0.0291449	0.0940548	-0.0374541	-0.0222588	-0.0741869	0.0523381	-0.0459843	0.0877389	-0.149237	-0.0581741	0.0823279	-0.0523991	0.0756339	-0.0202156	-0.0165481	-0.0541407	-0.0538762	-0.064863	-0.0520313	-0.105331	-0.0165086	-0.0543224	0.0937244	-0.0487937	0.0944298	0.0741742	0.0989455	0.212685	-0.0739857	0.0887738	-0.365057	-0.173167	0.0696351	0.0931018	-0.1363
Hs.170285	0.0236907	0.0684403	-0.0292124	0.0378366	-0.0294994	0.0582385	0.0843396	-0.0203157	0.0734626	0.0609938	0.11654	-0.0342974	-0.0335198	0.247776	0.104651	0.235996	-0.0862846	0.0429149	0.144595	-0.031807	0.715456	0.0738503	0.0336044	-0.028556	0.0819965	-0.0367973	-0.0505328	0.0583064	0.0478124	-0.0308533	-0.0292666	0.00492818	-0.0509207	-0.0459472	0.0749893	0.138066	0.056814	0.0902417	0.0512939	-0.0163919	-0.228517	-0.0393928	-0.0180797	-0.0330648	-0.0748922	-0.0352516	0.0806982	0.0500539	-0.0359188
Hs.170290	0.0925669	-0.0437683	0.585517	0.0117665	0.464493	0.146891	0.066464	0.0806717	0.0987719	0.0920267	0.150595	0.123231	-0.0704511	0.0572804	0.78366	0.0822197	-0.04341	-0.072087	-0.0602697	-0.046729	0.0665292	0.0247168	-0.0350733	0.0806214	-0.263808	-0.137722	-0.0645569	0.023166	-0.0835448	-0.0402313	-0.0228912	-0.0611215	-0.0632132	-0.0546611	-0.144652	0.484374	0.114598	0.0608321	0.0389862	0.269556	0.154873	0.209336	-0.00315975	0.0918859	-0.0647487	-0.0457785	-0.0545964	-0.0843511	0.0512527
Hs.170328	-0.125818	0.158561	0.167911	-0.0823284	-0.140214	0.152063	-0.0624704	0.131886	0.117389	0.521523	0.047302	-0.0599143	-0.0979527	-0.0885844	0.0119722	-0.0152109	-0.065263	0.196284	0.795046	-0.0598482	0.593385	0.15924	0.294181	-0.166969	0.195385	-0.0359546	-0.0599963	0.0454082	-0.0392955	0.133126	0.0814762	-0.164653	0.110223	0.105731	-0.190038	0.115886	0.105808	-0.0272477	-0.0760421	-0.0380621	0.21703	0.798746	0.128567	0.277258	0.778929	0.795224	0.147694	0.208926	0.057222
Hs.1706	-0.0691511	-0.0544362	-0.075913	0.0818558	-0.104171	-0.040943	-0.719916	-0.0845391	-0.123334	-0.0101553	0.0351225	0.0212784	0.0816516	0.657802	-0.0540453	0.087232	0.0647106	-0.121046	-0.014331	0.0618401	-0.0526031	0.0839659	-0.306217	0.0875921	0.0766553	-0.025662	-0.0994911	-0.246624	-0.519226	-0.0635493	-0.0259919	0.0650435	-0.170021	0.0547707	-0.071714	0.0484963	0.0116659	0.0823929	0.0988114	0.0308022	-0.0211778	-0.0261789	-0.11193	0.524916	0.456873	0.0355958	0.0164568	0.102581	0.0997141
Hs.170917	0.0462309	0.0248473	0.0504553	0.0998862	-0.0459546	0.139526	-0.104397	-0.0137008	0.251101	-0.0602363	0.096908	-0.0447687	0.0434603	0.0345392	0.0057065	0.0510577	0.0409657	0.0804031	-0.0404371	-0.0024876	-0.0350336	-0.0415578	0.0360652	-0.0431732	-0.0295536	-0.0168444	-0.0603988	0.0508546	-0.0355346	0.00327162	0.0324224	-0.0577801	0.0373422	-0.00889631	-0.0484114	0.0554313	-0.0347253	0.151338	-0.0378443	0.0529116	0.0514816	-0.0398058	-0.6321	-0.0517071	-0.00660186	-0.727799	-0.0526955	0.142484	-0.0893658
Hs.1710	0.0690043	0.0518029	0.207125	0.118662	0.0705351	0.0880756	0.0326246	0.0533327	0.044405	-0.037826	-0.0236152	0.0418121	0.0184492	-0.0309142	-0.0615563	-0.0490818	-0.0725776	-0.0148543	-0.0954373	0.00470934	-0.0530392	-0.0164974	0.0469848	0.0301426	-0.0242278	0.0507719	0.0799533	0.0416328	0.0498101	-0.0262416	0.0443534	0.0441397	0.0579278	0.0159313	0.0444216	-0.0190747	-0.0364719	0.0509327	0.0474533	0.000560055	-0.0213138	0.0659024	-0.0309323	-0.0207013	-0.0315091	0.0625932	-0.147553	0.181376	-0.0204733
Hs.17109	-0.13197	-0.0783925	-0.0863283	0.0424976	0.0617576	0.0711245	0.0329897	-0.0427414	-0.0701016	0.00352096	-0.0549337	-0.0723148	-0.0776641	-0.0463545	-0.0453506	0.100442	0.0762842	0.570237	-0.0548453	0.159074	-0.081705	0.0721106	0.0375832	0.0784928	-0.0871042	-0.0828116	0.0592396	-0.0163484	0.095345	0.214899	0.00729347	0.0707857	-0.0451675	-0.0366788	0.0652444	-0.0489067	0.691201	0.16658	0.134154	-0.0462695	-0.529176	0.127264	0.00897892	0.110772	0.377447	0.0729395	-0.00906296	0.0901293	0.112827
Hs.171280	0.067117	0.243768	-0.592248	-0.684074	-0.132591	0.124719	0.0528093	0.0512101	-0.0985887	0.0480263	0.10409	-0.0418235	0.321367	0.0198522	0.673032	-0.0151065	-0.12064	-0.162554	-0.082689	-0.0528114	0.0810058	0.0283838	0.0927946	0.0906385	0.147588	0.13512	-0.0803405	0.0314901	-0.131964	-0.139466	-0.0976771	0.0752543	0.0150397	-0.0326422	0.0880098	-0.0926059	0.0696432	0.337484	-0.130589	-0.122138	-0.709175	-0.0894281	-0.149316	-0.133176	-0.0270494	0.0913482	0.0809715	-0.260645	-0.104098
Hs.171374	0.0141916	-0.0360266	0.264421	0.156818	-0.019518	0.0585633	0.318822	0.0444395	-0.0399259	0.0691317	0.0935218	-0.016569	-0.0354045	0.0134391	0.384002	-0.0266327	-0.0177497	0.0766201	0.046108	-0.035984	0.0997585	-0.033848	0.0332738	0.103188	0.580453	0.00157851	0.0200946	-0.0899944	-0.0375338	-0.0376239	0.0584838	-0.0744764	0.051462	0.0908775	0.0608262	-0.0339008	-0.0434728	-0.0159257	0.0849494	-0.0465601	-0.713586	0.143263	0.372188	-0.274465	0.0555105	-0.0582841	-0.0340374	-0.146145	-0.145653
Hs.171391	-0.0331289	-0.0324667	0.072046	-0.0325684	-0.0297668	0.0329455	0.0331118	0.0113663	0.0444798	0.0316011	-0.0363085	-0.203074	-0.0412846	0.0240871	0.0390274	0.0368357	-0.0365989	-0.0541861	-0.042074	-0.0318634	-0.0418209	-0.0362801	0.0331865	0.0508059	0.0653902	0.0100678	0.035042	0.0497007	-0.0326964	-0.0405304	-0.0175633	-0.0231124	-0.00727067	-0.0366041	-0.0354675	0.0133125	-0.0454271	0.0730339	0.0364592	0.0325167	0.0375489	-0.171142	-0.00459595	-0.0177963	0.603855	-0.0328541	-0.736597	0.207995	0.0255744
Hs.171495	-0.0142553	-0.0145019	0.0940083	0.0725722	0.0530759	0.106354	-0.0289186	-0.0182269	-0.0258335	0.0613956	-0.00753213	-0.0186245	-0.0193685	-0.0191814	-0.0271765	0.0476921	-0.0130086	0.143796	-0.0126752	0.0233142	0.0666192	-0.0193197	-0.0154466	0.0193198	0.056446	-0.0417043	-0.0113394	0.0230759	-0.0302555	0.0784142	-0.0181719	-0.0171822	-0.0250605	0.0419921	-0.0224139	-0.0181958	-0.0235552	-0.0213164	-0.0173906	0.35928	0.0487615	0.0313427	0.029014	0.12151	-0.0163378	0.0932111	0.0397043	0.0454532	0.0593725
Hs.17154	0.101158	-0.0622323	-0.00896616	-0.135056	-0.0465526	0.112555	-0.0825741	0.0475029	-0.0180256	0.184511	0.147228	-0.0668416	0.00828328	-0.131031	-0.107757	-0.0804312	0.0293173	0.0863262	0.189084	-0.0580353	0.712294	-0.165255	-0.106692	0.057797	0.175716	-0.19799	-0.083024	-0.0776299	-0.0780074	-0.0749837	-0.173484	-0.199081	-0.0763065	0.116763	-0.0559936	0.051236	-0.169402	-0.145232	-0.0366149	0.218897	0.0821622	0.230975	-0.0780823	0.640061	0.730574	0.165083	0.113291	0.130891	0.00832977
Hs.171545	-0.050165	0.0450668	-0.0513543	-0.163832	-0.0187181	-0.10484	0.240439	-0.0283747	-0.00662741	0.370015	-0.0942508	-0.0577956	0.101895	0.00859482	-0.065103	0.0398519	-0.058524	-0.0532304	0.212488	0.0897268	-0.0539343	-0.0620575	0.323904	0.128046	-0.128077	0.0700765	0.0162369	-0.0810614	0.310981	-0.0499236	-0.0258367	-0.0671161	0.0788875	0.00746431	-0.00496054	0.287939	0.165761	-0.0623853	0.113861	0.0554776	0.841296	-0.0811477	0.835075	0.841208	0.122127	0.376451	0.678123	0.0447593	-0.0656803
Hs.17165	-0.744912	-0.0458109	-0.0190483	0.053134	0.243382	0.0682983	0.0372146	0.00621633	-0.0088092	-0.763624	-0.029318	-0.0398813	-0.0490354	-0.0642233	0.122786	-0.0578589	0.127763	0.400119	0.0399079	0.0612601	-0.0437159	-0.0436441	0.0912076	0.055368	-0.0424371	-0.0341085	-0.0909464	-0.0541003	-0.0277307	-0.043966	0.0665585	-0.045718	0.101084	-0.0427544	-0.0438356	0.0541872	-0.0346058	-0.111818	0.177942	0.125235	0.16386	0.0269496	0.0746865	0.739937	0.0303159	0.0362353	-0.0362532	-0.0644146	-0.310262
Hs.171683	-0.0601424	-0.0647379	-0.0646533	0.0822576	-0.051725	-0.0217017	-0.768207	-0.0342745	-0.097517	0.0477059	-0.0482127	0.0595184	-0.904706	-0.174898	-0.0516486	-0.229785	-0.0612617	0.0782934	-0.111438	0.0158225	0.0712847	-0.87623	0.283678	-0.0161041	-0.0425981	0.0723068	0.0152609	0.0570565	0.077695	0.156587	-0.0678737	0.0523153	-0.0611162	0.0143399	0.0607777	0.107248	0.0344833	-0.133992	-0.0376927	-0.0194017	-0.0842826	0.221	0.121209	0.0626112	0.0237547	0.0524818	-0.126005	0.0638718	0.0479986
Hs.171731	0.0472803	0.2833	-0.0323157	0.0648873	0.000604923	0.0805875	0.0482695	0.0546126	-0.0459029	-0.0258719	0.00837885	0.0615592	-0.0303198	-0.923564	-0.070171	-0.0471648	0.0182597	-0.0221977	-0.0492679	-0.0300665	0.0277895	-0.055895	0.0511831	-0.0470476	0.0402732	-0.0551682	0.0466782	0.043121	0.0425194	0.134591	0.0497277	0.0445039	0.0917761	0.0525551	-0.022678	0.0513442	-0.251423	-0.00830539	-0.534382	0.0346172	0.45887	0.0397438	-0.0557056	-0.0527061	0.0310035	0.049055	-0.104663	0.0455147	-0.0507553
Hs.171734	0.0353658	-0.0743499	-0.270833	-0.670383	0.183549	-0.0797192	0.0538219	0.0714322	0.0728957	-0.0583818	-0.127416	-0.070661	0.0249995	0.0524066	-0.117622	-0.0725973	-0.0800742	-0.0206656	-0.0765448	-0.0799283	-0.0879721	0.0839016	-0.241987	-0.0830045	0.0573214	0.0856305	-0.0623466	-0.203728	-0.104004	0.0478757	-0.637653	-0.00572712	-0.114658	-0.0697656	0.31398	0.0350272	0.0484981	0.673983	0.0901556	0.165635	-0.470902	0.685059	0.0141622	0.132447	0.102206	0.0857238	0.103927	0.0993196	0.437013
Hs.171776	0.0497299	0.149613	0.586369	0.366121	0.211488	0.153096	-0.00685609	-0.0367772	-0.090109	-0.0352704	-0.293713	-0.0372389	0.0066752	-0.064111	-0.0909714	-0.0686532	0.123202	0.0182338	0.0419823	-0.00160771	0.134731	-0.00532419	0.0226613	-0.0415077	-0.109501	-0.0449304	-0.0364746	-0.0355681	-0.0152684	0.031595	-0.0449172	-0.0410073	-0.0458971	-0.000650397	0.0114838	-0.0410799	-0.0564092	0.0631355	0.265622	0.142874	0.766781	0.360994	0.870733	0.888893	0.792907	0.629804	0.72658	0.726624	0.871594
Hs.171834	0.0998016	0.321118	0.101105	0.0735087	0.0846599	0.0174306	0.756345	0.0595617	0.0876159	-0.0347203	-0.0676213	-0.0301243	0.0738147	0.0788784	0.0924628	0.0408817	-0.0425187	-0.181459	-0.0575819	-0.0386558	0.0315381	-0.0414388	-0.0452639	0.096451	0.514429	0.0684095	-0.0620905	0.00927662	-0.0610016	-0.0763334	-0.0695698	0.0678006	-0.0627386	0.0886821	0.119368	-0.0545367	0.0848939	0.0832334	0.00642279	0.0757439	-0.0653614	0.493015	0.0758769	-0.117395	-0.0496847	0.122789	0.0953058	-0.355928	0.470995
Hs.171862	0.0271066	-0.071368	0.0140715	-0.0144938	-0.0554158	0.700622	0.663781	0.124867	-0.043234	0.629689	0.116022	-0.114271	-0.0815213	0.0944987	-0.211853	0.0636517	0.0742083	0.420209	0.655509	0.0612223	-0.161522	0.481666	0.0171524	0.0967946	-0.104615	-0.0373476	0.118734	0.0269126	-0.0783046	0.307484	0.403069	0.695371	-0.0704178	0.0913015	-0.0129846	0.466412	-0.0414225	0.643752	-0.0509081	-0.243048	0.218905	-0.181376	-0.295221	0.210467	0.303357	0.140435	-0.0345483	0.122783	0.156053
Hs.171872	0.0491321	0.0914796	-0.0815725	-0.0595542	-0.0987734	0.0796718	-0.065851	-0.0626854	0.0219755	-0.0567264	0.0478878	0.0995788	0.0771364	0.0279766	0.0980556	0.0544908	0.0365488	0.0487288	0.123792	-0.048217	0.025041	-0.0408803	-0.0735011	-0.0777781	0.0944307	0.0234062	-0.0754943	0.0727214	-0.0223371	-0.0589865	-0.00632451	-0.0525419	-0.0494218	0.0562126	0.0598846	-0.0629384	-0.0642974	-0.0583028	0.738282	0.386757	0.0497497	-0.69243	-0.259107	-0.0908818	-0.604347	-0.0828967	0.0451539	0.172438	0.0632909
Hs.171880	0.163825	0.104738	0.0650807	0.111019	0.133928	0.140691	0.0650236	-0.0657368	-0.0495455	0.110896	0.0639514	0.0393481	0.067596	0.112889	0.0715317	0.100862	-0.0516655	-0.015494	0.0758506	-0.0441405	0.0342884	0.071641	0.00841036	-0.109132	0.716933	0.0323568	0.0183728	-0.0263712	0.0287484	-0.0407767	0.0549607	0.00230076	-0.0410684	-0.0221337	-0.0594988	0.0681902	0.090805	-0.0557307	0.0712461	-0.0436536	-0.0101721	0.0972301	-0.203396	-0.701599	-0.0450146	-0.000770952	-0.0526304	-0.0559538	-0.453782
Hs.171900	0.783182	0.741001	0.137702	-0.125253	0.794606	0.706802	0.0445358	-0.0562785	-0.0572959	0.108914	-0.439975	-0.0666213	0.0656659	-0.0771327	-0.182398	-0.130674	-0.0832933	-0.0338244	-0.15679	0.00374718	-0.0948484	-0.0751859	0.141325	0.109252	-0.117349	-0.0741624	0.0739652	0.0896864	-0.00363032	-0.0831079	-0.0495669	0.11076	-0.0315519	-0.0452397	-0.0724465	-0.0873921	-0.428715	-0.0649561	0.102542	0.437231	0.149396	0.205979	0.696084	-0.3761	-0.302395	0.112043	-0.0172133	0.112319	0.120899
Hs.171921	0.011823	-0.248727	0.0631636	-0.0231233	-0.174592	0.0972903	0.11661	0.0545641	-0.126747	-0.515581	0.0553784	-0.114639	-0.751387	-0.099533	-0.127777	0.182756	-0.121043	0.0590828	-0.331661	-0.165894	-0.583907	-0.14488	-0.138582	0.0355347	-0.737157	-0.426827	0.0595255	0.0894836	0.199064	-0.026932	-0.00138879	-0.165232	0.10632	-0.143765	-0.202006	-0.111807	-0.144169	0.0735338	0.106683	-0.372168	0.0288392	-0.499368	0.131487	-0.110891	0.231929	-0.139087	-0.0136086	0.0673866	0.191052
Hs.171952	-0.0632036	-0.0935663	0.282255	-0.127594	0.101923	0.0383288	0.0532071	-0.0723805	-0.235723	-0.0532191	-0.0563302	-0.079047	-0.0758551	0.182398	0.081327	-0.10553	-0.060931	-0.177687	0.0050457	0.0471573	-0.0882651	-0.13496	0.0598163	0.113219	-0.0178372	-0.061497	-0.0572887	-0.038813	0.0306423	-0.454591	-0.259232	0.0739114	-0.071697	0.138275	-0.0606655	-0.0975682	0.0958	-0.0443213	0.65712	0.0927971	0.109529	-0.283877	0.0620159	0.0202657	-0.0261344	0.101835	0.0765536	0.30292	0.354083
Hs.171955	-0.0907406	0.0411908	-0.140434	-0.0786056	-0.127975	-0.0539364	0.096174	-0.0434929	0.220278	-0.0186359	-0.0289826	0.0235609	-0.0443963	0.0761861	0.0380195	-0.166825	0.0427944	-0.07044	0.0408639	0.041247	0.0536588	0.066599	0.0629262	0.175863	0.00345689	0.0927581	0.042774	0.0361095	-0.0347921	-0.0337584	0.0426533	-0.00373299	-0.0456287	0.0656012	0.230401	-0.0130386	0.0572137	0.0478534	-0.424627	-0.801989	-0.797693	-0.0492795	-0.0502936	-0.0425507	-0.0466687	0.11111	0.0614126	-0.0409581	-0.0412794
Hs.171992	0.976	0.0725992	0.0332542	0.0158035	0.0157016	0.118822	-0.124552	0.00210312	-0.049198	0.0120725	-0.0538645	-0.0190033	0.0176456	0.0186224	-0.0498892	-0.0436649	0.0195029	-0.0538582	-0.0743672	0.0122453	-0.0411149	-0.0458663	-0.0422801	-0.0409692	-0.00391701	0.0196252	-0.0428128	-0.0100077	0.0166195	0.0132353	0.00565057	-0.00208634	-0.0404028	-0.038847	0.0017624	0.0208843	-0.0195502	0.00994582	-0.0762655	-0.195442	0.0244894	0.00621548	-0.729165	0.0467825	0.0463247	0.0144038	0.0323868	-0.138448	-0.0545077
Hs.172081	0.0607293	-0.0818283	0.0409879	-0.075747	-0.519018	-0.0661863	-0.11574	-0.00550312	-0.0477539	-0.0562029	-0.506647	-0.0798044	-0.118485	0.0993415	0.227265	0.0875235	-0.00102601	0.0687287	-0.0533311	0.0386462	-0.0322976	0.0956522	-0.0491466	0.0243176	-0.151813	-0.0517613	-0.0406895	0.124891	0.0648364	-0.147265	0.157353	-0.283528	0.177341	-0.107669	-0.0134958	0.0276528	-0.0719506	-0.457716	0.496973	0.0670593	0.108353	0.174971	0.0597882	0.063568	-0.0301619	0.0684796	0.0802472	-0.0920241	0.0652262
Hs.172108	0.0654389	0.100523	-0.130441	-0.0791009	0.129418	-0.0635738	-0.476167	-0.0963604	0.0400773	0.0639181	0.0526961	0.0422533	0.0354509	-0.042413	-0.0547658	-0.0561988	-0.0518114	0.0207696	-0.0490882	-0.00621946	0.044279	0.767259	-0.242561	-0.119042	-0.00795626	-0.0529175	-0.0735417	-0.0640586	-0.0378609	-0.042056	-0.0593874	-0.0335953	-0.0615862	0.0843846	-0.0159949	0.039333	-0.0206089	0.119931	-0.0829408	0.16116	0.66532	0.0164058	0.00977091	-0.0934006	0.0574976	0.0833367	0.0529808	0.828849	-0.137909
Hs.17211	-0.0385186	0.0503477	-0.0395136	-0.0428674	-0.332943	-0.033887	0.0812541	0.0317507	-0.0913109	0.0636702	-0.045747	-0.0575662	-0.0206634	-0.0474184	-0.0127845	-0.0166877	-0.0208743	0.126666	0.0421806	0.0934025	0.0673228	0.131859	-0.202723	-0.0686981	-0.0114078	-0.0689288	-0.0574995	0.0588492	-0.0866371	0.100314	0.0812753	0.0704183	-0.0404808	0.0582277	0.0603775	0.0473081	0.0813105	0.127658	-0.260266	-0.0369734	0.0806091	0.0567382	0.0735422	0.362963	0.487545	-0.755687	0.430846	0.39933	-0.0506217
Hs.172182	0.0157211	0.0335116	0.0527121	0.0585916	0.108797	0.0161451	0.0351809	0.00916347	0.0289466	0.0387187	-0.0842081	-0.0596771	-0.0892202	-0.0464098	-0.0798032	-0.0557961	-0.0592226	-0.01921	-0.0604176	-0.0634201	-0.0403186	-0.109025	-0.0251348	-0.0652653	-0.0496207	0.0446244	-0.0310257	-0.0642978	0.0314248	-0.0509357	-0.0712737	-0.057688	-0.0567979	-0.0235692	-0.0495509	-0.0561459	-0.0608617	-0.0107823	0.142055	0.0129401	0.07521	-0.0224003	-0.530076	0.736443	-0.11352	0.0399456	-0.0574856	0.0278998	0.0461047
Hs.172323	0.0635758	0.715333	-0.0548445	0.340831	-0.0558236	-0.0667288	0.0500619	-0.05546	-0.0449969	-0.0636535	0.0608343	0.0504869	-0.0462094	0.104974	0.0269604	0.0720251	0.00564394	-0.0588575	0.0671471	-0.0343468	0.345865	-0.033311	0.0933849	-0.0694546	0.0252327	-0.0547126	-0.0764929	-0.0140092	0.0577023	0.0419387	0.0341034	0.0849803	-0.0514742	-0.0506709	-0.0178827	0.0557135	0.461372	-0.0573803	-0.497225	-0.727825	-0.0510592	0.0739079	0.0311927	-0.0516279	-0.0488435	-0.0488595	-0.818881	-0.837775	0.0584718
Hs.172350	0.0393637	0.303424	0.0499311	-0.014123	-0.00696386	0.0265289	0.050723	0.0161071	0.049343	0.0425358	-0.0137313	-0.00240501	0.0414339	-0.0123802	0.0313459	-0.0168407	0.0397964	0.0442759	-0.0179619	0.0484378	-0.0125336	-0.0204343	0.0444191	-0.987	0.0754521	-0.0137883	0.043453	-0.0108377	-0.014607	-0.0109313	0.00770587	-0.00204052	-0.0154255	-0.011047	0.038894	-0.0244447	0.140692	-0.00956167	-0.0161454	0.0483442	-0.0276307	0.0462703	-0.0177187	-0.00261291	-0.0677066	0.43797	0.0591249	0.00218821	0.0454926
Hs.172471	0.711646	-0.0588293	0.150523	0.810156	0.0576639	-0.0562813	0.771209	-0.0459985	-0.064123	0.0285442	-0.0677931	0.0556542	-0.0698528	-0.0599811	0.211304	0.0277977	0.0506671	0.110883	-0.177373	-0.0481247	0.0591356	0.068908	0.0659338	-0.0635411	-0.0501306	-0.053852	0.0112568	-0.0911251	0.108476	0.104246	0.0655352	0.0748993	0.0545804	0.0333737	-0.192925	-0.0653135	-0.0747556	-0.0552214	0.00119478	0.04636	0.0844777	0.0706844	-0.732052	-0.0371699	0.422456	-0.180534	-0.0499981	0.0519888	-0.424891
Hs.172589	0.0425697	0.0769635	0.0776207	-0.0405089	-0.0294707	0.0642171	0.0406188	-0.0238703	0.119979	-0.0173239	0.0424367	0.069017	0.266404	0.871699	0.957692	0.186784	0.93584	0.705842	0.0660734	0.0566655	0.875454	0.909388	-0.0302497	0.0381326	0.0841193	0.0518181	0.00606297	0.0450524	-0.0304498	-0.0247198	-0.00138668	0.0289985	-0.025105	0.0389313	0.0977816	-0.0446312	0.0477775	-0.0221475	-0.02947	-0.031377	-0.0274641	-0.038075	-0.0242573	-0.0342592	-0.0387211	0.0321633	-0.00574735	-0.0507045	-0.0130169
Hs.172609	-0.0653675	-0.065883	0.0953857	0.17509	-0.0530046	0.00820072	0.0691668	-0.0432318	-0.0526472	0.542588	-0.22419	0.00828695	0.0192652	-0.0166553	0.0327078	0.14732	-0.0411009	0.056032	-0.0260154	0.0523201	0.0518203	-0.0496392	0.0891082	0.18116	0.703024	-0.109474	-0.0341806	0.038116	-0.0293179	0.0327871	-0.0191565	-0.0653978	0.0854073	0.0565815	-0.01676	-0.0516245	-0.0534266	0.0621947	-0.0693112	0.0456059	0.33953	-0.0524247	-0.222827	0.0421405	0.126922	0.0800978	-0.820154	0.0733826	-0.0912877
Hs.172619	-0.0980803	0.0378467	0.11561	0.109181	0.0872495	0.0545125	0.331665	0.0344344	-0.0572178	0.0460441	0.0922576	-0.028862	-0.0441651	-0.0239961	0.110005	-0.0489673	0.02164	-0.0574131	-0.100155	-0.00549508	0.0649879	0.0863106	0.152868	0.0623988	0.0586749	0.179493	-0.0273754	0.140286	0.0522628	0.058572	0.0469789	0.0439875	-0.0237456	0.0250098	-0.161699	0.0582803	-0.0377845	-0.567158	-0.0940664	0.0462691	0.0449844	0.0613182	-0.0529102	-0.0726354	-0.0478653	-0.746247	-0.0673896	0.0502991	-0.229309
Hs.17262	-0.073535	-0.0325367	-0.798356	-0.00905096	-0.0611274	0.00857883	0.119994	-0.0605028	-0.112136	-0.0486247	0.356513	-0.0647459	-0.482847	-0.0411846	0.045529	0.0631455	-0.00880173	-0.0762773	0.0573468	0.076674	0.483624	-0.0560049	0.11826	0.378012	0.063095	-0.050311	-0.0576129	0.0602676	-0.000596455	0.0202419	0.0580615	0.0375918	-0.089989	0.0735497	0.0836605	0.0705307	0.0119135	0.060155	-0.0909531	-0.555037	0.0933718	-0.0265656	-0.196171	0.12368	0.0880616	0.0679436	-0.0620159	0.0175546	-0.694793
Hs.172631	-0.027515	-0.086402	0.0101167	-0.0217536	-0.269966	-0.138762	-0.0787555	0.125336	0.0657302	0.303157	0.0238948	0.0664377	0.0211323	0.0655249	0.109044	-0.0843312	-0.079375	0.0607032	-0.0511074	0.0363413	0.475852	0.0134418	-0.070036	0.0791603	-0.0760702	0.0780841	0.0012912	0.0423771	-0.0793014	0.0612546	0.0382875	-0.078907	0.112461	0.221536	-0.0699637	0.0603437	-0.0832249	-0.0161802	-0.227728	0.0891503	-0.289917	-0.151669	-0.634167	0.137044	0.0878693	-0.109442	0.214335	0.0572742	0.229722
Hs.172647	0.0818308	0.00283235	-0.0422795	0.0619305	0.0634628	0.0466238	0.0450889	0.0202848	0.0470821	-0.118151	0.0442126	-0.0279837	0.075353	0.0626913	0.0058532	0.0363848	-0.0278792	-0.0322514	-0.0279245	-0.0293965	0.0397284	0.0950188	0.162629	0.00535232	0.0489812	-0.0278537	0.0404614	-0.0281201	-0.027812	-0.0250839	-0.0260651	0.0220894	0.00653765	-0.0271287	-0.0295734	0.0210151	0.042098	0.0269623	0.0709338	0.0473237	-0.0244426	-0.0139244	0.0666139	-0.0237901	-0.531189	-0.9595	-0.0178924	-0.00398166	-0.0401777
Hs.172648	-0.827418	-0.0999617	0.154146	0.0322815	0.2527	0.0659463	-0.550004	-0.0880012	-0.153375	-0.0710082	0.083186	0.0290561	-0.831786	0.409366	-0.0955253	0.0207829	-0.799954	-0.0648757	0.117437	-0.0185207	0.0612565	0.01327	0.287203	0.0675194	-0.0224395	0.114581	-0.0835622	-0.143635	-0.00747987	-0.101354	-0.102708	0.217883	-0.582674	0.0326782	-0.0863895	-0.181615	-0.0659539	0.068185	-0.107157	-0.310483	0.0679376	0.0886437	0.0514734	-0.0579509	-0.806357	-0.0328235	0.00256185	-0.213025	-0.0017049
Hs.172665	0.0530787	0.059944	-0.0605893	-0.21731	-0.0509051	0.166757	0.0484289	-0.0485728	0.230885	0.0161827	-0.0710666	-0.0550804	0.0762005	-0.0121647	-0.164911	-0.12327	0.0373077	-0.0497758	0.0273196	-0.0564544	-0.0835184	-0.0955347	-0.12105	-0.0587527	-0.367399	-0.0368427	0.0231997	0.0746695	-0.200638	-0.0578951	-0.143429	0.0588552	-0.0451076	0.0561543	0.0805312	-0.0705917	0.0932838	0.122912	0.133486	0.13657	-0.031983	-0.724177	-0.715035	0.0290847	-0.0619526	0.100512	0.313874	0.0278643	0.0529661
Hs.172670	0.0881127	-0.0245223	0.0801438	0.090162	0.143942	0.705959	0.348565	-0.0375012	-0.0407517	0.0144092	-0.0166898	-0.0604439	-0.0524894	-0.00739003	0.02962	0.0172238	0.030663	0.0609106	0.0311317	-0.0648027	0.0723862	-0.0617286	-0.0411643	-0.0805469	-0.0357302	-0.0284085	0.0373459	-0.0310892	-0.0252375	-0.0310364	-0.0380444	-0.107093	-0.0331876	-0.0385766	0.0367488	0.0624589	-0.0362444	0.0456955	0.0601362	-0.0382089	0.0516748	-0.830483	-0.0381609	-0.00751061	-0.0325075	0.0347305	-0.93286	0.0440813	-0.0405733
Hs.172673	0.0531509	0.687776	0.121418	-0.675317	0.228352	0.0926368	0.111842	-0.115508	0.0993741	0.08437	-0.0999633	-0.136807	-0.126678	-0.0170243	-0.0713309	-0.100298	0.0877587	-0.191794	-0.0917161	0.016732	0.229069	-0.0500082	-0.704599	-0.104138	0.00367879	0.580858	0.0778285	-0.0942085	0.0398212	-0.0910707	-0.000157993	0.0384344	-0.176653	0.0744818	0.550769	0.00134284	0.0712537	0.155226	-0.116523	-0.00588671	-0.32371	-0.0650774	-0.124512	-0.241612	-0.0485216	0.0791288	0.175524	-0.687818	-0.146758
Hs.172674	-0.0652268	0.0224438	0.0770016	0.447093	0.0818089	-0.0923846	0.126794	0.000437007	-0.0619279	0.055289	0.041926	-0.0460107	0.0598588	0.10718	-0.0133175	0.0249547	-0.0901489	0.0825641	0.057652	0.0926113	-0.0584258	0.0235195	-0.0464769	0.160391	0.0563728	0.0733436	0.0146279	0.0724973	-0.100243	0.0142977	0.0594548	-0.0487634	-0.170042	-0.0749729	0.235031	-0.093444	0.195971	0.034073	0.0339669	-0.0564161	-0.712822	0.0385578	-0.0531351	-0.235231	0.0574711	-0.473495	0.0536455	-0.00910077	0.0601704
Hs.172690	-0.18679	-0.0579078	-0.053099	0.0417532	-0.0356771	0.105138	0.050301	-0.0419315	-0.0660731	-0.0544414	0.286376	0.0449484	0.0291408	-0.0375551	0.00384315	0.147034	-0.0571088	0.0506463	0.0654676	0.0603942	0.00628413	0.1114	0.0546035	-0.364152	0.384222	-0.0851336	0.0536591	-0.0470091	-0.063817	0.0660082	0.0674309	-0.0380131	0.0212168	-0.0382967	-0.0506437	0.0666713	0.123627	0.0483736	0.0763619	-0.136825	-0.100705	-0.853324	-0.717161	0.0714732	-0.0463081	0.0339261	0.0517204	-0.0140667	0.054058
Hs.172700	0.12201	-0.139826	0.00414794	-0.0725453	0.0242539	-0.917492	-0.0411722	-0.00167619	0.0547083	0.0342968	-0.0574806	-0.0213403	0.138225	-0.873947	-0.181852	0.0380523	-0.00936979	0.0354541	-0.92333	0.0166686	-0.0199014	-0.0312769	0.0650362	0.0506931	0.0403792	0.207682	0.136858	-0.16381	-0.0479491	0.0555494	0.041732	0.0355854	-0.0290637	-0.0409043	0.0136781	-0.0712228	-0.0973311	-0.0275395	0.00296488	-0.06229	0.0600826	-0.0483133	-0.0205815	-0.00682241	0.0338662	-0.026673	0.0348672	-0.951945	-0.0408709
Hs.172766	-0.0144919	-0.026375	0.435723	-0.041202	-0.0280572	-0.242283	0.144852	-0.0145198	0.0596946	-0.058026	0.057107	0.0397144	-0.0110128	0.0580304	-0.00317832	0.147898	-0.0283393	-0.0167608	0.039624	0.0472079	-0.227771	0.0584197	0.0386011	-0.0887662	0.0540056	-0.025758	0.0158746	0.0562422	-0.0189553	0.0682704	-0.0112532	0.0367704	-0.0205343	-0.0215147	0.0465343	0.0505252	0.042334	0.0538083	0.0592666	0.0139479	0.0134877	0.149606	-0.968	0.292767	-0.0642369	0.044033	0.0598341	0.0507797	0.075196
Hs.172772	-0.0705163	0.124133	-0.138112	-0.378901	-0.102482	-0.526095	-0.0349861	0.0590702	0.0063873	-0.0107755	0.082651	0.0531935	0.0677913	0.0327664	0.243827	0.151158	0.227151	-0.154693	-0.0132788	0.0346958	0.0872349	-0.0173003	-0.0721482	0.0452963	-0.0325452	0.0558282	-0.0954059	-0.307494	-0.00842085	-0.00748138	-0.178009	0.0490306	-0.0801285	0.0487396	0.0560351	-0.0434523	-0.0592653	0.00121672	0.0314006	0.142821	0.307321	0.0418216	-0.00723776	0.042031	0.098071	-0.0446705	-0.085957	0.0707403	-0.715624
Hs.172816	-0.082857	-0.0276609	-0.0595909	0.026094	-0.219992	-0.0138757	-0.0505534	0.0852278	0.148825	0.247602	0.550954	-0.0350111	-0.0487487	-0.0601403	-0.0565871	-0.0821921	0.0857544	0.307899	-0.0215658	0.0683066	0.0310128	-0.0663642	0.0805632	-0.0122938	0.073897	0.121661	0.0851272	-0.0450076	0.050295	0.147073	0.0770381	-0.0414083	0.0714342	0.550391	0.0741649	0.0634646	-0.0432286	0.176125	-0.0938427	-0.731532	-0.156811	0.080888	0.0887679	0.0733111	-0.0583522	0.248599	0.120404	-0.0911696	0.407606
Hs.172865	0.0305112	0.0402433	-0.0312391	-0.00018925	-0.0700023	0.0112883	0.0228421	-0.0267445	0.0375741	0.0110011	0.541935	-0.0145126	0.0288773	0.039275	-0.0222805	-0.0939058	-0.0289435	-0.030553	0.0279823	0.0348189	0.0306068	0.0191232	0.0190474	-0.0382037	-0.0162576	0.0335307	-0.0309336	0.0284277	-0.00814987	-0.0292167	-0.0122087	0.00118742	0.00145129	-0.0200586	0.0652711	-0.0282595	-0.0251347	0.022595	-0.0228377	0.0345804	-0.0183859	0.0296703	-0.848493	0.0447096	-0.133734	0.0332448	0.0283861	-0.248098	0.0251095
Hs.17287	-0.0406978	-0.0712101	-0.0261838	0.0408998	-0.0361909	0.0404829	-0.680159	0.0592164	-0.056919	-0.250005	-0.21459	0.0302339	-0.0412897	-0.0241616	0.117029	0.0341418	0.0632544	0.0740414	-0.00657663	0.0573521	0.0500854	-0.045494	0.0972117	0.072243	-0.244183	0.0619396	0.0546881	0.0479623	0.0507029	0.0580715	0.363626	0.0372914	0.207095	0.04845	0.0433112	0.0879214	-0.0437415	0.0167737	-0.0649607	-0.0645429	-0.0245509	-0.11712	0.0365291	0.0616547	-0.0444937	0.0123799	-0.231274	0.709724	-0.76625
Hs.172887	0.0395303	-0.669972	-0.2278	-0.0841385	-0.526009	0.0974678	0.0513237	0.0715276	0.101153	-0.419083	-0.0570764	0.0558852	0.00770537	-0.164849	0.0323971	-0.108426	-0.110607	-0.101094	-0.167257	-0.147362	-0.539783	0.0601849	-0.0430316	-0.116127	-0.0752847	-0.0906999	-0.371237	0.0680208	0.0769565	-0.0323476	-0.0754801	0.0702716	-0.0892926	0.0815341	-0.519773	-0.105197	0.105519	-0.102787	-0.0326763	0.0984617	0.0508381	0.274575	-0.292162	0.122914	0.744507	-0.044722	0.0542777	0.0908197	-0.165393
Hs.172928	-0.469974	-0.684319	-0.664563	-0.0739643	-0.661304	-0.349436	-0.177495	0.041364	0.062695	-0.038038	-0.19846	0.118887	-0.389961	-0.0011393	0.31821	0.0984923	0.1202	-0.152554	0.0295011	-0.281963	-0.248772	-0.192753	0.0571169	-0.211009	-0.185572	-0.0437641	-0.191257	0.00771295	-0.131032	0.0651025	0.0843893	-0.715548	0.118128	-0.0798385	-0.39699	0.0830932	-0.0324396	-0.509692	-0.711529	-0.72379	-0.189822	-0.610584	0.0230847	-0.696407	-0.195089	0.0399906	-0.46527	-0.283691	-0.0993864
Hs.172979	0.0990353	0.076713	-0.00285338	0.0709433	0.0684163	-0.853044	-0.0503687	0.113018	-0.318909	0.0689567	-0.147201	-0.0558875	-0.27664	0.132218	-0.0236108	-0.0780491	-0.0464843	0.0496526	0.0669474	-0.0464603	-0.0202455	-0.0537157	0.0599942	0.0852223	0.296795	0.211341	0.0621241	0.0774809	-0.0685486	-0.0131696	0.127037	-0.0880287	0.0553756	-0.0513762	-0.0308559	-0.0497684	0.018317	-0.0086027	0.0490591	-0.0617717	0.0181503	0.0622834	0.0974946	0.126591	-0.040763	-0.012097	-0.109266	-0.749147	0.0496824
Hs.173034	-0.265857	-0.176431	-0.0372406	0.00661349	0.0417222	0.0311959	-0.0344824	0.600171	-0.0495503	-0.0745558	0.186285	0.0799573	-0.0647896	-0.0411539	0.0946758	0.0257886	0.0626332	0.0502008	0.0252642	-0.0167719	0.168116	-0.0707749	-0.0598426	-0.0529106	-0.147678	-0.805931	0.0548729	0.0632853	0.035812	0.0207173	-0.0536738	-0.103889	-0.0464155	-0.0303684	-0.0355153	0.0523523	-0.0281495	-0.0581648	-0.0125174	-0.774043	0.065149	0.158128	0.0648839	0.0636653	0.00609677	0.0586129	0.0541504	0.0531357	0.0576084
Hs.173125	-0.0584544	0.0909815	-0.151942	-0.248723	0.757307	-0.0586047	0.0637052	0.255323	0.0673955	0.105886	-0.0476386	0.0283113	-0.0989006	-0.0564984	0.0714758	-0.0519137	-0.108691	-0.0567537	-0.0293048	-0.0510134	0.177253	0.0922552	-0.103604	-0.0406491	-0.214258	0.0412836	0.0432715	-0.0389383	0.00808413	-0.0533323	0.068826	0.207076	-0.0554882	-0.0456443	0.147332	0.633234	0.361234	-0.0378567	-0.00551033	0.0932728	-0.251638	-0.0436238	-0.0329592	-0.0631683	0.0107861	0.0846685	-0.0401922	0.175097	0.100668
Hs.173135	-0.0467421	0.0438338	0.0100883	-0.0221361	-0.0327383	0.0229893	0.0614904	-0.0295475	0.0483474	0.0477014	-0.254585	-0.036767	-0.031678	-0.0532802	-0.068053	-0.0594746	0.0445652	-0.035395	-0.0854465	0.0571238	-0.0699629	-0.0418288	0.355789	0.176003	-0.0547305	-0.0177021	0.0397259	0.103868	-0.0354963	0.0623798	0.0589109	0.0613729	0.0324069	0.0428869	0.061604	-0.034174	-0.0985442	0.00850081	-0.0376726	-0.469974	-0.0153873	0.063676	0.732678	-0.096575	0.0422308	0.059064	0.0433263	0.0727682	0.00352514
Hs.173274	-0.116753	-0.0732999	0.0159707	-0.0730033	-0.0457418	-0.00594753	-0.126912	0.0654732	0.0874694	-0.0274883	0.0665882	-0.0447162	-0.057076	0.0555317	0.0668987	0.0369431	0.0647723	0.0214888	0.102139	0.0687916	0.0606793	-0.0660392	0.0541458	-0.422497	0.628465	-0.0408628	-0.0336955	0.0551881	-0.150199	-0.0463118	0.0380977	0.0142852	-0.0515669	-0.0357481	-0.0519266	-0.0580425	0.0421564	0.0672984	-0.25308	-0.0837687	0.0598156	0.464709	0.0811844	0.163217	0.826591	0.0204466	-0.0745392	0.0606441	-0.0542723
Hs.173311	0.399656	0.0702384	-0.0140519	0.11624	0.0458173	0.0199726	0.33847	0.0316594	0.0199235	0.0471237	0.00552701	0.00586717	0.025511	-0.0171993	0.0493315	-0.0169382	0.00259173	-0.0121282	-0.0203481	0.04192	0.0774972	-0.00538664	0.0635122	0.00229756	0.0469931	0.0507717	-0.0175323	0.0516551	-0.0328483	0.0121553	0.465216	-0.0164916	-0.016233	-0.00847616	0.0716965	-0.0251483	0.0522177	0.0897158	0.180172	0.0467402	-0.0954604	0.0997996	-0.0317284	-0.105609	-0.0135979	0.0305429	0.0602412	0.00731468	-0.00167702
Hs.173328	-0.130309	0.0404134	0.0575257	-0.17337	-0.0230243	-0.337262	-0.193354	0.0620857	0.0759674	-0.0989821	0.0747916	-0.10307	0.0568206	-0.247879	-0.564227	-0.482913	-0.0262554	0.0862559	-0.0804898	0.00726394	-0.162746	-0.139524	-0.135001	-0.115927	-0.565051	-0.103297	0.0511478	0.0541506	0.0479407	-0.003633	-0.0420077	0.0948993	0.0628246	0.0544417	0.100888	0.359443	-0.0750621	0.0593911	0.0862759	0.140158	-0.128585	0.548533	0.058087	0.203907	-0.635063	0.0122426	0.268776	-0.29431	0.127198
Hs.173381	-0.108671	-0.0922738	-0.0407653	-0.0423336	-0.0603168	0.0673438	-0.261177	-0.0179058	-0.153514	-0.082263	0.591321	-0.128644	-0.126715	-0.062671	0.0886096	0.13613	-0.0487038	0.458725	-0.0295051	0.0301577	0.124703	-0.0132696	-0.0977894	-0.239613	0.239431	-0.139402	-0.0767671	-0.074175	0.0173965	0.160781	0.101563	-0.0828836	0.0277285	-0.0747398	-0.201816	-0.00162097	0.0414199	-0.172991	0.0842247	-0.0836741	0.0439905	0.722404	0.50602	0.161315	-0.180371	0.0970055	0.037205	0.0837283	0.0824937
Hs.173464	0.101813	-0.0242083	0.052428	0.15298	0.0887387	0.0306072	0.0287068	0.0383814	0.00855399	0.074381	-0.0318457	0.0699057	0.115838	-0.0304935	-0.0187042	0.0241001	-0.0392692	-0.0191074	0.0414773	0.0464091	0.0214717	0.0527942	0.0483493	0.0340697	0.0592241	-0.0409399	0.0433748	0.0419345	-0.0171899	0.035731	0.0530398	0.0507623	-0.0177105	-0.0199127	-0.0246013	-0.0526916	-0.0407875	0.036614	0.0389661	0.15628	-0.127185	-0.022006	-0.0190023	-0.0654402	-0.0318477	0.179063	0.0132011	-0.0560586	0.056101
Hs.173518	0.0145093	-0.0343996	-0.0249871	0.0175544	0.0618849	0.0575472	-0.0483685	-0.0169353	-0.00690643	0.0272788	-0.0180841	0.0474811	0.0513858	-0.356164	-0.711407	-0.388389	0.00208155	0.0190717	-0.048967	0.0183815	-0.0375115	-0.0693143	-0.00612286	0.0180361	-0.0448154	0.0388913	0.0578735	0.0184091	0.0638967	0.0619371	-0.0344745	0.104069	-0.0107847	0.00600113	-0.0152096	-0.036528	-0.0549595	0.060972	0.0826907	0.227276	-0.0399017	0.659742	0.173147	0.0943792	0.748099	0.00691687	0.188145	0.722552	0.0878013
Hs.173554	0.0938313	0.662562	0.00202001	-0.102916	0.0690389	-0.143885	0.122021	0.0948385	-0.0225922	0.0812914	-0.0719718	0.00740596	0.147255	-0.0583812	0.00108333	0.153985	0.279121	-0.0358096	-0.100598	-0.0602148	0.10565	-0.0491284	-0.122628	-0.0679417	0.0984357	-0.0586312	-0.07605	-0.173878	-0.0162015	-0.0501556	-0.0883022	-0.0787623	-0.0433631	0.153726	0.120009	-0.145867	0.135709	0.167691	0.171673	0.386395	0.0676023	0.238139	0.234616	-0.062348	0.392758	0.323203	-0.068946	0.640362	-0.0874262
Hs.173737	-0.305641	-0.123652	-0.0174479	-0.0961423	0.0890545	-0.106403	-0.732892	0.0245032	0.0114897	-0.081626	0.375366	-0.0792404	-0.0785906	-0.0230229	-0.0238685	0.133803	-0.0298292	-0.0563486	0.01511	0.101786	0.137327	-0.065104	0.0994699	0.228394	0.181619	-0.0520166	-0.0573344	0.100648	0.0811925	-0.0564429	0.157212	-0.0954514	0.0965482	0.104676	-0.0666548	-0.0291098	0.103164	-0.0412907	-0.0711015	-0.0677865	0.521676	0.106379	0.119685	-0.0613474	-0.028858	0.412241	0.109089	0.74659	0.738394
Hs.173824	-0.0189492	0.253304	0.10298	0.0596022	-0.0875212	0.386315	-0.0751317	-0.0957147	0.0957648	-0.0934486	-0.0157679	-0.0874833	-0.210793	0.108368	0.0679472	0.0743716	-0.0286699	-0.0886859	-0.0221165	0.03158	0.349257	0.369363	0.102331	0.0354651	0.157401	0.174892	-0.171844	-0.129145	-0.0392738	-0.109963	-0.0410341	0.0215975	-0.132637	0.030593	0.1113	-0.157748	0.0339371	-0.106579	-0.100446	-0.488193	-0.13554	0.106294	-0.0971803	0.0648127	0.0751125	-0.156122	0.0168415	-0.223365	-0.613824
Hs.173854	0.0862034	-0.0602132	-0.0594053	-0.0368228	0.860379	0.0742043	0.246826	-0.0477422	-0.0504341	-0.401512	-0.0608235	-0.0476661	-0.201085	0.0555603	-0.0448595	-0.0456614	-0.0455727	-0.0662914	-0.0593369	-0.0794827	0.0973449	0.156542	-0.0642339	0.00735259	-0.367183	-0.0975397	-0.061523	0.277843	-0.0446281	-0.0743181	-0.0610398	0.611549	0.038447	-0.116437	-0.039036	0.0430088	-0.102628	-0.0281824	0.164043	0.0954158	0.0913782	0.0821026	0.0922198	0.47517	0.0855713	0.285811	-0.0473007	0.0874108	0.00654982
Hs.173880	-0.11449	-0.0954867	-0.160277	-0.0498861	-0.0966582	-0.0508375	-0.245171	0.00354126	0.0271874	0.128708	0.0622994	0.00117946	0.0227863	0.0797153	0.0518583	0.118785	-0.033286	0.0872891	-0.00908337	-0.0457763	0.0952851	-0.0372939	0.191075	0.119957	-0.0598092	0.0814945	0.0981722	0.322936	0.0625618	-0.0337335	0.0830205	0.0569113	0.484011	0.0537907	0.0532017	0.0562414	0.0543444	0.248532	-0.103318	-0.298566	0.0534497	-0.0552662	-0.0783681	-0.0675059	-0.131101	0.0619485	-0.0865781	0.0553853	0.0668112
Hs.173902	-0.0701945	0.0414232	-0.0603345	-0.145356	-0.0732377	-0.129294	0.727283	0.0229211	-0.102752	-0.149698	0.0537096	-0.0336737	0.0957262	0.109708	0.127353	0.070871	0.060453	-0.169119	0.0763685	-0.327	-0.38401	0.0358451	-0.115969	-0.0842712	0.0373039	0.0671268	-0.0287648	0.035993	-0.10843	-0.131526	-0.308746	0.0627709	-0.168066	-0.0681437	-0.0934672	0.0516896	0.0285294	-0.412856	-0.0721993	0.0456211	-0.121714	-0.284729	0.0460795	-0.232452	-0.0947133	0.0652511	0.132177	-0.307107	0.0785048
Hs.173965	0.128796	0.0592683	-0.021129	0.0559678	0.0690949	0.628701	0.609935	0.0774346	-0.0393184	0.0849935	-0.0478329	-0.0251695	-0.0307969	0.0207606	-0.0193943	-0.0288762	-0.0278022	0.475142	-0.0269266	0.0907268	0.0515501	-0.02106	0.0611295	0.140062	0.0622732	0.0797008	0.0639864	-0.0239149	-0.0191864	0.136248	0.0685799	0.00872152	0.0136958	-0.0208444	-0.00825469	0.0638304	-0.0229086	0.0478431	-0.0298349	2.84598e-06	-0.00379145	0.0811323	0.0565244	-0.0245194	0.181604	-0.0232825	0.0728097	-0.0384604	0.1026
Hs.173987	0.140236	0.259483	-0.0800689	-0.088941	0.0937206	-0.104849	0.0250071	-0.0614234	0.156936	0.0444255	-0.142947	0.0125354	0.0896718	-0.0557918	-0.360225	-0.331917	0.0787686	-0.109377	-0.316396	-0.0700543	-0.0823946	-0.0256676	-0.140242	-0.126757	-0.442112	0.0259776	0.136794	-0.0555046	-0.0722204	-0.0868922	-0.151981	-0.00866484	-0.0730532	-0.135858	0.639704	-0.228608	0.167733	0.114926	0.161321	0.103631	0.756051	0.0527999	0.0703977	0.275187	0.0620027	0.0897364	0.762556	0.0584116	0.0653077
Hs.173993	0.0389367	0.0532492	0.0558867	-0.0758781	0.0255795	-0.0674007	-0.0804871	-0.0806413	-0.0487154	-0.157517	0.162262	-0.0960195	0.0694022	0.0941243	-0.018154	0.243855	0.039044	0.0305572	0.180229	-0.0739445	0.075126	0.342759	-0.0741418	-0.0352039	0.0825516	-0.222491	0.0716702	0.0430021	0.105034	-0.0337936	-0.00143841	-0.108116	0.0324011	-0.00196447	-0.0863051	0.184288	0.115437	-0.158549	0.103993	0.0230401	-0.15354	-0.0792628	-0.0815627	-0.0220769	-0.114254	-0.158068	-0.092405	-0.0247481	-0.254812
Hs.174044	-0.0386967	0.0043381	-0.0386589	0.222803	-0.0378191	0.0539177	0.146473	-0.0156878	-0.029782	0.0647846	-0.0392547	0.105124	-0.0442022	0.0476354	-0.0695672	-0.00148705	0.0140288	-0.0518594	-0.101958	0.0461145	-0.0620954	-0.0468134	0.0675538	0.0617797	-0.00209119	-0.0470664	0.0373816	0.450665	-0.0231348	0.0492948	0.0256161	0.0540511	0.0829217	0.0169565	-0.0747547	0.0465713	-0.0467576	-0.0548441	0.0514587	-0.0601817	-0.704414	0.0789274	0.478686	-0.0435401	-0.78251	0.119118	-0.238497	-0.0582473	-0.0689643
Hs.174070	-0.113378	-0.0898458	-0.0647664	-0.451001	-0.0918521	-0.200341	-0.0677187	0.0758857	0.363997	0.088306	0.0896957	-0.0350783	-0.0812448	0.139867	0.00267981	-0.239845	0.596561	-0.104194	0.633885	0.0648896	0.207917	0.446871	-0.0937234	0.0555115	-0.0543592	0.426522	0.062891	0.0834953	-0.0503659	0.0196615	0.0292884	0.0957844	0.0289345	0.0709877	0.641109	-0.0873087	0.15861	0.106842	-0.394945	-0.338954	-0.0899064	0.0594128	-0.084369	-0.152616	0.12874	0.184547	0.188082	-0.519602	-0.0174269
Hs.174071	0.0211522	0.0323185	0.0126718	0.0129193	0.961499	-0.0377609	-0.0323913	-0.0336016	-0.123186	0.0347179	-0.0452552	-0.0330928	0.042402	-0.0367286	0.0297123	-0.0687831	-0.0460037	-0.0174587	0.0887361	-0.0370882	0.604952	-0.0321009	-0.013506	0.0598298	-0.0128744	0.0120229	-0.0376657	-0.0525999	-0.00535687	-0.0370561	-0.0383884	-0.0127017	-0.0513324	-0.082796	0.021922	0.00238205	0.0254135	0.00460987	-0.378831	0.0155326	0.0232125	0.0345251	0.0493225	0.0165608	0.0393069	-0.0675062	0.0206323	0.0215619	0.0256953
Hs.174103	-0.064037	-0.0480079	-0.0532149	0.123536	0.049324	0.0738564	0.0729997	-0.0699139	-0.0701959	0.0279086	-0.243898	-0.0362067	-0.0508319	-0.181695	-0.0438254	-0.0324772	0.0325254	0.0281603	-0.0175996	0.0917752	-0.0651895	0.0473018	0.0930905	0.0278695	-0.0454145	-0.0669012	-0.0307871	0.065583	-0.0439402	0.0555747	0.047904	0.0616185	0.00461024	0.00403967	-0.0505702	0.009716	-0.111659	0.0777203	0.0681254	0.00120711	0.0821593	-0.309698	-0.00365679	-0.752799	0.125948	-0.0789797	0.0360484	0.0615093	0.0340473
Hs.174139	0.169699	0.0905746	0.0612844	0.113104	0.514067	0.246918	0.123026	0.05189	0.0454568	-0.100932	-0.323676	0.0790587	0.0826085	-0.0744676	-0.348181	-0.0718659	0.0371694	0.0757217	-0.0798902	0.0488782	-0.184706	-0.0863673	0.0606307	-0.0953459	0.0499343	0.0466455	0.0919245	-0.0760927	0.088821	0.00177001	-0.0279398	0.162309	-0.004555	-0.115305	-0.0954273	-0.0769246	0.0420219	0.0238438	-0.239479	-0.0823461	0.414012	-0.0779144	0.0701932	0.0652934	-0.0952067	-0.118194	-0.0170434	0.0766245	-0.785034
Hs.174140	0.0979388	0.0491877	-0.198164	-0.11334	0.0439138	-0.250008	-0.35185	-0.17989	0.0384199	-0.0677868	0.0483454	0.0380728	0.108347	-0.0943208	-0.0619466	0.0127278	-0.00701289	-0.232505	0.0674151	-0.0843163	0.0498472	-0.0666839	-0.0852476	0.0128454	0.0415947	-0.0870899	0.0576508	-0.0538995	0.000177084	-0.0925387	-0.0993019	-0.17133	-0.0252362	0.0440599	0.045987	-0.108491	0.0745621	-0.0234927	0.0507334	0.0359529	-0.666094	-0.451441	-0.121498	0.0891346	0.710266	-0.381732	-0.068893	0.0720051	-0.568818
Hs.174142	0.0286713	-0.0312034	0.0452781	-0.0640077	-0.109859	-0.0495525	-0.0972353	0.0064771	0.023597	0.111495	0.058531	-0.0356797	0.0631777	0.0605035	-0.0127614	0.187009	-0.133083	0.362433	0.0440453	-0.0424144	0.0567352	0.0878687	-0.190469	-0.102726	-0.0433443	-0.0557202	-0.0447929	0.0459758	0.063193	0.069676	-0.0433772	-0.0386977	0.0966173	-0.0325094	0.0369072	0.0742459	-0.0615284	-0.0459211	0.0611764	0.0841698	-0.00664315	-0.735363	0.0532637	0.16858	0.48163	-0.0405314	0.0799874	-0.0526489	0.177208
Hs.174174	0.00495657	0.0859014	0.171082	-0.0781418	0.0548548	-0.079613	-0.034581	-0.0716094	0.0495436	0.0778088	0.0578916	-0.0980524	-0.0756724	-0.0964923	0.0695743	0.0655174	-0.0755649	-0.079071	0.14184	-0.0654147	0.24681	0.0820023	0.363593	0.740007	0.106143	0.0965618	-0.073509	-0.212499	-0.272107	0.0417445	0.0495949	-0.0801345	-0.0387743	-0.0993157	0.0941954	-0.117092	0.319552	-0.0659572	-0.0638403	-0.0466607	-0.188156	0.10776	-0.289413	-0.228616	-0.340988	-0.0751624	-0.0445587	-0.10259	-0.0734394
Hs.174185	0.0743056	-0.069855	-0.0634638	0.00534763	0.0609318	0.169123	0.0624387	-0.0110866	-0.281382	0.0877811	-0.0621285	-0.0538912	-0.100018	0.0791262	0.0196854	0.0717311	-0.0570381	0.462339	-0.0638407	0.0696183	-0.100265	-0.0463438	0.0677321	0.374141	-0.0632032	-0.0665473	0.0709896	0.0474293	-0.0787462	0.181978	0.0531141	-0.0379236	0.0625789	0.0650344	0.0777902	-0.0537047	-0.0579601	0.18931	0.0900976	0.742382	-0.708832	-0.0760186	0.0491869	-0.0478688	-0.0948748	-0.296896	-0.0658867	0.0555119	-0.501206
Hs.1742	0.0715252	0.0203624	0.0819184	-0.0800955	0.0934028	0.435683	0.166886	0.0181407	-0.0757963	-0.104235	0.189856	-0.0581234	-0.0439037	0.0996651	0.076288	0.0912727	-0.0892694	0.129962	0.370813	-0.0131641	0.0672992	0.0672879	0.0745179	-0.0627018	0.690179	-0.175623	0.0776372	-0.0375142	0.157288	-0.00797173	0.403685	-0.0366449	0.19838	-0.0564167	-0.0625517	0.334714	0.0823615	-0.0782047	-0.0269185	-0.0740104	-0.139517	0.132555	-0.0783043	-0.0664694	-0.151904	-0.0802748	0.171012	-0.0409175	-0.0730602
Hs.17428	-0.0875701	-0.10193	-0.151347	-0.00124146	-0.00119322	-0.272107	-0.749978	0.0636538	0.0528602	0.120168	-0.220483	0.00351095	0.072145	-0.104491	-0.0943974	-0.239926	-0.0520365	0.085011	-0.0713481	0.0133241	0.0585892	-0.0713804	0.0580001	0.0567783	-0.0624743	0.056306	0.346298	0.327599	0.122346	0.0204711	0.118705	0.0674304	0.718168	0.101449	0.0564466	0.101603	-0.180014	0.451772	0.0692701	0.0475887	0.179231	-0.0701781	-0.228418	0.0242408	-0.107674	-0.189738	-0.0761241	-0.221618	0.0629434
Hs.174905	0.0353274	-0.0511983	-0.0603505	-0.0783236	0.0215962	-0.0448929	-0.0853344	0.0518321	0.0551653	-0.00247441	-0.0810992	0.0770766	-0.0541787	0.753779	0.0636879	0.10999	0.0846387	0.0648943	0.0633411	0.0352719	0.0707195	-0.0317457	-0.0450143	0.234232	-0.0756158	0.040541	-0.351582	0.127746	0.840893	-0.0787092	0.112344	-0.0670817	-0.0410816	-0.0752788	-0.0476944	0.0690629	0.127103	-0.0452821	0.0465578	-0.0168047	-0.708433	0.0459315	0.00840043	-0.0480469	0.0611802	-0.049932	-0.132597	-0.0632101	0.0431054
Hs.17528	-0.0467508	-0.0571393	-0.0764198	-0.0159509	-0.0442576	0.042934	-0.154391	-0.0661738	-0.117351	0.051796	0.0667741	-0.0533661	0.048709	-0.0615949	0.0628018	-0.0256981	-0.0141891	-0.0396829	0.0623781	-0.0308325	0.234295	0.0984526	0.123074	-0.0426875	0.008516	0.00443396	0.196466	0.0706125	0.0412021	0.0407339	0.0536596	-0.0478498	0.0953254	-0.0514981	-0.0404792	0.0499202	-0.0487107	-0.0119414	0.0589437	0.0557301	-0.0528634	0.696257	-0.69941	-0.0418702	-0.192433	-0.0544654	0.291446	0.632011	0.0696635
Hs.1765	-0.427046	0.0291046	-0.0529536	0.0340636	-0.118423	0.0244457	0.0442758	0.0243449	-0.0902354	0.0713141	-0.0817912	-0.0479796	-0.0600199	-0.0297596	-0.0324388	0.0489415	-0.0638618	0.0838906	0.0726412	0.135563	0.0549776	0.0975487	-0.0549933	0.0351711	0.0939385	0.0372292	0.0425382	-0.0466208	-0.0155072	0.0775353	0.0181181	0.0612347	-0.0764522	0.0422305	0.0597213	0.0400019	0.0377245	0.258373	-0.147515	-0.242784	-0.73887	-0.0482301	-0.04429	-0.708711	-0.0419021	-0.811913	0.0654728	0.0137371	0.0546332
Hs.176663	0.130515	0.125203	0.00377632	-0.221135	-0.385628	0.0313954	0.022418	0.359042	0.0996065	0.352641	-0.164482	0.0916662	0.239187	0.0598256	-0.101935	0.086513	0.157615	0.0975278	0.0959644	-0.0699552	-0.165242	0.0625604	-0.107521	-0.197719	-0.421543	0.030918	-0.130615	-0.0447669	-0.0923808	0.00956294	0.0574369	-0.0279927	0.33314	0.0864441	-0.094396	0.337418	-0.55959	0.0922948	-0.202726	0.214343	-0.100756	-0.224645	-0.645599	-0.169992	0.584934	-0.0688366	0.466024	-0.0898265	0.0156566
Hs.177446	-0.878505	0.059156	-0.0819296	-0.0247089	0.0319452	0.00511821	0.0742903	0.0300345	-0.0569352	-0.752128	-0.0447477	-0.0118819	-0.0808127	-0.682901	0.0110112	-0.0470349	0.0398996	-0.01963	-0.13525	-0.0568461	-0.0228315	-0.743448	0.162097	-0.0605092	-0.0675064	-0.0387858	-0.120195	-0.0466321	0.0320305	0.0294442	-0.0125441	0.0340429	-0.0284011	0.0444924	-0.0457834	0.0461719	0.0330235	0.0356192	-0.0126357	-0.0978289	0.0663714	-0.059732	0.0184383	0.0391791	0.683276	0.0288513	-0.155749	0.021012	0.031185
Hs.177486	0.222823	0.0827494	0.265111	0.0323927	0.123301	0.203401	0.0531805	0.0353384	-0.0970983	-0.0406853	-0.35128	-0.0682109	0.00640672	-0.624901	-0.472471	-0.0893197	-0.197183	-0.0177938	-0.0652144	0.0925488	-0.301073	-0.630296	0.21054	-0.130895	-0.0961819	-0.0658521	0.0782987	0.0248331	-0.0448937	-0.0705918	-0.125738	-0.121511	-0.030115	-0.0758859	-0.26379	-0.171711	-0.205085	0.0417076	0.0443551	0.0781662	-0.287113	0.258884	0.042377	-0.331086	-0.524975	0.271997	-0.114782	0.0413772	-0.134703
Hs.177556	-0.0234291	-0.107234	0.0738955	-0.0334722	0.0570101	-0.00863251	0.12584	-0.0420937	0.024792	-0.0317331	0.0750962	-0.0227384	-0.0235945	0.209853	0.129889	-0.0194359	0.0716484	-0.0460827	0.0705525	0.211615	0.0649369	0.171575	-0.0260764	-0.0215481	-0.0210516	-0.037071	-0.0252682	-0.0213722	0.000844073	-0.0370305	-0.0405393	-0.0317145	-0.0332183	0.0440383	-0.0545269	-0.0313973	0.0753525	-0.0309335	0.0707678	0.083691	0.719835	0.0877505	0.210445	0.108258	0.652838	-0.018638	0.260215	0.00914557	0.0906121
Hs.177559	0.0617905	-0.0363787	0.0853755	0.00304489	-0.200636	-0.0638147	0.224941	0.0537105	-0.0794669	0.0782436	0.0586689	0.0551067	0.0204126	-0.141428	0.0269923	0.27304	-0.117782	0.0364881	0.0479655	0.0583141	0.131349	0.0627083	0.0221149	-0.735679	0.0978179	-0.0584795	-0.045375	-0.0594675	-0.0691781	-0.0441307	-0.0445318	-0.225589	0.0441373	-0.0447393	-0.226588	0.0607825	0.0644272	-0.0433959	-0.0572941	-0.0467809	-0.523383	0.0555895	-0.00676053	0.0509291	0.701639	0.0042893	0.0385056	0.222987	0.0965723
Hs.177584	0.222118	0.203086	0.0136888	0.0419944	-0.0604336	0.14564	0.290692	-0.333495	0.440879	0.0106685	-0.237415	0.110063	0.270145	-0.361129	0.0823067	0.00471232	-0.345232	0.0334523	0.119486	-0.11795	0.202086	0.0717078	0.0300792	0.0996829	0.144873	-0.0240793	-0.0111521	-0.105995	0.265209	-0.156618	-0.205507	-0.166493	-0.236548	-0.232611	0.100662	-0.489761	0.456842	-0.0649854	-0.100153	-0.128521	-0.247068	0.0129395	0.131371	-0.249073	-0.118868	-0.106825	-0.0554817	-0.117702	0.0195333
Hs.177605	-0.177103	-0.114401	-0.051811	0.0604725	-0.887779	0.000121726	-0.0722522	0.0481715	0.043133	0.00361713	0.00147636	0.0414692	-0.0661437	-0.0654993	-0.0507798	0.0115171	0.13786	0.08699	0.0601035	0.106674	-0.0417532	0.0841608	0.164727	-0.0293643	0.0397929	-0.0172965	0.0306587	-0.837807	0.0443183	0.100269	0.0122815	0.298438	0.0921739	0.0498958	-0.18841	0.102782	0.0584254	0.0461284	-0.035178	-0.0241808	-0.0466052	-0.0112046	-0.132265	-0.0529666	0.0393358	-0.0493706	0.0275155	-0.0932891	-0.00961628
Hs.177776	0.0444725	0.0148103	-0.0599345	-0.0265592	0.173329	0.0445706	0.0435314	-0.0108976	-0.0500823	-0.017916	-0.0197527	-0.0245517	0.0664388	0.0125248	-0.0278624	0.0326395	0.0339292	0.0270246	-0.00609483	-0.0253429	0.00753051	-0.0396443	0.0494698	0.0342209	-0.0425745	0.0857321	0.0384706	0.0325364	0.0411698	0.0141952	0.008206	0.073723	0.0739805	0.0572729	0.0842907	0.0491919	-0.0456106	0.158577	0.0133046	0.0145099	0.435627	-0.104375	-0.900256	0.714032	-0.0837205	-0.0688315	0.0214919	-0.804949	-0.0618793
Hs.17778	-0.0265269	0.0796006	0.0768323	0.355717	0.0529074	-0.0305873	0.113512	0.067519	0.0643338	0.0544972	-0.031744	0.0864577	0.0504534	-0.0302148	-0.0684654	-0.032531	0.09569	0.0635546	-0.0512543	0.0106147	0.0121541	0.0190618	0.0601886	-0.0438424	-0.044291	0.0613027	0.0236823	0.101173	-0.00959777	0.123966	0.517245	-0.0441686	0.145315	0.0550783	-0.0347555	0.0622092	-0.055434	0.060951	0.0650179	-0.0434774	0.0139181	-0.0990793	0.0988892	-0.772562	-0.0577946	0.0648365	0.0542538	-0.0340653	-0.0654445
Hs.17820	0.058794	-0.126	0.0505848	-0.0403613	0.0559869	-0.151263	-0.166881	0.152194	-0.0106398	-0.129161	-0.439856	0.108165	0.100837	-0.255588	-0.663041	-0.611407	0.053936	0.249947	-0.394346	0.072845	-0.611481	-0.326485	-0.116414	-0.143046	-0.701958	-0.0282155	-0.125935	0.07041	0.124765	0.152893	-0.0181271	0.0357976	-0.0101835	0.0878727	-0.25764	0.0643923	-0.216081	-0.227487	0.086531	0.0639801	-0.685386	-0.0821551	-0.574324	0.0385054	-0.175501	-0.278144	0.0644482	-0.119344	0.0442672
Hs.178281	-0.0180153	-0.0591232	-0.0507011	0.245051	0.148454	0.0406046	0.0810881	-0.145717	-0.79291	0.0286812	-0.0911058	-0.0507644	-0.0764284	0.0886392	0.518893	0.443009	-0.04272	-0.695633	-0.0436432	-0.0440934	-0.22353	-0.0791806	0.223365	0.0135906	0.00344922	0.0967743	0.587777	0.329089	-0.0766588	-0.659203	0.0492671	-0.0701678	0.0801822	-0.0188641	-0.00414584	0.223921	0.0675061	0.105711	0.0166841	0.0957937	0.0695972	0.0631882	-0.00997405	-0.0195554	0.00915342	0.0498529	-0.661415	0.0199751	0.00536083
Hs.178292	0.106048	0.0771536	0.0365031	0.0212475	0.0205889	0.0424641	-0.0306427	-0.0645514	0.0723331	-0.136762	0.0594075	0.0309682	-0.0335687	0.0108812	0.0628303	-0.030823	0.0352927	-0.0417628	-0.0725089	0.042172	0.0390608	-0.0984306	-0.0677348	-0.0365688	-0.020097	0.0500167	0.0616872	0.192989	-0.238708	-0.0254268	-0.0313978	0.117827	0.00365543	0.144867	-0.0376909	-0.0516495	-0.0390094	0.0679873	0.194478	0.172567	0.598546	0.266565	0.0763971	0.0680634	0.27367	0.0688405	0.0296112	0.321874	0.0671888
Hs.178614	-0.0415799	0.0286397	0.0349066	0.048694	0.0334009	0.0221496	0.042371	-0.053552	-0.00119942	-0.262038	0.0555833	0.0357875	-0.0632993	-0.102451	-0.0539721	-0.0364151	0.00524298	0.0396594	0.0281707	0.00937488	0.00997656	0.0397322	-0.0553617	0.0206685	0.199294	0.0309519	0.0379486	-0.047468	0.701096	0.03026	0.0255876	-0.00927893	0.032653	0.0295988	-0.0510057	-0.0515016	0.0130235	-0.0371009	0.0146652	-0.0665018	0.0624765	-0.0428563	-0.131024	-0.655058	-0.0642314	-0.0761769	0.0286993	-0.306774	-0.0635035
Hs.178695	-0.239843	0.10984	0.0630905	0.00843515	-0.0184217	0.0267376	0.0542285	-0.020131	0.409442	0.181456	0.0276769	0.0593775	-0.000416517	0.0486456	-0.00577761	-0.0562438	0.0270081	-0.0436637	0.0673846	-0.00308556	0.0906571	0.0324841	-0.0277859	-0.0435679	-0.0371031	0.0931012	-0.0137112	0.0519152	-0.0285634	-0.0330948	-0.00134788	-0.0232397	-0.0240543	0.0894484	0.14482	-0.00271242	0.0771954	0.0652726	-0.0292328	-0.0603753	-0.0377495	0.119806	-0.132347	-0.0207107	0.0911679	0.705331	0.0894273	-0.05387	0.0952268
Hs.1787	0.0278033	0.0553706	0.0919917	0.177186	0.0477241	0.138364	-0.0280672	-0.0450363	-0.0834343	-0.0466603	-0.0872638	-0.035892	-0.0546379	-0.0464291	-0.0520001	-0.0341012	0.0340233	0.00827324	-0.0548978	-0.046921	0.0971878	-0.045739	-0.0404193	-0.0249266	-0.0467557	0.0595378	-0.0541579	-0.0664087	-0.0454401	-0.0425723	-0.0489105	-0.0358838	-0.046113	0.0322229	-0.0656573	-0.0982675	-0.111298	-0.042227	0.0761062	0.482121	0.75119	0.41681	0.66932	0.70502	0.592598	0.243633	0.155926	0.679839	-0.0493469
Hs.178761	0.0221671	-0.0272367	0.0143244	0.338637	0.0184084	-0.0317321	0.0547759	0.0267066	0.0569161	0.029465	-0.0417489	0.027998	0.0457872	0.00368806	-0.0367008	-0.0250452	-0.00472868	-0.0229447	-0.0177266	0.0208965	-0.0373411	-0.021216	0.0386349	0.0333311	-0.0551053	0.0848762	0.00622187	-0.0288465	-0.0148904	0.0390112	-0.0245002	0.0385328	-0.0240033	0.0336432	0.0912956	0.0183045	-0.0303283	-0.0249077	-0.0305489	-0.0112665	-0.224278	0.05063	-0.9755	-0.814987	0.0558417	0.0323264	0.0205031	0.0357215	0.0415081
Hs.1790	0.041631	-0.000816281	-0.025142	0.0301175	0.0505312	-0.0571898	-0.181965	-0.0208079	-0.0405113	0.0271467	0.0315608	0.0192638	-0.0282237	0.0388929	-0.00316168	0.141672	0.115673	0.171371	-0.024023	0.0453194	0.0318664	0.135202	0.0499039	0.00455178	-0.0283737	-0.0469453	0.0605992	-0.0171963	0.000115576	0.172206	0.0493507	-0.0852493	0.0492454	-0.024464	0.0141126	0.0449959	0.0290812	-0.0830747	0.0266686	0.063727	-0.0407688	-0.0264529	-0.898492	-0.24752	-0.13141	0.043858	-0.0223178	0.0688421	0.0619513
Hs.179565	-0.0225291	0.502717	0.111789	-0.0362059	-0.032411	-0.0223718	0.0679649	-0.0411456	0.0636649	0.0848611	0.0324275	-0.0206018	-0.0307521	0.0640322	0.0727527	-0.0462624	-0.0300981	-0.0279669	0.0883262	0.0839844	0.726616	0.0736136	-0.00315782	0.0437733	0.0723296	0.0500671	-0.0277527	0.0647979	-0.0428999	-0.0331051	-0.0413937	0.0126069	-0.0275982	0.0405784	0.0657518	-0.0267716	0.116723	0.0516644	-0.0333239	-0.10817	-0.0871744	0.258578	-0.0456549	-0.303817	-0.032473	0.138989	0.164864	-0.0409031	-0.11364
Hs.179574	0.155972	-0.0681892	0.652223	-0.276154	-0.0842554	-0.0118452	-0.0837492	0.0373068	0.14558	0.312644	0.0527818	0.0923704	0.153748	-0.287506	-0.0859782	-0.0854399	-0.207689	0.0697488	-0.00682715	-0.12745	-0.0893716	-0.285693	-0.0230964	-0.109916	-0.0995627	-0.0505826	0.107877	-0.0950514	0.0615789	-0.111879	0.0833284	-0.438308	0.0940302	-0.0907402	-0.227167	-0.0810833	0.00971565	-0.105397	0.0989368	0.420903	-0.107433	-0.127691	0.221123	0.0783724	-0.640998	0.0977687	0.0831145	-0.298173	-0.0689656
Hs.179657	-0.231145	-0.0731379	-0.113129	-0.230529	-0.604707	-0.143913	-0.0865387	0.384658	0.116191	0.347223	0.107658	0.0596411	0.0531121	-0.0577932	-0.0252747	0.028859	0.0941965	-0.10374	0.0982252	-0.165656	0.0440382	-0.00546404	0.0395906	-0.293427	-0.114514	0.0841555	-0.101144	0.109756	0.0878546	-0.0754586	0.143919	-0.202087	0.11543	0.0389031	-0.0984482	0.170973	-0.100591	-0.105652	-0.611086	-0.116073	-0.0536566	0.142595	-0.0534011	-0.113819	0.403436	0.310467	0.50191	0.0283486	0.103177
Hs.179703	0.227244	0.0341682	-0.0556983	0.0825687	-0.027433	0.734711	0.0691786	0.0318128	-0.00659458	0.0546934	-0.0846513	0.0417621	0.220774	-0.0129901	-0.0788184	-0.041885	-0.050024	0.0622147	-0.0779729	0.211201	0.0196561	-0.0422152	0.00372034	0.0801798	0.0219662	-0.0433608	0.0791356	0.0707668	-0.0345579	-0.0339378	0.0568582	0.0532274	-0.0376174	-0.0465878	-0.0640839	0.0639125	-0.0853303	0.0648184	0.15507	0.077565	-0.720793	0.221542	0.737017	-0.177127	-0.118315	0.0522535	-0.0553461	0.0578234	-0.0587338
Hs.179718	-0.138847	0.164091	-0.0421235	-0.107482	-0.0368432	-0.0498394	0.0375441	-0.0334143	0.151879	0.0686753	-0.0194438	-0.0314642	-0.0466519	0.0578313	0.0543223	-0.0789856	-0.0314869	-0.037779	0.215812	-0.00228022	0.243366	0.0550635	0.064171	-0.0436862	-0.0293091	0.0851473	0.0379373	-0.030059	-0.0339602	0.0395779	0.01154	-0.019329	0.00917573	0.048973	0.0755536	-0.0160745	0.0670361	0.0539006	-0.062822	-0.15437	-0.742402	0.0718444	-0.0473392	-0.106282	0.0470239	0.0608862	0.0945428	-0.094113	0.157072
Hs.179825	0.158075	-0.0688367	0.0707707	0.0165328	0.095105	-0.0216079	-0.0200972	-0.00917025	-0.028558	-0.018344	-0.0361369	-0.0214578	-0.00972207	0.0358361	-0.032173	0.0696468	-0.0220576	0.0473636	-0.0168035	-0.0122641	-0.0785071	-0.0215027	-0.00838618	-0.0193272	0.0581205	-0.0677937	-0.00971168	-0.0221162	0.0576298	0.0255169	0.0381548	-0.00861404	-0.0184551	-0.0295716	-0.0247494	-0.0191292	0.0364906	-0.022295	0.362061	-0.930998	0.059601	-0.0264791	0.041275	0.0442379	0.0454611	0.0607093	-0.0253539	0.0825421	0.0460025
Hs.179881	-0.0839359	-0.0176834	-0.142394	0.0989575	0.0871825	-0.202739	0.0147431	0.0679666	0.0462019	0.155254	-0.0282739	-0.00848988	-0.0395113	0.0960608	0.0617541	-0.0120689	-0.05249	0.00331234	0.0933925	0.058269	0.0871848	0.0747441	0.0768244	0.0197486	0.2531	0.03774	-0.0293372	-0.0320371	-0.0522948	-0.0186947	0.0813649	-0.070443	-0.0431493	-0.0444629	-4.59874e-05	-0.0231138	0.0882718	-0.0430883	-0.0543743	-0.0520302	-0.120802	0.199558	-0.0475246	0.0518838	0.784995	0.626209	0.933783	0.849446	0.888878
Hs.1799	0.263922	0.061361	0.013475	0.0491413	0.062738	0.0655855	0.00320613	0.039383	-0.00531528	0.0180788	0.243733	0.0172174	-0.0238102	-0.0224239	0.00148717	-0.027728	0.0418238	0.0602159	0.0174659	0.0663457	0.074514	0.0223082	0.0397724	-0.0582914	0.0263643	-0.0291709	0.0971362	0.067269	0.0178357	0.0416091	0.0560578	0.0269513	0.0332963	0.0447645	-0.0129198	-0.0224894	0.0231388	0.0422823	-0.446904	-0.0268936	0.0601577	-0.837064	0.00968657	-0.0314223	-0.293989	-0.0222203	-0.022538	-0.0625429	-0.0693692
Hs.179986	0.0814295	0.0692018	0.0994211	-0.0375399	0.0895323	0.0589238	0.241476	0.00578985	-0.0421258	-0.087131	-0.0791631	0.0792411	0.435234	0.0838945	0.0997307	0.0845457	0.0648836	-0.000629486	-0.0376183	-0.044708	-0.361395	0.0446058	-0.0557153	-0.0731502	0.0519842	-0.102567	-0.040655	-0.0657469	-0.193942	-0.0729847	-0.0571096	0.228011	-0.0401423	0.0555517	-0.0744518	0.068244	-0.0478488	0.0726374	0.0710332	0.22833	-0.724268	0.0631767	-0.0517591	-0.069157	-0.109625	0.140728	0.152878	-0.203264	-0.058406
Hs.180015	0.0191477	0.135342	-0.195916	-0.471208	0.0602123	-0.320846	-0.321071	-0.0395724	0.0232548	0.00521425	-0.101296	-0.114496	0.0756841	-0.0161068	0.016105	-0.036737	0.189693	-0.0975698	-0.0497426	-0.121794	0.0319453	-0.13224	-0.253568	-0.0654483	0.0678714	0.141287	0.0662195	-0.148785	0.707505	-0.0154846	-0.0700652	0.00993693	-0.0818842	0.0955864	0.0921562	-0.0839742	0.0821675	0.0260283	-0.188306	-0.00731665	-0.612398	-0.452535	0.0705795	-0.272697	-0.195595	0.140778	0.119633	0.143065	-0.104379
Hs.180034	-0.107547	0.0125568	0.0697143	-0.0546404	-0.0541232	-0.00441853	0.194454	-0.0757415	0.0633156	-0.0662127	0.0494986	-0.0632191	-0.0584787	0.0877791	-0.0263927	0.000391199	-0.0887907	-0.13196	0.0479658	-0.0972357	0.0753719	0.367859	-0.0789867	-0.00179953	0.027374	0.0584025	0.0336076	-0.0986855	-0.0866045	-0.126257	-0.0911361	-0.0174996	-0.122643	-0.019525	-0.0688752	-0.16119	0.0794777	-0.0287089	0.055266	-0.0519875	0.0909348	0.0514806	0.0398827	0.243561	0.196952	-0.0768367	0.758576	0.277572	0.0463467
Hs.180107	0.124521	0.313051	0.0877414	0.289945	-0.089659	0.619704	0.249307	-0.0369475	-0.0371588	0.0398972	0.0272339	-0.163353	-0.0122122	0.129545	-0.0978972	-0.0697474	0.00672446	-0.0603453	0.00342803	-0.0807441	0.144241	-0.0757906	-0.0922292	0.0723715	0.0904333	0.671586	0.0458611	-0.335686	-0.167688	-0.077702	-0.0832305	0.104474	-0.0397777	0.24707	-0.0655436	0.160598	-0.122633	-0.0690679	0.132644	0.112072	0.196214	-0.320043	0.0869397	0.113065	-0.079466	-0.0515377	-0.0791943	-0.287488	-0.637987
Hs.180383	0.155366	0.0624319	-0.0851895	0.0434744	0.0350302	0.596957	0.286832	0.0816245	-0.10009	-0.0744268	0.0670208	-0.067109	-0.0656962	-0.0809809	-0.0875607	0.0889553	0.0763343	0.11072	-0.0675523	0.0813357	-0.256852	-0.108417	0.563489	-0.697331	0.00622644	-0.129069	0.696503	0.246101	0.214404	0.117781	0.110611	-0.137579	0.0801757	-0.0401764	-0.10291	0.0842044	0.29523	-0.109711	0.161614	0.0699373	-0.125694	-0.123362	0.0931069	0.201849	-0.0733737	-0.0640082	0.0200939	0.0540929	-0.0502412
Hs.180414	0.0140513	0.0772767	0.0199121	-0.455706	-0.0575532	-0.0831323	-0.0715833	0.0664703	-0.0489687	0.107649	-0.046278	0.0942942	0.0944582	0.0264039	-0.044111	0.00533822	0.100785	-0.0426538	0.104434	0.0658079	0.018289	0.10352	-0.118506	-0.0690752	-0.616451	0.192787	0.0722916	-0.217694	0.412333	0.0669956	-0.0536804	0.106259	-0.0425775	0.0183716	0.0760342	0.0404531	-0.0149695	0.0599991	-0.0371009	0.112553	0.0631739	-0.175204	-0.033923	-0.0722094	0.306213	-0.0660203	0.363064	0.000706151	-0.0478516
Hs.180433	0.0469	0.122838	0.0305543	-0.00789491	0.0622701	-0.0363711	-0.036174	-0.00638114	0.0325318	-0.0503738	0.0231936	0.0605066	0.0526114	0.115811	-0.0295767	-0.0352093	-0.00236512	-0.0303829	0.0846751	-0.00400768	-0.0316541	0.0595084	-0.0129378	-0.110003	0.185119	-0.0388438	-0.0294511	0.00337743	0.048185	-0.0303444	-0.00730643	-0.00422059	0.798188	0.0520673	-0.0325799	-0.0380709	0.0556353	0.0295902	0.0474504	0.00244124	-0.103278	0.0263199	-0.0279318	-0.770913	-0.0353862	0.0996395	0.028357	-0.0738854	-0.0593635
Hs.180446	0.0140868	0.0834932	-0.0383284	-0.0389303	-0.0244758	0.0152592	0.0291537	-0.0293533	0.0408259	0.0221132	0.0235402	0.018572	0.0242693	0.00471963	-0.0598863	-0.0420163	0.0276811	0.878996	0.0237822	0.026162	0.0932722	0.023049	-0.106602	0.0227573	-0.0283969	-0.0256961	-0.0335798	0.0231113	0.0228381	-0.00817236	0.0236019	0.0243264	-0.022854	0.0226321	0.167153	0.0264075	-0.0186312	0.0264574	0.023327	-0.0288174	-0.0115104	-0.0345003	-0.0300385	-0.0633378	-0.185664	-0.0431673	-0.0560612	0.00953373	0.0262758
Hs.18048	0.776553	0.122173	0.377532	0.101224	0.766377	0.323401	-0.066231	-0.0787289	-0.0647578	-0.0755571	0.025673	-0.0155309	0.309273	-0.0658418	-0.144024	0.0843146	0.0212237	0.208144	-0.121387	0.0696978	0.0541428	-0.0835798	-0.0533121	-0.11578	-0.0545517	-0.0372802	0.0872476	-0.0742509	0.0770133	0.237923	0.115808	0.771466	0.0820301	-0.0696018	0.0417	-0.0310309	0.101248	0.16925	0.135506	0.834957	-0.45546	0.0883767	0.631295	-0.0553411	0.0975954	-0.477995	0.238103	-0.266788	-0.0308045
Hs.180533	-0.0697771	0.175305	0.0139783	-0.302178	-0.257623	0.225955	-0.141921	-0.0199668	-0.077129	-0.126718	-0.146467	0.110942	0.0777123	0.155473	-0.00595691	0.057852	-0.256302	-0.0937	-0.0454724	0.120133	0.0746735	-0.022684	-0.423677	0.0136395	0.0612598	0.0593448	0.0570107	0.107848	0.411576	-0.025316	0.0722594	0.0529272	0.0125762	-0.0482379	0.00982729	0.0688547	-0.115426	0.0687131	-0.541425	-0.115575	-0.126803	-0.137329	-0.407966	-0.469627	-0.556456	-0.156883	-0.268837	-0.194043	-0.173917
Hs.180570	-0.672739	-0.0863743	-0.107124	0.0361798	0.0901298	0.709769	-0.0671356	-0.00537991	-0.35096	-0.100504	-0.00621925	0.0269162	-0.0293818	-0.148877	-0.1334	0.0407776	-0.0591125	0.0399947	-0.341704	-0.135397	0.103765	-0.081899	-0.069857	-0.694219	0.0302467	0.0874157	-0.0505635	0.0157512	0.055152	-0.0284535	0.0290699	-0.0687898	0.0739387	0.0212456	0.0100387	0.0808236	-0.084874	0.121202	0.0582648	0.0563174	0.0548328	0.0595055	-0.0542391	-0.071373	-0.0572536	0.0386598	0.0453013	0.315377	0.00374972
Hs.180610	-0.0653634	-0.0308394	-0.128949	-0.187907	0.104523	0.171125	0.0738077	0.0421669	0.0470226	0.0719827	-0.12461	-0.0473593	0.0190477	-0.308148	-0.595178	-0.131006	-0.123884	0.0282736	-0.118944	-0.0757732	-0.228296	-0.0971079	-0.104891	-0.094118	-0.423523	0.0490928	0.13866	0.0225342	0.0856118	-0.0720082	0.0561446	0.0705394	0.0566113	0.00384928	0.0368141	-0.194038	-0.17148	0.0546731	0.088109	0.0873369	-0.320468	0.0456725	-0.0809901	-0.60767	-0.234623	0.146802	0.0738278	-0.191034	0.0595331
Hs.180612	0.0317638	0.635051	0.0201502	-0.0383888	-0.0314011	-0.0433168	-0.346266	-0.0350108	-0.112525	-0.0304793	0.0362026	0.0381511	-0.00621937	0.0483621	0.0423753	0.111807	0.0416191	0.00381317	0.0374939	0.0205903	0.0607532	0.0490666	-0.0804298	-0.00185968	0.0743657	0.0776893	-0.0480207	-0.0369467	-0.0295698	-0.0469909	-0.0358071	0.0228278	-0.00751787	0.0445355	0.0527274	-0.0535025	0.0332139	0.0453363	0.0432254	0.0285094	0.0712043	-0.275478	0.0510841	-0.493252	0.0475084	-0.0363716	0.048868	0.0434949	-0.0402732
Hs.180655	-0.107524	0.257153	0.416036	0.10451	-0.12574	-0.0873559	0.137641	-0.0883704	0.12388	-0.108361	0.0901375	-0.133599	-0.135305	0.0608946	0.133993	0.153406	-0.121597	-0.566971	-0.105724	-0.200863	0.149296	-0.0420123	-0.13875	-0.105243	-0.0126523	-0.0221016	-0.11083	-0.0135112	0.0203532	-0.233367	-0.102939	-0.211393	-0.0850942	-0.09573	0.0478306	-0.0988402	0.0947915	-0.0779808	0.0589123	-0.311621	-0.233659	0.0740572	-0.528509	-0.128277	0.0759452	0.137595	0.115185	-0.680579	-0.13921
Hs.180686	0.119593	-0.0936612	0.126798	0.0950587	0.0560598	-0.0609348	0.293579	0.0459762	0.0486735	-0.143041	-0.0958709	0.0580263	0.0894199	-0.10868	-0.0788331	-0.138778	0.0491375	0.0468683	-0.472862	0.0017183	-0.088479	0.0522343	0.0518954	-0.333892	-0.314277	-0.119309	0.0594357	0.0224326	0.0435671	-0.0451551	-0.0380053	-0.0839423	0.0592936	-0.0976411	0.0872836	-0.0706618	-0.0673448	0.052195	0.0605051	0.115036	0.125469	0.0420199	-0.307725	-0.715899	-0.84045	0.034335	0.0255286	-0.126922	-0.841645
Hs.180789	0.103103	0.0968804	0.0737871	-0.081735	0.00580913	0.0299271	0.233521	0.0777745	0.0918889	0.0720914	-0.0175366	-0.0657158	0.0962784	-0.0760403	-0.276757	-0.0529823	-0.0540938	0.155015	0.0437864	-0.048905	0.0706377	-0.0313386	-0.129491	-0.167793	-0.0556274	-0.14052	0.0664065	0.0635216	0.0888526	-0.0244188	0.0823046	-0.0471594	0.0900008	0.0705456	0.155606	0.529469	0.0855737	-0.00435708	0.0864489	0.05749	0.0817588	-0.327866	0.70295	0.0982287	-0.0730465	-0.717115	-0.0545105	-0.0758462	-0.113577
Hs.180878	-0.0600673	-0.0540689	0.117956	0.329557	0.0241945	-0.0738317	-0.108191	0.0715169	-0.137771	-0.349709	-0.0604992	0.0139054	-0.0484357	0.144814	0.67595	-0.0485568	0.102221	0.0395886	-0.114239	-0.0469086	-0.0670262	-0.081737	-0.078724	0.0563939	0.106914	-0.0599005	-0.0123831	0.15755	0.0958116	0.0763856	-0.0437337	-0.0826882	0.0644366	0.118482	-0.0907142	-0.0566053	0.592919	0.052536	0.0563629	-0.0497628	-0.0802601	0.0613289	0.145013	0.612225	-0.0446234	0.294948	-0.0393255	-0.0252241	0.0617532
Hs.180919	0.082078	0.127732	0.0493624	-0.125975	-0.100099	0.122411	0.666864	-0.00658483	0.0548876	-0.0972156	-0.545784	-0.079324	0.0597482	0.20845	-0.0814131	0.0627287	0.122218	0.0674931	0.0528307	0.0678637	-0.154268	0.17598	0.0600584	0.0789452	0.0981607	-0.0314224	0.0904937	0.0107753	0.730995	0.0138995	0.204275	-0.0831695	-0.0816926	-0.161454	0.0623563	-0.0865601	-0.0778233	0.0744248	-0.0678159	-0.145024	-0.092673	0.0662903	0.0595346	-0.346993	-0.0645875	-0.124023	-0.112018	-0.328348	-0.645175
Hs.180941	0.0249206	0.0420624	0.0430088	0.0613174	0.125502	-0.0172993	0.00464377	-0.0104905	0.0400188	-0.0287953	-0.0142709	0.0148529	0.0345895	0.00560254	0.0747605	-0.0168217	-0.011162	-0.00804772	0.038771	-0.0017386	0.0410969	0.03076	-0.0167597	0.0333174	0.0154186	-0.0148319	-0.0113208	0.0242442	-0.041885	-0.0235919	-0.0144943	0.019078	-0.0112342	0.0364137	-0.000154719	-0.0209365	0.0641346	-0.0207264	0.140678	0.0326288	-0.98	-0.118093	0.0558783	0.0699662	-0.0188534	-0.0771861	0.0326523	0.0371978	0.121232
Hs.180943	0.0707984	0.00303165	0.0685516	0.293561	0.0638544	0.368764	0.045596	-0.0441762	0.00117144	-0.0140984	0.386772	0.0683544	-0.0373395	-0.0282146	0.116553	0.0672433	0.0528203	-0.0617859	0.087035	0.0588604	0.158306	-0.397848	0.0196094	-0.0415201	0.06481	0.0852312	-0.0244624	0.0691765	0.0611061	0.1083	0.067428	-0.0358379	-0.0466631	-0.0424634	0.00882825	0.089518	-0.0440724	0.0234235	-0.753698	-0.173914	0.000686321	-0.156217	-0.0541854	-0.0734232	0.417229	-0.00918673	-0.121728	-0.0265146	-0.225867
Hs.180946	-0.258734	0.00820706	-0.196182	-0.610084	-0.0138115	-0.147707	-0.0908125	0.0418963	-0.0678793	0.0625434	0.0308544	-0.585426	-0.311684	0.112704	-0.213874	0.0206081	-0.193625	0.179059	0.0102654	-0.311836	0.0992858	-0.167764	-0.179075	-0.481941	0.103843	-0.455651	-0.61571	-0.530559	0.0835399	0.0688243	-0.486044	-0.405553	-0.343854	-0.480965	0.385637	-0.224092	0.0215269	-0.152	-0.524635	-0.341314	0.0966236	0.114991	-0.362346	-0.19977	-0.464025	0.0563773	0.0516695	-0.0712764	-0.614004
Hs.181015	-0.0215798	-0.0896949	-0.0790059	-0.0380443	-0.0816313	0.0685243	0.0701553	0.000584882	-0.111691	0.0118324	0.290561	0.0642887	0.00631025	-0.192574	-0.145753	0.526304	-0.280934	-0.0845012	-0.105123	0.0840173	-0.00671625	-0.0546424	-0.135193	0.0583778	0.159735	-0.655736	-0.10666	0.222582	-0.10254	-0.115609	-0.605447	-0.0650609	-0.130075	0.0769701	0.0358817	-0.024421	0.0967569	-0.819822	0.0613532	0.0671118	-0.167417	-0.700726	-0.824994	-0.098747	-0.163184	-0.137285	-0.0640446	-0.00386228	0.0873496
Hs.181046	-0.0754587	-0.1292	0.0331199	-0.150853	0.061161	0.356139	-0.113777	0.0267567	-0.0753176	0.0548842	-0.223185	0.142389	0.170889	0.0633657	-0.0681851	-0.0725489	-0.0692776	0.093974	0.0718958	-0.0718603	-0.800987	-0.183429	-0.0867646	-0.0427872	0.0595477	-0.474913	-0.109533	-0.0965331	0.12033	0.0574694	-0.0856493	0.0782466	0.0312576	-0.735784	-0.161384	0.0578415	-0.133479	-0.54169	0.0668868	0.0506738	0.0854533	-0.0770983	-0.0874165	0.0122502	0.225352	-0.0768186	0.105249	0.0269786	0.0584765
Hs.181195	0.0626241	0.00297923	0.0758775	-0.0657684	0.0433953	0.0454265	-0.0685589	0.063972	-0.066625	0.15771	-0.0294658	0.178862	-0.0399057	0.0663751	0.0675506	0.150596	0.0609315	0.0213006	0.103203	0.242116	0.291639	0.0197984	-0.320325	0.0239637	-0.0665099	-0.0609189	-0.0681312	0.0620015	0.0948775	-0.0645818	-0.0778562	-0.0558873	0.0224787	-0.144303	-0.0420577	0.0949268	-0.0673631	-0.0528496	-0.0386058	-0.0553804	0.0687293	-0.204227	-0.0845265	-0.082618	-0.444196	0.25407	-0.0537188	-0.108315	0.0101976
Hs.181243	0.164212	0.166209	-0.0613894	-0.188071	0.269909	-0.00187587	0.0273882	-0.10623	0.258424	0.100699	0.0754241	-0.204505	-0.0759631	0.0821799	-0.123001	-0.0146754	0.0891319	-0.0646883	0.191292	-0.201219	0.198191	0.0802919	-0.0366543	-0.45827	0.142243	-0.096732	-0.065766	-0.0985398	0.0701895	-0.0765741	-0.0811602	0.0308326	-0.0874924	-0.136415	-0.0946168	-0.12743	0.203934	0.566239	-0.240655	-0.298776	-0.210377	0.107399	0.0541917	-0.102159	0.042901	0.353999	0.418855	-0.118716	-0.154442
Hs.181244	-0.0612915	0.0972416	-0.0622267	0.0895503	-0.428151	0.0665287	-0.157602	0.107398	0.155363	0.186875	-0.191855	0.0767714	0.0597298	0.00594167	-0.0655044	-0.0628841	0.06898	-0.0613862	0.0671648	0.0869288	0.0286241	0.0632632	-0.0961478	0.072387	0.0869389	0.0869859	-0.0672884	-0.0640384	-0.273056	0.0715223	0.00983388	0.206406	-0.0625699	0.259451	-0.0686374	0.0993539	-0.0501922	-0.0400842	-0.061875	-0.0555102	-0.0108477	-0.72395	-0.0634291	0.0193645	0.368698	0.289989	0.265266	0.150197	0.250086
Hs.181300	0.588589	0.117092	-0.0399292	0.181913	0.490902	-0.050784	0.265545	-0.0374892	-0.0625519	-0.0470323	-0.0628355	-0.0907558	0.0500429	0.33583	-0.0615179	0.269208	0.0611762	0.127604	-0.11089	-0.00760145	-0.147328	0.183144	-0.0363113	0.277545	-0.0885805	-0.152409	-0.0604348	-0.0632355	0.0232362	0.0646987	-0.0510589	0.0364112	0.148051	-0.00478679	-0.104918	0.145886	0.0125853	0.584527	0.613188	0.481601	0.179022	-0.059028	0.148882	0.0421932	0.61834	-0.104727	0.232042	0.597934	0.157056
Hs.181304	-0.0243068	-0.0389365	-0.0465845	0.0014287	-0.0288247	-0.0618828	-0.0526605	-0.0567909	-0.00322542	-0.74498	0.0428163	-0.0511775	-0.00236476	0.0341763	-0.0323522	0.0425644	0.0154228	0.0846719	-0.0460714	-0.043484	0.0372863	0.0373467	0.0226283	0.911304	0.549041	0.874453	0.0353977	-0.0666642	-0.0402725	-0.0372509	0.0819742	0.0276878	-0.37174	-0.105867	0.0954153	0.253953	-0.0462871	-0.0272866	0.00366398	-0.0349958	0.064982	-0.0417957	-0.00121365	0.0297784	0.0922835	-0.072197	-0.0618759	0.0270805	-0.0354816
Hs.181390	-0.00428207	0.0527058	-0.0334147	-0.0173312	-0.0519023	0.0505409	-0.00659712	0.0584925	-0.0239561	0.066577	0.347248	0.0915004	0.0501896	0.0689115	0.126497	0.0412711	0.16934	0.0607111	0.0530676	-0.0228252	0.0512282	0.0557314	0.112896	0.452978	0.0561484	-0.064425	0.0450811	0.0221824	0.108494	0.0195512	0.0516239	0.044732	0.0702396	0.0464194	0.116078	0.0495446	0.0606797	0.048371	-0.0592032	-0.0158948	-0.0566094	0.0409261	-0.0557719	-0.127075	-0.0870036	-0.0186411	-0.078945	-0.336737	-0.0312636
Hs.18141	-0.376473	0.0289302	-0.0419675	-0.0354697	-0.00796745	0.0789288	0.0345454	-0.0373964	0.0274482	0.0554581	-0.0552651	-0.0351437	-0.293905	-0.0434392	0.0124983	-0.0152048	-0.152513	-0.0503987	0.00775119	-0.0171551	0.0590431	-0.0736022	0.0588264	0.0340867	0.00943232	0.039927	0.0885578	-0.00176365	-0.0818967	-0.0368164	0.0408641	-0.100006	0.044706	0.0343332	0.0812341	0.0386117	0.0324312	0.0412313	-0.0371531	-0.920192	-0.876971	0.0472941	0.0130291	-0.0118884	0.0436903	0.112117	0.199074	-0.0499903	0.0335912
Hs.181418	0.211871	0.127277	0.166421	0.0651156	0.0666396	0.0549431	0.226946	-0.0758144	-0.0809981	0.218868	0.0851397	0.0419002	-0.0641907	0.104164	0.799497	-0.0512173	0.0696933	-0.0564728	-0.0739276	0.108752	0.019057	-0.0693988	0.722422	0.138361	0.0990445	-0.060722	0.0826222	-0.0611492	0.0784172	-0.0628391	-0.0588175	0.0956537	0.0837235	-0.0210866	-0.03713	-0.162627	-0.0214732	0.751043	0.0560162	0.268839	-0.0738269	-0.0567038	0.212236	-0.0348903	0.0549332	-0.455469	-0.0833303	-0.490629	-0.0531665
Hs.1815	0.0563712	-0.0847503	0.107748	0.6877	-0.188666	0.437781	-0.0709427	0.030046	0.0249434	-0.724162	-0.0330364	0.0311658	-0.0567791	0.0311225	-0.0479833	-0.100468	0.0383302	-0.0549202	0.0237768	-0.0772489	-0.0542868	-0.0488613	-0.87302	0.0501034	-0.0279809	0.0466882	0.0465707	-0.0682959	-0.109555	0.011809	0.00144784	0.0498213	0.0314245	-0.0206308	-0.0273463	-0.063875	-0.0583918	-0.0667669	0.0517754	0.0552663	0.766405	0.0489217	-0.868628	0.0545482	0.0464901	0.0316264	-0.883904	0.0577605	0.0429357
Hs.181581	-0.153008	-0.226457	-0.382501	0.128533	-0.0697683	0.251498	-0.671439	-0.131372	-0.104998	0.0649204	-0.79126	-0.0476641	-0.738416	-0.785078	0.146751	-0.138182	-0.185335	0.198194	0.0733587	-0.118402	0.00244763	-0.104534	-0.0436547	0.0412433	-0.285232	-0.0407632	0.074986	0.0620057	-0.144886	0.460845	-0.143549	0.0725048	-0.0429633	-0.11131	-0.142285	-0.053653	0.00730888	0.0622871	0.0829137	-0.120392	0.0356506	0.0722227	0.102307	0.0725097	0.0730788	0.0213823	-0.13506	-0.540596	-0.0623604
Hs.182018	-0.057049	0.183333	-0.080553	-0.102551	-0.306623	-0.123316	-0.167144	0.132569	0.0434506	0.181889	0.0774471	-0.0279086	-0.0495217	0.0900375	0.126596	0.184096	0.041236	-0.10951	0.218983	0.0321108	0.614249	0.0127041	-0.0726138	0.160346	0.272805	0.231879	-0.115452	0.0451491	-0.0770484	-0.0700499	-0.0353319	0.0573949	-0.0875403	0.0297711	0.087129	0.109736	0.0818282	-0.0942772	-0.133115	-0.166297	-0.130881	0.594615	-0.450761	-0.180615	-0.101971	0.184985	-0.0652901	-0.122563	-0.0228897
Hs.182238	-0.0117682	0.0237573	-0.0630265	0.0887994	-0.0523408	0.151634	0.104556	0.0362751	0.0555406	-0.0309652	-0.571468	0.0652819	0.0582208	-0.0570183	-0.0524772	-0.0721243	-0.0143934	0.0409304	-0.260658	-0.0631328	-0.267122	-0.124048	-0.0142619	0.054353	-0.499014	0.0424473	0.0180934	-0.0520661	-0.0709807	-0.0486887	-0.0575581	0.0537924	-0.0285085	-0.0429793	0.028257	-0.0732587	-0.244036	0.0465118	0.0677773	0.0704865	0.163864	-0.0477977	-0.0577327	0.00513688	0.149805	0.0458713	0.04995	0.129188	0.52453
Hs.182240	0.000773405	-0.0275484	-0.0273507	-0.0307813	0.238741	0.00496078	0.0406143	0.0397186	0.0388832	-0.0243791	-0.0139011	0.0358955	-0.0222789	-0.0248972	-0.0177002	0.0163452	0.00216054	0.0343823	-0.0300447	0.0534052	0.0450658	0.0407179	0.0627091	0.0498394	0.0421849	-0.0226716	0.0460692	0.0319571	0.028881	-0.00926836	0.521784	0.0461665	0.0625401	0.0387996	-0.0314876	0.0402952	-0.0150946	0.00218922	-0.0924472	-0.0384725	-0.965	-0.019931	-0.0220444	-0.286349	-0.762432	-0.0307945	0.0227951	-0.906641	0.0369963
Hs.182265	-0.0382764	0.00531786	-0.0206545	-0.0288401	-0.036475	0.0592148	0.0227817	-0.962202	-0.0128795	0.0530452	0.0568047	-0.0284133	0.0288333	0.608397	-0.0111459	-0.0203646	0.0545237	-0.816825	0.0665224	0.0744775	-0.0992275	-0.0340687	-0.0307309	0.10263	0.0167988	0.0673449	0.21101	0.0309422	0.142743	-0.0319379	-0.104013	-0.0298215	-0.0497686	0.0419101	0.00282427	-0.0225412	-0.966	-0.0302821	0.268317	-0.0267384	0.0526691	0.0584443	-0.0306807	0.047185	-0.0530671	0.0555472	0.053611	0.39735	0.057075
Hs.182280	0.189863	0.0271744	0.108119	0.0640431	0.0757169	0.0730594	0.0677718	0.103892	-0.0487221	0.0157516	-0.133607	0.0849253	0.0672035	-0.0634095	-0.581042	-0.0958227	0.0715916	0.153922	0.034274	-0.0454788	-0.187521	0.0158648	-0.0557157	-0.0804773	-0.0885166	-0.140463	0.0561254	0.0697298	0.0107937	0.0661446	0.0616651	0.0320557	0.0684439	-0.0698391	-0.0537949	0.0578198	-0.124189	-0.0549744	0.0449697	-0.694065	0.271414	-0.711503	0.390483	-0.0831558	-0.0568158	0.105469	-0.326636	0.065486	-0.142302
Hs.182423	-0.0465876	0.0663031	0.0510812	0.028375	-0.0396552	-0.0355088	-0.00182965	-0.0405966	-0.0389333	0.0609279	0.136474	-0.0435373	0.0776193	-0.0378945	0.14757	0.927486	-0.0287677	-0.0428751	0.0384691	-0.0379142	0.809317	-0.0015948	-0.0584731	0.0304184	0.340886	-0.0080601	-0.0423684	-0.0329597	0.029086	-0.0299038	-0.143039	0.0403636	-0.0461072	-0.0274993	-0.0574509	-0.0355561	0.0811134	-0.0420341	0.0122758	0.0416261	0.037283	0.104343	-0.107428	0.0269533	-0.0430392	-0.0708562	0.0372243	0.0610302	-0.0213382
Hs.182528	0.00491039	0.076342	0.0387545	-0.0444669	-0.107686	-0.0396693	-0.0744487	-0.0173438	-0.0492771	-0.113966	0.129162	0.0328503	-0.0610623	0.0153868	0.0553261	0.103272	0.0216224	-0.108169	0.0247719	-0.00644218	0.133501	0.027165	-0.198816	0.877487	0.0344104	0.0385148	-0.0849579	0.00146782	-0.0440882	-0.0412054	-0.0554184	-0.0355428	-0.0149744	-0.0487528	0.0238425	-0.0353905	0.00619766	0.0176264	0.0792754	0.0843514	0.0300705	-0.0256079	-0.233882	0.053949	-0.043511	-0.394065	-0.065212	-0.13486	-0.0584837
Hs.182626	0.0869162	-0.0187987	-0.0841171	-0.747573	-0.00295501	-0.177988	-0.102677	-0.209277	-0.10574	-0.406108	0.0900311	-0.294829	-0.0814427	-0.0854186	0.0569103	0.0571583	0.0629072	-0.545422	-0.105226	-0.064271	-0.165131	0.0511568	0.159489	-0.0458563	0.0738471	-0.166292	-0.0739478	-0.121178	-0.0754869	0.0667222	-0.1081	-0.53071	-0.112613	-0.24846	-0.197494	-0.283112	0.0865634	0.0964728	-0.138141	0.139081	0.101707	0.0131923	0.0553974	0.0799014	0.00455122	0.0153244	0.0890532	-0.0877076	-0.125726
Hs.1827	-0.181015	-0.130727	-0.0367431	0.0397617	0.0251372	0.308229	-0.041469	0.0659963	-0.0080383	0.0541701	-0.0874556	0.0549962	-0.0567198	0.0692295	0.0431436	0.0659687	-0.000816515	0.121014	-0.05853	0.0465659	-0.0685879	-0.0517949	0.0352648	-0.389059	-0.0250287	-0.0553518	0.0577655	0.0270511	0.090294	0.0653565	-0.0166803	0.201658	0.0442322	0.050394	0.0493506	0.0179582	0.0230418	0.049721	0.122136	-0.400533	0.0938019	-0.0626683	-0.109331	-0.72313	0.0184077	-0.0635229	-0.370893	-0.0645221	-0.795972
Hs.182741	-0.0807163	-0.125095	0.230902	-0.044943	0.0846851	-0.447918	0.130907	-0.0663964	0.544364	0.0341537	0.528035	-0.125404	-0.000762651	0.0902427	0.0618166	0.472225	0.0673352	0.101059	0.204351	0.0226995	0.611641	0.448376	-0.126958	-0.17223	0.199153	-0.0584446	0.0130011	-0.0448702	-0.157656	-0.100788	0.185524	0.125024	0.036093	0.00217234	0.0788935	-0.130609	0.216633	0.309821	-0.0802174	-0.105545	0.116139	-0.0314719	-0.0735522	0.376047	0.18559	-0.360695	-0.0856994	-0.0108564	0.0464623
Hs.183109	0.386531	0.066807	-0.0571061	0.0137673	0.0282016	0.138639	0.076053	0.0813027	0.00620816	-0.11172	0.0896529	-0.0685742	-0.141352	0.0101637	0.0803691	0.0727462	0.284034	0.129578	-0.567989	-0.0554126	-0.0989113	0.0125609	0.0696316	-0.0564507	-0.0957724	-0.0413899	0.0289375	-0.0602776	-0.0871716	-0.0157057	-0.184191	-0.0713938	-0.0846638	0.0987168	-0.0553935	-0.0461243	0.0510439	0.0802994	0.39531	0.721966	0.0619126	0.323751	-0.721711	-0.0857938	-0.34653	-0.0412227	0.0684578	0.0718379	-0.0992703
Hs.183123	-0.808425	-0.0919639	-0.037032	-0.0209404	0.0413315	0.13377	-0.0315655	-0.0367119	-0.89194	-0.198167	0.0481996	0.0347743	-0.0347987	0.0521377	0.0351341	-0.0270356	0.0198757	0.0428813	-0.0635461	-0.0434304	0.0428637	-0.0440901	0.167099	0.0597058	-0.0909556	0.0302332	0.0383619	-0.0213883	0.0475232	0.055402	0.012998	0.0459613	0.0287317	-0.0153112	0.0418746	0.0417019	0.0520217	-0.0592886	0.0372695	0.0345717	0.0298751	-0.0476822	0.0402285	0.039788	0.0425543	0.0305502	-0.18659	0.697468	0.0432509
Hs.183138	-0.845172	0.193185	0.0334983	-0.116644	-0.0757943	-0.0149574	-0.79508	-0.0582044	0.0691315	0.0770278	0.0547705	-0.0222337	-0.0768379	0.049865	-0.000146557	-0.0366474	-0.0342551	0.0160923	0.0722704	0.0626868	0.730648	0.0436245	-0.0458762	-0.0421058	0.0537955	-0.0618358	-0.0369521	-0.00695609	-0.0340288	-0.0404786	-0.0290173	-0.035969	-0.0149116	-0.010519	-0.0369304	0.0127391	0.0666116	0.0615507	-0.0401502	-0.0366681	0.0743279	0.0802743	-0.0361122	0.0655444	0.0672009	0.307385	0.0514042	0.0482043	-0.0503252
Hs.183487	-0.0588518	0.100109	-0.414402	0.104429	0.642039	0.0454372	-0.0151085	-0.100271	-0.072775	-0.0791388	0.0830079	0.719968	-0.0318405	-0.0499466	-0.23661	-0.039516	-0.0614918	-0.173569	0.0622017	0.114068	0.0292613	0.0595327	-0.073945	-0.0707892	-0.077285	-0.048887	0.0534351	-0.179045	0.0577924	-0.0412644	0.805012	-0.0417638	-0.227281	-0.0832673	-0.0577567	0.167258	0.0781781	0.148326	-0.47112	0.0676753	-0.65255	0.214115	-0.0571186	-0.0717135	-0.0169129	-0.0150444	0.090124	-0.122206	-0.0801043
Hs.183556	0.176044	0.257564	0.296663	-0.0611058	0.0146154	0.0676626	0.0706075	-0.0564311	-0.0114489	0.0506723	0.0617988	-0.068269	-0.0703907	0.181899	0.0845318	-0.0640364	0.0488268	-0.117987	0.454837	-0.0850036	-0.0610812	0.0693826	0.102708	0.637075	0.134751	0.157154	-0.0695498	0.0831462	-0.185266	-0.0809787	-0.0553235	0.0193771	-0.0664686	0.0581134	0.179732	0.0556538	0.033495	-0.0658839	0.0234177	-0.0690824	-0.738035	-0.194929	-0.73813	-0.107945	-0.089835	-0.0709245	-0.00783186	0.0612365	-0.0612962
Hs.183583	0.337991	0.0860064	0.182509	0.160715	0.707811	0.112759	-0.116738	0.0808914	-0.122807	0.692209	-0.130793	-0.0805997	0.157561	-0.0870535	-0.124441	-0.0589294	-0.451058	0.155879	0.19743	-0.138075	-0.390238	0.0696171	-0.0639925	0.0488611	-0.10239	-0.115693	-0.114355	-0.541086	-0.0520728	-0.125417	0.0784734	0.139741	-0.192508	0.0875349	-0.18175	-0.101468	0.061596	-0.0649713	-0.0938912	0.109437	0.045964	0.0815365	-0.484565	0.407797	-0.102956	-0.147019	-0.0456948	0.168323	-0.126074
Hs.183601	-0.295266	-0.0569102	0.024395	0.0533747	-0.299738	-0.210225	-0.238241	-0.106138	0.0279334	-0.047439	-0.331359	-0.0823542	-0.149356	0.0775359	0.168397	0.0485743	-0.110102	-0.176099	0.0896538	-0.205636	0.11145	0.128601	0.00747617	-0.124125	0.09278	0.0252362	-0.298221	-0.109405	0.1049	-0.110656	0.163154	-0.451703	0.044538	-0.138248	-0.113942	0.0822009	-0.228473	-0.199264	-0.51177	0.00383342	-0.111889	-0.348462	-0.520485	-0.240099	-0.0831875	-0.410568	0.142596	0.148678	-0.145781
Hs.183648	0.0671668	0.103423	0.162904	0.0623743	0.249267	0.15821	0.0688214	0.0251311	-0.0125576	-0.0539784	-0.128594	0.133391	0.0705298	-0.0572052	-0.12983	-0.062173	-0.0250071	0.0502621	0.166593	0.0668514	-0.0319747	0.0751074	0.139837	-0.0336297	0.0936761	-0.0313504	0.0133711	-0.0315435	6.04227e-05	-0.00733233	0.0794993	-0.0277109	-0.0222572	0.704789	-0.0258668	0.0830485	-0.0777684	0.588755	0.0840952	0.0355661	-0.0181513	0.0885788	-0.0561443	-0.721783	0.112886	0.0703013	-0.0447736	-0.0315955	0.575114
Hs.183671	-0.0537679	-0.0647553	0.0041593	-0.0641847	-0.205579	-0.227221	-0.145806	-0.0520749	0.129951	0.0544152	-0.43374	-0.103432	0.0374419	-0.0855947	-0.0679996	-0.083867	0.036533	0.0392723	0.0635792	0.0914487	-0.0999536	0.0564034	0.0579215	-0.0957792	-0.221342	0.0380603	0.0209239	0.0180696	0.193857	0.201686	-0.00404408	0.0395578	0.0680783	-0.102128	0.0489816	0.203459	0.1028	-0.0711824	-0.0579197	-0.0638824	-0.163091	-0.0684517	0.0625069	-0.00636633	0.054517	-0.0362968	-0.821036	-0.808003	0.0846746
Hs.183706	0.0416496	0.0434193	0.0450672	0.0928531	0.0492899	-0.118194	0.0351511	0.0111874	-0.115319	-0.0632155	0.0481201	0.0598695	-0.0759212	0.0580361	0.049765	0.05464	-0.187624	-0.0497325	0.0644245	0.0428948	-0.0827405	0.0740037	-0.421807	-0.0816761	0.0648252	-0.103708	-0.0435404	0.0793421	0.0336374	0.063351	-0.0726062	0.0611533	-0.0857234	0.0336376	-0.0567658	-0.0361482	-0.0695832	-0.0737657	-0.252619	-0.623038	0.374312	0.0593211	-0.809048	0.0696474	-0.123017	-0.0407561	-0.544746	-0.431085	-0.0457305
Hs.183773	0.0855536	0.0545786	0.0405222	-0.0626896	0.0347475	0.129506	0.061531	-0.0471878	-0.517628	0.0767825	-0.169787	-0.251824	0.0586197	0.111526	0.102943	-0.323662	-0.100518	0.11903	-0.0138142	-0.693274	-0.62479	0.0671964	-0.0677487	-0.0787843	0.214357	0.0400226	-0.038026	-0.0917073	0.0743628	-0.0913256	-0.0906363	0.169359	0.0843664	-0.0976741	-0.0944468	0.522256	-0.124083	0.058756	0.0888136	0.279576	0.194683	-0.0215896	-0.116681	0.0591131	-0.0947227	-0.353478	-0.115326	0.0414853	-0.131366
Hs.183805	-0.0228924	-0.0283625	-0.0185344	0.0348	0.0470563	-0.0257969	-0.0227837	-0.023755	0.0255218	-0.388441	0.032717	-0.021949	-0.0281628	-0.9835	0.0360286	-0.0133482	0.0375748	0.00921851	-0.0268707	0.0335389	0.0295438	-0.0820086	0.0498102	0.135437	-0.00853287	-0.0191279	0.0363882	0.0293965	0.0468417	0.0316562	0.0481026	0.0307786	-0.0295225	0.0589309	0.0316712	0.0356681	-0.0155798	-0.0212471	0.0344047	-0.0375107	0.0518528	0.0470774	0.0661042	0.0686869	-0.99532	-0.0262868	-0.0162805	-0.0259466	-0.179965
Hs.183858	-0.0614127	0.232218	-0.338803	-0.0877687	0.741359	0.104237	0.379503	-0.0679163	-0.135798	-0.0512438	0.101098	-0.0994968	-0.300311	0.151443	0.0239209	0.0944577	0.03503	-0.0633893	0.123099	0.0872606	0.174409	0.0609722	-0.0770707	0.206271	-0.124439	0.0888344	-0.0615823	-0.205055	-0.0419268	-0.0586577	0.0690342	0.285	-0.045556	-0.0750114	0.0081438	0.0121787	-0.0873956	0.00377008	0.177653	-0.0511624	-0.703515	0.72473	-0.0538074	0.172898	-0.282502	0.0792834	-0.05615	0.0778857	0.040828
Hs.183874	0.0381696	0.03374	0.0648513	-0.0443087	0.0446031	0.0923978	0.0539009	-0.0386818	-0.0394326	0.103294	0.0340072	0.0269643	-0.00286935	0.0435504	0.0364025	-0.0272281	-0.0446037	-0.0813759	0.0757846	-0.078214	0.723325	-0.0407892	-0.148981	-0.097492	0.0341121	-0.0608908	-0.00152571	-0.0435069	0.0457866	-0.0820081	-0.339692	-0.0644329	-0.0518095	-0.0923842	-0.0446153	-0.0414075	0.0410067	0.0366555	0.0628854	-0.00162948	-0.0240035	-0.0987309	-0.00531774	0.0733438	0.0448243	0.0773698	-0.0508659	0.0438273	0.10689
Hs.184	-0.0344352	0.00870573	0.0660154	0.0566825	-0.0787426	-0.0140705	-0.0645757	-0.0470203	-0.0485887	-0.0557177	0.162819	0.0506256	0.00682715	0.0525312	0.0527252	0.120677	-0.060722	0.0385025	0.0844709	0.0546344	0.209261	0.0605015	0.00508949	0.46728	0.277884	0.0530472	0.011832	0.023651	-0.05703	0.0317495	-0.0113948	-0.0486675	-0.046844	0.0250044	-0.0534564	0.0478889	0.0548694	-0.057286	-0.0684676	-0.179401	-0.0412006	0.0561068	0.0167192	0.0652777	-0.144658	-0.0355203	-0.131197	-0.183554	-0.7473
Hs.184161	0.0552895	0.0630993	-0.0424719	-0.00213336	-0.146013	0.026309	0.0684782	-0.0326258	0.20857	0.134924	-0.0422276	-0.147627	-0.12168	-0.0536379	0.132516	0.307521	-0.0559997	-0.0338432	0.0991224	0.0510395	-0.0426244	-0.0768457	0.119109	-0.0508965	0.454631	0.201487	-0.0580242	-0.0941004	-0.0681537	0.069512	0.060461	-0.0738836	-0.0411308	0.113413	-0.0994233	-0.0381079	0.703767	0.0419347	-0.0317623	0.0861917	-0.741156	0.0885789	0.0143865	0.0484445	-0.0306224	-0.00800314	0.118304	-0.049547	0.0403236
Hs.184167	0.101765	0.118578	0.283503	-0.108805	0.0508154	-0.0236847	0.0643131	0.0863888	0.371972	0.12943	-0.0540797	0.105654	0.145344	0.0730873	-0.0716713	-0.0534116	-0.0297535	-0.0245994	0.737836	0.0362546	0.694167	0.361805	-0.154902	-0.15503	0.088821	-0.00742292	0.0812535	-0.12885	0.0838641	-0.0587216	-0.073417	0.0833998	-0.122267	0.0625852	0.170077	0.129382	0.10625	0.260522	0.0658296	-0.354107	-0.078244	-0.11616	-0.0682221	-0.188639	-0.103434	-0.0513314	-0.119148	0.0400628	-0.059939
Hs.184194	0.636884	-0.213114	-0.174029	-0.102328	-0.145447	-0.526251	-0.765335	0.0729312	0.0504341	0.318167	0.0681038	-0.0233782	-0.186623	0.211481	-0.0897955	-0.397905	-0.296502	-0.0710599	-0.455079	-0.170187	-0.104799	-0.243669	0.103976	0.167483	0.0848118	0.156387	0.0822122	0.0280818	0.0912202	0.0843508	-0.00363029	0.115564	-0.0892711	0.0310012	0.065786	-0.0666678	0.0888664	-0.0499861	0.0472049	-0.324237	-0.0160437	-0.569983	0.0375199	-0.0157999	0.0558717	0.0609377	0.0529852	0.0328345	0.0375816
Hs.184222	0.0202417	-0.00403859	0.0218892	-0.180372	-0.0643903	0.067411	-0.0906136	-0.0694813	-0.0428348	0.0468922	-0.188388	-0.0190059	0.0447428	0.0928641	-0.0748184	0.0949914	-0.135793	-0.216942	0.197648	0.728285	-0.0193095	-0.0678012	-0.0411093	0.0995565	0.440426	0.00259551	-0.18249	-0.134174	-0.0696777	-0.107866	-0.0571634	-0.0517898	-0.0762218	-0.0605154	0.088893	0.0779626	0.0264267	-0.0707302	0.128407	0.10097	-0.101345	-0.204662	0.236314	-0.124693	-0.132549	0.311449	-0.0380744	0.0499152	0.1125
Hs.184276	0.086981	-0.0426128	-0.783087	-0.00400297	-0.0661951	0.115095	-0.08351	0.061246	0.0753558	-0.0931946	-0.0957523	0.0814625	-0.00268284	0.0791793	-0.0780424	-0.0770389	-0.0330189	-0.435138	-0.0502771	0.0712224	-0.741804	0.105857	-0.0157709	0.108443	-0.0913401	0.395541	0.0724092	-0.13058	0.0518078	-0.139071	-0.0192784	0.752513	-0.341293	0.111588	-0.0968142	-0.137752	-0.177598	-0.09152	0.751442	0.122828	-0.0988027	-0.0547671	0.0779159	0.0740517	0.34893	-0.0753079	0.0791567	-0.00241138	-0.187884
Hs.184298	-0.0219741	0.771023	-0.0283681	-0.0982108	0.0313563	-0.0251509	0.094083	-0.00663532	0.00941902	-0.0243821	-0.0266144	0.036242	-0.0134604	-0.0281296	-0.0382295	0.0740213	-0.0507531	-0.0266829	0.0329423	0.0121201	-0.014039	-0.048147	0.246565	0.0643876	0.00542009	0.774508	-0.0289596	-0.0302373	0.367881	0.0265952	-0.0311326	0.114613	0.0111343	-0.00411273	0.0754813	-0.0281705	0.18022	0.0219924	-0.0562802	-0.0273061	0.159566	-0.0320385	-0.0237803	0.25977	0.0562863	0.408441	0.0433307	-0.0434866	-0.0124018
Hs.184326	-0.0188443	-0.0263231	-0.0137074	0.672839	-0.0125112	-0.0220535	0.0641046	0.0490646	0.0907827	0.0455351	-0.0140518	0.0228323	0.0488006	-0.0199891	-0.0139977	-0.0128051	0.0548364	0.0972265	0.0213542	0.043281	-0.0136243	-0.0129528	-0.010068	0.0439431	-0.0241939	-0.0140613	0.057391	-0.014632	0.0400022	0.0468997	0.0397525	0.0408873	0.051679	0.0244535	0.0384879	-0.0148604	-0.0195503	0.145171	0.00732499	0.00971239	0.0237569	-0.0197914	0.0464109	0.0511059	0.0406811	0.037315	0.0138948	0.0317188	0.0445948
Hs.184376	0.0953922	-0.0182048	0.0881559	0.0550206	0.115183	0.0128631	0.182192	0.021824	-0.0192805	0.0418833	-0.0271136	0.0518432	0.117081	-0.017096	-0.0198241	0.0505056	0.0534948	0.0539691	-0.0575441	0.0467435	-0.0491094	-0.0155063	0.0555035	0.0502496	-0.0373091	0.0538281	0.081046	0.0435116	0.0260388	0.0537516	-0.00903301	0.0103567	0.0795996	-0.00884779	-0.000883474	-0.0187503	-0.0200353	0.224419	0.277441	0.422227	-0.0163665	0.000236423	-0.0962074	-0.0193291	-0.965	-0.314134	0.0408948	0.0565521	-0.0480981
Hs.184402	0.0428038	-0.0541426	-0.0932407	-0.0574626	-0.0222242	-0.00689922	-0.480752	0.0227921	0.0468465	0.0491499	0.0617608	-0.0153845	0.117473	-0.0351132	0.0480266	0.0420706	-0.0143434	0.0474187	-0.0871322	-0.0256713	-0.0636117	-0.0301629	-0.0479861	0.176593	-0.158379	0.0235315	0.028007	0.0955008	-0.0745604	-0.0407296	0.0261707	-0.0393286	0.0466445	0.0440239	-0.0343907	-0.0143412	-0.0338156	-0.0714712	0.0457567	-0.916979	0.0540393	-0.970148	0.0260652	0.0906926	0.489744	-0.000670408	-0.93746	0.0172285	-0.0475864
Hs.184411	0.220695	-0.00992054	-0.235685	0.751516	0.254072	-0.0359458	-0.0283809	0.00226491	-0.0571814	0.133991	0.0634794	-0.0342496	0.292287	0.0339216	0.078075	-0.0384287	-0.0406662	0.0299471	0.0516947	-0.0344002	0.517624	-0.0350929	0.0820524	0.536592	0.671316	0.0862685	-0.0250273	0.0992657	0.052534	0.0846648	-0.0339926	0.00303569	-0.0374637	-0.0337062	-0.164872	-0.042729	0.0786362	-0.0370957	-0.198604	0.0613822	0.0662034	0.114771	0.10078	0.0749995	0.179277	0.0769205	-0.0349819	0.120454	0.0938579
Hs.184488	0.0209952	-0.0219545	-0.0235111	-0.08524	0.939889	0.0835986	0.905211	-0.0461313	-0.0160835	-0.0174518	0.0752537	-0.054162	0.0606724	0.940646	-0.0142815	-0.0310651	-0.00182622	-0.0190018	0.0758257	0.076971	0.0310353	-0.052586	-0.0337931	-0.0253388	0.017344	-0.0576836	0.94483	0.0370872	-0.0807313	-0.0381231	-0.0183922	-0.039516	-0.1574	-0.0426569	-0.0340361	-0.0557259	0.795939	-0.0547472	0.151362	-0.0299735	0.21903	-0.0338491	0.0796018	0.105999	0.0622033	0.0318757	0.836864	0.122779	0.0371349
Hs.184585	0.0326181	-0.0184762	-0.000676424	-0.0182026	0.0649754	0.178642	0.00743765	0.0148868	-0.0268757	0.0305388	0.0302373	-0.0157403	0.0383207	-0.00481589	0.0342689	0.0332585	0.0769828	0.0868279	-0.0237761	0.0494048	-0.022094	-0.0175447	0.00328482	-0.032401	-0.0394557	-0.0179004	-0.0176169	-0.0157329	0.0226845	0.0856195	0.0314073	-0.0197758	0.0434859	0.0328982	-0.0192089	0.034559	0.0283432	-0.0312873	0.0455165	0.0356433	-0.0150102	-0.0215579	-0.0158563	0.0313041	0.129389	-0.994715	0.0028636	-0.018232	-0.311414
Hs.1846	0.0179398	0.18332	-0.00427337	0.0963734	0.165613	0.0668491	0.137744	-0.0597213	0.113181	0.257561	0.081615	-0.0439769	-0.0405849	-0.0472417	0.107439	-0.108034	-0.097746	-0.0440573	-0.0258588	-0.0746295	0.463722	-0.072579	-0.13645	-0.0617614	-0.0510335	-0.0569905	-0.0463512	0.088677	-0.0562857	-0.0460411	-0.194996	-0.0602068	-0.0715787	-0.118816	-0.263818	0.0703722	-0.0571849	-0.0642331	0.188724	0.139664	0.789984	0.274	0.819795	0.448267	0.218853	0.0793354	-0.0417512	0.770356	0.124561
Hs.184601	-0.76534	-0.0385838	-0.231217	-0.344973	-0.130509	-0.387952	-0.0656844	-0.101114	0.041322	0.0478558	-0.126864	-0.094117	-0.112824	0.0356221	-0.144795	0.0272809	-0.0668823	-0.100656	0.11234	-0.0615721	0.0680799	0.0412247	0.0427928	0.000633852	0.064981	0.0879365	0.032055	-0.0267459	0.0705561	0.0452416	-0.0562125	-0.0460597	-0.0240023	-0.0220597	0.0850009	-0.132344	0.106363	0.0444676	-0.774676	-0.731301	-0.135937	0.744523	-0.309583	-0.243937	0.0486483	0.05583	0.0881245	-0.148949	-0.476427
Hs.184693	-0.0528833	0.308343	-0.0643072	-0.31567	-0.36946	0.0111503	-0.0635787	-0.0469536	0.169931	0.0204986	-0.0804097	-0.0463363	0.121622	0.087045	-0.0565966	-0.0742817	0.64922	-0.0846479	0.136831	0.0504061	0.0811777	0.0813457	-0.11468	0.0501457	0.103104	0.724752	-0.0565712	-0.19992	0.070408	0.0106121	-0.0846903	0.142769	-0.0661684	0.229025	0.820903	-0.0615271	0.138177	0.212974	-0.0949801	-0.0755396	0.799634	-0.0938831	0.0533566	-0.00911568	0.822453	0.150405	0.682189	0.148375	0.133231
Hs.184877	0.00852544	0.0750119	-0.718928	-0.0577584	0.0706081	0.100284	-0.10378	-0.0791827	0.0318352	0.0594409	0.0533222	0.0602002	0.169859	-0.0152567	0.0283185	-0.0875653	-0.00525735	-0.0533192	-0.253568	-0.0803866	-0.02278	0.0607825	-0.22499	0.038718	-0.04274	0.129305	-0.082446	0.0223906	-0.100051	-0.0521005	-0.180607	0.111807	-0.167555	0.0747348	0.0836622	-0.0992042	0.0440661	0.113624	-0.0753684	0.108106	-0.0938539	0.00233918	-0.285997	-0.0854045	-0.0783945	0.17269	0.0588155	0.173753	0.0362008
Hs.184938	-0.00611491	0.0877382	-0.246687	-0.0262157	-0.0841346	-0.0770697	-0.702004	0.185947	0.299775	-0.0873148	0.088445	0.0701384	0.42371	-0.154718	0.0258623	0.0523912	0.107461	-0.0726013	0.0930276	-0.0774053	-0.0516435	-0.072932	-0.0162533	0.0739762	0.0787411	0.066858	0.0665027	-0.261629	0.0771371	0.0661253	-0.0727641	0.239786	0.0764229	-0.0705936	0.633051	0.0661017	0.0790988	0.0134125	-0.0900716	0.136948	-0.365316	-0.180448	0.0934888	-0.692845	0.159905	-0.0845812	0.0744469	-0.0695873	-0.080716
Hs.1857	-0.0173136	-0.0742364	0.0507956	0.0548374	-0.0717766	-0.753942	-0.762032	0.0625297	-0.0248078	-0.186984	-0.300079	0.0353663	-0.0245807	-0.0690167	0.108348	0.0275492	-0.107735	0.0557563	-0.0846322	0.074647	0.055053	0.0869698	-0.0845913	0.0904685	0.0178803	0.0141826	0.0445283	0.249765	0.0411662	0.0484984	0.0836157	0.121509	0.0290621	-0.103605	0.0590944	0.101287	0.0126537	0.0533792	-0.426427	-0.0946126	-0.384447	-0.485071	0.0408213	-0.117798	-0.103595	-0.811351	-0.112676	-0.0906243	-0.110638
Hs.185973	0.134947	0.0966927	0.113647	-0.0364813	-0.24641	-0.067212	-0.0581024	0.0972687	0.722183	0.0297084	-0.0946591	0.00767721	-0.0493987	-0.0299473	0.0536928	-0.040186	-0.0369061	-0.0495803	-0.0806069	0.0409053	-0.2915	-0.0831439	0.15904	-0.167935	-0.171571	0.0959324	0.531462	0.352084	0.0206623	0.0239019	0.0838807	-0.0752544	0.0587537	0.0868541	0.0356329	0.0443938	0.07004	0.0692087	-0.024912	-0.0871763	-0.0824871	-0.079495	-0.0691409	-0.688085	0.41661	0.0769804	-0.0412645	-0.0656004	-0.0637958
Hs.186840	0.0573585	-0.0330066	0.0561789	0.224587	0.0856807	0.102682	-0.108585	-0.031702	-0.0332805	0.101304	0.0580515	-0.0307748	-0.0312025	-0.0462739	-0.0325845	0.0106338	-0.0110687	0.13911	0.0694637	-0.0256129	0.280288	0.131731	-0.0427531	-0.10941	0.133789	-0.782085	0.0176922	0.0107369	-0.0330292	0.0671636	-0.0164435	-0.0277701	0.0718635	-0.0324581	-0.0436365	-0.0270023	-0.0315835	-0.024845	-0.146943	-0.0378807	0.0636474	0.110281	0.249337	0.109719	-0.0298303	0.0464729	0.0575645	0.69474	0.0504944
Hs.1869	0.162315	0.203781	0.16897	0.0809977	0.691595	0.690007	0.282948	-0.104358	-0.0532008	0.438191	0.0972906	0.0965117	0.1098	0.0899967	0.0713436	-0.0137807	-0.229988	-0.044243	0.119115	-0.0904821	-0.0857246	-0.0337211	-0.0326366	-0.11743	0.560343	0.0330848	-0.016124	-0.0315178	0.107279	-0.087021	0.11801	-0.108042	-0.0400881	0.0057201	-0.104495	0.0263966	0.0411908	-0.19743	0.0369702	0.0723869	-0.229	0.323083	-0.0612657	-0.0793688	-0.114533	0.195195	-0.090873	-0.205442	-0.0694953
Hs.1870	-0.58614	0.0689181	-0.0942281	0.0353289	-0.128994	-0.376448	-0.256371	-0.115444	-0.0862868	0.0729047	0.064934	0.0116049	-0.146614	-0.0743324	-0.222367	-0.0965529	0.0842407	-0.0670941	-0.112476	0.00962404	-0.0764764	-0.116098	0.330125	0.798504	0.0335603	0.0687206	-0.0291014	-0.0369883	-0.116162	-0.0298722	-0.0981535	0.0582428	0.0213223	0.0581388	0.014087	0.0884219	0.216182	0.0736771	-0.300095	-0.553366	-0.51951	0.149786	-0.0224988	-0.265304	0.728396	0.0888494	-0.0730124	0.0590062	0.0952037
Hs.1872	0.211577	-0.0471057	0.0668701	0.0825715	-0.717862	0.0905428	-0.151932	0.0143415	0.101445	-0.0699065	0.036282	0.0405649	0.04656	-0.00767645	0.170135	-0.0709446	0.0709281	-0.0360143	0.0500541	0.0457415	-0.048627	-0.048752	0.00180789	0.227276	-0.0513143	-0.0149637	-0.0656748	0.215187	0.0422002	-0.0622896	0.695948	0.103604	-0.052467	0.0243374	-0.0473303	0.0671587	0.174889	-0.00381865	-0.0585761	-0.297778	0.224491	0.106196	0.728201	0.751979	-0.0912011	-0.241715	0.0766471	-0.156856	0.107845
Hs.188	-0.101725	-0.0665939	-0.0623145	-0.0286122	-0.0378503	-0.043657	-0.0330001	0.00166206	0.0627901	0.0769688	-0.0457325	-0.177372	-0.0765251	-0.0484748	0.0513151	0.0358933	0.0442754	0.0429706	-0.0252287	-0.0298459	0.0914406	-0.0267499	0.0194266	-0.552036	0.00836743	-0.0724039	0.0792122	0.069274	-0.024599	0.0266996	0.0530403	-0.0337394	0.0405739	0.0931216	-0.0475196	0.134691	0.0694001	0.0505547	-0.0283627	0.0339346	0.0711806	0.0922118	-0.866466	0.164155	0.0612632	-0.034239	0.124907	-0.0319316	-0.0736767
Hs.188021	-0.0605558	-0.239864	-0.737371	0.0834479	-0.0863605	-0.0335011	-0.215456	0.00277805	-0.0479046	-0.033428	0.104674	0.0184836	0.0555492	-0.108076	0.0631506	-0.1921	0.0567629	-0.221876	-0.00530945	-0.0398849	0.708009	0.0236517	0.0507221	-0.0521203	0.047502	-0.0755128	0.0617607	0.198473	0.0518386	-0.0500149	0.0849745	-0.0931687	-0.0243299	0.189089	0.141579	0.0897357	0.0662215	0.0127312	-0.851221	-0.0690781	0.546052	0.104072	0.110149	0.0728942	-0.0204213	-0.0889503	-0.0770084	-0.143053	0.102052
Hs.18895	-0.0654528	0.0433851	-0.035819	0.155059	-0.00675201	-0.154969	-0.0453038	-0.0818388	-0.0733928	-0.0749892	0.311775	-0.0444215	-0.23339	0.421626	0.109883	0.434109	-0.117529	-0.0408715	0.237562	0.0884954	0.12992	0.285162	-0.0207995	0.0838145	0.411626	0.00903464	0.115871	0.060675	-0.0764356	-0.0767032	0.00990891	-0.222633	-0.0956579	0.0652397	-0.236427	-0.0758809	0.289204	-0.157018	0.291079	0.299149	-0.118589	-0.207415	-0.0799899	0.113782	-0.0666333	-0.318145	0.120396	0.215511	0.11193
Hs.1892	0.0544858	0.0448388	-0.0440506	0.0679944	0.102918	0.353487	0.299242	-0.0334853	-0.0504358	0.0401866	-0.0344361	0.013954	-0.0179007	-0.00386892	0.0483478	0.054048	0.0261818	-0.00925329	0.0382859	0.0439781	0.04488	0.0510522	0.0679362	0.00161436	0.0451843	-0.0365838	0.0436784	-0.0484847	0.0447179	0.0453143	0.00639373	-0.0752527	-0.0407133	0.0185655	0.00579279	-0.0463523	-0.0601301	0.010231	-0.894342	0.0249133	-0.146466	-0.0653642	-0.138241	-0.0592322	-0.923899	0.0361457	-0.767442	-0.0622174	0.0178622
Hs.1898	-0.827995	0.00702367	-0.0846177	0.0718253	-0.0748529	-0.0829343	-0.147342	0.0420838	-0.127974	-0.836567	0.105036	0.142468	0.0175947	0.052581	0.341271	0.062641	-0.24016	-0.0523179	-0.0529703	-0.0634836	0.201851	-0.0424874	0.265056	0.309917	-0.0296069	0.0867219	0.111794	0.155138	0.0157799	0.0502561	-0.0669608	-0.0795471	0.0689883	-0.0063762	-0.0101928	-0.0717115	0.0559232	-0.185516	-0.0676952	-0.291182	0.730343	-0.127739	0.0161641	0.0661401	-0.0349633	-0.0841738	-0.714221	-0.0244648	-0.0881728
Hs.1904	0.0586858	0.00751679	-0.13839	0.354419	-0.153167	0.0550784	0.708981	0.0425048	0.0488244	0.162346	-0.153743	0.0617958	0.0676909	-0.0628164	-0.27445	-0.485517	-0.122628	0.0303671	-0.251107	0.0325289	-0.222386	-0.154531	0.0753013	0.505292	-0.475601	-0.0279007	0.117288	-0.00238148	-0.0533344	-0.0253987	0.068419	0.0422505	-0.00390466	-0.0924294	0.0530311	0.130157	-0.0967076	0.056613	0.059089	0.0478057	-0.0329836	-0.0201671	-0.475339	-0.513373	-0.0632769	-0.106333	-0.153153	-0.088961	0.0428024
Hs.1905	-0.100975	0.0311543	-0.0662601	-0.0357774	-0.0481979	-0.268509	-0.0349206	-0.0289442	0.0311192	-0.0429712	0.0688942	0.049492	0.0850859	0.130076	0.0506769	0.00800868	-0.0382833	-0.0412773	0.0951582	0.0375332	0.0494906	0.233021	0.0697864	-0.043203	0.0490934	0.0456822	-0.0344311	-0.0383962	0.0195928	0.0520228	0.0212506	0.0506452	-0.0322993	0.0564334	-0.0267274	-0.0361749	0.051475	-0.016029	-0.00190131	0.0421673	-0.708904	-0.0349849	-0.0962222	-0.188882	-0.100056	-0.0355354	0.0597345	0.0988564	0.698717
Hs.1906	0.0291273	0.0757676	0.0736642	0.130533	0.533945	0.125061	-0.0258824	0.0784407	0.255399	-0.0216133	-0.0676587	0.0704347	0.0605577	-0.0455239	-0.0659732	-0.0876351	0.0765891	0.0114052	-0.0870547	0.0350048	-0.0948381	-0.0393884	-0.0543971	-0.0432437	-0.0609826	-0.0211283	0.0718039	-0.0251243	0.0867617	-0.0367243	-0.0304357	0.282088	0.128761	0.0587847	0.100748	0.0716087	0.0209879	0.0546309	0.18766	0.289839	0.0828635	-0.0281453	0.146749	0.0206321	-0.030963	-0.811768	0.0115532	0.0911492	-0.0240969
Hs.1908	0.0658031	0.0967964	0.0434464	0.0432376	0.0406235	-0.0934962	0.0441807	0.0356694	-0.037698	0.12739	-0.169963	-0.0774067	0.0458133	-0.0490651	-0.13614	-0.0731243	0.0592311	0.0910571	-0.0116364	0.0492914	-0.0646212	0.0448094	-0.147908	-0.0949827	-0.283933	-0.0172718	-0.044597	-0.348743	0.043108	0.0549131	0.0237266	0.0481869	0.0376301	-0.0203621	0.0576492	0.0416362	-0.0689813	0.15979	-0.124785	-0.0553934	-0.831011	0.00426975	-0.163992	-0.0558078	0.0724731	0.0512598	0.0794195	0.0438648	0.00541393
Hs.19126	0.709308	-0.103626	0.128557	0.0965427	-0.0747283	0.0776153	0.00681113	-0.113864	-0.304054	-0.214144	0.335086	0.0951401	0.190988	0.0278662	0.0543491	-0.122012	0.0782084	-0.0146883	0.0884335	-0.00576425	-0.0773541	-0.052983	0.083981	-0.00706733	0.134386	-0.14893	-0.0871091	-0.15987	-0.0902405	-0.0581057	-0.282488	0.122587	-0.493538	0.103459	-0.0813139	-0.0426918	-0.124093	-0.0733323	0.144499	0.192296	0.321009	-0.146854	-0.0916936	-0.0072901	0.0907098	-0.112301	-0.129427	-0.468705	-0.0835641
Hs.191356	-0.0526871	-0.104064	-0.013613	-0.0723747	-0.058068	-0.0598316	-0.0468056	0.17569	-0.00678082	-0.0803805	0.119416	0.713981	0.10163	-0.0826578	0.0550104	-0.223021	-0.0327355	0.0260078	0.0808231	-0.0576486	-0.0531543	-0.0970981	0.0671894	0.057252	-0.0948979	0.117195	0.128855	0.615351	0.506243	-0.0642949	-0.0593908	0.162008	0.073073	0.0942994	0.0140088	-0.0798751	0.089823	-0.0508205	0.302086	0.0482789	0.0742711	-0.400864	0.0866948	0.0576595	0.0501966	-0.0688131	0.0875749	0.0562649	-0.0494562
Hs.191887	-0.0823475	0.0558851	-0.863021	-0.438326	-0.197542	-0.766664	-0.81864	0.0539407	0.0155556	-0.0574744	-0.00462981	-0.133669	0.0540666	0.0441081	-0.101052	-0.169789	0.0407441	-0.0814811	0.0642759	0.0483818	0.0577356	0.062964	-0.10381	-0.165872	0.115841	0.0513775	-0.028116	-0.758994	0.190045	0.0468361	-0.41121	-0.113037	-0.134663	-0.0973769	0.135819	-0.0442547	-0.0841361	0.0356739	-0.150385	-0.0679933	-0.868249	0.360936	-0.00860054	-0.124169	-0.104608	0.0594135	0.061023	0.0296781	-0.0252031
Hs.19236	0.0535934	0.112647	-0.122563	-0.433137	-0.161251	-0.109885	-0.345214	-0.0567178	-0.0579444	-0.0562544	-0.0857715	-0.00340857	0.0881377	-0.105887	-0.0298519	-0.124151	0.0710583	-0.0633385	0.101508	-0.0798806	-0.130184	-0.0837655	-0.0862545	-0.108633	-0.0840839	-0.0680766	-0.0721642	-0.557319	0.0757407	0.141512	0.156856	0.127269	-0.0553918	0.0281229	-0.0349766	0.0633403	-0.0814118	0.139574	0.0636593	0.0894375	0.748118	0.762405	0.279417	-0.0199421	0.71094	0.261004	0.318881	-0.0575905	0.0905433
Hs.19261	0.0620171	0.114227	0.181918	-0.113203	0.242351	0.180361	-0.714641	0.0659453	0.0153734	0.0765897	-0.0931137	-0.0709506	-0.0506487	0.0444245	0.048016	0.0595949	-0.212058	-0.0726654	0.131565	0.0534461	0.24843	0.0872712	0.106266	-0.166689	-0.0598654	-0.0606827	-0.132502	0.0544307	-0.0836608	0.017232	-0.142842	-0.107656	-0.0414086	-0.389238	0.102574	0.0469835	-0.0485536	0.0697496	-0.0835345	-0.167265	-0.0681851	0.0732538	-0.679327	-0.0928133	-0.221725	0.0595543	-0.139098	0.0341631	0.0297597
Hs.192803	0.263078	0.0420209	0.0499386	0.030588	0.0366259	-0.0642553	-0.0621604	0.0293144	-0.0369952	-0.0670077	0.0746236	-0.0593907	0.138355	0.0416537	0.130712	0.0292098	-0.0822742	0.0365679	-0.0247308	-0.0164464	0.119048	0.0216009	-0.0507629	-0.0661563	0.0843197	-0.0100158	-0.0188527	-0.048634	0.0361385	-0.0254928	0.00218975	-0.0479118	0.038324	-0.0545236	-0.0473747	0.038465	0.0383125	-0.0610812	0.0330465	0.0447171	-0.566641	-0.689362	-0.046611	0.0317763	-0.0754345	-0.525731	-0.16291	-0.00316455	0.032736
Hs.192861	-0.0838163	-0.114031	0.03135	0.0148905	-0.0526772	-0.044305	0.0292011	-0.0686787	-0.120097	0.0539272	-0.0610671	-0.0514241	-0.0793958	-0.022368	-0.0816241	0.299271	-0.0595875	0.0417607	0.0545726	0.259294	0.883461	0.020954	-0.0678115	-0.00137014	0.0277148	-0.139873	0.0196506	-0.0568275	-0.0191092	-0.048571	0.0335312	-0.0282962	-0.0519878	-0.0170249	0.0446017	-0.0573967	-0.0138977	0.0260705	-0.702181	0.00248181	0.00757159	0.137367	0.0637359	0.0259983	0.0804649	-0.0196506	-0.0639734	-0.0875476	-0.490086
Hs.192966	0.130675	0.0462535	0.10401	0.173057	0.413059	0.122956	0.0707762	-0.0179782	-0.0208995	0.0138101	-0.01702	0.0441067	0.0163981	-0.0272419	-0.0217931	-0.0344642	-0.0212681	-0.0246782	-0.0372316	0.0439828	0.0329308	-0.0195176	-0.0306008	0.0460319	0.029069	0.0813476	0.0382652	0.130338	-0.026809	-0.0185991	0.00461259	0.0670172	0.0499292	-0.0240673	0.0434125	-0.00448914	-0.0232756	-0.0308415	0.0603434	0.0947607	0.0473139	-0.0343994	-0.00200176	-0.0260944	-0.4627	0.0469787	-0.051316	-0.00438154	-0.237046
Hs.193124	0.054258	0.072695	0.0559703	0.0984365	0.0529569	-0.0359893	0.233995	0.052182	0.0220535	0.0544129	0.0541586	0.0402131	-0.0451608	-0.0804679	-0.0561122	-0.0543742	-0.0450564	-0.0311996	0.259726	-0.0713735	0.285017	-0.00163234	-0.0812583	-0.67023	0.750159	0.0586682	-0.0466908	0.0654136	-0.132524	-0.0664938	-0.0440407	0.102566	-0.103996	-0.0519844	0.050598	-0.0622459	0.067643	-0.0707236	-0.0720422	0.0129367	-0.724799	0.0707087	0.0521833	-0.0414174	0.824093	-0.0499834	0.00323026	-0.165779	-0.143494
Hs.193145	0.0352907	0.027426	0.019196	-0.0306278	0.0367749	0.057339	0.0434313	0.167597	-0.0397742	0.0170092	0.096289	0.0155926	-0.0242968	0.0475939	-0.0308599	0.0203735	-0.0250251	-0.0343962	-0.0237032	0.0265388	-0.0429963	0.0498943	-0.0274143	0.0792099	-0.140253	0.0125963	-0.0455753	-0.0402673	0.0267951	-0.0422301	-0.0214701	-0.0491588	0.00123746	0.00169014	0.0452559	0.0398138	0.0598021	0.0360421	0.0480637	0.045549	-0.33728	-0.0433265	-0.876492	0.0193124	-0.0349759	-0.170972	0.0344822	-0.033657	0.165864
Hs.193163	0.0931762	-0.0451269	0.0982496	-0.10705	-0.163767	-0.100723	-0.601166	-0.142894	-0.245331	0.18229	0.0713117	0.00512798	-0.111013	0.076118	0.0819358	0.655929	-0.0979843	0.169139	0.427507	0.0805184	0.152178	-0.090306	0.123751	0.0872748	-0.168681	0.0830377	-0.108798	0.110493	0.358777	0.0308217	0.0453812	-0.158166	-0.0584118	-0.0300574	0.0182019	-0.0920794	0.0586912	-0.00137648	-0.292041	-0.180514	-0.618066	-0.188056	-0.564446	-0.181274	-0.0804412	0.0741916	0.085543	-0.0644541	-0.00270789
Hs.19317	-0.284606	-0.177918	0.0706684	0.0897952	-0.472931	0.0785305	0.0164203	-0.050257	0.0680346	-0.561574	-0.0242449	-0.185144	-0.369426	-0.766942	-0.114658	-0.2039	-0.152965	0.109387	-0.0594401	0.0308378	-0.102803	-0.0926022	-0.0990752	0.0881292	0.044614	-0.622196	0.0771646	0.0704633	-0.182156	-0.0164117	-0.182995	0.128151	-0.153532	-0.143866	-0.111714	0.0502963	0.0809462	-0.168929	-0.212035	0.298835	0.165882	-0.767831	0.226569	0.383543	-0.0173815	0.208619	-0.111385	0.433944	-0.696947
Hs.193640	-0.0573766	-0.0241676	-0.0769057	-0.0793865	-0.0498602	-0.0761689	0.16924	-0.0308317	-0.0523349	0.085977	0.02041	-0.0160421	-0.0521177	0.0558365	0.0616629	-0.0358705	-0.0330429	-0.0369823	0.0060515	-0.0463157	0.0722594	-0.0516732	0.317851	0.144076	0.00296228	0.0687206	0.0707327	-0.059246	-0.0397373	-0.0823915	0.0305984	-0.0509863	-0.0566562	-0.0555654	-0.0443876	-0.0450678	-0.0497717	0.0732382	0.0150336	-0.0348661	0.916289	0.782144	0.0910537	0.0748461	0.918162	-0.733864	0.0201238	0.0655826	0.0394814
Hs.19368	-0.106866	0.483851	0.00232625	-0.163851	-0.0648673	0.0499975	-0.0736786	-0.0636244	-0.0760828	-0.112563	0.0961936	-0.199436	-0.139778	-0.0458509	0.0881364	-0.0319485	0.0733583	-0.0493301	-0.0407707	-0.0532997	0.00590346	0.0982718	-0.0827751	-0.0765545	0.153909	-0.0620871	0.0434155	-0.0875062	0.062001	-0.0536184	-0.0433911	-0.150696	0.0800869	0.0679004	0.0242838	0.0663687	0.176326	0.0859981	0.129215	0.0478252	0.885057	0.0990652	0.162271	0.280315	0.0732664	0.0890735	0.0749942	0.569048	0.0106463
Hs.193725	0.0962653	-0.0419879	-0.0915049	-0.0338557	-0.118084	-0.092637	-0.0644521	0.0325115	0.0294297	-0.0502914	-0.115716	-0.0808662	0.0926087	0.0641168	-0.103328	0.0698449	-0.340237	-0.0636152	-0.157322	0.0852884	0.000208645	0.114993	0.338918	0.139258	-0.176781	0.0757672	0.129238	0.0608752	0.211079	-0.0620389	-0.0552702	0.0883167	0.0549903	-0.112806	-0.0457944	0.0679014	0.0553213	-0.117896	0.0635827	-0.723554	-0.161012	-0.0070777	0.0587472	-0.0388796	-0.0501979	-0.0578452	0.124944	0.1221	-0.145353
Hs.193852	-0.0725105	-0.0203281	0.0572348	0.0194583	-0.0907301	-0.316667	-0.300421	-0.0972256	0.095204	-0.173944	0.223197	0.0383714	0.751375	-0.0855471	0.0936883	0.0118315	-0.00534478	0.0936309	-0.0781687	-0.0693917	0.0625715	0.705819	0.277735	-0.404197	0.015822	-0.0649921	0.0777402	0.0951127	0.601651	-0.0704886	0.0405455	-0.0765363	-0.109268	0.125769	-0.00264479	0.103683	0.72801	-0.173359	0.0186297	-0.0677164	-0.1273	0.136462	-0.125332	0.127275	-0.109258	0.0878352	0.439851	0.185089	0.189658
Hs.193989	0.0208115	0.236004	0.225243	-0.14449	0.0783491	-0.0859868	0.0846161	-0.0835594	-0.0300639	-0.0722992	0.321929	-0.207491	0.0611245	0.0640801	0.0819363	0.0255702	-0.15448	-0.0934681	0.386302	-0.0655114	0.131643	0.0985068	-0.471	-0.0895127	0.214201	0.0849626	-0.0758676	-0.704569	-0.100368	-0.087693	-0.156643	-0.0857846	-0.200693	-0.233973	-0.0996642	-0.380488	0.0994019	-0.0772703	0.0913999	0.0613564	-0.0753839	0.222368	-0.0389941	0.01408	0.0888266	-0.332281	0.106783	0.26872	-0.00516556
Hs.19413	-0.850498	-0.0904461	-0.0373367	0.0609909	0.0406293	0.040809	-0.00787738	0.0153762	0.0312579	-0.961513	0.00619877	0.027982	0.0216596	-0.0498648	0.0172251	0.0657185	0.0397776	-0.00178564	0.0552178	0.0505985	-0.055007	0.0364415	-0.185557	-0.0474131	-0.0575008	-0.0376188	0.032692	-0.0161073	0.0469366	-0.0148947	0.0424696	0.0158749	0.121917	0.0911356	0.0307666	0.0383234	-0.036669	-0.955089	0.200308	-0.408172	-0.012892	-0.0378345	-0.000521934	-0.0479746	0.0147504	-0.0409478	-0.256015	-0.0577851	0.0192363
Hs.194143	-0.740553	0.0669703	-0.0278701	-0.0318302	-0.0438583	-0.0760918	-0.0434539	-0.064739	0.0635507	0.0426844	0.0901253	0.074916	-0.049991	-0.0953082	0.00838127	-0.784652	0.0805773	-0.0324487	0.153972	-0.0570669	0.384936	0.0549883	0.133778	-0.0589095	0.0799935	0.0872222	-0.0520781	0.0259589	0.0540149	0.0612014	-0.04945	0.0634895	0.0613951	0.0580493	0.0415694	0.0472931	0.0145235	-0.0693482	-0.0394393	-0.0414839	0.708423	-0.0511237	0.0524945	-0.618238	-0.0878447	-0.273411	-0.0798266	-0.0890665	-0.4144
Hs.194148	-0.707667	-0.0594972	0.0237942	-0.0581108	0.0994414	0.106343	0.269405	0.0879605	0.00537735	0.0958336	-0.655154	0.0351503	-0.173577	0.0634808	-0.0131723	-0.0691393	0.0984625	0.129949	0.158789	0.0703499	-0.0949098	-0.00666906	0.108331	0.0882644	0.0969606	-0.0248375	0.0326812	-0.108621	0.146683	-0.0123224	0.133009	-0.0343811	-0.222049	0.0830902	-0.0075952	-0.0774272	0.0510032	0.0299625	-0.0587258	-0.0232738	-0.227672	0.0913426	-0.518126	-0.0762379	0.202267	0.645931	-0.108886	-0.0916069	0.27124
Hs.194562	-0.0607305	0.236866	0.352449	0.0720483	0.0648816	-0.166922	0.0957589	-0.00788454	0.0601771	-0.0808287	0.0917512	-0.0246162	-0.00549653	-0.0575364	0.0346817	-0.087325	0.224524	0.0472479	-0.0477232	0.027953	0.139842	0.0166854	0.0944284	-0.702322	0.0679659	0.508711	-0.0464265	0.0823296	0.00314765	0.0470556	0.0577343	0.0168689	-0.610597	0.0673681	0.0847947	-0.0784963	-0.0989905	0.0908139	-0.0775745	-0.0807302	0.106947	-0.291121	-0.0568188	-0.110272	0.119973	-0.191065	0.0815819	0.0608652	0.0567221
Hs.194625	0.00415372	0.0425058	-0.197633	-0.0927483	0.065975	-0.218473	0.156783	-0.1542	-0.124072	-0.0474082	-0.601836	-0.133398	0.0874403	-0.197685	-0.654499	-0.411273	0.0416292	-0.0515326	-0.0256674	0.0649154	-0.28066	-0.397697	0.0547478	0.0932986	0.0808194	-0.119113	0.0687424	-0.292963	-0.176429	-0.0714865	-0.13316	0.107987	-0.388114	-0.295284	0.160967	-0.531849	0.0548613	-0.15274	0.0216222	0.0240242	-0.293966	0.130181	-0.0882369	-0.686409	0.0993592	0.153256	0.0294878	-0.156567	0.0392539
Hs.194638	-0.0236496	0.0172266	-0.0447716	-0.060712	-0.0621651	-0.220336	-0.0780173	-0.0233665	0.194746	0.0381183	-0.0612675	0.0803843	0.0372727	0.0625641	0.0362166	-0.0625816	-0.0594724	-0.0308611	0.0458743	0.0636845	-0.0701564	0.0582176	0.0798628	0.0564417	-0.172267	0.25233	0.0254529	-0.0379873	0.0631134	-0.0101989	-0.0593267	0.0868986	0.0465192	0.102554	0.734021	0.0708666	0.087003	-0.0446415	0.00300373	-0.0579057	-0.125808	0.730248	-0.221219	-0.175228	-0.0977152	0.134024	0.1002	-0.738581	0.0623307
Hs.194657	-0.101498	0.0845274	-0.0475768	0.292357	0.398834	-0.150098	0.17416	-0.109712	-0.0774136	-0.0874791	0.0144007	-0.0300326	-0.140484	0.209876	0.0394311	0.0950266	0.0648953	-0.224159	0.0618072	0.142783	-0.112443	0.0771474	0.0893036	0.267018	0.0815933	-0.0394616	0.0831789	-0.438709	-0.693049	-0.199225	0.00428442	0.0760459	-0.222291	-0.100114	-0.0465865	-0.329261	0.0877263	-0.128629	0.205334	-0.05527	-0.114631	-0.338925	0.653164	-0.523619	0.107893	0.0527461	0.0984159	0.0612531	0.122082
Hs.194662	-0.675488	-0.149756	-0.120712	-0.220929	-0.199763	-0.544708	-0.0309111	-0.0424558	-0.0806184	0.210293	-0.0476128	-0.0706675	-0.0492933	-0.130625	-0.0201342	0.0779397	0.0656131	0.116027	0.0806619	0.00621792	-0.171165	0.0699197	0.0502217	-0.0806065	0.0457205	-0.123437	-0.0820021	0.025965	0.0963094	0.0463976	0.0644021	-0.320624	-0.052038	-0.0818792	-0.358829	0.0496768	0.0699098	-0.173928	-0.134051	0.343653	-0.116199	0.160702	0.104811	0.0917205	-0.110693	0.10998	0.0563767	-0.0634688	0.0703792
Hs.194673	0.0898205	-0.137869	0.000818551	-0.185494	0.0982768	-0.36008	-0.526177	0.176092	-0.110223	0.12842	-0.0692573	-0.00167825	-0.0695571	-0.120162	0.0507335	0.0750534	-0.0921171	0.0815171	-0.122884	0.0111583	0.0819839	-0.0941686	-0.112002	-0.139523	0.7328	-0.214153	-0.118999	0.0698808	0.0744738	-0.0125101	0.00603296	0.401411	0.0695884	-0.0283377	0.119956	0.224642	-0.23246	-0.10189	-0.0646839	-0.127834	-0.482968	0.148709	0.0327561	-0.308289	-0.227357	0.0100234	0.0678139	-0.0860079	0.114045
Hs.194772	-0.129172	0.0212443	-0.0333337	0.0329696	-0.0915148	-0.159679	-0.206005	-0.0616041	0.0102943	0.0297272	0.0670404	0.0312786	-0.0544307	0.05477	0.0410149	0.03591	0.0288155	0.0040639	0.260452	-0.0371313	0.725916	0.0358414	0.0405901	-0.0370591	0.0706125	-0.0572308	-0.096258	-0.132189	-0.0491103	-0.0476543	-0.642894	0.03066	-0.055588	0.028874	0.0054784	0.0984928	0.0500579	0.0147753	-0.103604	-0.104812	-0.04524	0.0314686	0.0538021	0.0271877	-0.00203382	-0.166608	-0.052787	-0.265647	-0.0702946
Hs.195175	-0.0397062	-0.0171196	0.0647285	0.0512058	0.0383514	-0.021195	0.038541	-0.039725	-0.0384592	0.0376753	0.0239727	-0.0441088	-0.0398382	0.0313292	-0.00201393	-0.0935661	0.0134212	0.0382954	0.0362405	0.0361884	0.368182	0.0684574	0.0159343	-0.859496	0.0575553	-0.00979276	-0.0149811	0.0404784	0.0395351	0.0613297	0.0311301	-0.0114278	0.0177492	0.0476905	0.0190765	0.0446331	0.0500293	-0.0572477	-0.0756656	-0.113286	-0.947909	-0.0745671	-0.0456112	-0.427337	0.0416449	-0.051021	0.0338577	-0.0364908	-0.516342
Hs.195464	-0.240066	-0.193063	-0.0864677	-0.387702	-0.712765	-0.161426	-0.323018	-0.0693246	-0.0433011	-0.0667087	0.116936	-0.0942377	-0.0882362	0.0948554	0.0603025	0.733951	-0.068807	-0.0816549	0.105196	0.00862674	-0.0421961	0.0990413	0.0101307	0.0264435	0.0453947	-0.143819	0.0374365	0.229858	0.01467	-0.0727202	0.0556889	-0.0588868	0.0634933	-0.0761367	-0.0780351	0.0491955	0.0912325	0.00342462	0.135336	-0.0558882	-0.0513662	0.0879326	0.0339346	0.120265	0.0601835	-0.0848965	-0.0442401	0.0439508	0.0216661
Hs.19561	0.0498726	0.0889222	-0.0394432	-0.0551576	0.067999	-0.0485081	-0.0797083	0.0547676	0.0231189	-0.0397771	0.0189509	-0.0294586	0.118418	-0.012852	-0.0389256	-0.0132377	0.0708324	-0.0515915	-0.0843002	-0.0477493	-0.0354552	-0.0403479	-0.0352231	-0.0080068	0.0366311	0.0966119	0.00111755	-0.0377217	-0.0426425	-0.0150205	-0.0396605	-0.0259177	0.0459151	-0.00802715	0.0581142	0.0505183	-0.0328313	0.054273	0.0362861	0.0637764	0.0767308	0.626	0.684303	0.168867	0.72277	-0.728256	-0.0986572	0.00475703	-0.856846
Hs.1957	0.102318	-0.000367399	0.0530025	-0.0500536	0.0443881	-0.0208087	0.182465	0.130479	-0.0916993	-0.0237158	0.0311234	0.0754842	-0.024578	0.00700166	-0.000576955	-0.0600525	-0.0251406	0.0426732	-0.000675604	0.0522329	-0.0878973	-0.0498019	0.0611985	-0.0390094	-0.192476	0.0495821	0.147125	-0.0129775	0.0511012	0.0525641	-0.0248813	0.0504538	0.0115076	0.0617842	-0.0258462	0.0549281	-0.0919903	0.0373653	-0.0231412	0.179832	-0.867978	0.0128548	0.0856878	0.0524235	0.103734	-0.0093602	0.542286	0.117225	0.0503144
[truncated: 1,773 more rows]
[truncated: 9 more columns]
