# Supplementary material for: Prognostic meta-signature of breast cancer developed by two-stage mixture modeling of microarray data
Source: BMC Genomics. 2004 Dec 14;5:94. doi: 10.1186/1471-2164-5-94 (PMC544889; doi:10.1186/1471-2164-5-94)
Supplement: Additional File 2 — POE imputation of the van't Veer data. The excel file contains a table of imputed signed probability matrix transformed from the van't Veer et al. study data (2,555 times 78 in dimension). [file 1471-2164-5-94-S2.xls]

## Sheet: POE_van't Veer
UnigeneID	sample1	sample2	sample3	sample4	sample5	sample6	sample7	sample8	sample9	sample10	sample11	sample12	sample13	sample14	sample15	sample16	sample17	sample18	sample19	sample20	sample21	sample22	sample23	sample24	sample25	sample26	sample27	sample28	sample29	sample30	sample31	sample32	sample33	sample34	sample35	sample36	sample37	sample38	sample39	sample40	sample41	sample42	sample43	sample44	sample45	sample46	sample47	sample48	sample49
Hs.100016	0.0497083	-0.0943023	0.0883779	0.065673	-0.0178024	0.02627	-0.0392729	0.0459279	0.0589914	0.148078	-0.0934801	-0.391964	-0.0343584	0.404367	-0.0358168	-0.0257695	-0.0329633	-0.00551302	0.285156	-0.0755937	0.0645864	-0.0106081	0.0838769	-0.0413204	-0.0564959	0.0522171	-0.0426961	-0.0395929	-0.0378523	0.0512224	0.232934	0.0727293	-0.0387253	0.0716609	-0.0390683	0.108141	0.0463628	0.0656255	-0.0490902	0.0749238	-0.0442406	0.0552308	-0.0928396	-0.449061	0.049181	-0.0382745	-0.0810162	-0.0695525	-0.0423862
Hs.100030	-0.00575227	-0.0067662	-0.00196687	-0.0060003	-0.00646489	-0.00849082	-0.00180946	-0.00765076	-0.0109584	-0.00760009	0.169895	0.168735	-0.010042	0.0379267	0.00170358	0.0696806	0.0481154	0.0335802	0.0716796	-0.00704055	-0.00817611	-0.00214524	0.672145	0.186188	0.0359992	0.0270987	0.00229677	0.0818364	-0.00528026	-0.00748236	0.0311265	0.0395237	0.0287936	0.0198778	0.0165607	-0.00613258	-0.0263811	-0.00701079	0.0903269	-0.00575557	0.289819	0.0624018	-0.00586307	-0.0104215	0.0365521	-0.00835939	0.00503582	0.0340281	0.0346647
Hs.100090	-0.115006	0.0610259	0.17516	-0.297051	-0.0471233	0.00170117	-0.00269508	-0.0719044	-0.0643785	-0.035153	0.0546456	-0.0467673	-0.181518	0.0572809	-0.125645	-0.0652667	-0.0361835	0.149614	0.0298345	-0.0390238	0.0413647	0.0408698	0.31612	0.0260566	0.0198807	0.140509	-0.0418785	-0.051519	-0.044336	0.0113609	0.0977742	0.0785868	-0.0413411	0.118157	0.0696043	-0.0439712	-0.220589	0.146401	0.0821169	-0.0480706	0.1225	0.0142924	-0.0406549	-0.0578935	0.106399	-0.060298	0.484202	-0.0061717	0.238379
Hs.10029	-0.0602603	-0.0866386	-0.004855	0.0772236	0.0141176	-0.323569	-0.0320828	0.254975	-0.0474782	-0.08845	0.0361624	0.019127	-0.084748	0.118004	0.682781	0.0114127	-0.027545	0.0276045	-0.0473816	0.128975	-0.0265945	0.0597285	-0.0417291	0.00610198	-0.035546	-0.00608504	-0.0421578	0.0426318	-0.0222055	0.00994985	0.048608	0.024536	-0.0520703	0.0812791	-0.0285477	0.0743088	-0.359608	-0.0581805	-0.0946516	0.072814	-0.000950596	-0.0400942	0.0778711	0.215174	0.0529875	-0.0366698	-0.0329635	-0.00887684	-0.0382891
Hs.100293	-0.0839491	0.0701941	0.0744237	0.141547	0.0769039	0.0544149	-0.0609798	-0.268969	-0.0813981	0.106276	-0.0524019	-0.0607528	0.0466313	0.288161	-0.038672	0.047486	0.507722	0.0653194	0.213548	-0.0227113	0.603063	0.0767854	0.0686873	-0.0200539	0.0616257	0.0283704	-0.0486147	-0.0906181	-0.627834	-0.0531687	-0.150371	-0.138165	0.026064	0.0528037	-0.0961709	-0.219621	-0.592326	-0.0437693	0.150691	-0.0282218	0.32523	-0.0519284	-0.0119613	0.0712567	0.00916729	-0.108412	0.0781527	-0.0085842	0.098951
Hs.1004	0.0486501	0.0561469	-0.396858	0.00438438	0.000996525	0.0715095	-0.0290225	0.0471778	0.0477616	0.0456117	-0.0798009	-0.0302225	0.0500341	0.00783435	-0.0229396	-0.0520295	0.0701926	-0.0462888	0.0636224	-0.0592467	-0.0373178	-0.0765918	-0.0619355	-0.0604996	0.0481377	-0.0448274	0.0411569	-0.050747	0.745567	-0.0439641	-0.0456366	0.0011236	0.0599405	0.0432494	0.0685743	-0.0460142	0.732786	0.122918	-0.014737	0.0238724	0.156563	-0.0325532	-0.0318189	0.0371218	0.0768027	0.117307	0.0848805	0.128554	0.276911
Hs.100469	0.217134	-0.0103097	0.14882	0.0832992	-0.172155	-0.0343179	0.0495896	-0.0198567	0.0863604	0.0987449	-0.0392989	-0.137934	0.144438	-0.039066	-0.069855	-0.0526896	0.162936	0.0512888	0.0646956	-0.0514208	0.0567992	-0.0451174	-0.0245356	0.0510131	0.0284797	-0.0106486	-0.0421436	-0.0389351	0.082506	-0.0626774	-0.0386489	-0.145201	-0.41327	0.0551653	0.0600709	-0.0510315	0.40726	-0.0295974	-0.0353903	0.0698431	-0.0769331	-0.021138	-0.0407779	-0.0432757	0.212811	-0.0139867	0.0145233	0.0456577	-0.0632481
Hs.100555	0.0109034	0.0526059	-0.0538018	-0.520939	0.00425858	-0.0511128	0.0460374	-0.0131454	0.0250914	-0.259913	-0.0469389	0.0377754	-0.304274	-0.180351	-0.0281459	-0.03875	-0.0750864	-0.0421221	-0.0527949	0.0487342	-0.0631179	0.0862036	0.0428915	0.074395	0.0678929	0.0508798	0.0727836	0.0680344	-0.0737162	0.0100351	0.111539	0.0260192	0.0340527	0.0483364	-0.113204	-0.0642497	-0.0577342	0.0292753	0.055777	-0.0703455	-0.0463599	0.0410766	-0.0936231	0.517874	-0.317685	-0.0670909	-0.18568	0.081837	-0.187106
Hs.100602	0.0136083	0.144699	-0.0860044	-0.0350913	0.0384856	0.011848	0.0374656	-0.269189	-0.0232234	0.0770845	-0.0318428	0.060541	-0.0189531	0.0418655	0.0605972	-0.0388526	0.17182	0.0495472	-0.00429736	0.0453695	0.0492298	-0.0405804	0.029098	0.0918103	0.110658	0.0415802	0.0350549	-0.128732	-0.0211189	-0.0667499	-0.0224525	0.0374324	0.0546894	-0.024943	0.0411462	0.0288429	-0.17942	0.0690752	0.0666464	-0.0259178	0.037063	-0.0208651	-0.107031	-0.0222958	0.053919	0.0394947	0.0576417	0.00177786	0.270705
Hs.100641	0.400016	0.0450081	0.142984	0.0431623	0.0173105	0.034173	-0.011775	0.0390639	-0.0111564	0.0418953	0.0447407	-0.0393808	-0.0287242	0.105009	-0.013141	0.03295	0.0360538	0.153659	0.0623379	0.00418166	0.0380625	0.0646889	0.00882797	-0.0143155	-0.00727716	0.0433924	-0.00253763	0.097087	-0.0775654	-0.011329	0.0249679	0.0345216	-0.0112142	-0.011464	0.0507399	-0.0102836	-0.0158646	0.25221	-0.0123884	-0.00621058	0.00743267	0.000601264	-0.0108726	-0.0264227	0.115513	-0.0341852	-0.00181863	-0.012493	0.0765319
Hs.100669	-0.00572971	-0.011886	-0.0072479	-0.00876578	0.676446	0.0223816	-0.0134211	0.0204682	0.205905	0.0232325	0.0302012	-0.0816207	0.141642	0.0423593	-0.99936	-0.0086729	-0.00860453	-0.0153261	0.101866	-0.0124645	0.02667	-0.0382495	0.0360571	-0.0110355	-0.0119617	-0.0106929	-0.0143799	0.0608281	0.132752	0.0383508	0.0266558	-0.0141001	-0.0144083	-0.00862113	0.000483103	-0.00909408	0.044964	0.0392728	-0.00822993	-0.00434415	-0.00265883	0.0260983	-0.00555116	-0.0391079	0.107678	0.0404199	0.0298285	0.00437427	-0.00704259
Hs.100724	-0.0509759	0.073699	-0.0595312	-0.231256	0.0878856	0.0525211	-0.0614351	-0.0587382	0.0521425	0.0457859	-0.05706	-0.0772202	-0.0960406	0.0995942	-0.259314	-0.0438917	-0.0508826	-0.0385902	0.0242562	-0.0904515	-0.0525541	-0.102413	0.144035	-0.186546	0.0397407	0.11396	0.120434	0.173968	0.159368	0.0562976	0.0283563	0.0624337	-0.0735374	0.138971	-0.0563795	0.259598	-0.385312	0.326005	-0.0558166	-0.0591269	-0.25031	0.0372113	-0.0144351	0.0495158	-0.101864	-0.0314535	0.0200108	-0.0586812	-0.0808329
Hs.10094	-0.0481693	-0.0590394	0.0515755	-0.0736962	0.0471995	-0.0670627	0.0706151	-0.106832	0.0425062	0.0509661	-0.0638212	0.675656	0.0536139	0.0799185	-0.192378	-0.0562109	0.293283	-0.123378	0.421186	-0.0633538	0.0672057	0.0489661	0.0490371	0.0793492	-0.0931686	-0.0608668	0.0498243	0.078193	0.0832048	-0.0764602	0.0172757	-0.0726565	-0.0518954	-0.623609	0.0726909	0.0656895	-0.36591	-0.055193	0.0719776	-0.0656782	-0.0990516	0.0954894	-0.400224	-0.0581555	-0.0739417	0.0345633	0.0698409	-0.0275168	-0.0989664
Hs.100955	0.393966	-0.0308898	-0.145815	-0.241487	0.199982	0.111676	0.190663	-0.0399375	-0.0344865	0.329246	0.221843	-0.0325887	-0.0560928	0.0843828	-0.0161415	0.1428	0.0922078	0.155493	0.0409397	-0.0410998	0.100836	-0.034603	0.0983618	-0.0489362	-0.041327	-0.0272078	0.407235	0.0834205	-0.0170339	0.67186	0.0844514	-0.0881184	0.176371	0.0941409	0.0660566	-0.034705	0.65916	0.107978	0.220432	-0.0193939	-0.0396043	-0.0299274	-0.0115759	-0.0343918	-0.0303789	-0.037784	-0.00744466	-0.0668923	-0.044739
Hs.100980	-0.00488648	0.0288507	-0.0043772	-0.027576	0.026135	-0.00406213	0.0252097	0.036201	-0.00787196	0.0089345	0.200029	0.0235801	0.000976018	-0.00410701	-0.00434093	0.82043	-0.00373881	-0.00480451	0.0449407	-0.00500344	0.0115624	-0.00390924	0.0277492	0.0123666	0.0393999	0.00127661	0.02587	0.0245196	-0.00943366	-0.00170868	-0.00941595	-0.00524487	0.0251806	0.828693	0.00805286	0.00345534	-0.0292328	-0.00436904	0.0308629	0.00478435	0.0358766	0.00123473	-0.00630126	0.0231312	0.0517879	0.0288787	0.0318079	0.053448	0.0378801
Hs.101025	0.0513781	0.0491044	-0.111004	0.0111445	-0.10525	0.0737257	-0.0990115	-0.474278	-0.0845706	0.0562511	0.0534086	-0.266403	-0.0617007	0.0618779	0.0162594	0.0669707	0.075203	-0.009309	0.0348505	-0.298157	-0.000999024	0.0720429	0.108954	-0.146008	0.0232498	-0.0189815	-0.0312395	0.094264	-0.143913	0.044704	-0.149319	0.101127	0.0644261	0.331166	0.0429303	-0.0701983	-0.33583	-0.0709567	-0.166619	0.0249234	0.0963252	0.0397913	-0.105006	-0.330246	0.0335451	-0.0667389	-0.170495	-0.474158	0.0577656
Hs.101047	-0.00306297	0.0582762	0.0636026	-0.0367954	-0.0304315	-0.0353783	0.0675695	0.343586	-0.0344329	0.0566968	-0.0109194	0.042385	0.185408	0.0466598	0.345145	0.0351983	0.103369	0.0453939	0.0577978	-0.185776	0.054227	-0.0387335	0.0358362	0.215818	-0.0599881	-0.0258581	0.0710904	-0.0327869	-0.0453099	-0.0380728	0.022162	-0.0431746	-0.0367704	-0.140561	-0.0599484	-0.037624	0.0797848	0.0389423	0.697828	-0.0563627	-0.0751616	-0.0075353	0.0495375	0.116727	-0.15567	0.046392	-0.0214744	-0.0413069	0.0618526
Hs.101299	0.0611047	0.034206	-0.086986	0.354206	0.0448527	-0.0371608	-0.0993108	-0.0461972	-0.0580703	0.0356884	0.0298981	-0.0643845	-0.252758	-0.122173	0.069108	-0.0467464	-0.0321092	0.0443492	-0.0334893	-0.0375327	-0.0563353	0.0428647	-0.0227563	-0.0469099	0.0227472	0.0202242	0.091663	0.0856925	0.00825246	0.0350838	0.0275676	0.0672165	0.0571288	-0.0349177	0.0309725	0.0377611	0.742373	0.0343933	-0.0391771	-0.0383811	0.0322525	-0.0499758	-0.0391842	-0.0331533	-0.0814838	0.032585	-0.168345	0.0504938	0.0445373
Hs.101359	0.0614503	-0.0174572	0.0834562	0.0457046	0.527308	0.0493209	0.183163	-0.0228536	-0.00105875	0.0506257	0.049801	-0.0243507	0.111946	-0.0475165	-0.0109944	0.0770266	0.197801	-0.068533	-0.0286261	-0.0231303	-0.0696532	0.132164	-0.783422	0.0554528	0.0186908	0.0432662	-0.0261139	0.0316564	-0.0143671	0.0876851	-0.0162949	-0.016181	-0.0286433	0.0399743	-0.0201334	0.0359274	0.700701	-0.0890521	0.0173698	-0.00772485	-0.0253211	-0.0154886	-0.00561383	-0.13016	-0.0181048	0.0663895	-0.0448111	0.0452384	-0.019026
Hs.101382	-0.0330821	0.354478	0.0351899	-0.0395371	-0.002	-0.0319931	0.0381369	0.34359	-0.0326709	-0.022133	-0.0353851	0.0426503	-0.0399494	-0.0451823	-0.0354832	-0.0260746	-0.0334945	0.0389013	0.0228565	0.422708	0.0466758	-0.0241569	-0.409361	0.838826	0.0366681	0.0580181	0.0540492	-0.0344084	-0.00341854	-0.0354057	-0.0106038	-0.0356358	0.135835	0.0337325	0.0257531	0.0492707	-0.00572023	-0.0265078	-0.0355544	-0.0199454	-0.0737404	-0.0325883	0.0929328	0.0634535	0.222558	-0.0350268	-0.0249372	-0.032389	-0.053736
Hs.101408	0.177085	0.0091888	0.0626695	0.028401	-0.0378763	0.0762449	0.05017	-0.0774885	0.0768452	0.128361	-0.0514068	-0.686696	0.325295	0.140394	-0.0483459	-0.228389	0.0524924	0.0223434	-0.0103585	0.153643	0.0717817	-0.210807	0.293545	0.0624704	0.050712	0.0401169	-0.0517081	0.0269495	0.0731847	-0.0314527	0.0239214	0.0947999	0.0957333	0.273551	0.186519	-0.0304316	0.0782357	0.00996039	-0.0426694	0.0429976	0.11048	0.0300245	-0.0467128	-0.0394788	0.294293	-0.0180436	0.0625355	-0.0379985	0.0472903
Hs.101414	-0.0354197	0.0742248	0.0182678	-0.392666	0.110922	0.03493	0.0487168	-0.0422744	0.0497386	0.229946	-0.0472658	-0.247735	0.0386591	0.0311601	0.039388	-0.0311105	0.41779	0.0306567	0.79196	-0.0934624	-0.0348921	-0.0380071	0.0435576	-0.0713117	0.0556946	-0.0350417	0.0424724	-0.0369659	-0.119655	-0.0325173	-0.150918	-0.114504	0.0367928	-0.0431281	-0.033385	0.13031	0.860993	-0.0172278	0.0329556	0.0245149	0.121834	0.0433445	0.0071476	-0.131886	0.0462677	0.0137634	0.0194243	0.0240218	0.037086
Hs.101657	0.0114444	-0.0425893	0.0102287	0.00883682	-0.0689124	0.01951	0.116955	-0.0741632	-0.00697727	-0.0283718	0.0410697	-0.025316	0.102993	-0.02767	-0.0499352	0.0326196	0.409849	0.0486769	-0.177608	-0.0282488	-0.0499933	0.00923955	-0.059518	-0.244055	0.0322012	0.0414764	-0.0337837	0.0304446	-0.0307629	0.0289035	0.0358824	-0.0353147	0.0326943	-0.0637119	0.0224769	-0.03527	0.217638	-0.0318559	-0.0477657	-0.000451743	-0.0331714	0.0159536	0.0241707	-0.0492683	0.00681016	-0.0361758	-0.0174154	-0.033675	-0.0242946
Hs.101813	0.112616	-0.0324292	0.170587	0.074691	-0.0138861	0.00848671	-0.0273521	-0.0228635	0.0685957	0.606034	0.0746319	0.0944359	0.117201	0.011228	0.275233	0.0215604	0.0699134	-0.0170809	0.0612897	-0.0777535	0.235293	-0.0244488	0.117589	-0.0224035	0.129498	0.0111433	-0.0165132	-0.0202114	0.0695775	-0.0371438	0.203153	-0.0182797	-0.0377645	-0.024813	-0.0122328	0.0285964	0.097169	0.131397	-0.025932	0.496019	0.00345243	0.0571924	0.496663	0.0654555	0.68399	0.0828579	0.0576446	-0.0279005	0.221584
Hs.101821	-0.0433577	0.0448729	-0.0521858	0.0398544	-0.0902882	-0.0175531	0.0536087	-0.11646	0.074315	-0.0446399	-0.0575066	-0.106056	0.0919931	0.214634	-0.0586479	0.0520323	-0.0398881	0.0674574	-0.00494703	-0.289096	0.0632526	0.161948	0.234608	0.0140816	-0.0563624	-0.00397651	0.0630777	0.0740858	-0.0464868	0.0404869	0.0705777	0.0336714	0.0463652	0.145707	-0.156355	0.043664	0.0538589	0.205952	-0.0501438	-0.138827	0.113856	0.138192	-0.0806214	-0.0401359	0.0408492	-0.052717	0.11815	-0.0557926	-0.0477943
Hs.101842	0.299838	-0.0231049	-0.0309974	0.0906305	0.0409116	0.104983	0.0414569	-0.0421539	-0.0429505	-0.0264628	0.186634	-0.0258142	0.0540696	-0.033061	-0.0260849	0.0523134	-0.00863737	-0.0415126	0.0447515	-0.153355	-0.06056	-0.0371488	0.0364905	-0.110499	-0.039944	0.050842	0.0415264	-0.000162475	0.0815392	0.0352902	0.0467076	-0.0669235	0.0647133	-0.0577133	-0.0248333	0.0655888	0.724346	-0.0311691	0.106452	-0.0260493	0.0371646	0.0441637	0.0500011	-0.0261328	-0.0531784	0.0647012	-0.0410416	0.00203708	0.064137
Hs.102122	0.0341085	-0.014143	0.00199631	0.0211696	-0.0190997	0.0346248	0.0414586	0.0391215	-0.00879717	-0.0207718	0.0402174	0.0410052	0.0319786	0.0317814	0.0206924	0.0398261	-0.222047	-0.0102564	-0.673032	0.0196834	-0.0624201	0.0332822	0.842286	0.0427499	-0.0147204	-0.0205449	-0.660107	0.884206	0.0546363	-0.0108289	0.0220882	-0.0146101	-0.0171631	0.693489	-0.00164354	-0.00872352	0.136363	-0.012351	0.0382603	0.0234343	0.0367234	-0.0422215	0.0213177	0.103626	0.0524277	0.0154689	0.0336854	-0.0118988	0.0340898
Hs.102135	-0.0100121	0.067304	0.723985	0.700755	-0.0312822	-0.0150403	0.0731279	0.815211	0.122433	0.617296	0.471189	-0.0459882	0.671531	-0.0143023	-0.0288242	0.35897	0.0812133	0.19207	-0.0384234	-0.029177	0.109212	-0.0271106	-0.00485576	-0.0361271	-0.0305897	0.0447581	-0.00717967	0.0905578	-0.026001	-0.0212449	-0.0589641	0.0400774	0.0227314	0.0995575	-0.0691114	-0.0572196	-0.0291016	-0.0263811	-0.0286476	0.791943	-0.0351722	0.0715297	-0.000756893	-0.0421608	0.00131546	-0.0660515	-0.009864	0.0264236	-0.0550824
Hs.102171	-0.028437	0.0194315	0.0612152	-0.0797503	0.032535	-0.0438085	0.0920633	-0.1018	0.0872655	0.107586	0.0471052	-0.0617777	0.0586259	0.110323	-0.0356934	0.108055	0.467016	0.0591477	0.121218	-0.0375552	0.237915	0.0211347	0.0268697	0.084445	-0.0621998	0.102481	-0.032688	-0.0402928	0.0853006	-0.0912306	0.0192577	-0.0338222	-0.0281791	-0.165308	0.299039	0.090548	-0.0855502	-0.04441	0.584924	-0.041446	-0.0220656	0.00779446	-0.0356553	-0.0568151	-0.0450378	0.160354	0.292218	0.0809526	0.0438514
Hs.102267	0.0551029	-0.000704809	0.0821823	-0.0988757	0.059697	-0.0046506	0.0516776	-0.0329565	0.0535079	0.032137	-0.0335384	0.717917	-0.0417442	-0.0153458	-0.0364179	-0.0251819	0.0603614	0.0385258	0.0631299	-0.0265303	0.0538019	-0.0324132	-0.0372417	-0.0278746	-0.0569298	0.0789205	0.00937467	-0.473743	0.0397142	-0.0195574	0.0178644	0.0371763	-0.0376107	-0.210438	0.0426329	0.0451022	-0.0520263	-0.0300554	0.0891589	-0.0314472	-0.0373777	0.0471747	-0.0278635	0.151603	-0.0515125	0.136945	-0.0352582	0.074733	-0.0370787
Hs.1023	-0.0302022	-0.0451533	-0.038136	0.0468781	-0.0473365	-0.0579928	-0.0471171	-0.0478297	-0.0273767	0.00733801	0.0242265	-0.01529	-0.035498	-0.0805829	0.00657023	0.0325726	-0.0262214	0.0328144	-0.0503336	0.110266	-0.0361535	-0.0598361	-0.0915477	0.0431921	-0.0348553	-0.0782571	0.0372958	-0.0486687	-0.106518	-0.0873604	-0.423453	-0.0477039	0.106315	0.0395582	0.0346415	-0.0517146	0.0339955	-0.0456067	0.0124377	0.0314654	-0.0357334	-0.0940078	0.173079	0.0978493	-0.00533734	-0.0150811	-0.0468792	0.0588693	0.0356911
Hs.102308	-0.056199	-0.136376	-0.0329818	-0.0894206	-0.0451893	-0.0463106	0.0228947	-0.0109733	0.0154377	-0.0802634	-0.0352541	-0.0344171	0.0245556	-0.0108796	-0.0735664	-0.036574	0.0292188	0.024165	-0.0400533	0.0151207	-0.0433012	-0.164995	0.861078	-0.0596375	0.0107275	0.0237653	0.0238441	-0.0264713	0.264594	0.0323145	-0.0319766	-0.182259	-0.256097	0.0516872	-0.04453	0.0331518	-0.272716	0.0500421	0.965499	-0.0145178	-0.0941769	-0.0590587	-0.0309217	-0.0144779	-0.0114437	0.0183692	0.0257791	-0.0506037	0.0193593
Hs.102447	0.0717277	-0.0918916	-0.0455616	-0.0305915	0.048794	0.049412	0.0863317	0.0912361	0.103181	-0.0488953	-0.0624141	-0.0757509	0.0596959	0.0487134	0.0286348	-0.0969085	-0.0262136	0.0352989	0.0518243	-0.0418431	-0.0491012	0.044138	0.0453647	-0.028432	-0.046582	0.0313908	-0.0221636	0.392463	0.248811	0.0388472	0.0554604	-0.0464765	-0.0367587	0.0293149	-0.177252	0.0468388	0.687578	0.0620199	0.0428671	-0.0331445	0.193424	0.0484211	-0.218042	-0.0260569	0.152924	0.0489712	0.133375	0.0729521	0.069671
Hs.102456	-0.0190211	0.0585025	-0.0160305	-0.0231691	0.0469601	0.0331363	-0.0150916	-0.0247102	0.0259704	-0.00415944	-0.0236572	0.0241879	-0.0195861	-0.0134243	-0.0165779	0.0358187	0.0309135	-0.0492691	0.0443612	0.176695	-0.0204671	-0.0168589	0.0280506	-0.0648024	0.0421945	0.0373655	0.0334379	-0.0283127	0.0335744	-0.035662	-0.0247508	0.0576027	-0.0195502	0.513207	0.0240883	-0.0178368	-0.978263	0.0375023	0.0356529	0.0873859	-0.016749	-0.025305	0.0348743	-0.0594758	-0.0217861	-0.0600728	0.0299629	0.118092	0.019215
Hs.10247	0.0837362	0.255227	-0.138826	-0.0476942	0.108584	0.0950443	0.105034	-0.0347247	-0.0119845	0.0244291	0.101233	-0.500552	-0.0423833	0.0321993	0.0435025	0.0560161	-0.0860059	0.0869487	0.0256193	-0.22618	0.0205869	-0.00489551	0.188609	-0.342569	0.0610972	0.232477	0.056565	0.0221848	-0.040639	0.0665559	0.0367927	0.40773	0.0680413	0.0448587	-0.143873	-0.0610697	-0.119947	0.169041	0.0484828	0.077067	0.277518	0.0577395	-0.0482227	-0.0785644	0.00992799	0.102283	-0.136201	-0.106436	-0.0705824
Hs.102867	-0.047435	-0.0649531	-0.00696008	0.175092	-0.0628336	-0.0343777	0.0894012	-0.035058	0.0727508	0.115598	0.0702039	-0.0489095	0.378171	0.06035	-0.0179221	-0.0164969	-0.0360101	-0.0390247	-0.000660736	-0.0366912	0.00790425	0.206652	-0.0327629	0.0760043	0.698132	-0.0230772	0.0795746	0.0790409	0.0728784	0.657037	-0.0380632	-0.0672043	-0.23775	-0.360186	0.110292	0.0668562	-0.194099	-0.0194504	0.0286184	0.390285	-0.0900748	-0.0339871	0.656209	-0.0455807	0.127465	0.048957	-0.0352474	0.0627062	-0.0289919
Hs.102948	-0.0402512	-0.00664798	0.0697647	-0.167322	-0.0380367	-0.0389212	0.0676805	-0.0484274	0.0368714	-0.0358969	-0.0359543	0.100069	-0.0100228	0.0962381	-0.0407069	-0.0123421	0.0772403	-0.022614	0.0420843	-0.0247793	0.103546	0.0242677	-0.112801	0.0891173	-0.0346359	0.0894429	-0.0409222	-0.0409814	-0.0394791	-0.141678	0.0311724	0.064442	-0.0446319	-0.84332	0.0507571	0.0133573	-0.485211	-0.0961117	0.0425008	-0.0379644	-0.0263546	0.0273148	-0.0505664	0.0233236	0.0399884	0.0490129	0.0384238	-0.0612943	-0.0404354
Hs.1030	-0.102473	-0.0335566	0.144549	-0.330728	-0.0203528	0.0832517	0.09384	0.0233892	0.219651	0.0813883	-0.0447994	0.0550104	-0.039693	0.0615448	-0.0630488	0.0505311	-0.0248488	0.0805084	0.0592501	0.68269	0.0876713	0.0538966	0.0353389	0.0741048	0.0719986	-0.0327416	0.0640046	0.124976	0.16901	0.0527243	0.0868417	-0.0378029	0.0566411	0.0897359	-0.0349266	0.0591537	0.166896	0.104785	0.00180711	-0.0255344	-0.104048	0.0716617	-0.237523	0.0801025	0.0740532	0.0953255	0.659005	-0.055332	-0.056387
Hs.103042	-0.0308704	-0.0363374	0.0287463	-0.029468	0.0698105	-0.0527869	-0.713915	-0.0489813	0.0121334	0.0188803	-0.032824	0.152481	0.0276593	-0.0497767	0.0551881	-0.0288421	-0.619897	0.0192823	-0.030665	-0.0283311	0.188823	-0.127418	-0.0452815	0.0622039	-0.104454	-0.0503406	0.0238412	-0.0270368	-0.0218429	-0.0188976	-0.0294594	-0.106222	-0.0284124	-0.0333229	0.0266683	-0.0214249	0.338639	0.0294966	-0.00325246	0.0237692	-0.0324194	0.0288409	0.0397527	-0.0241955	0.028435	-0.028807	-0.0241143	0.0104684	-0.0304235
Hs.10306	0.0644309	-0.11061	-0.00750261	0.0615512	0.0317152	0.0940234	-0.108009	0.102836	0.0578189	0.0308409	0.00646005	-0.0199794	0.0319532	0.0282384	-0.111354	0.0121656	-0.0110607	-0.106871	-0.395216	0.0378471	0.0273031	-0.105076	-0.0494473	0.0254504	0.0326452	-0.0476337	-0.0750583	-0.326617	0.0521274	-0.0471272	-0.0869076	-0.0202011	-0.0905141	0.0723609	-0.0662728	0.066886	0.907426	-0.117945	-0.104076	0.0122459	0.0423073	-0.0512069	-0.0383516	-0.398526	-0.00722055	-0.0325825	-0.0458804	0.0593177	-0.044439
Hs.103081	0.084134	0.00612044	0.62626	0.0628882	-0.0407093	0.0759028	-0.0309195	0.0861363	-0.0154747	-0.0409968	-0.0229354	0.23665	0.172168	0.0660128	0.0626398	0.14797	-0.133613	-0.0417143	-0.0723043	0.0773145	0.0634294	0.0693264	-0.255116	0.0541786	0.0791688	-0.0484264	-0.0750886	-0.0478823	0.0324674	-0.0280213	-0.15635	0.823962	-0.0438576	0.452562	0.0626317	-0.0258039	0.0707089	-0.0349122	-0.0838228	0.113124	0.141856	-0.163171	0.158304	-0.0370365	-0.0436538	-0.0288782	-0.0213236	0.144774	0.0691677
Hs.103329	-0.0557833	0.052896	-0.208847	0.0544857	0.0568432	-0.0780823	-0.0510664	-0.292289	-0.133833	0.0152016	0.0806084	-0.0499926	-0.475977	-0.0457459	0.0485335	-0.0284387	-0.0537215	0.111463	0.0509487	-0.0457419	0.0174908	0.395536	0.0245866	-0.0370463	-0.0397345	0.0876281	0.0982124	0.204608	-0.137586	0.062356	0.0590066	0.0735397	-0.0454479	0.0542346	-0.12755	-0.0302828	-0.716354	0.2285	0.215237	-0.0501002	0.0686972	0.0905802	-0.0473836	0.059244	-0.109126	-0.059509	0.0471262	0.0462806	0.0851083
Hs.103724	-0.0697003	0.00876404	-0.0654303	-0.598899	-0.00456403	0.0502072	0.0461453	-0.415915	-0.0486202	0.0803766	-0.0413799	0.664883	-0.0771736	0.037051	0.0270874	0.0277799	0.152009	0.0479336	0.0579503	-0.123278	0.141317	-0.0645986	0.0946397	-0.000304354	-0.0594704	0.100667	0.0394987	0.0610488	0.0465365	0.0465209	0.0456848	-0.0466423	0.0538416	-0.0240269	0.0305619	0.0538612	-0.694431	-0.0660392	0.276914	-0.0348448	0.0558689	0.0154316	-0.0959179	0.00220816	0.040188	0.122274	-0.0166738	-0.0571354	-0.0477262
Hs.103854	0.0357827	0.0224387	-0.0222032	-0.0580609	0.468877	0.0496452	0.0115587	0.0444611	0.376123	0.043607	-0.0420895	-0.0254542	-0.0347917	0.294509	-0.0430573	-0.0293752	0.0467003	0.215465	0.24347	-0.0241543	0.0404585	0.0149431	-0.0257229	-0.0219864	0.0938076	0.0545414	-0.0135336	-0.0232409	0.137907	0.0535534	0.377439	0.0796008	0.0763238	0.0651691	0.493819	0.0696955	0.0480381	0.0499327	-0.0242754	-0.031282	0.0475525	-0.0273331	-0.0255133	-0.031217	0.741168	0.0437161	0.0677703	-0.0402784	0.0694105
Hs.103989	0.0308142	-0.0373725	-0.0435054	0.0458577	-0.0561295	-0.0175128	0.0185571	0.0820823	0.203572	0.0693864	0.0145705	-0.0303497	0.114468	0.0464172	0.0409401	-0.0170443	0.0476005	-0.0597773	-0.0472433	-0.0287503	0.174566	-0.141057	-0.107091	0.148874	0.00331888	-0.210217	-0.0275763	0.0296834	0.790695	-0.0323447	0.230139	0.0618061	0.0207123	0.0683293	0.0502694	0.0684572	0.468577	-0.0166423	-0.172882	-0.0284342	0.00955048	0.0799368	0.0125147	0.0770571	0.144303	0.342911	0.110971	0.0455754	-0.0463473
Hs.1041	-0.0644394	0.091554	0.814494	-0.0357813	-0.00612237	0.0496543	-0.115495	-0.0170466	-0.0497591	-0.768217	-0.038173	0.375224	-0.0505876	0.0354648	0.0571348	0.0180958	0.0687521	-0.235449	-0.0753535	-0.0334856	-0.156469	-0.0790988	-0.0358419	0.0581904	-0.0824396	-0.187181	0.034899	0.0964381	-0.813528	-0.00700374	-0.0765222	0.27484	-0.48587	0.0585646	0.00511012	0.0750833	-0.799079	-0.0159719	-0.0759021	-0.0374195	0.606484	0.740895	0.0102009	0.85418	-0.01166	0.0533329	0.0349133	-0.0463999	0.0387497
Hs.104105	0.0743806	-0.024886	0.710219	-0.0374243	0.09035	0.0982293	0.291887	0.0111597	0.341571	-0.0215428	-0.0405636	0.286242	0.0923619	-0.00865323	-0.0244084	0.0350434	0.249694	-0.032731	0.144409	-0.0168935	0.156184	0.0822929	0.712397	-0.0374052	0.00904717	-0.0274497	0.0913534	0.124627	0.573029	0.107133	0.00219487	-0.0763294	-0.0421495	-0.0232798	-0.0383328	0.122972	0.690232	-0.0264881	0.15697	-0.00875486	-0.0275569	0.153665	-0.024397	-0.0311741	-0.71183	0.179529	0.0445162	0.0867055	-0.0402008
Hs.104119	-0.0099896	-0.0156802	0.0850336	-0.966999	0.102209	0.0447766	0.0245708	-0.00261647	0.219598	0.0414538	-0.0375761	-0.417021	-0.0177888	-0.0126145	0.0541984	-0.0336396	0.0119907	0.0464875	-0.0240169	0.0989016	-0.028511	0.0311759	-0.017362	-0.281385	0.0651462	-0.0166402	-0.0181617	-0.356018	0.0482236	0.054498	-0.0167423	0.024303	0.0816259	0.112328	-0.00645324	-0.00513925	0.120045	-0.0165669	0.049286	0.577434	0.0207229	-0.00578963	0.0416838	0.0600351	-0.00887713	0.0495437	-0.0307154	0.0797422	-0.0202788
Hs.104555	0.075175	0.0048471	0.775231	-0.121927	0.0951613	0.0512479	0.0251924	0.0251609	0.100633	-0.0247558	0.0324418	0.00659012	0.0209383	-0.0271574	0.613346	-0.00378144	0.0244359	-0.0216165	-0.0822361	-0.0517766	-0.0914608	-0.014382	0.0268196	-0.0284739	-0.042117	-0.0277237	-0.0357384	-0.0178522	0.0500911	0.0525543	-0.0546237	-0.176151	-0.012126	-0.0215306	0.0246762	-0.0236007	0.40375	0.982	0.0392665	0.0159459	-0.0132612	0.022837	0.0068713	-0.0897386	-0.0336615	-0.0083306	-0.0279857	-0.0201384	0.0404271
Hs.104879	-0.0218363	-0.0209118	0.232563	0.0329492	-0.0408444	-0.0134363	-0.065834	0.018666	0.0417372	-0.00918215	0.0150838	0.9885	-0.0301911	-0.000343758	0.0150358	0.0144658	0.0168845	-0.0801842	-0.0224515	0.0190118	-0.0233035	-0.0176396	-0.100588	0.999024	-0.0238185	-0.027037	-0.0283748	0.00338932	-0.0276626	0.0386756	0.0481892	0.016523	0.00445415	0.0145452	-0.018458	-0.00424214	0.0588959	0.0276673	-0.00912424	-0.019682	0.000768619	0.0161618	-0.00592299	0.0137761	-0.0658081	0.00218802	0.0147036	0.0150465	-0.00730734
Hs.104916	0.0494844	0.0696438	-0.143705	0.0128159	0.0763623	0.0230641	0.0503989	-0.0800871	-0.0589921	0.099731	0.119412	-0.122366	-0.0826295	-0.0411463	0.0138121	-0.00988224	0.0537607	0.0516713	0.543618	-0.0553632	-0.00642067	0.0590686	0.0793046	-0.0615763	0.0888453	-0.0350048	0.0599441	-0.0318596	-0.220879	0.0370074	0.0517786	0.20115	0.191721	0.0522591	0.034152	-0.051112	-0.0789442	0.151539	-0.0250412	0.0173791	0.471815	0.0584197	-0.0401067	-0.0394128	-0.015266	-0.0369247	-0.0710172	-0.096244	0.266016
Hs.104925	0.040735	-0.110003	-0.00570949	-0.40887	0.0339499	-0.0493026	-0.0813315	-0.0443198	-0.117141	0.00935602	0.0634617	-0.0246914	0.195624	0.0443492	0.0475732	-0.0360793	0.0725036	-0.0446813	0.230486	-0.0469865	0.0597391	0.0291723	0.0389224	0.0411468	-0.541408	-0.043471	-0.0276966	-0.0733606	0.0595993	0.0462655	-0.0360682	0.045361	-0.285584	-0.127219	-0.0341959	-0.0404966	-0.602251	-0.042563	0.0386337	0.0161698	-0.0778214	0.23676	0.22324	0.0574114	-0.043668	0.0429023	0.0400597	0.00461767	-0.0560039
Hs.1050	-0.0365794	0.0614251	-0.0639554	-0.00916361	0.113237	0.061421	-0.0280282	0.33785	0.0752824	-0.0288568	-0.0259944	0.0705683	-0.0252928	-0.046149	-0.0910737	0.639042	0.0483429	-0.00841697	0.0358112	-0.0261304	-0.028236	-0.0493847	0.0831365	0.0725739	0.0529327	-0.0293543	-0.0587467	0.00139689	-0.0281315	-0.0262445	-0.0112459	0.0199713	0.0810584	0.679342	-0.0790596	-0.0213909	-0.0351046	0.00844696	-0.037471	-0.0293356	0.00564409	-0.0394637	-0.0286997	0.128721	0.197876	0.0656657	0.0148198	0.0547744	-0.0554862
Hs.105584	-0.0677797	-0.0795777	0.0365731	0.027403	0.0324997	-0.0418773	0.0540955	0.105034	0.147859	0.0298791	-0.0347782	0.20058	0.0653445	-0.000146261	0.0239091	0.0319262	0.0293676	-0.0298558	0.0370854	0.819266	0.0199576	-0.0260269	-0.0749421	0.218783	0.0222687	-0.0233433	-0.0339511	-0.0338132	0.072284	-0.0223638	0.0316919	-0.0376814	-0.0437116	-0.209407	0.0366031	0.0279674	-0.0310819	0.0205772	-0.096552	-0.0321524	-0.102229	-0.0281383	-0.0345455	-0.0527223	0.03133	0.02983	-0.027989	-0.0266868	-0.0310124
Hs.105658	0.137664	-0.0100078	0.564483	-0.0415638	0.0225841	0.679662	0.139272	0.0789464	0.123599	0.0780221	0.0731413	0.716753	0.59876	0.103788	-0.0515404	0.161949	0.115913	0.0626576	0.101672	0.693294	0.161352	-0.0381132	0.709753	0.186428	0.174391	-0.0164109	0.0175638	0.397297	-0.0137942	0.0327197	-0.0510475	0.0549481	0.0495453	0.205274	0.146592	-0.0500688	-0.0338348	0.129791	0.0878155	-0.0470543	0.539046	-0.0420111	0.101183	-0.0467912	0.417268	-0.0313804	0.695164	0.0146881	0.0951881
Hs.105700	0.0754119	0.0612603	0.0809245	-0.0383991	0.0473532	0.0632424	0.202011	-0.112597	0.0688556	-0.00233928	0.0735362	-0.117625	-0.0482357	0.0644964	-0.0916373	-0.0396959	0.192163	0.232157	0.0940068	-0.0502642	0.0968685	-0.0305863	0.0835981	-0.0500656	-0.0382523	0.613482	0.620072	0.230839	-0.00454947	0.151341	0.104133	0.0822445	-0.0151799	-0.17714	0.052355	0.614063	-0.179217	0.129907	0.221624	-0.0707238	0.0584071	0.128577	-0.0402309	-0.0421588	-0.0340032	0.11723	-0.0205233	-0.27257	0.0232987
Hs.105751	0.0479038	0.0655643	-0.266315	0.0731158	0.0466161	0.0501337	-0.281802	-0.157608	-0.0801632	-0.0461339	0.0626653	0.0604324	-0.20598	-0.516083	0.170322	-0.0774899	-0.17368	0.0528204	-0.0756992	-0.0740029	-0.0562201	0.217478	-0.228052	0.0344309	0.0528894	0.0695067	0.0432295	0.0936519	-0.00964411	0.0581476	0.0389122	0.0480835	0.0199238	0.0301792	-0.0589385	0.0192296	-0.150142	0.0839191	-0.0744761	-0.0628326	-0.0467638	0.0426028	-0.0714308	-0.0464507	-0.146424	-0.0457986	-0.0664869	-0.061845	0.049036
Hs.105806	-0.0209273	-0.0241991	0.0184548	0.87715	-0.166515	-0.00856873	-0.0371282	0.710559	0.0863039	0.041394	-0.0253062	0.144276	0.111009	0.0297006	0.0214415	-0.00465338	-0.022289	-0.0981485	-6.95267e-05	0.0305539	0.0309779	-0.00258969	-0.203083	0.0290033	-0.0228233	-0.133188	-0.0294348	-0.0522512	0.898644	0.0640723	-0.0234162	0.029482	-0.0270296	0.130872	0.0284959	0.0248712	0.173581	-0.0278297	-0.0431167	0.0253371	-0.0047421	0.0216379	-0.0231849	-0.034327	-0.105905	0.0475075	-0.0434965	-0.0169433	-0.0464661
Hs.106019	0.0674244	0.0508589	0.325443	-0.0549587	0.0720131	0.0651219	0.0590191	0.0806819	0.0643627	-0.0269187	0.695442	0.0739962	0.677714	0.0628136	-0.0523928	0.387412	0.0635018	-0.0342635	0.0915389	-0.0435374	0.053841	-0.0435885	0.0627434	-0.0566469	0.00836622	0.0296735	-0.0257621	-0.038968	-0.0509704	-0.0853201	0.0634557	-0.0347854	0.0680054	-0.0326212	0.0772858	-0.0474898	-0.0531781	-0.0238632	0.0291773	0.81099	-0.0312433	0.113899	0.103382	0.0586712	0.0781019	-0.091518	-0.0325871	-0.251955	-0.00798193
Hs.1063	-0.0457262	-0.0355391	0.0436962	0.177873	-0.0438221	-0.0334887	-0.0337271	0.174756	0.039564	-0.107702	0.0354212	0.103947	0.150432	-0.0985666	0.0508462	0.0150047	-0.0751357	-0.0484745	0.0466179	0.220622	-0.0359515	-0.0535955	-0.100376	0.0434259	-0.0309907	-0.322669	-0.0425864	-0.0497366	-0.00510535	-0.0301587	-0.0343292	-0.0309305	0.0589743	0.122238	0.039575	-0.0392914	-0.0481561	-0.0425269	0.0201059	0.425813	-0.0220432	-0.129436	0.0793102	0.0524756	-0.0234162	-0.0366568	0.0433685	0.045372	-0.0607313
Hs.106415	0.0280169	-0.100016	0.0225348	0.0142694	0.0126947	-0.0358193	-0.0377366	0.0291785	-0.0305072	0.0315601	0.0468875	0.100908	0.311234	0.0150482	-0.0276376	-0.0279101	0.0352359	-0.0670652	0.074505	0.203473	-0.00177051	-0.0305065	-0.0405095	0.225726	-0.049556	-0.145175	-0.0651397	-0.0293672	0.0197706	-0.0268612	-0.0343814	-0.128128	-0.0320227	-0.114813	-0.0349407	0.035774	0.0433113	-0.0447386	0.0196669	0.0276863	-0.0463995	-0.0408578	0.0349816	0.946844	-0.0397651	-0.00249911	0.0231063	0.0239455	-0.0664561
Hs.106635	0.323743	-0.00288254	0.0480369	0.0503837	-0.0309992	0.0984134	-0.0267864	0.183659	0.794215	0.0628048	-0.0213541	-0.0175219	0.0708426	0.0364291	-0.0323104	0.0495086	0.0471624	-0.0312229	-0.0452057	-0.0306676	0.0557817	-0.0554504	-0.0031541	-0.122673	-0.0331693	-0.0356056	-0.0611424	-0.0269825	0.311433	-0.024888	0.0444878	-0.0340128	-0.0360713	-0.0248434	0.0352667	0.0415025	0.155337	-0.0729156	-0.035573	-0.00966324	-0.0255306	-0.0238776	0.0515092	-0.0955461	0.826651	0.125269	-0.0228051	0.0603529	-0.0313561
Hs.106671	0.0825043	0.0323285	-0.0253749	0.266661	-0.0305059	0.0427958	0.0718097	0.142199	0.685615	0.236963	-0.0248644	0.0492291	0.437176	0.0793286	-0.344239	0.20083	0.0398946	-0.048937	0.0667535	0.0853645	0.108434	-0.0510443	0.0538217	0.107618	0.0696896	-0.0416316	-0.0333325	0.0622429	0.189118	0.0434135	-0.0595061	-0.0422317	-0.0355966	-0.0470784	-0.0185021	-0.050305	0.522953	-0.0660278	-0.0348829	0.124059	0.07578	0.0232446	0.0437004	-0.03347	0.5237	0.059171	-0.0286458	0.414453	-0.153182
Hs.106674	-0.042675	0.0168736	-0.0453884	-0.14653	0.0107111	-0.0343834	-0.0469185	-0.072674	-0.309053	-0.0430197	0.00919106	0.0707969	-0.126805	-0.0468316	0.0145023	0.033791	-0.0070371	-0.0414203	0.00374272	-0.0247025	0.0471409	0.0221317	0.0946823	-0.0128908	0.0136836	0.0247494	0.0149006	0.00161548	-0.247984	-0.693057	-0.166051	0.0456944	-0.0453915	0.0139081	-0.168234	-0.0731676	0.0227559	-0.0456552	0.0237328	-0.0576378	0.0606197	-0.0409337	-0.070672	-0.697422	-0.0290242	-0.0467101	-0.0598407	0.0200994	0.00840113
Hs.106778	0.0322196	-0.00144789	-0.00923856	-0.0347942	0.0381872	-0.0478345	0.0293416	0.0867453	-0.162347	-0.029908	-0.0561262	-0.0339868	-0.0435407	-0.0333826	0.31574	-0.0207867	-0.0387734	0.0292433	-0.0417496	0.120559	-0.033976	-0.0115994	0.0266871	0.14209	-0.0255538	0.0425149	0.0457352	0.0257945	-0.143237	-0.0324899	-0.0392593	-0.0562315	0.0387495	-0.0358718	-0.0834331	-0.0328017	-0.136872	-0.134443	0.0614524	0.0146489	0.0358279	0.011141	-0.0262953	0.691464	-0.329083	0.0457854	0.0493351	0.143947	0.237147
Hs.106880	0.0773271	0.0451458	0.0676287	0.131844	-0.0689082	0.0589738	0.0528986	-0.00658937	0.0620804	-0.0580782	0.141098	0.355872	0.26009	-0.0399781	-0.0391274	0.106604	-0.0338587	-0.0498722	0.0773257	0.229379	0.0246923	-0.0554423	-0.0488438	0.45665	0.0609793	-0.113321	-0.0330236	-0.0602474	-0.0374069	-0.0795613	-0.0369289	-0.0594821	0.0992902	0.536786	0.0967452	-0.090614	-0.184444	0.0297239	0.0759476	0.277682	0.353524	-0.164111	0.0269199	0.209479	-0.0269981	-0.037596	0.0620383	0.186797	-0.0299115
Hs.107	0.0485856	0.0172304	-0.0192065	-0.834373	-0.0359487	0.0449632	0.0360473	0.0382802	0.0461061	-0.0460677	0.0310285	-0.788889	0.0391755	0.00497396	-0.0203482	0.0368829	-0.452005	0.0629665	-0.354535	0.0305216	-0.0488035	-0.0681675	-0.0416258	-0.0627528	-0.0896122	0.00660359	0.0350222	0.0371431	0.10077	0.0401399	0.0963924	-0.83847	-0.0376474	0.663591	0.0182713	-0.0394694	0.0554701	-0.189979	-0.0424465	0.0437352	-0.0264721	-0.196537	0.0953205	-0.0163963	0.032301	-0.0310598	0.0253827	0.0352696	0.0183384
Hs.107019	0.0736188	-0.0233555	0.0621247	0.139693	-0.0283786	0.0316428	0.0177657	0.037955	0.116954	0.526243	0.0646614	0.0400043	0.156673	0.134256	-0.199216	0.26877	-0.0135797	-0.0332588	0.0642231	0.0610636	0.0953275	-0.0317057	0.782034	0.0364966	0.0758246	0.00282198	-0.0333132	-0.0343621	-0.0405536	0.057317	-0.100025	-0.0336298	-0.0571204	0.707087	-0.0379255	-0.0324838	0.683035	-0.045359	0.00469366	0.0772241	0.788437	0.0573623	0.0536401	-0.213217	0.102911	0.041532	-0.0375891	0.835752	-0.0440027
Hs.107213	0.0483413	0.0263489	-0.0934452	0.123919	0.136872	-0.101901	-0.329464	-0.0955332	-0.145908	-0.0306832	0.0173351	-0.05468	-0.368071	-0.54414	0.0690042	-0.0849729	-0.634481	-0.0603155	0.0321749	0.325738	-0.111494	0.111759	0.164081	0.111037	0.0519062	0.028135	-0.0423797	-0.0306401	-0.103375	0.0477408	0.0847858	0.150575	0.0331888	0.0767741	-0.530884	-0.0577074	-0.0423793	0.334601	-0.0515512	0.0503952	-0.0158849	-0.0204255	-0.165406	-0.0953756	-0.53226	-0.102839	-0.0130868	0.581497	0.0481495
Hs.1074	0.12051	0.0293755	0.518487	-0.0602607	0.0471203	0.00933543	-0.0235322	0.0584853	0.00197475	-0.539464	0.0302889	-0.00490134	0.153374	-0.0365418	-0.0565518	0.0339655	-0.132142	0.033432	0.451381	0.00771443	0.769161	-0.0588826	-0.0531108	0.0123455	-0.0378152	-0.0299239	-0.0323153	-0.70235	-0.0431665	-0.0465505	0.0427825	0.0672947	0.0434002	0.0113535	-0.0267402	-0.0413691	0.0673765	-0.0336122	0.0607062	0.272013	0.0507574	0.0373968	-0.0370628	0.0369414	-0.0645733	-0.0369884	-0.0368217	0.0409481	0.0347595
Hs.107474	0.0282359	-0.00610949	0.0235539	0.168875	-0.00675976	0.0194474	0.207108	0.0574014	0.0662731	-0.00714609	-0.00668383	0.574459	0.477582	0.0602431	0.0621391	0.0581771	-0.00255474	0.0931682	0.0127321	0.00881165	0.0191129	-0.00594842	-0.00679793	-0.0200242	0.00443457	0.129341	-0.00665471	0.165213	0.319343	0.570784	-0.00494086	-0.00376591	-0.052696	0.0586977	0.0540166	0.105291	0.138736	0.0457407	-0.0100545	0.104464	0.0429164	-0.0057121	-0.00325449	-0.00836476	0.0360596	-0.00711749	0.0187128	-0.00508625	-0.00595253
Hs.10755	0.0101817	-0.0926291	0.00758832	0.00667791	-0.101768	-0.037661	-0.00212166	0.000862565	0.0099629	-0.00697587	-0.0196001	0.0217533	-0.0229696	0.0161594	-0.0923221	-0.0274092	-0.0639854	0.0109079	-0.169771	-0.0496415	-0.223039	0.000133613	-0.033251	-0.274401	-0.0722543	0.0197469	-0.0455394	0.00785888	0.00854594	0.00884119	0.0137801	-0.0268753	-0.0596437	-0.0362831	0.00613859	-0.00501679	0.0144462	-0.0476662	-0.0172282	-0.0529362	0.00986971	-0.113138	-0.0339707	0.00930579	0.00972927	0.00910732	-0.0151928	-0.0312388	-0.00401953
Hs.10758	-0.0259706	0.0552626	-0.0443728	0.111576	-0.0364731	-0.0281058	0.0367548	-0.0687441	-0.0203402	0.0511479	0.0725532	-0.0358006	0.0482122	-0.0385	-0.02561	0.0343236	-0.0361732	-0.0503973	0.672044	-0.0665293	-0.0358295	0.0499667	0.0446904	-0.0251202	0.119262	0.138804	0.0319194	0.143768	-0.0389956	0.0615148	0.0359951	0.0507143	0.0376823	0.260801	0.0618054	-0.0239743	-0.00136571	-0.029832	-0.758676	0.0536118	0.210648	-0.0310998	0.139498	-0.111963	0.0350257	-0.0310726	-0.079503	0.0328608	0.0621907
Hs.1076	0.0529012	-0.0243023	0.0349956	0.0371474	-0.00258569	0.0302088	0.0261701	0.134706	0.72399	0.0429883	-0.0265843	0.0163322	0.504476	0.0504414	-0.0342272	0.0385962	-0.0113953	-0.0382114	-0.0201279	0.979	0.100613	-0.0274853	-0.0184985	-0.0242281	-0.0545782	-0.0264062	-0.0166118	-0.0130966	0.853988	0.0477204	-0.0319142	-0.0725763	-0.0246351	0.0155434	-0.0222771	0.0312477	0.986991	0.00456602	-0.0184823	0.110212	0.0328051	0.0319347	-0.00788616	-0.0527671	0.894978	0.0865585	-0.0252104	0.0788355	-0.048415
Hs.108043	0.0461947	-0.0170088	-0.0169695	0.00307906	0.0776001	-0.0640096	0.0382812	0.043791	0.0401204	-0.0151366	0.054181	0.0655672	-0.0748687	-0.0158021	-0.0289864	-0.00645385	0.0478711	0.0932122	0.0489666	0.0618857	0.0313976	-0.0179794	-0.00575332	0.0408521	0.0414958	-0.00585593	-0.0137366	0.137443	0.0548745	0.0961361	0.077596	0.0488121	0.0270795	-0.023011	-0.0151	0.271985	-0.281517	0.0429119	-0.024017	-0.017043	-0.024007	0.00112107	0.00928202	-0.0196605	0.0143016	-0.0158485	-0.0162019	-0.0394151	-0.0460447
Hs.108327	-0.0512686	-0.0341694	0.0817298	0.152829	-0.0364955	0.871327	0.120874	0.0551557	0.129766	0.0408163	-0.140592	0.0900116	0.786028	-0.0050361	0.053228	0.034513	0.00166521	0.000913728	0.108502	0.063604	0.0605522	-0.485762	0.384413	0.0520479	-0.0348119	0.0507283	0.0154791	-0.0513731	0.0576221	-0.0174521	-0.0491542	-0.0613953	-0.0676884	-0.0714523	0.0679712	-0.0437346	-0.0274785	-0.0783505	0.854263	0.0452386	0.120295	-0.040324	0.0489648	-0.0664172	-0.0441813	0.0790494	0.0216533	-0.0668986	0.321865
Hs.108332	-0.0552213	-0.130533	-0.0359859	0.0875909	0.0379719	-0.0704382	0.0435676	0.0441298	0.0118911	0.0641036	0.13726	-0.0494471	0.0905775	0.0393243	-0.038893	0.0695354	0.0497687	0.0271067	0.115947	-0.0285581	-0.0270945	0.0474225	-0.027289	-0.0317223	0.0385645	0.0510868	-0.0310548	-0.0268265	-0.107967	-0.0483017	-0.0298148	0.0455946	-0.0327287	-0.0236415	-0.0439081	-0.0292443	-0.728024	-0.0263969	-0.0478867	0.559082	0.0666739	-0.0299785	0.153533	-0.109232	0.0502795	-0.0271091	-0.0425692	-0.0390685	0.0861489
Hs.108371	0.291548	-0.0320999	0.0527332	0.146247	-0.0633762	-0.016656	-0.0353789	-0.0451425	0.0605896	-0.0267876	-0.0450031	0.718834	0.0192624	0.0384432	0.0381066	-0.00430159	-0.0672197	-0.0408088	0.0482312	0.0336242	0.0411047	-0.0614327	-0.0211907	0.421196	0.0280955	-0.0502204	-0.023504	-0.16608	0.0423377	-0.132866	0.0422905	0.033098	-0.0459461	0.0617693	0.0440658	-0.0294053	0.0286981	0.0384955	0.15271	-0.0363617	0.0356383	-0.0335288	-0.0198744	-0.0476791	0.05635	-0.0501785	-0.0280154	-0.0315931	-0.0307207
Hs.10842	0.0589908	-0.0361329	0.0580008	0.0610628	-0.0438223	0.0134688	0.0591676	-0.0583974	-0.0470717	-0.0333641	0.27645	-0.0327995	-0.0128518	-0.0394583	0.055874	0.0740565	0.126456	0.109867	-0.0934006	-0.0452299	0.0597555	0.0499028	0.222637	-0.0266135	-0.0230076	0.0490642	0.0686056	0.0573027	-0.332833	-0.0322108	-0.0275463	0.0573156	0.28765	0.45899	-0.028524	-0.059592	-0.19987	0.0788974	0.590042	0.0855724	0.227995	-0.0558119	0.0874136	0.241694	-0.0497599	-0.0326606	0.125692	-0.0957579	-0.0305794
Hs.108441	-0.00246072	-0.0122991	0.0740292	-0.000762689	0.0492819	-0.00779009	0.0317347	0.0897354	0.0876666	-0.00613935	-0.00755676	0.0574486	0.162056	0.0163379	-0.00826158	0.0570339	0.057814	-0.00165781	0.0507692	0.0401023	0.0661436	-0.0058576	0.132158	0.362384	-0.0131443	-0.00527255	0.483643	0.286398	0.128703	0.0998536	-0.0222508	-0.00685329	-0.00957014	-0.00164301	-0.00633942	0.118853	0.0408146	-0.00801431	-0.0124568	-0.00594485	-0.00855599	0.0130156	0.643922	0.0739506	-0.00777881	0.0400661	-0.00746961	0.0523598	-0.0116755
Hs.108623	-0.0403627	0.0369855	-0.0489547	-0.467605	0.0757905	-0.04758	0.18935	-0.485837	0.027154	0.0442938	0.0236504	-0.0484423	-0.0499584	0.0524349	-0.0279303	0.0448126	0.057135	0.0512206	0.0537113	-0.0532734	0.0452141	0.0459155	-0.053896	-0.0565017	-0.0907528	0.0944267	0.0402766	-0.377109	0.0255716	-0.0856331	0.0393569	-0.0424556	-0.0348047	-0.706182	0.0525156	0.0821654	-0.803034	-0.0409536	0.188954	-0.0504192	-0.0422594	0.0683597	-0.0976219	0.0248957	-0.104843	0.252539	0.0515503	-0.0487143	0.0202616
Hs.108642	-0.0214736	0.00487494	-0.0216198	-0.0113344	0.0171654	0.0064912	-0.0302233	0.00726555	0.0124943	-0.017378	0.0050783	-0.455113	0.00240833	-0.00020287	0.00597749	0.00280885	-0.0294364	-0.139141	0.00553339	-0.0282514	0.023278	-0.020748	-0.0975537	-0.0193276	-0.0236841	-0.0232871	0.00520535	-0.0188469	-0.00486992	0.13566	-0.0339351	-0.0147609	-0.0378751	0.00453559	-0.00253611	-0.0182618	0.0171084	-0.0223634	-0.0218895	-0.0249172	-0.0249795	0.0115488	0.00563476	0.0050934	0.00632985	-0.023469	-0.0231568	-0.0170806	0.00509843
Hs.108694	-0.013297	-0.348656	-0.0377486	0.143019	-0.0591247	-0.0085104	0.274439	0.0504271	-0.0477193	-0.557393	0.0676485	-0.153802	0.00758651	0.110036	0.743201	0.0334284	-0.230129	0.0529908	-0.0551485	0.0558178	-0.15182	0.131671	0.0739162	-0.70868	0.061636	0.70365	-0.0532017	0.137848	0.632279	-0.0989236	0.686732	-0.0553205	0.242912	0.0763396	-0.0330028	0.0507579	0.224497	-0.0562149	-0.0413393	-0.0398334	0.0708432	-0.0438623	0.0227452	0.0300921	0.0627744	0.0270899	-0.0389899	-0.05733	0.0490223
Hs.108705	0.0177452	0.0278094	0.0479559	0.103985	-0.00336406	-0.264522	-0.0308032	0.20539	0.0433729	-0.0287795	0.10388	0.0360239	-0.0479197	0.0573987	0.0418841	0.0786944	-0.0877115	0.0840578	-0.0287002	0.0657333	0.0299809	-0.0575449	-0.118843	0.259521	-0.083568	0.0343167	-0.0306797	-0.0395315	0.0106401	-0.0488772	0.0339402	0.0584626	-0.0438497	-0.0334324	0.0279486	-0.0263107	-0.729384	0.0810182	-0.030173	-0.0369708	-0.0314355	-0.590761	0.0895608	0.0490729	0.0138774	0.0278406	0.0443334	0.0582231	-0.0425973
Hs.108708	0.0293249	-0.0755248	-0.0398192	0.0424604	-0.0292203	0.0481301	-0.0378146	-0.077068	0.0821264	0.0526814	-0.0366426	0.193775	0.00792064	-0.127445	-0.029516	0.00431478	0.0374511	-0.0410467	-0.0282306	-0.0324292	-0.0238908	-0.0494541	0.0707245	-0.0332921	0.0810343	-0.0176748	-0.0520028	-0.0290416	0.879943	-0.0379333	-0.0319675	-0.0489782	0.0924021	0.0476861	0.0389472	0.192841	0.829699	0.0871135	-0.0383288	-0.030987	0.0278275	0.045241	-0.0865262	-0.0187432	-0.033456	0.0772687	-0.0266462	0.0497526	-0.00657306
Hs.108802	-0.0482897	0.064834	-0.0307202	-0.0767171	0.0780197	-0.0534172	0.045516	-0.0578685	-0.192658	-0.0305598	0.0597847	-0.0284085	-0.129659	0.0641738	-0.0447608	-0.0416333	-0.0283316	0.0244285	0.42455	-0.042689	0.0232459	0.0565334	0.0597708	0.0112826	0.0734219	-0.0396311	0.0269193	-0.0635376	-0.180461	-0.0262703	0.0155009	0.212573	0.0501582	-0.0577012	0.176719	0.0415544	-0.345809	0.296924	0.0381048	0.114742	0.0813762	0.0591477	0.047606	0.0465373	0.10357	-0.0655166	0.238791	-0.0894191	0.0652137
Hs.108809	0.11986	0.0744723	0.325004	0.0105166	-0.0485423	0.0121318	-0.0236324	0.114715	-0.0414837	0.0529794	0.0753588	0.166463	0.481516	0.00715913	-0.0358271	0.27512	-0.0272233	-0.0115109	-0.00602192	0.491419	0.137302	0.0600097	0.596644	0.191783	0.117674	-0.0240778	-0.0525922	0.0714681	-0.053107	-0.0450924	-0.0195422	-0.0106075	-0.0179969	0.451746	-0.0240857	-0.0660666	-0.718602	0.0369895	-0.024224	0.0981244	-0.0104734	0.0196201	-0.0191769	0.0223638	-0.023183	-0.0518269	0.0958113	0.012331	0.528133
Hs.10882	0.0231686	0.0290729	-0.852675	-0.0223492	0.00189414	0.0128306	-0.303373	-0.0244858	-0.185027	-0.0147554	-0.0159313	-0.46401	-0.0177547	0.0423308	0.0356087	-0.0223458	0.0927144	0.0132491	-0.0657855	0.00287522	-0.0170023	0.00315497	0.65835	0.775987	0.0275745	-0.567366	0.0281919	-0.996999	0.088689	0.0317894	-0.0338952	-0.983	0.0258183	0.019647	-0.0144381	0.0134237	0.0357314	0.0339549	0.01497	-0.0203163	0.0709231	-3.06513e-06	-0.018212	0.0391402	-0.0308294	-0.023351	-0.0017986	-0.0203959	-0.0125165
Hs.108884	-0.0330275	0.0330654	-0.0497788	0.0409785	-0.0384694	0.135496	0.0500415	0.138991	0.425443	0.0574384	-0.0439033	-0.786175	-0.0247148	0.0407036	-0.0732426	0.051496	0.0549131	-0.375615	-0.108156	0.0481479	0.0169251	0.0432614	-0.113064	-0.308421	-0.123392	0.0290156	-0.0427723	-0.0220365	0.0782296	0.0428785	-0.0546618	-0.0155832	-0.0632	0.570741	-0.0217787	-0.0393498	0.0180859	-0.133089	-0.0639778	-0.034	0.010634	0.0715498	0.0541509	0.0411289	0.0416529	0.0494946	-0.0411559	-0.0984236	-0.0416205
Hs.108885	0.051504	-0.0296338	0.035675	-0.587235	-0.0272347	-0.0143948	0.125839	-0.514184	0.0382699	0.195707	-0.00547691	0.0528157	-0.0872916	0.0773441	-0.0797891	0.0520008	0.356134	0.057346	0.206592	-0.0756359	0.0592723	0.0813775	0.0145953	0.0499361	-0.0564092	0.105869	0.0485535	-0.307515	0.0221451	-0.0892389	-0.127139	-0.148765	0.0339554	-0.460235	0.048807	0.0451271	-0.158024	-0.0774556	0.0419237	-0.0796505	-0.0703026	0.186058	-0.108056	-0.408838	-0.0798459	0.0955149	0.062243	-0.0997366	-0.17609
Hs.108966	-0.030978	-0.0315834	0.0466669	0.0497733	-0.015802	-0.0341086	-0.000496658	0.106595	0.18234	0.0188154	0.0347454	-0.0830636	0.139394	-0.0376083	-0.0872229	0.041864	-0.00792269	-0.0414512	0.035267	0.0436482	-0.0183371	-0.0367639	-0.0626588	-0.0330849	0.0636451	0.0305035	-0.0310719	-0.0330647	0.370512	0.0512669	0.0813657	-0.0512777	-0.0371738	-0.0451929	-0.0349354	0.051012	0.763415	-0.0608054	-0.0919712	-0.0277939	-0.39952	0.0276872	0.106415	-0.054884	0.0811677	0.0559222	-0.0406799	0.0490323	0.0840654
Hs.109225	-0.150684	0.0590521	-0.0428051	0.0391	0.037833	-0.495366	-0.0129334	0.0153731	-0.062553	-0.104875	0.322818	0.0599158	-0.0892914	-0.00412449	-0.0479367	0.0489525	-0.0474755	0.0386611	-0.0201423	0.787166	0.0326976	-0.177461	-0.0661079	0.719027	-0.0467195	-0.0407613	0.0252762	0.0138492	-0.0306326	-0.044023	0.0145597	0.051026	0.0408752	-0.0634174	-0.0611985	0.0585696	-0.49345	-0.0456009	0.0710937	-0.0815868	-0.0435439	-0.0578428	-0.0218097	0.0923874	-0.0397255	0.0554414	-0.0141335	0.0467965	-0.0344953
Hs.109494	-0.0401539	-0.0510189	-0.0117387	0.186783	-0.0404326	-0.0329354	-0.0670949	-0.0179379	0.0826975	0.118773	-0.192834	-0.199123	0.0752876	0.0943888	0.0703503	0.0338354	-0.0845641	0.20611	0.0347326	-0.548914	-0.0701371	0.468425	0.422171	-0.15209	-0.056277	-0.058889	-0.0604374	0.041511	0.0234613	0.11776	0.0802011	-0.0192138	-0.0588637	-0.236862	0.102442	0.051629	0.574896	0.176402	-0.232557	0.121285	0.0539366	0.0719103	-0.408597	0.0373916	0.032852	-0.0432025	-0.0973002	0.0666891	-0.0278236
Hs.109606	0.00371475	-0.0367161	-0.0180976	0.179855	0.0689208	-0.0441024	-0.0343374	0.702244	0.151753	-0.027614	0.0655548	0.0582888	-0.0910904	-0.0329401	-0.0496633	0.0756699	0.0511712	0.0547957	0.0140303	0.144352	-0.0303318	-0.0380951	-0.0353296	0.143902	0.0546525	-0.0390028	-0.0805737	0.0435272	0.151531	0.047327	0.160737	0.0616231	-0.0291315	0.0454067	-0.0292796	0.26893	0.120659	-0.0305524	-0.11395	0.0534014	-0.0515128	-0.0302291	0.260809	-0.0506459	0.0600585	0.0393512	-0.0358295	-0.0120671	-0.10956
Hs.110299	0.0122864	-0.0194843	0.0185694	-0.0456795	0.9935	-0.0192603	-0.0426956	-0.0258229	0.0151437	0.389902	-0.0301963	0.234291	-0.0195976	-0.0100227	-0.0172813	-0.0200627	0.014091	0.0133575	0.0148832	-0.00543155	-0.0233952	-0.0230088	0.0482754	0.0608129	0.0165447	-0.710281	-0.0155106	-0.0166606	-0.0690308	0.0236312	-0.0255753	-0.0216208	0.0254671	0.0213379	-0.0202167	-0.0181703	0.0331143	-0.0185871	-0.0261057	-0.0230435	0.0272696	-0.0849488	-0.0209882	-0.0247715	-0.0203422	0.00788036	0.0118827	-0.0021656	-0.0206438
Hs.1103	-0.0324989	-0.0157884	-0.0609658	0.0555623	-0.113704	-0.0360049	0.0225012	0.0683666	0.0802519	0.110125	-0.0421175	-0.0329133	0.0913496	0.105383	0.164467	-0.0459782	0.157517	-0.0277975	0.374451	-0.0321541	0.110262	-0.0237477	-0.0386063	0.106802	0.117742	-0.191626	-0.032176	0.544764	0.325969	-0.00155576	0.0980528	0.147441	0.0800006	0.413164	0.384298	0.258394	0.687414	0.119024	-0.0359092	-0.0308577	0.120263	0.290572	-0.0169413	0.240384	0.648766	0.631414	0.455186	0.0703901	-0.019351
Hs.110364	-0.0604722	0.0383361	0.0345363	-0.0293633	0.0426554	-0.0640701	0.141563	-0.0617355	-0.0592379	0.0298491	0.0318865	-0.0366878	-0.0399778	0.0286118	-0.0132438	0.0350976	0.0399585	0.0651494	0.0685355	-0.0365484	0.0345458	0.0323775	0.0338813	-0.0406545	-0.0630466	0.0778524	0.0431713	-0.0375534	-0.0431617	0.0253302	0.061864	0.052518	-0.0365977	-0.738601	0.0559896	0.0500611	-0.738794	0.0370938	0.0184479	0.0545905	-0.0704239	0.0939146	-0.0522093	0.0346249	-0.0512066	0.0408257	0.0309605	-0.0780589	-0.0518203
Hs.110675	0.793786	-0.0410053	0.122744	-0.0666529	0.0435224	-0.0479651	0.0397525	-0.0410992	0.439507	-0.0511147	-0.0619281	-0.0661618	0.0425716	-0.0329375	-0.0731725	0.0111001	0.0704213	-0.197139	0.159936	-0.0548042	0.340386	-0.248709	-0.0397164	0.783805	0.0552936	-0.556673	0.0050087	-0.496347	0.0420438	-0.129927	0.0467224	-0.0402401	-0.0883183	0.0540419	0.00228982	0.0373813	0.252136	0.0216327	0.0128381	-0.0494826	-0.0538806	0.0549794	-0.0448493	0.0504756	0.0441236	-0.00528706	-0.0410139	0.0203749	-0.0518515
Hs.110707	0.118358	0.000883603	-0.0201421	-0.0464904	0.0814467	0.0233424	-0.0483689	-0.15722	-0.0199699	0.0680234	0.034368	-0.0246692	0.0222634	0.0249854	-0.0227226	0.0236253	0.0214157	0.0200583	0.420221	-0.014367	-0.0331002	0.0364121	0.229489	-0.0297153	-0.0349456	-0.0236045	-0.0591851	-0.0359213	0.247921	0.0183227	-0.0156216	-0.0346326	-0.0191057	0.0450507	-0.0282376	0.597924	0.994127	0.0213617	-0.0386823	0.0226894	0.0216735	0.0204148	-0.0230687	-0.711808	0.0146171	0.00654859	-0.0269478	0.0109138	-0.021532
Hs.110802	0.119794	-0.0372448	-0.00590622	-0.00675819	0.0329772	-0.00543574	-0.00525095	-0.0205483	-0.0149528	0.0544385	-0.0050519	0.0732881	0.0141537	0.0270105	-0.0199086	0.0589226	0.0298866	0.0257396	0.0338659	0.00702324	-0.00811421	-0.0064969	0.13335	-0.00549707	0.0230765	-0.0010742	0.039166	0.0006445	0.0593195	0.0602552	0.0161548	-0.00695525	-0.00588073	0.0354837	-0.0100043	0.161906	-0.0068291	0.0336556	-0.00768046	0.00061794	-0.00824324	0.0469924	0.0314132	-0.00529474	0.0381177	0.0311496	0.0285362	-0.0112975	-0.0058383
Hs.111024	-0.0190184	0.0214264	0.215346	-0.0317724	-0.305041	-0.0071871	-0.00144917	0.0778264	0.0375095	-0.0975633	0.128872	0.0316995	0.261264	0.0370689	0.0474573	0.0486278	-0.0490061	-0.0344117	-0.0753217	-0.0488854	0.0560676	-0.0576224	0.0286235	-0.0432766	0.0438818	0.0342817	-0.0325206	-0.0359722	-0.0528189	-0.0473455	-0.0596166	-0.0113381	-0.0268164	0.150536	-0.0285634	-0.0308553	-0.0783973	-0.10955	0.094444	-0.00796981	0.0324608	-0.0420754	-0.036066	0.032928	0.0300453	0.0299746	0.236875	-0.0298905	-0.0930197
Hs.111039	0.00130526	-0.0164621	0.00492416	-0.0206427	-0.0137304	0.00271315	0.0041333	-0.0117556	-0.013138	0.0042363	-0.0159368	-0.0188777	0.00476435	-0.010406	0.0029007	0.00439706	0.00423556	-0.0119271	0.0042263	-0.010973	0.00306645	-0.0067377	0.00667707	-0.0142654	-0.0124491	-0.0105404	0.0033951	-0.0656863	0.00493441	-0.0146351	-0.0538988	-0.0196151	-0.0100228	0.00350704	0.00344944	-0.00151147	0.464371	-0.00387942	0.00584674	0.00336681	0.0046157	0.00356619	0.00218995	-0.01035	0.00375578	0.00662407	-0.00941457	0.00297416	-0.0103449
Hs.111126	-0.20105	-0.0456251	0.0621733	-0.0307938	0.0549831	-0.195238	0.10308	0.0682023	-0.0368873	0.0221446	-0.0176515	0.0366651	-0.00870403	0.066973	0.0344366	-0.0732643	0.0392018	0.0945211	-0.0435159	-0.0374857	0.0664183	-0.0538307	0.0471807	-0.0150302	-0.0556895	-0.0180192	0.0722177	-0.0158515	-0.0632484	-0.0192089	0.0793768	0.0589763	-0.0381372	-0.0513789	0.0591205	0.0195386	-0.465253	-0.0533687	0.169231	-0.10906	-0.0550215	0.065261	-0.0676782	0.706155	-0.124358	0.0782654	0.184648	-0.147467	-0.0655041
Hs.111554	-0.00655079	-0.0252928	-0.0266754	-0.0446654	0.0537329	-0.0386182	0.0313891	0.111101	0.0881703	-0.0025219	-0.0239799	0.316211	-0.0251362	-0.0358113	-0.0410292	0.0617597	0.0557565	-0.029474	0.0650506	0.161259	-0.0270123	-0.0773872	0.15751	0.263701	-0.0258482	-0.023841	-0.0336485	0.0772576	0.198554	-0.0326057	-0.0234244	-0.0166953	-0.0483911	-0.337611	-0.0354497	0.00784816	0.0679917	-0.0392829	-0.0212862	0.0114888	-0.0476401	-0.0330149	-0.0527645	0.664353	-0.0180177	0.20572	0.0958232	0.489923	-0.0383481
Hs.1116	-0.00762028	0.0500076	-0.00680304	-0.0213	-0.0104817	-0.0054381	0.114673	0.041936	0.0657832	0.0424009	0.0460991	-0.9895	0.0622558	-0.00701657	-0.0220211	-0.0130028	0.0447644	-0.0076214	-0.0363256	0.675435	-0.0078115	-0.00650221	-0.00782228	0.00777332	0.0432861	0.0440708	0.0775405	0.0468311	0.0416984	0.0455616	0.0381302	-0.0391164	0.0706751	0.0193976	-0.00930109	-0.00751458	0.108883	0.00330482	0.0891621	0.0168088	-0.00706909	-0.010703	0.0661641	0.572973	-0.00576135	0.0380246	0.109993	0.0490168	-0.00491577
Hs.111732	0.051506	0.0888021	-0.029282	-0.0291948	0.0846268	0.0246418	0.079917	-0.0299824	0.0369753	0.0858925	0.00651679	-0.0249888	0.0291208	-0.0111188	-0.016502	-0.0227469	0.0560492	0.111151	0.0473123	0.0620436	0.0488107	0.0569552	0.036833	0.0957366	-0.0469915	0.0629199	0.0396722	0.0931231	0.0498526	0.0402927	-0.0195279	0.0905316	-0.00229715	-0.0912747	-0.0212549	0.0308088	-0.0194145	-0.0240185	-0.0208075	-0.0472817	0.0127344	-0.0023446	-0.0455246	-0.0351365	-0.0199697	0.0538695	-0.0287581	0.251626	-0.020848
Hs.111779	-0.0218579	0.0215	0.0143028	-0.337936	0.041541	0.0438539	0.132603	-0.410114	0.0352286	0.0609756	-0.087671	-0.0828493	-0.0758032	0.0455361	-0.0925816	-0.0294386	0.145156	0.0411399	0.104261	-0.12456	0.034672	0.0619932	0.0551894	-0.102903	-0.141501	0.0830839	0.0466662	-0.354544	0.0448995	0.0417	0.0187934	-0.0761771	0.0133956	-0.608222	0.0389333	0.0723204	-0.605571	-0.0866225	0.0639297	-0.0968719	-0.0798304	0.214797	-0.130484	-0.122423	-0.103569	0.0964562	0.039961	-0.215698	-0.174154
Hs.111850	-0.0243344	0.0131179	0.769158	0.00383246	0.767246	-0.0301499	-0.0686832	-0.0424029	0.218141	-0.0475292	-0.032185	-0.0580103	-0.0867794	0.0593742	-0.0097312	-0.0384258	0.438119	-0.0564546	0.0575265	0.0292392	0.140915	-0.123424	-0.108536	-0.198346	-0.0375271	-0.296905	-0.0361439	0.148866	0.134328	0.394312	-0.37548	0.349131	-0.0803419	-0.0321168	0.0438031	0.0186318	0.136122	-0.0357702	-0.0219328	-0.0401081	0.0212784	0.0838085	-0.0404759	-0.0363487	0.282146	0.0989742	0.079951	0.0587278	-0.0259755
Hs.1119	0.241063	0.0459558	0.0286261	-0.0497438	-0.0295781	0.131792	-0.0242981	-0.0539071	0.182096	-0.306207	0.0212702	0.0968727	0.0295237	-0.0475129	-0.00980856	-0.0380009	0.0794279	-0.0353174	-0.0348038	-0.0513491	-0.0387747	-0.0614931	-0.0763082	0.0617878	-0.0687571	-0.0302447	-0.0109982	-0.0528249	-0.0303817	-0.09145	-0.0326857	-0.0253791	0.111144	-0.212822	0.0509348	-0.074653	-0.0654668	0.339731	0.0666969	0.236861	0.0442028	0.658439	0.0778803	0.195233	0.00449111	0.0286175	-0.0144061	-0.0418433	-0.0312045
Hs.111903	-0.0834645	-0.0115709	-0.0758699	0.125515	-0.0174845	0.112969	0.831085	0.0703677	0.240445	0.0789996	-0.045511	-0.0442496	-0.0280092	0.0661383	-0.0410362	-0.0251444	0.0686035	0.00394286	-0.0281803	-0.0347635	-0.0279995	0.034985	0.799589	-0.0297477	0.0836855	-0.0375954	0.0513848	0.264963	0.185071	0.340129	0.0449144	0.844813	0.106688	0.077065	0.0760637	0.281864	0.00804284	0.104859	0.0802343	0.085154	0.747442	0.083045	-0.10221	0.071455	0.107691	-0.0275826	0.119942	-0.0274806	-0.0314325
Hs.112078	0.0478949	0.0746467	0.0266261	-0.141505	0.0315384	0.0331403	0.246568	-0.0489578	-0.0458815	0.0344037	-0.0724375	0.0295719	0.0478084	0.0256744	-0.00778869	-0.0479196	0.0431347	0.00932536	-0.00478076	-0.0255561	0.0572889	-0.251067	-0.0472842	0.00726709	0.0313523	-0.0177455	0.0673145	-0.0362247	0.0680551	-0.0322939	0.171795	-0.0725609	0.0520554	0.0114908	-0.0258721	-0.0470088	0.789717	0.0473261	0.0318291	-0.0247062	0.098586	0.0345024	-0.0449999	-0.0182315	0.148445	-0.0467715	0.0293697	0.028491	0.0313866
Hs.112360	0.075706	0.152212	0.0632502	0.1335	-0.0301177	0.0280263	0.116036	0.882303	-0.0431637	0.0138199	-0.0312751	0.892057	0.0365971	-0.0157018	-0.0325023	0.038054	-0.0375398	0.213202	-0.0113327	-0.0289421	0.0490499	0.236554	0.0847128	0.458745	-0.0401907	0.110681	0.0154328	0.398027	0.200535	0.465383	0.188152	-0.0692697	-0.0480818	-0.0304903	-0.0423141	-0.0361295	0.180827	-0.671448	-0.0400814	0.00940553	-0.0275242	-0.00801043	-0.0251457	0.847963	-0.031283	-0.00648766	0.134777	0.818501	-0.0252306
Hs.112743	0.0397425	0.0282402	0.0552797	0.272439	0.980504	-0.023692	0.0254819	0.0285334	-0.0258778	-0.0331252	0.0274005	-0.0868305	0.0124958	0.00348857	0.0301679	0.0208853	-0.0255085	0.015859	0.0358581	0.0291462	0.069083	-0.053295	0.00302958	0.0235379	-0.0285276	-0.0274106	-0.033429	-0.025987	-0.0963311	0.0685388	0.0192066	-0.305801	0.0214747	0.0509903	-0.0331151	-0.0161477	0.44725	-0.0185004	-0.0286402	0.0359341	0.289151	-0.0327506	-0.0228446	0.0202844	-0.038776	-0.0377187	0.0269202	-0.014581	-0.027665
Hs.112933	0.114065	0.0636558	-0.0260109	0.148408	-0.0270023	0.0584352	-0.055803	0.0707219	0.348751	-0.0257554	0.0592275	-0.042597	-0.0324757	-0.026928	0.0797958	0.326734	0.137489	-0.0369264	0.105455	-0.0789346	0.0467926	0.063861	0.056799	0.040775	0.0565196	-0.0129758	-0.0343487	-0.00144515	0.00535672	-0.0536595	-0.0153669	0.0382317	0.0923574	-0.0559362	0.0582614	-0.0618127	0.0444792	-0.0471925	0.0288887	0.0912378	0.0644156	-0.0105684	-0.0244755	-0.0628498	0.0665503	-0.088027	0.0212084	-0.0230075	0.0934937
Hs.113	-0.0427477	-0.0842322	-0.0784549	-0.0429482	-0.0483697	0.218978	0.0688632	-0.0530621	-0.0364516	0.0499328	-0.0615341	-0.245943	0.0570909	0.171086	-0.471259	0.0423419	0.0606973	0.047988	0.110729	-0.107563	-0.0626553	0.0492934	0.109756	0.0507325	-0.0128197	0.145409	0.0436378	0.0631571	0.0473602	0.15952	0.0599876	0.216754	0.135404	0.233009	-0.0837434	-0.0809755	0.0504977	0.00281792	-0.0238186	-0.0972299	0.0152798	0.0703361	-0.0382443	-0.339508	0.0492112	-0.0575183	-0.0924929	-0.311747	-0.0340613
Hs.113082	0.0480524	0.0171175	0.0353755	-0.0220851	0.051406	0.0648701	0.204256	0.0318437	-0.00380666	0.0504658	0.047762	-0.0223203	0.0472027	0.0651377	-0.00790721	0.0678986	0.111375	0.00748858	0.105883	-0.00670742	0.0802232	0.0367437	0.18602	-0.0064517	-0.00824958	0.0912951	0.13332	0.559691	0.114266	0.307395	-0.00330344	-0.00399009	-0.0118284	-0.0252902	-0.00187838	0.0643439	-0.0216643	0.0296389	0.152496	-0.00730202	-0.00920216	0.0759713	-0.0066755	-0.00680089	-0.00709376	0.0843849	0.0351691	0.0331794	0.0426925
Hs.11342	0.166694	0.0962288	-0.0354938	0.0952132	-0.036504	0.230326	0.0602167	-0.0445074	0.465981	0.194121	-0.0234403	-0.0503937	0.122672	0.0754648	-0.0623125	0.0834369	0.157747	-0.0276003	0.0380432	-0.0345075	0.0628647	-0.0792961	0.478013	-0.05526	0.0151683	0.0709842	0.0747627	0.0583196	0.163229	0.0799123	-0.0210752	0.0685666	0.0482992	-0.0441707	-0.0536401	0.0474225	0.330821	0.0304121	-0.0602594	0.0954135	0.0554823	-0.0625737	-0.0393605	-0.22766	-0.134945	0.144299	0.0678896	-0.0894203	0.104268
Hs.113882	0.0347539	0.00514241	0.00820668	-0.00757609	-0.0228838	0.00117502	-0.0238648	-0.16924	-0.0217749	-0.0214264	-0.0428894	-0.0556641	-0.0199293	-0.0166744	-0.00868387	-0.0621776	0.0178532	-0.0566941	0.00852844	-0.0326606	0.00520524	-0.0155159	0.00509431	-0.232262	0.00161763	0.0131304	-0.0329119	-0.0215467	-0.0224923	-0.0218252	0.00747233	0.0196953	-0.0220186	0.00713812	0.00386123	-0.0066636	0.0767518	0.00632717	-0.016169	-0.0325065	0.00386868	-0.0248461	-0.0224485	-0.0356371	0.00933354	-0.00373965	-0.00678589	-0.01553	0.00573043
Hs.11393	0.0201598	0.0424347	-0.0309786	-0.0184096	0.0281225	0.030843	0.00944662	0.0386199	0.016184	-0.00843891	0.617291	-0.000866267	-0.00140051	-0.00950818	0.0240622	0.037392	-0.00641304	-0.010135	0.034865	0.0284586	-0.00768577	-0.00619671	0.0274641	0.0692416	0.0388649	-0.0102785	0.0160993	-0.00809285	-0.00444007	-0.00792787	-0.0149779	0.0896586	0.0426772	0.822093	0.0441391	0.0313925	-0.00765466	-0.00667551	-0.00707102	0.0296338	0.153794	-0.00726377	-0.0122054	0.00553203	0.0403607	-0.00554853	-0.00831332	0.0397253	0.0242132
Hs.114169	0.00846197	-0.0322925	0.223865	0.142361	0.0548772	-0.0336757	-0.0476934	-0.0617721	-0.0339055	-0.0247903	-0.0225403	-0.0118688	0.0816243	-0.0803781	-0.0372131	0.213007	0.83614	-0.0289915	-0.684823	-0.178846	0.773394	-0.315453	0.621205	0.489473	-0.0306701	0.0631464	0.0471663	0.0482254	0.0523289	0.0712164	-0.0721238	0.0683175	-0.0727942	0.0339765	-0.0323133	-0.0106419	0.821285	-0.0366283	-0.0388901	0.040068	-0.032148	0.394318	-0.0458868	-0.0163199	-0.0276309	0.0568338	-0.0545557	0.0631246	0.0528186
Hs.114218	-0.0233673	0.215643	-0.0234795	-0.0154982	-0.0360714	0.0430831	-0.00687161	-0.0159702	-0.0280342	-0.0320435	-0.0144778	0.0538301	0.0345455	-0.016064	0.0642333	-0.0141082	0.0593538	-0.0178728	-0.0280132	0.26482	0.0027192	-0.0214105	0.0511941	0.049694	0.0757833	-0.00540199	0.0132554	0.0369716	-0.0336308	-0.0147671	-0.0282787	-0.0408163	0.0876696	-0.492238	0.0253641	-0.0302474	-0.0769852	0.665276	0.0855839	-0.0156541	0.0799721	0.0365306	0.028253	0.0494752	-0.0197823	-0.0148055	0.0279764	0.0454427	0.073429
Hs.114360	-0.0355922	0.0573481	-0.0403819	-0.0855843	-0.0822875	0.0387758	0.109757	-0.107537	0.100629	-0.367066	-0.0481055	-0.0910484	0.354408	-0.0554081	0.0851234	0.0413167	0.0443538	0.0336907	-0.0971964	-0.0551795	0.0408201	0.0398229	0.0865354	-0.582498	-0.0927167	0.0799135	0.0691252	0.0711498	0.00486285	0.0807162	0.0486021	-0.0552588	0.0434304	-0.0369136	-0.0885189	-0.0842739	-0.640692	0.054635	0.129474	0.0277548	0.0763625	0.0774774	-0.0600646	-0.129644	-0.0772953	0.0407639	0.0471013	-0.0537219	-0.0480842
Hs.1144	-0.0277882	-0.05194	-0.023799	-0.0266239	0.0391882	0.041312	0.198617	0.0390493	0.3316	0.0338101	-0.0260283	0.0293316	0.294085	-0.0273458	-0.0266273	0.0334565	-0.0492303	-0.0364352	-0.0284944	0.0350465	-0.0549573	-0.020354	-0.030642	-0.0645615	0.0274696	-0.0257188	-0.0392902	-0.0469208	0.170531	-0.0169455	-0.037554	-0.0193895	-0.0834932	0.035133	-0.0437292	0.0480151	0.983209	-0.059604	-0.0735615	0.0273923	0.0355319	0.0260388	-0.0284426	-0.168171	0.0260907	0.0293643	-0.0374418	0.0636607	-0.0310669
Hs.114408	-0.00640254	0.0361836	0.0380487	-0.0102718	0.0628626	0.024282	0.0377295	-0.00430145	-0.00918352	-0.00486638	-0.00690539	0.348761	-0.0146307	0.0229814	0.0429744	-0.00598133	-0.00584547	0.0891994	0.309198	0.0159815	-0.00662527	0.0271233	-0.00598806	0.669202	-0.0064573	-0.174937	0.0633229	0.0399724	-0.0946295	0.0616063	0.0468912	-0.0319338	-0.00549082	0.0660582	-0.00637427	0.0149579	0.0223766	0.100224	-0.00549185	-0.00596927	0.0485374	0.0328385	-0.0107129	0.123624	-0.00241876	-0.0073548	-0.00607628	0.0506263	0.0161957
Hs.11465	-0.393316	0.114944	0.061842	0.633654	-0.00275479	-0.131147	0.0531995	0.452778	0.0734278	0.0739528	-0.024648	0.0676268	0.11748	0.0556122	-0.0330834	0.271182	0.0569518	0.0387362	0.0459642	0.0782263	-0.0391157	-0.0445845	-0.00460189	0.324857	0.0750084	0.0739818	-0.184877	0.0713798	-0.0391188	-0.0366513	0.0864346	0.0790112	-0.036041	-0.0311377	0.132967	0.083793	-0.634994	-0.126365	-0.0507879	0.201971	-0.0521769	-0.0372448	-0.0596966	0.0709678	0.0610231	0.00965942	0.446591	-0.106286	-0.0585668
Hs.1148	-0.0238657	0.0682896	-0.0148253	-0.0363462	0.0331782	-0.0381465	-0.0348794	-0.0374439	-0.428808	0.0262885	0.033251	0.0267767	-0.52562	0.0291896	0.103007	0.0271735	0.269503	-0.0061685	-0.00358915	-0.114763	-0.03018	0.759689	0.865972	0.0898972	0.0318044	0.0368539	-0.0361708	0.00816289	0.0256837	-0.0498795	-0.0373505	-0.0413616	0.110273	-0.00420621	0.0267822	-0.0400348	0.0884385	-0.092373	-0.0307018	-0.0662337	-0.0447806	0.0348318	0.0297458	0.0141113	-0.0722158	-0.01174	-0.0597689	0.0541623	-0.0379194
Hs.115181	0.0323416	0.0452711	-0.0149156	-0.0434513	0.0446469	-0.00529512	-0.00396703	-0.00577046	-0.0346114	0.0337295	0.0356114	0.0705357	-0.00813537	-0.0156673	-0.00660618	-0.00292463	0.0697254	0.0282042	0.0709353	-0.00553868	-0.0138594	-0.00845422	0.0346346	0.0318929	0.0544817	0.226742	0.0319163	-0.00662031	0.0343846	0.03744	0.0320723	0.0123448	0.0073977	-0.00665651	0.034541	0.0341052	0.00405106	0.0344619	-0.00832278	-0.00570668	-0.0041573	0.00161675	0.0239036	0.155664	-0.00375619	0.0462693	0.132668	0.0205809	-0.00595809
Hs.115242	0.0446421	0.0286765	0.136164	-0.021421	-0.133318	-0.0124264	0.0362803	0.0497608	-0.027302	-0.327816	0.0525682	0.0705149	0.0528537	0.0375085	0.0261225	0.0315148	-0.0270259	-0.0169706	-0.0649092	0.0426252	0.0353317	0.0152895	0.0501156	0.0736663	0.0308927	0.0547243	-0.0235258	0.0202288	-0.145886	-0.0876265	0.00163538	0.0520234	-0.0226921	0.0413283	0.114648	-0.0283359	-0.724483	-0.217516	0.0442237	-0.0199078	0.0674015	0.0235924	0.0269649	0.0747346	-0.0587503	-0.0266151	0.0387616	-0.00505885	-0.0409516
Hs.115256	-0.0357924	-0.0523442	-0.0343032	0.0611527	-0.198975	-0.0514888	0.0650819	0.0332757	0.0551514	0.0620851	-0.0477876	0.258854	0.0600395	0.0756518	0.0699441	-0.0464712	-0.00767197	-0.0173712	0.0374474	-0.0412382	0.0677901	-0.00855146	0.048284	0.284351	0.00328785	-0.727834	-0.0194004	0.0625486	0.198605	0.0535298	0.0515605	0.0425432	0.0565165	0.130026	0.086859	0.105884	0.663895	0.0515144	-0.150156	-0.0198218	0.0428691	0.057192	-0.0383323	0.148942	0.420036	0.221361	0.201053	0.0428113	-0.0814012
Hs.115474	-0.0279392	0.019557	0.0243427	0.0173449	0.0257114	-0.0031057	-0.213195	-0.022457	-0.0633087	-0.0275092	-0.0180934	0.00274175	-0.0115851	-0.0197217	0.0336086	0.0359931	-0.0203946	-0.0641459	-0.085331	0.0421593	-0.044533	-0.0199809	0.0164477	0.0177012	-0.0205984	-0.0198049	-0.0234829	-0.0289879	-0.0315851	0.0189294	-0.0778057	0.0190564	-0.0131311	0.0382583	-0.0565434	-0.0221731	0.913919	0.0413833	0.0160448	0.00132525	0.066043	-0.0438914	0.00661392	-0.0132477	-0.026654	-0.024608	-0.0169337	0.0410237	0.0206004
Hs.115617	0.0199735	0.0239884	0.0303579	0.0215699	0.867525	-0.00822528	-0.0338943	-0.0142573	0.0234728	-0.49401	-0.0300279	0.853906	-0.0263882	0.0314679	0.021533	-0.0214388	0.0273616	-0.0056325	0.0262249	-0.0210153	0.830953	-0.876255	-0.0115503	0.0202285	0.84728	-0.0412628	0.0250815	-0.0360311	0.0358106	0.0418554	0.0601587	-0.823462	-0.00222976	0.0403862	0.0240236	0.0345593	0.0295844	0.055689	-0.00916061	-0.0263005	0.02178	0.0398148	-0.00905084	-0.0151498	0.0163849	-0.0200341	-0.0284691	-0.0118857	0.0110044
Hs.115907	0.194502	0.0689872	0.0977912	-0.0729019	0.176276	0.0281757	0.0443984	-0.0483728	-0.0321163	0.0588235	-0.0570293	-0.033362	0.0889237	0.137621	0.0717182	-0.0349266	-0.0482357	0.0549296	0.0495261	-0.129074	0.0643568	-0.0348684	0.126277	-0.0834999	0.0682735	0.0544155	0.0413025	-0.0447028	-0.0256096	-0.0187591	-0.0815507	-0.10484	-0.0574265	-0.0135599	-0.00100866	-0.0324229	0.0472286	0.0456257	-0.00283688	-0.0421574	0.0392257	0.0756317	0.093151	-0.188491	-0.0359687	-0.0390282	-0.0789041	-0.15578	-0.0700365
Hs.1166	0.0145402	0.0356184	0.0256137	0.112486	0.0340867	-0.00746072	-0.0784542	-0.0265461	-0.711214	0.0214534	0.0347699	-0.03902	-0.0855391	-0.0428917	0.0752	-0.0813967	0.148113	-0.7265	-0.00912545	0.729601	-0.0225709	-0.0316912	0.0403062	-0.0375096	-0.00816	0.0976983	-0.0587459	0.0234247	-0.00381451	-0.0628436	0.201203	0.168175	-0.0266176	0.0383764	-0.0198972	-0.02613	0.655937	-0.0528016	0.02888	-0.0255973	0.0401808	-0.0303161	-0.0748308	-0.034742	0.3109	-0.0286836	-0.040114	0.035251	0.0310474
Hs.116774	-0.156507	-0.0844698	-0.0918948	-0.227192	0.196407	-0.291208	-0.0815685	-0.103934	-0.0762035	-0.0500737	0.10234	0.0511849	-0.0827669	-0.591628	-0.0404365	-0.080679	-0.0852581	0.0493545	-0.0181422	0.0249475	-0.0524424	-0.368902	0.0821823	0.0363696	-0.0866471	-0.0914009	-0.0906443	0.0442476	-0.0370581	-0.139438	0.0424138	-0.0799469	-0.599972	-0.273448	0.0950676	0.0647412	-0.107187	0.0520863	-0.00251149	-0.0896082	-0.497486	-0.174338	-0.00980213	0.0461233	0.0281056	0.114259	0.0696164	-0.0230655	-0.068576
Hs.116784	-0.0213551	0.151028	-0.0317739	0.021817	-0.0790362	-0.0348507	0.0408105	-0.0178336	0.025546	-0.0942756	0.0425494	-0.0199374	0.0126005	0.0220838	-0.0142904	0.024678	-0.0405941	-0.0415884	-0.0460032	0.0627323	-0.0228224	-0.0298708	-0.172774	-0.0765886	-0.102312	-0.00385347	-0.0386631	0.0257931	-0.000448069	0.0821836	0.0430222	0.0414985	-0.0467709	-0.386165	0.0714029	-0.0548173	-0.754547	0.0224602	-0.0264427	-0.0229845	0.0217652	-0.0544946	0.0250412	-0.0669656	0.0240355	-0.0868097	0.0229258	-0.0577328	-0.0445079
Hs.11711	0.157175	0.0249128	0.075394	-0.335586	0.0245726	0.139614	0.0543788	-0.388204	0.00372278	0.484061	-0.0481898	-0.118857	0.0675202	0.0938656	-0.110632	-0.0597713	0.152403	0.0464244	0.0322376	-0.0664234	0.0768291	0.0464256	0.0454173	-0.0546053	0.141549	0.0345207	0.0614713	0.0642663	0.0559425	0.0588043	0.0498343	-0.0335602	0.0114465	-0.0762598	0.0393358	0.010504	0.117939	-0.00802029	0.0642763	-0.0600791	-0.0551033	0.189141	0.383623	-0.214647	-0.0396183	-0.0234136	0.0333334	-0.706879	-0.0465153
Hs.117367	0.0207112	0.0733511	-0.0278398	0.095612	-0.0931284	0.0221051	-0.0264784	0.134564	0.00604331	0.0163189	-0.013413	0.997	0.0180878	-0.0121927	0.0204494	0.0174013	-0.0218643	-0.064184	0.0155837	0.00142295	0.0288428	-0.0752189	-0.836695	-0.0461837	-0.0010945	-0.024966	-0.794928	-0.644696	0.0163121	-0.0179556	-0.0289166	-0.0320529	0.016063	0.0146005	0.018833	0.0194024	0.74516	-0.0272299	-0.0292903	-0.0356384	-0.0122127	0.0224907	0.0454774	0.0148422	0.000430099	0.0206934	0.016999	0.0317813	-0.0252804
Hs.117546	0.011344	-0.0169085	0.023959	-0.0203114	-0.0192781	-0.0182866	-0.0139131	0.0191944	0.0201353	0.0120104	0.0184919	-0.0381585	0.013627	0.0219926	-0.0384307	0.011478	0.0454141	-0.0333908	-0.018122	-0.00170982	0.0580064	-0.0154513	0.0233624	-0.0165542	-0.0173872	-0.0270456	-0.00976983	0.0129694	0.0329442	-0.0288675	-0.0174143	0.0171305	-0.0268971	0.00314317	0.020339	0.127631	0.0120112	0.843594	-0.0151233	0.01019	-0.0157548	-0.0162873	-0.0175275	-0.0196044	0.0135715	0.0103294	0.0144488	-0.0171456	0.0115744
Hs.1176	0.0844215	-0.0393041	0.88715	-0.18976	-0.0388479	0.0357459	-0.0204752	0.0133553	0.035487	0.022954	-0.0784924	0.0786886	0.0290712	-0.0127128	-0.0385855	-0.0441054	0.0240821	-0.480304	-0.0431804	-0.00129177	0.04531	0.0333747	0.0342488	-0.0435874	-0.000792832	0.0549291	-0.0313051	0.0345098	0.039807	-0.0397387	0.0371099	-0.136523	-0.0714651	-0.0354915	-0.0593769	-0.130098	0.0513935	-0.0298021	0.786157	-0.0375535	-0.0626709	-0.321728	-0.056548	0.0452395	0.028474	-0.0630167	0.807224	0.0322229	0.0330984
Hs.117780	0.0770484	-0.0512842	0.00363904	0.0870533	-0.0903976	0.0935831	0.0644489	0.276706	0.75918	-0.0583072	0.0660933	-0.3098	0.348639	-0.0313205	-0.0348997	0.0538321	-0.0535548	-0.0333424	-0.0904131	-0.0192132	-0.242363	0.0611659	-0.165028	0.00488909	0.0520201	0.0580929	-0.0406253	0.0765155	0.294511	0.0608311	-0.0980242	-0.0491876	-0.255874	0.0586866	-0.0359724	0.582116	0.483959	-0.039881	-0.037419	0.130386	-0.0326327	-0.00647443	-0.0282288	0.829312	0.0561352	0.0603658	0.0812273	0.057816	-0.0449041
Hs.117938	0.0733375	-0.0176557	-0.125983	0.0680337	-0.141494	0.123789	0.424849	0.224869	0.0608276	0.0726683	0.012732	-0.0391525	0.140447	-0.0228364	-0.07147	0.0676441	-0.284393	-0.0425511	0.732451	0.0643096	-0.0548301	0.0188148	-0.0353739	-0.0633262	0.29774	0.00455878	0.06351	0.0599032	-0.0451498	0.111084	-0.196889	-0.105866	0.0674386	0.0607909	-0.0469239	0.0664404	0.701863	-0.0605118	-0.0342766	0.0824283	-0.055891	-0.0707795	0.172666	-0.0511658	-0.0478027	0.00764158	-0.0652469	-0.0125117	-0.0448907
Hs.118021	-0.0780789	-0.0653412	-0.096516	-0.0517382	0.0524477	0.0901512	0.0450275	-0.149342	0.037187	0.066463	0.119207	0.039166	0.00426459	0.1112	-0.0944206	-0.0128096	0.0557888	0.0658972	0.0414841	0.0910214	0.0476157	-0.0427176	0.00790827	0.0289421	0.0500542	-0.0320371	0.0550907	0.111259	0.042823	-0.00632391	0.411155	-0.0907006	0.135547	-0.417508	-0.0342637	0.114747	0.0794585	0.22057	0.0861334	-0.059224	-0.0930989	0.0260934	0.02503	-0.0492416	-0.000821956	-0.0316704	0.0653253	-0.0710327	-0.0470658
Hs.118110	0.0601777	-0.0828894	0.219987	0.685984	-0.0284799	0.0546967	-0.105593	0.0357741	0.0431973	0.132197	0.0451435	-0.105117	-0.0494433	-0.222294	0.0415789	-0.00582784	-0.0132191	0.0335969	0.0375448	-0.0639467	0.0489987	0.691763	-0.0818172	-0.125213	0.121544	0.0149469	0.00390719	-0.060348	0.0532156	0.063766	0.0924494	0.0687861	0.0454874	-0.367923	0.0280882	-0.022621	0.0563571	-0.112323	-0.644139	0.0610713	0.0966379	0.0439698	0.118216	-0.276394	0.0405038	-0.121046	-0.0537964	0.0475511	-0.0826522
Hs.118174	0.0745014	0.0226904	-0.088385	-0.0369558	0.148933	0.0311951	0.0347134	-0.527181	-0.116745	0.0926464	0.0105069	-0.0738845	-0.0858999	-0.0575473	0.144266	-0.0885893	-0.0499179	0.0413766	0.0442813	-0.229406	-0.0424506	0.0606694	0.0638385	-0.158435	-0.0332636	0.0677379	0.0452659	0.0550446	-0.0468941	0.0939663	-0.0238331	0.0745814	-0.0263726	-0.0368928	-0.177684	-0.0516073	-0.149311	-0.0355907	0.0666672	-0.0649254	0.032453	0.137124	-0.0725858	0.0331583	-0.352281	0.0141082	-0.0235543	-0.0460741	0.0360083
Hs.118442	0.00190399	0.0930891	0.0224527	0.0663231	-0.0730019	-0.156186	-0.0351828	0.0467521	-0.150891	-0.0387492	-0.0301526	-0.0171725	0.0481284	-0.0269003	0.0877183	-0.0396804	-0.0418871	-0.0625021	-0.204887	0.0820767	0.017707	0.0580354	-0.0316458	0.0575269	-0.0994019	-0.0339767	0.036537	0.0151005	-0.173134	-0.0417889	-0.0329191	0.0742554	-0.179253	-0.0123125	0.0115993	-0.0363717	-0.706781	-0.0289217	0.0498925	-0.0277424	-0.0627346	-0.0397684	0.128525	0.711059	-0.175145	-0.0931449	-0.0345926	0.518632	0.0998379
Hs.118483	0.171592	0.269008	-0.0831547	-0.0563183	-0.0405288	-0.098126	-0.0428723	-0.0685793	-0.502939	0.0622227	-0.0442353	-0.00283016	-0.0809901	0.0849525	0.434801	-0.065994	0.0655674	0.0216388	-0.0565859	0.00888689	0.0549233	0.0813657	0.0664342	0.124893	-0.0917547	0.0560809	0.0641868	-0.0765077	0.0358881	-0.057506	0.0744353	0.305025	-0.067232	0.0522528	-0.0391633	-0.0471543	0.482251	0.191191	0.122032	0.0514754	0.196841	0.0826544	-0.0141344	0.278487	-0.0343325	-0.116751	0.118874	-0.0291197	0.481986
Hs.118684	-0.00398659	0.00937801	0.123772	-0.00470034	0.0181515	0.00887239	0.0115778	-0.00565139	0.0219929	-0.00707177	-0.00511707	0.00884629	0.0168947	-0.000168735	-0.00709863	0.201837	-0.00541086	0.00205811	0.0288679	-0.0255972	-0.991	0.0203306	0.0229552	-0.00578022	0.0515974	-0.0190493	0.0216265	-0.00524829	-0.0213874	0.0111519	-0.00591562	0.0407268	0.03332	0.0405998	0.0438736	-0.00628996	-0.012546	-0.00410356	0.0235114	0.0509497	0.0746209	0.00420734	0.725026	-0.00481543	0.0619346	-0.00537263	0.030447	-0.00543535	0.0242068
Hs.118722	0.0161418	-0.024133	-0.0324836	-0.0123937	0.0403331	0.0599083	-0.054459	-0.0253277	0.0407443	0.0545145	0.0886117	-0.139804	0.390952	0.104546	0.0322957	-0.03974	0.173767	-0.0361011	-0.0378812	-0.0356351	-0.0378584	-0.0323538	0.0426913	-0.0785672	0.0740771	-0.0519552	0.0392733	0.035672	-0.0821642	0.0370107	0.0412069	-0.0868853	0.0849486	0.037461	0.0771461	-0.0371065	0.313805	0.679781	0.0397721	0.0496441	-0.0520565	-0.0450477	0.0438892	-0.0462507	0.734955	-0.0287759	-0.0557249	-0.108769	0.0118568
Hs.118787	-0.0594249	0.189366	-0.0282158	-0.0830872	0.109548	-0.104993	0.0388877	0.0508819	0.0890191	0.0470131	-0.0290777	0.0892038	-0.0571423	-0.0353896	0.0503064	0.0466645	-0.029048	-0.0207638	-0.0266444	0.0893127	-0.0235936	-0.0378324	-0.0794032	0.112351	0.288165	0.132673	-0.0279142	-0.0294986	0.0285824	-0.054424	0.0505043	0.0680428	-0.0251262	-0.103996	0.0734188	0.0779129	-0.079509	-0.0627554	-0.0298668	0.0534077	-0.064298	-0.0510834	-0.0385136	0.110818	-0.0290288	0.274447	0.0801674	-0.000995569	-0.0657346
Hs.11881	-0.00811419	0.00688111	0.00691208	0.00649331	0.00616795	0.00654254	-0.00109214	0.00560381	-0.0154568	0.00711007	0.00641668	0.00388019	0.00587733	0.00508237	0.00775753	0.00299809	0.9945	-0.075799	0.00849089	-0.00224787	-0.0140711	-0.0214168	-0.0206884	0.0073542	0.00670406	0.00409017	0.00620015	-0.017909	-0.0104569	0.0096	-0.0201637	0.00659077	0.00869131	0.00298301	-0.0010456	-0.0102203	0.0115162	-0.0227664	-0.0145855	0.00121525	0.00148225	0.00711837	-0.0119025	-0.0131389	-0.0115382	0.00292107	-0.00693941	0.0072797	0.00910058
Hs.118825	-0.0814528	-0.498154	-0.0460673	-0.0563884	0.424599	-0.0197043	-0.0409604	0.234541	0.228245	0.0539325	-0.0424578	-0.0463118	0.0736135	-0.0361407	-0.370429	-0.0989077	-0.0434486	-0.0194648	0.0800352	-0.0435405	-0.0349167	-0.0624518	0.211426	-0.140776	-0.0557788	0.362715	-0.0475204	0.447931	0.110937	0.0597752	0.0668416	-0.0421935	-0.171485	0.0605148	-0.0483821	-0.00474658	0.403134	-0.0453182	0.0686666	0.0912588	0.00526292	0.0288818	-0.0465653	0.0789344	-0.0270867	0.130168	0.0369476	0.0739643	-0.0349436
Hs.118836	0.104481	0.050615	-0.0468439	0.0646153	-0.14029	0.130258	-0.154204	-0.0607949	-0.0295039	-0.0931292	0.0887462	-0.148717	0.0769714	0.0613115	0.245048	0.0424663	-0.141771	-0.0700245	-0.0977383	-0.0618482	-0.0599359	0.0466244	0.0943284	0.0489134	-0.0620244	0.0362378	0.0462904	-0.0907071	-0.0745886	-0.0717107	-0.0464537	0.0461054	0.194246	0.218973	0.08814	-0.000869989	0.25595	-0.289494	0.0430685	0.0895537	0.155192	0.035282	0.0534562	-0.0573042	-0.0613813	-0.0624531	-0.342186	-0.0111477	-0.0534768
Hs.1189	0.747932	0.0307656	0.0376616	-0.108274	0.111801	0.0217014	-0.0486901	0.0285516	0.0379369	-0.785893	-0.0190049	0.812481	-0.0265582	-0.011467	0.0364491	-0.0088281	0.758487	-0.865552	-0.501302	0.0172188	0.871207	-0.0770753	-0.0382497	0.0160175	-0.0203513	-0.783233	-0.019625	-0.00235099	-0.0271609	0.382458	-0.761004	-0.0389064	0.133194	0.0418819	-0.0137521	-0.0310159	0.0834115	-0.0334731	-0.0142945	-0.0264266	0.0154396	-0.124134	-0.0334664	0.0271674	-0.0484898	-0.0294256	-0.0171618	-0.0223687	0.0305097
Hs.118910	-0.0271996	0.0983526	0.0787747	0.0740583	-0.125857	0.0737771	-0.0548978	-0.101689	0.0314221	-0.0595882	0.0451075	-0.0975608	-0.0513268	0.0651944	0.159837	-0.0524929	0.0792241	0.0459758	0.0621141	0.0476697	0.0454657	0.122971	0.180635	0.347375	0.0812787	-0.0497794	-0.0426347	6.78138e-05	-0.0853717	-0.0549953	0.0347721	0.0612423	0.05941	-0.0670702	0.273888	-0.0680953	-0.565199	0.123236	0.100797	0.0420985	0.499889	-0.0399663	0.057312	0.122271	0.211523	-0.0829483	0.272183	-0.46451	-0.0384488
Hs.118962	0.033994	-0.118006	-0.137493	-0.0567727	-0.251587	0.0791749	0.00263819	0.226138	-0.0543649	0.115113	-0.0142383	0.0696867	-0.0398105	0.0684094	0.0641953	-0.0461451	-0.0179626	0.0181089	-0.0024322	0.067293	0.0422838	0.130601	-0.0239491	0.00845228	0.0441195	-0.161208	-0.0492962	-0.0340663	0.379841	-0.0603248	0.00857926	0.0570799	0.121828	0.0831623	0.229107	0.276935	0.694036	0.0609396	-0.170442	0.00873817	0.0783747	0.214887	0.0480846	0.663212	0.699971	0.0887438	0.0373344	0.15333	-0.164107
Hs.1191	0.0455453	0.0414543	-0.0596962	0.0438839	0.0940242	-0.0317427	-0.0375194	-0.0499622	-0.0768863	0.041764	0.0144059	0.0263163	-0.322987	-0.173024	0.0477344	-0.0373001	-0.0359306	0.031754	0.30595	-0.0511295	-0.0448081	0.105243	0.0803436	-0.0245117	0.0424821	0.119441	-0.0171244	0.108452	0.040239	0.0523073	0.0762141	0.105327	0.042804	-0.0387156	0.115269	0.0536537	-0.646991	0.0155389	-0.0699827	0.0374159	-0.027667	0.047251	0.0444944	-0.177404	-0.0180151	-0.0183137	-0.0525036	0.0191983	0.0529363
Hs.119129	-0.0292624	-0.0866207	-0.139079	-0.609437	0.0444812	-0.0816264	-0.0928562	0.0980688	-0.0366703	0.0529766	0.160042	0.688414	-0.0304053	-0.000510098	-0.0420206	0.0482987	-0.030099	0.0578162	0.0396044	-0.0451528	-0.0361559	-0.151634	0.0439476	0.403159	0.0198922	-0.0364058	-0.0345778	-0.0650478	0.126861	-0.0687144	0.044378	0.092282	-0.0369809	0.0680657	0.0636979	0.0943038	0.115355	0.0521086	-0.0567367	0.0370289	-0.0266143	0.00763639	-0.057499	0.184349	0.325389	0.0827322	0.0909314	-0.0319441	-0.0488954
Hs.119222	0.183295	0.0455246	-0.00867511	-0.105968	-0.0737851	0.045466	0.0402437	-0.0358865	-0.0839271	-0.0787034	0.239871	0.0737625	-0.035044	0.0406405	0.0364441	0.0593474	-0.0524694	0.0654199	-0.15023	0.0162974	0.03011	0.142709	0.516327	-0.0430332	-0.087732	0.0423476	0.0477058	0.203636	-0.0758105	-0.0320324	0.0061705	0.0590668	-0.0341946	0.203771	0.712939	-0.0347954	-0.0902907	-0.0607158	0.0328253	-0.0534067	0.0810795	0.0837275	-0.0694221	0.052712	0.0249677	0.0185884	-0.132368	0.0238403	0.0335733
Hs.11951	0.0104785	0.0184745	0.0118225	-0.0254264	-0.0227245	0.00937678	0.0112135	-0.0831252	-0.0435036	-0.0239023	-0.0300584	-0.0315934	-0.0353416	-0.0669985	0.0432978	-0.0369116	0.00790914	0.0103017	-0.00883249	-0.101393	0.0111576	0.0123343	-0.0110264	-0.0310246	-0.0270417	-0.0264254	0.0132203	-0.0289119	-0.138834	0.00872959	0.000928619	0.0147346	-0.0292245	-0.00241924	0.0527259	0.0100168	0.0677591	-0.037478	0.0116935	-0.0431473	0.0255551	-0.0233707	0.017157	0.000221784	-0.0256095	0.00842709	0.0107689	-0.0279202	0.0207434
Hs.119571	0.0406456	0.0361067	0.0305952	-0.197911	0.042767	0.0402238	0.0981118	-0.455249	-0.0362497	0.292819	-0.0652814	-0.0575144	-0.0757204	0.067146	0.0184827	-0.0383687	0.126773	0.0440389	0.0774508	0.0234551	0.0867499	0.100559	-0.0236217	-0.0615922	-0.0972911	0.0940401	0.0600248	-0.339146	0.0379972	0.0382232	-0.0603244	-0.0746951	-0.00946514	-0.608659	0.038392	0.0561808	-0.432733	-0.0655008	0.213806	-0.0812339	-0.0890351	0.109831	-0.107425	-0.0693682	-0.091534	0.0852402	0.0362894	-0.16723	-0.0756378
Hs.11958	-0.0609096	0.0371316	0.00797677	-0.16226	0.0515313	-0.0335551	0.0447003	-0.0989513	0.0347615	-0.031074	0.0200562	-0.0658415	-0.036121	0.0843854	0.0324508	-0.0357505	0.0458866	0.0322281	0.0325203	-0.0255733	0.0524195	0.00180924	-0.0547858	0.00533274	-0.0517676	0.0612979	-0.0643223	-0.421524	-0.0253492	-0.12232	0.0819548	0.0354374	-0.0378198	-0.728737	0.156051	0.0637994	-0.468411	-0.0556168	0.153677	-0.0350655	0.0422533	-0.0356261	-0.0435769	0.0400369	0.0310372	0.0960767	0.0706629	-0.0939042	-0.0412092
Hs.119591	-0.0269871	0.156373	0.138179	0.14842	-0.031352	-0.0488827	0.0497196	0.0424965	0.0336193	0.0432764	-0.0274068	0.00882585	0.112068	0.0346554	0.0606277	0.0500313	-0.0266529	-0.0035943	-0.0323842	0.0528604	0.063127	-0.101316	-0.0359438	0.0512407	-0.0281682	0.0493704	0.0367971	-0.0472385	-0.0615678	0.0396581	-0.0347163	0.158418	-0.0298618	0.0382256	0.0531699	-0.0314279	-0.72547	-0.045786	0.0298847	0.047502	0.0721803	-0.0679092	0.715943	0.0745256	-0.0263689	-0.0140247	0.0477062	-0.0392565	-0.00407029
Hs.119597	-0.0471187	0.00649379	0.0652336	0.0475349	-0.113358	-0.0805015	-0.129289	-0.0143175	0.179101	-0.0608869	-0.0370451	0.0459226	0.032161	-0.0345869	-0.0378	-0.0804032	-0.0448672	0.0514873	-0.061972	0.0436599	-0.0363522	-0.191674	-0.0366433	-0.0787797	0.119641	0.704547	-0.0269859	0.0555868	-0.0315687	-0.291809	-0.0402472	0.0278454	-0.0525421	0.0232257	0.0459885	-0.040603	0.0375485	0.0823252	-0.0689843	0.130299	-0.0324627	-0.114537	0.109783	-0.0186575	0.0526268	0.249566	-0.0396263	-0.0389134	-0.0608977
Hs.12013	-0.0674223	0.0461575	-0.102865	-0.0755054	-0.0266836	0.0528826	0.0655826	-0.0343691	-0.0370029	-0.088612	0.091527	0.0474061	0.0411967	-0.245253	0.055723	0.0630336	-0.157017	-0.0360712	-0.0604487	0.0470776	-0.0516679	-0.0339466	0.0335869	0.117319	-0.0342654	0.0351998	0.053653	0.0612614	-0.036509	-0.0338839	0.0376007	0.0374874	-0.101892	0.0571558	-0.177596	-0.0354348	0.723599	-0.00416142	0.0458968	0.043224	-0.0375161	-0.0578689	0.0537099	0.0390876	-0.565081	-0.0454064	-0.079081	0.76146	0.161596
Hs.12056	0.0369334	-0.00519297	-0.00532155	0.0151482	0.0127555	-0.00165305	-0.0131577	0.0401952	-0.00421232	-0.00342471	0.0301799	0.130298	-0.0117434	-0.00552956	-0.00869742	-0.00902067	0.0340697	0.00170485	-0.00798515	0.0322729	-0.00426309	-0.0100282	-0.00370724	0.196855	0.0873133	-0.0698072	-0.00446237	0.067652	0.0782662	0.0492151	0.0395753	-0.00435293	0.00979742	0.0292948	0.0314461	0.134232	0.387545	0.0625516	-0.0124324	-0.00556428	-0.0157648	-0.00561581	0.0288424	0.0465717	0.0347043	0.036672	0.0347746	0.0355673	-0.00365533
Hs.12068	0.0583711	0.0280439	0.00431288	0.0803505	-0.0650208	-0.0189346	0.0336585	-0.033089	0.115147	0.142959	-0.0275211	-0.0429733	0.038801	0.0355574	-0.0609353	0.886217	-0.0369359	0.00333352	-0.0406153	-0.0414413	0.0678107	0.0356077	0.00415836	-0.032243	-0.0123073	0.0806766	-0.0411131	-0.0340293	0.0549142	0.0221229	0.0254086	0.00867149	-0.059552	0.0324023	-0.0554991	-0.0870517	0.205944	-0.0457782	-0.0602738	0.792323	-0.0497676	0.0871921	0.0884708	-0.567427	0.222452	0.0413893	-0.034676	0.137974	-0.0497405
Hs.1209	0.367249	-0.0468475	0.31382	0.130336	0.0174555	0.0732886	0.0291393	0.146594	0.743887	-0.0572133	-0.0669591	0.0878117	0.197768	-0.0234014	-0.0762528	0.0875921	-0.625627	0.0717708	0.0696239	-0.0268398	-0.00524467	-0.0631595	0.0561626	-0.0789523	0.0641473	0.0227603	0.0569388	0.0583173	0.751899	0.0693394	-0.0284918	-0.0370711	-0.0891106	0.0833436	-0.0339031	0.876778	0.804424	-0.0308779	0.0664613	0.111748	-0.0455523	0.0799374	0.0203813	-0.0839446	-0.00256753	0.176654	0.137819	0.0626579	-0.037339
Hs.1211	-0.159172	-0.0435333	-0.0789929	0.0354425	-0.0315917	0.240666	-0.0374603	0.0908186	0.0411553	0.0411706	-0.0307396	-0.0307752	-0.0357844	-0.0320021	-0.0377317	-0.0347349	-0.0794974	0.0313383	-0.0332305	0.0454665	0.0230457	0.256817	-0.040366	-0.0354071	0.352382	0.574743	0.0353932	0.193055	0.0199094	-0.0135865	-0.0285252	0.0388718	0.0406304	0.0428783	0.14484	0.166562	0.0194794	0.0175031	-0.200341	0.242734	-0.558034	-0.0223472	0.00611762	-0.0287869	0.0614321	-0.0115724	0.0360966	-0.0445734	-0.215857
Hs.121549	-0.0395083	0.0788826	0.0639384	-0.0522785	-0.00765923	0.0078562	-0.0264398	0.0762966	0.0245341	0.038116	-0.0473732	0.864196	0.00368863	0.0385548	0.00714715	-0.0267371	-0.326431	-0.0712987	-0.0437546	0.507998	0.0477985	-0.308664	-0.598984	0.288146	0.0788989	-0.0601416	-0.0365164	-0.0701826	0.0361476	-0.0237117	0.0473023	-0.0651782	-0.0299962	0.0838479	0.0347211	0.0632184	0.0794397	-0.0679758	-0.0636575	0.0728559	0.0529649	-0.0464326	0.00699604	-0.0876216	-0.322834	-0.0356281	0.0383049	0.00506631	0.158628
Hs.121576	0.0758686	0.0624482	-0.0785774	0.323986	-0.00973158	0.0364051	0.243143	-0.11924	-0.0469838	-0.0857861	0.0214475	-0.0114445	-0.0718327	-0.0986427	0.0931264	-0.00310192	-0.0532165	-0.00212147	0.0602303	0.271002	0.0581904	-0.0559028	0.177651	0.154557	0.0564663	0.162702	0.052752	0.0828077	-0.096818	-0.0611124	0.0526319	-0.0561683	0.0326649	-0.466058	-0.0306805	-0.000128331	-0.0365485	-0.109415	0.158828	-0.0729552	0.105376	-0.0731005	-0.0183164	0.297635	-0.106138	0.0628374	0.0373311	0.0366054	0.108533
Hs.1216	0.0419198	0.0417444	0.0529863	-0.0362914	-0.0666323	0.0523235	-0.0293871	0.0641237	-0.0114663	-0.0350754	-0.0396858	0.062624	-0.0424176	-0.030119	-0.0586577	0.0554302	0.187818	-0.0312745	0.0337137	-0.04425	-0.0294987	0.0504539	0.0879002	-0.0422984	0.0545653	0.0841354	-0.106719	0.00386399	0.749905	-0.0359289	-0.0285874	0.0536552	-0.252696	0.0549629	0.0449792	0.0466835	0.765171	-0.039964	-0.0158042	-0.0351909	0.0859464	-0.0686131	0.0488624	-0.0432703	-0.372601	0.0497496	-0.00460829	-0.030643	-0.0352749
Hs.12246	0.202393	-0.017339	-0.0178833	-0.0511674	0.0497057	-0.00458135	0.0133381	0.0559122	-0.022819	0.174305	0.0190987	0.751599	-0.0165165	-0.000495254	0.0717271	0.0476508	-0.0189572	0.0557768	0.0521605	0.0281203	0.0352718	0.0538108	0.0813369	0.0548954	-0.0210097	-0.0753827	0.0862411	0.27233	0.0726834	0.106625	-0.0154571	0.0889029	0.0238652	0.0375672	-0.022445	0.0463019	-0.0197497	-0.0186514	-0.023492	-0.0215742	-0.985334	0.0153661	-0.0108347	-0.0588104	-0.0450807	0.0567396	0.0300606	-0.0217296	0.0506323
Hs.122575	0.0781375	-0.0195681	0.717951	0.04935	0.037013	0.0438445	-0.00865284	0.353079	0.0534389	0.187721	0.0535214	0.079364	0.700277	0.0599565	-0.0486326	0.0860837	0.0503636	-0.0168218	0.0397351	0.0516069	0.0494912	-0.0227504	0.065077	0.0298539	0.0475137	0.0565648	-0.0211325	-0.117538	-0.0210867	-0.0228312	-0.557064	0.0489323	-0.278188	-0.0187595	-0.0284419	-0.0207773	0.703423	-0.0735895	0.0766729	0.048557	-0.00363466	0.150486	-0.0371373	-0.0197811	-0.0189034	0.0376655	0.0959153	0.0531642	-0.0332964
Hs.122669	0.0372164	-0.00750139	-0.0914971	-0.0543326	-0.0209095	0.0231962	0.0775233	-0.133001	-0.0136975	0.0684444	0.086108	-0.0986409	0.0520855	0.0646997	-0.121633	0.0645445	0.0913135	0.111868	0.46703	-0.0694348	0.050876	0.0684741	0.187245	-0.409019	-0.0364128	0.0811333	0.032075	0.0539353	-0.0177563	-0.0411402	-0.031628	0.14178	0.0454872	0.0976412	0.0523601	0.0010777	-0.214899	-0.0578694	-0.0551052	0.0458745	0.363266	0.0959763	-0.0886478	-0.444761	0.0498175	-0.0688471	-0.0611311	-0.131752	0.0657809
Hs.12337	0.0277434	-0.00556051	-0.00912054	-0.12996	0.0729341	0.0282892	-0.00502426	-0.0157426	-0.00518733	0.0510024	-0.00505263	0.696394	0.0276988	0.00225268	-0.00599361	0.0200095	-0.0021302	0.0395737	0.0296748	-0.00989718	-0.00563193	-0.00573158	0.0258774	0.0039088	0.0411954	-0.00540657	0.0270407	0.0357814	0.0406535	0.00739162	-0.0029918	-0.00576012	0.0227642	0.0269338	-0.00249016	0.0385887	0.00200797	0.0289946	-0.00605689	-0.0102486	-0.0188452	0.0400718	0.0234023	-0.00653391	0.0260826	0.0292259	0.0279159	-0.0180444	-0.00476279
Hs.123654	-0.0213443	0.0311722	-0.00809879	0.0720506	0.0248931	0.0275513	-0.00482254	-0.0167388	0.0270676	0.0330568	0.120054	-0.011599	-0.000576	-0.00601865	-0.00488187	0.0311194	0.0612962	0.0394863	-0.0738856	0.0080179	-0.0137148	0.0271512	-0.00680267	-0.673696	-0.00796452	0.039167	-0.00791774	0.0284864	0.159358	-0.00642555	0.370041	0.0108377	0.0900517	0.012066	0.0391345	-0.00701184	-0.0175981	0.0279843	0.033004	0.0292098	0.0655796	-0.00912022	0.0280769	0.0103173	-0.00622447	0.00524053	-0.00716673	-0.0065018	0.0292671
Hs.12373	0.0857844	-0.0174453	-0.132172	-0.173048	-0.0385778	-0.0188057	0.0876389	-0.0833699	0.080695	-0.0346045	-0.188676	-0.131676	0.125943	0.0750928	0.0118544	-0.385157	0.0555564	-0.0688444	0.058952	-0.29018	0.0279723	0.00540823	0.0454606	-0.148934	0.0313031	-0.0617434	0.063137	-0.0570023	0.15974	-0.0222898	0.0296681	-0.0577824	0.285573	0.02571	0.0561845	-0.0297645	0.278889	-0.0420952	-0.033486	0.0700342	0.0606812	0.0510827	0.0818872	-0.0532037	0.141238	0.116939	0.0816543	-0.121417	0.0411882
Hs.12379	-0.133078	0.0574409	0.0985427	-0.115409	0.0346023	-0.308871	-0.0176395	-0.00810449	-0.236667	0.0505035	0.0593582	0.066159	0.0645895	-0.0401233	-0.11003	-0.0296119	-0.00484031	-0.0988812	0.00898336	-0.0449503	-0.012429	-0.451297	-0.305361	0.11741	-0.0485404	0.0600222	-0.0173192	-0.329961	-0.385615	-0.110908	-0.106303	-0.0726078	-0.0531877	-0.0291252	-0.133807	-0.329744	-0.480297	-0.125518	0.10369	0.10734	0.0528151	-0.32382	-0.0232671	0.0342039	-0.127067	-0.408509	-0.166951	0.431869	0.157971
Hs.12385	0.115885	-0.0319133	0.462918	-0.0183492	0.0727187	0.0485964	-0.0708468	-0.0486838	-0.088657	0.736221	0.370553	-0.0469476	-0.0558117	0.0268203	-0.0390843	-0.0177324	0.072874	0.106043	0.133821	-0.0368739	-0.0104283	0.306448	-0.089808	0.061137	-0.030292	0.0130877	0.0486831	-0.0801071	-0.0389407	0.0773967	-0.0462094	0.0631988	-0.0281587	0.0999935	0.0129619	0.147529	0.0786223	0.0812306	-0.0308753	-0.0412912	0.0777562	0.123065	-0.0354183	-0.153112	-0.278948	0.0387302	0.0583314	-0.0612483	-0.0323091
Hs.124027	-0.0488696	-0.0350272	-0.0139507	0.0305044	-0.473621	-0.0359875	-0.0185813	0.0202645	-0.0307808	-0.0152289	-0.0772979	0.00146883	0.0234814	0.0275258	0.0404857	-0.0581351	-0.021847	-0.0278453	-0.0295285	0.0434664	-0.0114156	-0.0287126	0.00790713	0.109416	-0.00814189	-0.0339439	-0.0272251	0.0219479	0.0467253	0.0176461	-0.0620653	-0.0550985	0.0461679	0.0848901	0.20052	0.117546	0.509768	0.045836	-0.0508635	-0.0301979	-0.031349	0.165096	0.0743043	0.242006	0.0240411	0.0243428	0.022669	0.0221895	-0.0226849
Hs.124029	0.0345861	-0.0311709	0.0652216	-0.0336633	0.0410093	0.0351119	0.0311102	-0.0304558	0.129853	0.045523	0.0284315	0.132666	0.0925938	-0.0337062	-0.0709221	0.0623404	0.0728104	-0.0418181	-0.0268682	0.0383377	0.034761	-0.0303837	0.0369728	0.0455586	-0.0259941	-0.0266797	-0.0491491	-0.0378239	0.536732	0.0398887	-0.0300532	-0.0345759	-0.120383	0.132348	-0.0306995	0.659308	0.717826	-0.083796	-0.0207096	0.0164405	-0.0251242	-0.02319	0.0441051	-0.25384	-0.103538	-0.0285251	-0.0312654	0.0222005	-0.0508815
Hs.124085	0.680115	-0.187538	-0.043473	-0.0420966	-0.0401559	-0.0404531	0.0503371	-0.0430217	0.0760265	0.0599188	-0.264564	0.710715	0.0674525	-0.0194014	-0.0377916	-0.0610365	0.29462	-0.0400547	0.0180064	-0.0435228	-0.00689463	0.0912934	0.0563384	0.19498	0.0592551	-0.643343	0.18486	0.775875	0.758297	0.0497805	0.046345	-0.0567097	-0.0415402	0.0781141	0.0542374	0.0663244	0.353908	-0.0378105	-0.0584053	-0.0445048	-0.0605349	0.0761286	-0.0624402	0.046887	0.142323	0.0789224	0.0818271	0.0173749	0.0457243
Hs.12409	0.0765681	-0.0176352	0.0335921	-0.0290602	0.031363	0.0492443	-0.0263777	0.0401161	0.759608	0.0481027	-0.0315918	-0.0407156	0.110223	0.0318946	0.0283151	0.0197207	0.0311598	-0.0336493	-0.0408512	0.0169695	-0.0112652	-0.0435245	-0.0969735	-0.0330886	0.0278807	0.0302982	-0.713916	-0.0260595	0.173329	-0.0283336	-0.0708121	0.899985	-0.0318683	0.0666837	-0.0291142	0.0315622	0.972068	-0.0284407	-0.0334435	0.0927415	0.0409285	0.0285946	0.0158457	-0.0496525	0.0366725	0.0333608	-0.130369	-0.013889	0.0478936
Hs.12413	0.166238	-0.0589599	0.00864945	-0.100954	-0.0346028	0.0470498	-0.176913	0.0185607	-0.00680668	-0.637714	-0.0413938	-0.0901583	-0.144324	-0.0707737	-0.267168	-0.11702	-0.17795	0.0496749	0.0369345	0.0438796	-0.051934	-0.0923063	0.28816	0.0265757	0.0645083	-0.052221	-0.0424099	0.0400538	0.0414323	-0.0736204	0.0897742	-0.189068	-0.0548062	-0.150637	-0.00871479	-0.0610154	-0.0296569	-0.246518	0.195509	-0.0526063	0.0409325	0.0561268	-0.0515558	0.115718	-0.125262	-0.0466685	0.0182615	0.0402514	0.0576309
Hs.1244	0.073205	-0.0109932	-0.0589982	-0.0912578	-0.0550223	0.0276662	0.141452	-0.0763801	-0.0405934	-0.0357899	-0.0425085	-0.0535582	0.133744	0.0413332	-0.0021181	-0.0126052	0.0423046	0.0245278	-0.0755975	0.744459	0.063313	-0.0467085	-0.0405895	-0.0888291	-0.0373377	0.0455082	0.0442246	-0.00923814	-0.0372817	0.0456122	-0.0407147	-0.0545842	0.292748	-0.0620615	-0.0327416	-0.0385118	-0.32583	-0.651478	-0.00358467	0.826119	-0.0399232	0.0706389	0.843617	0.167614	-0.485044	-0.0353274	-0.0378614	0.0132723	0.155942
Hs.12482	-0.0602283	-0.0688016	-0.179384	0.0493363	0.0644816	-0.0535029	-0.0430229	-0.0487693	-0.0440599	0.058608	0.0196536	-0.0408991	-0.108675	0.0902319	0.331294	0.227157	-0.0671622	0.182	0.0500294	0.0303814	-0.0716245	0.0923429	0.100691	-0.0433885	-0.126394	-0.0253434	-0.101809	-0.0712004	-0.0547756	0.0322619	0.0588876	-0.0402312	-0.200693	-0.552075	0.0455542	0.0539019	-0.0196116	0.0709001	-0.0818795	0.0402052	-0.0449257	0.0621804	-0.0692516	0.0519422	-0.0528578	0.069334	-0.0595928	0.261444	0.0141408
Hs.12503	-0.0554873	-0.0720937	-0.0322354	0.0780682	0.0727089	-0.0473957	-0.0263407	0.0851133	-0.0439768	0.0413366	0.0600879	0.107016	-0.118397	-0.0504534	-0.0391542	-0.0319428	-0.0121354	0.0512953	0.0152797	0.669812	-0.0221145	-0.0447334	-0.0423778	0.664477	0.0579702	-0.0416896	0.0517985	0.0585462	0.0503249	0.0290306	0.0551458	0.0400452	-0.0326578	-0.0580195	0.105509	0.0889116	-0.0318949	-0.036611	-0.122014	0.0432748	-0.136984	-0.0436115	0.0969793	0.0620896	-0.0329455	-0.00785965	-0.037199	0.0340735	-0.0831323
Hs.1252	-0.0529848	-0.047189	-0.144571	0.0248014	-0.0448244	0.0150974	0.130956	-0.100404	-0.0105503	-0.115049	0.115552	-0.187792	0.11319	0.00432849	-0.003886	0.0415551	-0.216084	0.058357	-0.0467946	-0.0111889	-0.0463369	0.135606	-0.0922778	-0.160809	0.0170845	0.0958199	-0.0256107	0.151615	-0.0562644	0.145551	0.253369	-0.265237	0.0521757	-0.0473465	-0.0348061	0.0286148	0.0585661	-0.0195693	-0.0578996	0.0358191	0.0444681	-0.0370873	0.00676712	0.0591926	-0.02344	-0.0715592	0.00972896	-0.0368853	-0.0475172
Hs.12532	0.0502334	0.0544283	0.0502941	-0.342024	0.0813488	0.0464632	0.0483559	-0.0383282	0.0854581	-0.027463	-0.0757017	0.0592934	-0.0449037	0.0518515	0.0871366	-0.00170431	0.0475821	0.103994	-0.0190667	-0.0383488	0.0715193	0.276148	0.74771	-0.038332	-0.0346521	0.0439141	0.204913	-0.223125	0.0621172	0.0294262	0.0299789	-0.034692	0.210717	0.0700759	-0.0600386	0.0204513	0.732151	-0.0936552	0.0619892	-0.0452322	0.0590442	0.0643991	-0.0390213	-0.16484	-0.0527556	-0.0286772	-0.0315512	-0.0372712	0.0726988
Hs.125359	0.058556	0.0460997	0.0549828	-0.246569	0.0350264	-0.0521406	0.0521214	-0.120347	-0.0122339	0.0474598	0.0329688	0.0684292	-0.049627	0.0753609	-0.0432141	0.044559	0.122557	0.0812658	0.0915913	-0.0970613	0.226831	-3.05442e-06	-0.0654972	0.0194874	-0.0857499	0.0358216	-0.0461365	-0.120803	-0.039533	-0.239555	0.0306392	-0.0601018	-0.0499129	-0.103917	0.0376596	0.0518537	-0.0805088	-0.107545	0.0615429	-0.0415589	-0.0517799	0.0265762	-0.0500053	-0.0445835	0.0432897	0.0720822	0.0773715	-0.0539391	-0.0543691
Hs.12540	0.067968	0.198956	-0.0661242	0.152093	-0.0472531	0.0491669	-0.0291463	-0.0544982	-0.0704498	-0.0369549	-0.0386482	0.0643645	0.181057	0.0689735	0.107107	0.0361989	-0.0411873	-0.0606985	-0.0603921	0.102962	0.0645149	-0.0352499	-0.0277452	-0.000173557	0.328293	-0.0601636	0.0276922	-0.0519699	-0.678985	-0.0409064	-0.205003	0.0561628	0.0535463	0.159149	0.0566334	-0.0321532	-0.32634	0.415873	0.0550911	0.0591993	0.0712525	0.0735984	0.0658984	0.0427319	-0.0418923	-0.0394935	-0.0520676	-0.0508091	-0.0522876
Hs.125453	-0.0257261	-0.0145586	-0.0199886	0.0249135	-0.0116779	0.0284316	0.0398923	-0.0168	-0.0140602	0.0306496	0.0333576	0.0283519	0.040504	0.0327404	-0.00931442	0.0271604	0.0343867	0.049086	-0.0220362	0.0200107	-0.0258481	-0.0129743	-0.00443763	-0.0277013	0.0302307	0.23963	-0.0126122	0.0299542	-0.060322	0.0279319	0.150971	-0.0238012	0.950497	-0.0280349	0.0671562	0.0165604	-0.0134746	0.03655	-0.0120703	0.0248469	0.0584721	-0.01458	-0.00781406	0.0431295	0.0345682	-0.0254833	0.0238356	-0.0120649	0.0210902
Hs.1259	-0.0376863	-0.0150323	-0.309061	0.0269407	-0.0384116	-0.000726829	-0.0643893	-0.0408717	-0.0379982	-0.187636	-0.0229047	0.322172	0.17262	0.0452615	0.0369198	0.0108852	-0.106161	-0.297701	-0.0165271	-0.356372	0.0229852	-0.104115	-0.0795495	0.452446	-0.0202559	0.00377883	0.0203862	0.0214693	0.994041	-0.0408341	0.0178922	-0.129884	0.0316775	0.284481	0.024547	0.0251398	0.992334	0.0222396	-0.0345852	-0.0335915	-0.0023852	0.0255938	-0.0403632	-0.016371	0.0510251	0.0255068	0.0238678	0.0274725	-0.0412153
Hs.126076	0.236375	0.0142714	-0.0074674	0.0268922	0.0194178	-0.00649871	-0.00650209	-0.00993339	0.0126297	-0.0182377	-0.00809251	0.443525	-0.0136239	0.0173304	0.0237763	-0.00842548	0.983899	-0.0131351	-0.0184377	-0.00758619	-0.0193336	0.0171092	0.0398078	0.987954	0.0208873	0.0304161	0.00802775	-0.0212321	-0.0191829	-0.0080149	-0.0676287	0.0266222	-0.0108201	-0.00738169	-0.00781773	0.00531352	0.0643768	0.0183991	0.0125819	-0.0102927	0.0271314	0.0812318	-0.00500353	-0.00935177	0.0268858	0.0164179	0.0222246	-0.0060132	0.0197657
Hs.126256	0.0387407	0.0546662	-0.0274418	-0.9915	0.0555075	-0.0137026	0.0462326	-0.011462	-0.0257246	-0.0120788	0.0190869	0.0690599	-0.0148238	-0.0115002	-0.0164322	-0.0122868	0.00161035	0.0435935	0.0437097	0.315444	-0.0102487	-0.017772	-0.167748	0.432441	0.0162359	-0.011175	-0.0136374	0.0334521	-0.0219141	-0.0157555	0.0430514	0.0575251	0.0437712	-0.0441378	0.0328831	0.0395404	-0.0379094	0.0523374	0.0116567	0.224161	-0.0139521	0.0389976	-0.00544949	0.124929	0.0133717	-0.014089	-0.010604	0.0116209	-0.0271189
Hs.1265	0.0415573	0.0506644	0.0570122	0.054082	-0.0849586	-0.0513394	0.031679	0.0408311	-0.0460393	0.00386864	-0.0762713	-0.0931437	0.0463939	0.729468	0.0381533	-0.0574285	-0.023168	0.115312	-0.0408954	-0.0284316	0.360171	0.132343	0.126407	0.0558654	-0.0730605	0.0195114	0.107761	0.0406737	-0.0292446	-0.0289808	0.0774474	0.169775	-0.0336271	-0.00657634	-0.0355032	-0.0395572	-0.0375153	0.0524109	0.103176	-0.0601685	0.0724572	0.0451983	0.0364299	0.185333	-0.0167997	-0.0449312	-0.0336326	0.0524158	0.0658019
Hs.12719	0.0235781	-0.0832363	0.0303877	0.0259729	0.0252268	0.0280277	0.00934566	-0.0362051	0.0485389	0.0482361	0.0212989	0.0326196	0.0240649	-0.0314294	-0.0907108	-0.00577287	0.0252719	-0.0399623	0.0235703	0.0250095	-0.03573	0.945993	0.031163	-0.0574077	-0.0246509	-0.0470332	-0.0308345	-0.0673869	0.110716	-0.0914629	-0.0491208	-0.421792	-0.034198	0.0274452	-0.0350285	-0.0315511	0.976028	-0.0292891	-0.0464018	-0.0258453	0.0196562	0.0160202	-0.0398063	-0.0297923	0.0638285	0.0246712	-0.239236	0.0385509	0.109168
Hs.127376	-0.0280725	0.118297	-0.107826	0.0427965	0.066658	-0.0357057	-0.0207543	-0.0535222	-0.0895614	0.0554422	0.00782415	-0.0112155	-0.0671937	0.0449106	0.0573744	-0.0197669	-0.0142751	-0.0104071	-0.0204567	-0.0376039	0.042996	0.297123	0.0546834	-0.0260889	-0.0192063	0.0814557	0.0605778	0.0578352	-0.0263555	0.0547982	-0.0194595	0.241945	0.0480359	0.0382333	-0.0604564	0.041829	-0.822401	0.628462	0.263502	-0.0226819	0.276716	0.0581643	-0.011169	0.0380993	-0.0710325	-0.00870537	0.0533053	0.0440784	0.0656553
Hs.1274	-0.085319	-0.0640036	0.0531923	-0.419014	0.00154329	-0.128633	0.0287674	-0.165096	-0.118619	0.0485635	-0.133216	0.0721794	-0.122832	0.0231706	-0.126555	-0.006824	0.0719802	-0.111671	0.0818154	0.0527578	0.0385452	0.00602698	-0.745734	0.081245	-0.121144	-0.0708043	-0.121044	-0.65407	0.0801932	-0.634029	-0.0172776	-0.148393	-0.181761	-0.732105	0.081107	-0.0902838	-0.00412278	-0.176554	-0.0208425	-0.113526	-0.296127	-0.085247	-0.021829	0.0428411	-0.0872269	0.133117	0.0979614	-0.17628	-0.468787
Hs.127428	0.0424947	-0.00753147	-0.00993059	0.0345521	0.65097	0.0217474	0.0688993	0.0331416	0.141255	-0.0182192	-0.00869487	0.106285	0.0444466	0.0472125	-0.00577027	0.0170487	-0.0139418	0.0221346	0.0564794	0.309473	0.824343	-0.000283456	0.621686	-0.0443006	-0.00943178	0.050319	0.0504879	0.127065	0.113337	0.539132	-0.00870979	-0.0199851	-0.0153768	0.00881808	-0.00538982	0.073393	0.379453	-0.0100039	-0.00809774	-0.00825854	-0.00656952	0.0137005	0.0101006	-0.00363204	0.0306456	0.0438597	-0.00751603	0.772081	0.0361717
Hs.127436	-0.0417695	-0.0381976	0.0325607	-0.159183	0.0574757	0.0685375	-0.00754821	-0.0223668	0.0602262	0.207028	-0.0196913	0.067002	0.0457356	0.0105025	0.0519369	-0.0382596	0.0437063	-0.187321	0.0776939	-0.0598222	-0.0659876	-0.0342724	0.0419223	-0.132048	0.257883	-0.0336898	0.0460027	-0.0388501	0.0967735	0.105845	-0.0386915	-0.0105034	0.157665	0.0526773	0.0275886	-0.000874651	0.843717	0.0459304	-0.0178937	0.00319939	0.930907	0.104565	-0.0283792	-0.256648	0.0546268	0.0503071	0.0548981	-0.0213447	0.0391769
Hs.127799	-0.0309059	0.00473379	-0.0239077	0.38417	-0.0206386	-0.0316356	0.0352827	0.0975293	0.0540026	0.0768192	0.0868125	-0.00537209	-0.0400216	0.130616	0.427306	0.0465303	-0.0416027	0.267509	-0.0542332	0.578062	0.0694519	-0.0258279	-0.0593056	0.791047	-0.0205344	0.0757943	-0.0204349	0.0779322	0.0141784	0.00933631	0.0729906	0.201586	-0.0230831	-0.0131938	-0.0338653	0.100587	-0.0546084	0.121443	-0.063928	0.0429502	-0.0414532	0.0294595	0.0697886	0.297634	-0.0259411	-0.0222517	-0.0528123	0.0778144	-0.0482074
Hs.127826	-0.0899127	0.0409641	-0.018692	-0.0619385	0.0296674	0.743906	-0.00090788	-0.0206754	0.198763	-0.0204597	0.0293776	-0.00444272	-0.0480152	-0.0455007	-0.0284714	-0.0353999	-0.0139205	-0.034538	-0.0241163	-0.0246739	0.136515	-0.0435773	0.142192	-0.0430818	-0.0257795	0.0280767	-0.024116	0.0208822	0.0270208	0.0236972	-0.0278216	-0.0229263	0.0652753	-0.0328999	0.984757	0.0261162	0.168389	-0.0178305	0.0234174	0.0342083	0.137093	0.0194468	0.0206974	-0.0629395	-0.0851958	0.0338275	-0.0343373	0.0190703	-0.00258391
Hs.1279	-0.0442431	-0.0456496	0.0348807	-0.0805958	0.0345032	-0.045722	0.126467	-0.0397392	0.0351158	-0.018725	-0.035645	0.0674085	-0.0547914	0.00402804	-0.0990756	-0.0223564	0.0609622	0.0336672	0.0430831	0.710215	0.0415251	-0.0366903	0.0334289	0.0396211	-0.181097	0.0467825	0.0709562	0.0766767	0.0606906	0.0533149	0.0660318	-0.0473579	-0.0725717	-0.559467	0.0231777	0.172997	-0.205823	-0.107577	0.0171492	-0.0441148	-0.179192	0.04091	-0.043813	0.0434499	-0.0486037	0.0972775	0.0204089	0.0600126	-0.087703
Hs.12797	0.0503379	-0.0363498	0.0970645	-0.0118009	0.101818	0.036896	0.0194137	-0.0578586	-0.0105177	0.073307	0.0851385	0.618756	0.449163	0.0780983	-0.0570117	-0.0253865	0.0474233	-0.0346742	0.326154	0.409336	-0.0335493	0.0753988	0.140568	0.0760055	0.0743293	-0.459427	-0.0958717	-0.0796126	-0.000297362	-0.0610138	-0.0501564	-0.0377279	0.073731	-0.0478523	0.120783	-0.0779881	-0.672789	0.0222595	0.100956	0.53894	0.253292	-0.0153926	0.128564	0.0823093	0.0969414	-0.0360835	0.0851816	-0.0438574	-0.130276
Hs.12802	0.0577044	-0.0559787	0.015569	-0.0395496	0.0744567	0.183675	-0.30582	0.0539056	-0.0589188	0.054324	-0.0865053	0.087598	-0.603554	-0.172165	0.0533235	0.00593866	0.0181195	-0.113657	0.0487989	-0.0565735	-0.0616006	0.116729	-0.0526793	0.166068	-0.064812	-0.0893974	-0.0534537	-0.0570138	-0.0378366	-0.0734915	-0.0478618	-0.101246	0.0745537	-0.117248	0.0632785	-0.00187011	0.0325826	0.000506473	0.0635326	-0.0628735	-0.0467384	-0.520037	-0.0762285	0.193191	0.0618163	-0.223875	-0.0586004	-0.0529488	0.315646
Hs.1281	0.0516393	0.045645	0.0500768	0.0121148	0.710523	0.0127415	0.0317267	-0.0286296	0.167362	0.060051	0.0424749	-0.324992	-0.17993	0.033285	0.13944	-0.0124203	0.00214398	0.0496385	-0.0200172	-0.00658157	0.0596177	0.0613646	0.0457431	-0.014121	-0.0194068	-0.0109178	-0.00453964	-0.0126709	0.0615732	0.14445	0.0548108	-0.0116513	0.0399478	0.0590232	-0.0123364	-0.0112144	-0.00563991	0.14392	-0.0276355	-0.0194017	-0.0452812	0.0739338	0.0220429	0.0306405	0.0169319	-0.00865871	0.0473776	0.00270804	0.729615
Hs.128702	0.0515646	0.0695586	0.0448452	0.19271	0.0415869	0.141847	0.0630069	0.0305194	0.00462754	0.192336	-0.139402	0.0395997	0.206141	0.134963	-0.0933709	-0.119127	0.0562589	0.056519	-0.0316036	0.0412608	0.0232906	-0.114113	0.0353056	-0.132309	-0.059596	0.0435471	0.0567644	-0.0505477	0.0324349	0.0312324	-0.0214151	0.0470955	0.0664386	-0.0638279	-0.130124	-0.153978	-0.0744121	-0.036301	-0.0430225	-0.0597454	0.298172	-0.0304286	0.0408516	0.0442905	0.0447113	-0.0463189	0.0471487	-0.050951	0.0435193
Hs.1288	0.000336042	0.0886127	0.048042	-0.144247	-0.0427158	-0.0715759	0.0732902	-0.0544468	-0.0221103	0.0551598	0.108975	0.113279	0.0534549	0.096734	-0.0940799	0.404926	0.161409	0.0567749	0.0459974	-0.163951	0.195685	-0.0452131	0.687277	0.239755	-0.0988541	0.0955101	-0.0351778	0.600825	0.0114784	-0.0627812	0.0639252	0.079943	-0.0533258	0.0462612	0.129933	0.0729562	-0.552297	-0.135148	0.143576	0.00817904	-0.0266849	-0.0249578	0.0648279	0.0795327	-0.0396832	0.211118	0.108377	0.0553544	0.0620976
Hs.129055	0.273214	-0.0376878	0.652023	0.671767	0.00655028	0.0139521	-0.170577	0.0846044	0.0929059	0.0593701	0.0751101	-0.0444254	0.130628	0.129347	-0.0461545	0.0933133	0.0702146	0.0771349	-0.0422291	0.0944904	0.0680128	-0.0341633	-0.0264575	-0.0662627	0.0288338	-0.0559283	-0.0577553	-0.0953767	-0.0258858	-0.0424836	0.0837981	-0.0451472	-0.0566816	0.21416	-0.112852	-0.148662	0.0598543	0.0049867	-0.14281	-0.0368101	0.367369	-0.0375726	0.0815747	-0.0688601	0.0349788	-0.0511669	0.0795342	0.0165031	0.107859
Hs.12953	0.0505442	-0.111226	0.0465218	0.0251896	-0.0524447	0.0454634	0.0991093	0.0472371	-0.0223529	-0.0440737	-0.0359147	-0.0318918	0.0513515	0.0873736	0.0423657	-0.0407825	0.0288912	0.0838934	0.0691445	0.0639549	0.0651178	0.0499527	0.132304	-0.0329828	-0.0678777	0.0625968	-0.0428459	0.0279998	0.0498195	0.0744282	0.0437726	0.107032	-0.0479286	-0.581883	-0.0359377	-0.0337997	-0.299069	-0.159187	-0.0352188	-0.0415351	-0.18539	0.0784201	0.123265	-0.0368094	-0.0743801	-0.036519	-0.0421851	-0.0739967	-0.0561188
Hs.129548	0.0221128	0.0338352	-0.488727	0.0940998	-0.0556311	-0.0666762	0.0595206	-0.109	-0.217147	0.00285429	-0.0637632	-0.0754258	0.0520453	0.0262451	0.0550063	-0.0101205	0.0652803	0.0366864	-0.0412248	-0.26782	0.0146841	0.037439	-0.0497593	-0.0674727	-0.0541895	-0.0417198	0.202734	0.0566856	-0.130894	0.0515954	-0.0634398	0.284681	0.0687791	-0.181646	-0.162998	-0.0282263	0.305549	0.175374	-0.0080016	-0.0456563	0.304284	-0.283281	0.0531503	0.0469016	-0.0268509	-0.217779	0.0320488	0.0498078	0.0679047
Hs.12956	-0.00276437	-0.0402858	0.0316446	-0.0416351	-0.0447071	-0.0505666	0.0818035	0.00406215	0.0393341	0.075554	-0.0361235	0.0549916	-0.0379237	0.0655306	-0.034914	0.170147	0.0437812	0.0399063	0.0538184	0.084794	0.158857	-0.0828188	-0.0340194	0.101468	-0.0433458	0.0510595	-0.0903307	-0.066443	-0.0378318	-0.0348438	0.0264553	-0.0580873	-0.0781668	-0.0113703	0.0511691	-0.040856	-0.0551227	0.0325051	-0.0093747	-0.044356	-0.0848909	-0.0499906	0.0390394	0.0435055	-0.0109496	0.0422022	0.0371768	-0.0411862	-0.155175
Hs.12969	-0.00814409	0.119376	-0.0610335	-0.00765989	0.0903778	-0.0171031	-0.025995	0.0476502	-0.0290876	-0.0456437	0.0322202	0.810081	-0.118562	0.0270119	0.211385	-0.0269713	0.00747092	-0.0251496	0.0500057	0.0392766	0.0665413	0.0464284	0.0386306	0.334808	-0.046326	-0.0243824	0.00644314	-0.0383196	-0.123582	-0.152766	0.566501	-0.0628245	0.0648115	-0.0262266	-0.0688463	0.0426781	-0.0577134	0.0373531	0.0406231	-0.0215878	0.0563552	-0.021745	-0.028354	0.0367868	0.0251769	-0.025677	0.0479037	-0.0279059	0.0502771
Hs.1298	0.0249494	-0.0279387	-0.0559869	-0.0548953	-0.0134556	-0.046278	-0.0562724	-0.0290254	0.2301	-0.0158506	-0.044201	-0.00428497	-0.0340671	-0.04593	-0.00220154	0.0254115	-0.0327671	-0.0275121	-0.00578741	0.647147	-0.22524	0.0205234	0.0315653	-0.0361867	0.0123393	0.031132	0.0334558	0.901886	0.0712621	0.0454921	-0.0294129	-0.0317594	-0.0460708	0.024196	-0.0301161	0.0402685	0.114421	0.0217149	-0.0504927	-0.0410435	-0.064449	0.0412938	-0.0448215	0.0309253	-0.0453848	0.0717802	0.025282	0.0854928	-0.0137632
Hs.129818	-0.00202421	-0.00645541	-0.00957139	0.0613785	0.0420215	0.00433303	0.0379192	-0.0109475	0.0344702	0.0270571	-0.011298	0.0387864	-0.0402866	-0.0199033	-0.0102269	-0.0137875	-0.0212861	0.599773	0.103038	0.0368707	0.738433	0.040743	0.0324393	-0.0124781	-0.0226967	-0.042389	0.0675803	0.647443	-0.0101849	0.0355538	-0.00877356	-0.963199	0.0715548	0.0497747	-0.0105246	-0.0142635	0.302436	-0.0113839	0.0232802	-0.0150483	-0.00878418	0.0329912	-0.0112531	0.583227	0.0414394	-0.0103098	-0.00218312	0.00861771	0.0512498
Hs.129867	-0.0297899	-0.0305445	0.0825885	0.0604955	-0.0249753	-0.0326388	-0.0186522	0.0202621	-0.0276976	0.0629275	-0.0383083	0.23366	0.072686	0.0825168	0.069313	0.0801015	0.0446557	-0.0248436	-0.0281605	0.701676	-0.0029003	0.0664571	-0.0150761	0.258141	-0.0358658	-0.0255625	-0.0250384	0.0809927	0.181049	0.151041	-0.0315523	-0.0306205	-0.0260023	-0.0492448	-0.0258339	-0.026271	-0.041768	-0.0296574	0.114988	-0.0368513	-0.111069	-0.046828	0.00666674	0.0784889	0.128828	0.0531644	0.440026	0.428556	-0.00579098
Hs.129883	0.385279	0.0166298	0.281215	-0.801503	0.72747	0.0211326	-0.0350869	-0.035535	0.0468055	-0.0144698	-0.0458837	-0.0347809	-0.0497385	0.0601425	-0.0383149	-0.0369533	0.0921592	-0.0672436	-0.482277	-0.0176364	-0.0486785	-0.0660995	-0.0570903	0.280496	-0.042458	0.0242175	-0.000965815	-0.807823	-0.0446956	0.0686684	0.0900936	0.699385	-0.0302899	0.0344134	-0.040389	0.215481	0.013363	0.401027	0.246995	-0.0410506	-0.0718777	0.659117	-0.012222	0.822155	0.0241661	-0.00278882	-0.0145465	0.0217894	0.0290583
Hs.129914	-0.025403	-0.0414907	0.0428675	-0.0569391	0.0878561	0.0334966	0.206039	-0.00381028	0.0950215	0.0388388	-0.0260765	0.0279954	0.0349302	-0.0269907	-0.0305763	-0.0370072	0.0399946	0.0626397	-0.027516	-0.0800102	0.0325236	-0.0136606	-0.193035	-0.0304461	0.127483	0.0549255	0.0606392	-0.0539556	0.275037	-0.0243934	0.0301718	-0.0248623	0.0115973	-0.189311	-0.0340794	-0.0418868	0.729964	0.0380682	-0.0243665	0.0288989	-0.0437888	-0.0329624	-0.0383236	0.0322091	0.0834861	0.0754815	0.0380075	0.0315508	-0.0281645
Hs.129951	0.0310832	-0.0279908	0.0326732	-0.156389	0.058349	0.0837496	-0.0295986	-0.0466391	-0.0287906	-0.00896643	0.938358	-0.0304826	-0.119818	0.0437914	-0.0460859	0.846404	0.0127426	0.0435997	0.0795879	-0.0243241	0.0450707	0.073826	0.686104	-0.0434757	0.170675	-0.0461313	0.0371537	0.0491091	-0.0497118	0.0433709	-0.00782053	0.0397362	0.0642064	0.654032	0.0669339	0.0541817	-0.035403	0.0434608	0.0192291	0.0162119	0.236499	0.0531193	-0.0455488	-0.0514123	0.0513478	0.00311004	-0.0286582	0.0255734	0.0835927
Hs.129953	0.00753886	-0.0496108	0.00442711	-0.0782403	-0.140963	0.052887	0.0973471	0.128942	0.127018	-0.121516	0.24156	0.0470578	0.151302	0.0663661	0.0460751	0.10256	-0.00199008	-0.0489373	-0.0440865	0.123219	-0.0454307	-0.0389872	0.077565	0.055285	0.0153643	0.0410456	0.0601238	0.0192682	-0.0762829	-0.0527662	0.0436247	0.0443073	0.0441308	0.0365893	0.0505607	-0.0518006	-0.07338	-0.164173	0.282616	-0.0328728	0.0430069	0.0160661	0.0592303	0.433614	-0.0436125	-0.0742693	0.0460539	-0.199451	-0.0600459
Hs.13024	-0.314863	-0.0709497	0.190586	0.184616	-0.416922	0.128677	0.0525925	0.0579148	0.0965224	0.0706324	-0.157652	0.0250607	0.186588	0.0487787	-0.208225	0.0295057	-0.0663193	-0.0393602	-0.0610748	0.088091	0.0400507	-0.0286375	0.0620271	-0.166523	0.0853058	0.0403163	-0.0584774	-0.0431549	-0.10999	0.0590109	0.0816355	-0.0580396	-0.031051	-0.0625094	-0.070622	-0.113489	-0.350421	-0.467638	0.0391693	0.0179383	0.0417746	0.0275919	-0.0276204	0.0550021	-0.0643479	-0.0807058	-0.093418	-0.0870564	-0.123007
Hs.13046	-0.044813	-0.0336676	-0.0351129	0.0819597	0.0594443	-0.0404862	-0.0322303	0.0590257	-0.109231	-0.0487701	0.191774	0.0184929	-0.0302585	-0.0563052	-0.0618433	-0.0264514	0.00427272	-0.0368675	0.0119175	-0.0160832	-0.0528093	-0.0328591	-0.0471672	0.196291	0.0615762	0.0416833	0.0414065	-0.00337956	-0.0409106	-0.0267188	-0.0379155	-0.0215964	0.0494841	0.0652379	0.243597	0.0434676	-0.0302181	-0.0334362	-0.0568089	0.0806178	0.300109	-0.117635	0.157162	0.374989	0.0508093	-0.0249157	0.0566155	0.0729529	-0.0335491
Hs.130607	0.0553808	-0.0320031	0.0895623	0.237462	-0.076903	0.0583544	0.0702219	0.0237364	0.258032	-0.063957	-0.0312958	-0.0113238	0.369285	0.0577541	-0.0221076	-0.0513025	0.0495434	-0.0541618	-0.0373296	-0.0321628	0.0550188	-0.0394068	0.0575122	-0.0710692	-0.0423247	0.0543001	0.717986	-0.007617	-0.0169966	-0.0148817	-0.0425695	-0.0471034	0.171542	-0.0583124	0.11152	-0.219686	0.127182	-0.051472	0.0647133	0.100272	0.152638	-0.0901001	0.0641784	0.102456	0.122714	0.0779839	-0.0438328	-0.0658404	-0.123118
Hs.130829	-0.0294226	-0.047122	0.0569045	0.356598	0.077371	-0.154394	-0.0380738	0.0103712	0.0312132	-0.0351508	0.0765186	-0.0310958	0.0540227	-0.0357756	0.0770556	0.103175	-0.0452294	0.0601012	-0.038263	0.016547	0.0841977	0.0678484	-0.132318	0.0065066	0.054762	-0.0394805	-0.0330225	0.0520157	-0.0562771	-0.0388817	-0.0156061	-0.0356059	-0.0343802	-0.0398454	0.188087	-0.0691793	0.0995816	0.0712041	-0.117804	0.08582	0.0967345	-0.0461047	0.640637	0.00141584	0.0329854	-0.0617713	0.0379136	-0.00638527	0.200364
Hs.1311	0.844431	0.00330027	-0.0280152	-0.171929	0.0275431	0.035181	-0.0214014	-0.0141026	0.0151981	-0.0191395	0.0372911	0.805286	-0.0219337	0.0041043	-0.021181	0.0320822	-0.00983035	0.0770383	0.041309	0.0199789	0.0344513	-0.0176812	0.017278	0.0338167	0.0317917	-0.0283972	0.05071	0.0915623	0.0615945	0.0319667	-0.030021	-0.0182897	0.0417724	0.0505262	-0.0169307	-0.00185567	0.0201135	0.0403012	-0.024244	-0.0171441	-0.0322044	0.027544	-0.0168786	-0.0276272	0.0700599	-0.0185953	-0.0209227	-0.0117713	-0.0146842
Hs.131255	0.0676125	0.0535501	-0.283837	0.133163	-0.0330173	0.0603379	-0.0498893	0.00706227	0.0559821	-0.053212	0.0301956	0.0440536	-0.0948487	-0.536989	0.0502617	-0.0464838	-0.271791	-0.0579255	-0.126459	0.0345945	-0.155532	0.00465232	0.047239	-0.114983	0.0962663	-0.0495873	-0.0399405	0.141708	0.0708941	0.076637	-0.0331029	-0.040527	-0.0349573	0.0995247	-0.0655545	0.055194	0.691095	0.063693	-0.0681624	-0.0355525	-0.0608415	0.0217216	0.0349917	-0.0353768	-0.0645681	0.0427285	-0.0803118	0.0678508	-0.135097
Hs.13137	0.866675	-0.0387829	0.0535505	0.0248853	0.0122225	0.116171	0.0351928	-0.0616709	-0.0348069	0.0219342	0.0930851	0.0493157	-0.277216	0.497196	-0.0143962	-0.0338594	-0.0234932	0.112013	0.0650968	-0.0301609	-0.0440475	0.657596	0.101919	0.0646014	0.0651872	0.10323	-0.0361215	-0.08581	0.0728045	-0.0400764	0.730075	0.0393189	-0.0283361	-0.263423	-0.0522114	-0.0264202	-0.0605888	-0.0184259	0.819847	-0.0358587	0.0507321	0.67605	0.00521728	-0.0400651	0.0466671	-0.0349315	0.0394473	-0.0359631	-0.0514605
Hs.131924	-0.0514645	0.0729284	0.052018	0.114506	0.711635	-0.0252851	-0.0764202	0.375112	-0.10603	-0.00995774	0.0632772	-0.0192271	-0.0586786	-0.0223395	-0.0684326	0.0468859	-0.0274988	0.0735032	0.0868454	0.0321612	0.0513632	-0.0292071	-0.0348442	0.0650987	0.206421	0.0176217	-0.0313173	0.0417289	-0.0656362	-0.0382626	0.35043	0.242037	-0.0275433	0.0483666	0.0304738	0.361305	0.0166029	0.00401618	-0.0465483	0.055203	-0.0435929	-0.0281175	0.10893	0.0608918	-0.0129761	-0.0223399	0.0553354	-0.0301285	-0.0326437
Hs.132834	-0.0433109	0.0197962	-0.033608	0.0709468	0.136929	-0.0833461	0.0119012	0.497535	0.0810904	-0.0347755	0.0685696	0.0469705	-0.101941	-0.0509444	-0.148226	0.0478751	0.0484451	0.0259268	0.0590162	0.203387	0.021194	-0.070635	-0.276116	0.0523404	0.0657797	0.0253307	-0.0704591	0.0919313	0.0605265	-0.00777849	0.17947	0.0479253	-0.0331779	-0.0242283	0.0306394	0.317369	-0.083376	-0.0441752	-0.0965027	0.0512326	-0.0795533	-0.0508383	0.0674101	-0.00597469	0.0354784	0.00142657	-0.0311223	-0.0541824	-0.126973
Hs.132898	-0.0390968	-0.00719769	-0.0073393	-0.0655301	-0.027494	-0.0342259	0.0236844	0.0958965	-0.00417209	-0.0328528	0.0530985	0.715442	-0.0264913	-0.0258222	0.0946526	-0.0610418	-0.0232313	-0.0283755	-0.038946	0.110507	-0.0351674	-0.0224257	-0.0305286	0.106332	0.223712	-0.0420451	-0.0224366	-0.0260417	0.0701615	-0.0296068	0.0670258	-0.0159026	-0.032347	-0.054921	0.0727834	0.0505551	0.642851	-0.0205554	0.159008	0.129338	-0.0802346	-0.0255126	-0.035184	0.1222	0.297649	-0.0385718	-0.0288354	0.436211	-0.138568
Hs.132955	0.316944	0.0647597	-0.129627	0.020693	-0.0115847	0.676362	-0.025392	0.0980603	-0.0260835	0.0556643	-0.0365269	0.0294915	-0.0888762	0.0767096	0.0323209	-0.00262378	0.172511	-0.0299488	0.0637497	-0.0326733	-0.0587956	0.0461573	-0.0360486	-0.0217978	-0.0561093	0.165503	0.308662	0.0902395	0.148395	0.078571	0.0674057	0.387644	0.572063	-0.218607	-0.0475312	0.061136	0.629509	-0.0360307	0.0469918	-0.0369042	-0.137469	-0.0455329	-0.187256	0.0488018	0.0532795	0.00630566	-0.0571904	0.0883908	0.0635643
Hs.13321	0.107057	0.0859201	-0.00781059	-0.137358	0.0303936	0.0329166	0.0345659	0.0766742	-0.0328342	-0.0495241	0.0152815	0.0545783	-0.033147	-0.0428236	0.0447892	-0.0426029	-0.0370514	-0.0111224	-0.0280759	0.077374	-0.0163323	0.00569249	0.107591	-0.0402423	-0.0367212	0.0518536	0.028014	0.0443052	-0.0336757	-0.0281348	-0.0355883	-0.029301	-0.0383728	-0.387419	-0.0512786	-0.0467754	-0.113372	-0.035138	0.062001	-0.0613224	0.0307815	0.0515825	-0.0558556	0.160527	-0.152312	0.0251662	-0.272194	0.104202	0.0379038
Hs.1334	-0.0507159	0.0542581	0.0240854	0.011552	-0.28832	0.0519567	-0.202927	-0.340715	-0.282622	0.0661735	-0.24667	-0.675053	-0.136135	0.0573631	0.0358978	-0.457985	0.0759245	0.0436949	-0.403244	-0.866528	-0.0524681	-0.176803	0.0427482	-0.91073	0.0405088	-0.190387	0.0779626	-0.158973	-0.169025	0.0620371	-0.156049	-0.0353573	-0.0212938	-0.162066	0.0227398	-0.144101	-0.386129	0.110665	0.0452851	-0.774348	-0.177371	-0.240183	-0.591151	-0.75811	-0.142169	-0.197752	-0.319742	-0.899647	0.170986
Hs.13340	0.0581908	0.250338	-0.044895	0.199676	0.0551938	0.0805854	-0.0561034	-0.0171463	-0.0394782	-0.267362	0.0536787	-0.0404433	-0.0795914	-0.16212	0.696349	0.0489745	-0.644211	-0.00742206	-0.0887129	0.0494806	-0.119419	0.289822	0.211197	-0.0202156	-0.0115108	0.13147	-0.0523045	0.0746449	-0.0631065	0.0712447	0.0501958	0.473645	0.052083	-0.0473719	-0.0334817	-0.0397859	-0.0762879	0.0196533	-0.0474376	-0.0409562	0.0040562	0.0533341	-0.0740192	0.0110002	-0.427751	-0.118425	-0.110468	0.126159	0.176538
Hs.1340	0.0167525	0.0164857	0.388648	0.0196689	0.0294751	0.0130454	-0.025228	-0.0243209	-0.0211949	0.0445246	-0.0217382	0.0159676	-0.0256134	-0.0217017	-0.0277394	-0.0192132	-0.104142	-0.0851561	0.758836	0.00883159	-0.0856272	0.998996	0.00243468	-0.0396801	0.0498294	0.0153966	-0.0337772	-0.0501095	0.0184506	-0.0166034	-0.633714	0.0160562	0.976033	0.023479	-0.0223181	0.0162858	0.0653957	0.0274208	0.0151391	-0.0237988	-0.0923905	-0.0334295	0.00917479	-0.0258313	-0.17146	0.00604084	0.0159245	-0.0284106	0.00485186
Hs.13501	0.0782818	0.025543	0.0585368	-0.0760792	-0.291548	-0.0779883	-0.0386082	0.037404	-0.0331225	-0.27547	0.152202	0.0354298	0.0565058	-0.0443723	-0.0378026	0.056384	-0.0396405	-0.0318171	-0.0535302	0.0698951	0.0642312	-0.0368214	0.043275	0.0873052	0.0546324	0.0227096	-0.00944077	-0.0144011	-0.159313	-0.163014	-0.0103884	0.0407713	-0.00634659	0.113526	0.010662	-0.0522387	-0.0373229	-0.117978	0.029308	-0.0427109	0.115325	-0.0319959	0.0260176	0.0247516	-0.0190664	-0.0376286	0.0470811	0.00441404	-0.0563424
Hs.136309	-0.00595235	-0.0141142	0.0422769	-0.0147563	0.0439355	-0.0159863	-0.0159136	0.227748	-0.0136226	-0.0133645	-0.0147028	0.0456221	-0.0171925	0.0516828	0.0345768	-0.0135915	-0.0128617	0.0999398	-0.0146571	0.0882782	0.0443961	0.0385794	-0.0510341	0.0737563	0.0320524	0.215192	-0.0205545	-0.0176908	0.0389182	-0.0178842	0.122761	0.0446239	-0.0719495	0.0933097	0.110409	0.00456172	-0.894494	0.0530183	-0.0143226	-0.017525	-0.0210382	-0.0137011	0.0391197	0.692155	-0.0455128	0.00624158	-0.0140533	-0.0187296	0.0369102
Hs.136348	-0.0123273	-0.0584576	-0.110256	-0.232669	0.0771503	-0.114728	0.0349076	-0.503356	-0.0204624	-0.0190696	-0.130332	-0.0830461	-0.186282	-0.114507	0.0835313	0.0161108	0.0524783	-0.00719975	0.115552	-0.146941	-0.00462638	0.200615	0.0206679	-0.0984935	-0.13388	0.0977931	0.0494568	-0.220928	0.0772413	-0.122704	0.0381751	0.00359246	-0.0987979	-0.501763	0.0599873	0.0988152	-0.500513	0.0410409	-0.0339026	-0.170787	-0.164791	0.0379632	-0.223918	-0.121485	-0.237219	0.169898	0.0483012	-0.2406	-0.0077358
Hs.1369	-0.0375596	0.0446977	-0.054391	-0.375508	0.0716324	-0.0538202	-0.0288847	-0.0683161	0.0273801	-0.0332333	0.0939568	0.0445952	-0.11954	0.045511	0.0444617	-0.0356236	0.0431794	0.0602355	-0.00751529	-0.0482047	0.00953953	0.113644	-0.128686	0.185665	-0.0648296	0.0318791	-0.0895952	-0.0405884	-0.081222	-0.066307	0.0635162	0.0598321	-0.0130729	0.0414428	0.0897301	-0.0193663	-0.031703	-0.0542603	0.0457286	-0.0633742	0.0858288	-0.0509351	-0.0310789	0.107511	-0.0541897	0.108304	0.0552005	-0.0118009	0.0975318
Hs.137476	0.031791	-0.0152476	0.0904606	0.298238	-0.0500372	-0.0231112	-0.0260483	-0.0251788	-0.0251883	-0.101775	-0.0281003	0.218721	0.0948177	-0.134311	0.56546	-0.0292909	0.229354	-0.0420724	-0.0785861	-0.0313026	-0.0270686	0.248467	-0.024874	-0.0189847	-0.0273967	0.0493943	0.0363838	0.139666	0.0920204	-0.039962	0.141691	-0.0287298	-0.0155203	0.084561	0.682441	0.111752	0.0365439	-0.0501666	-0.0262091	-0.025256	0.125176	-0.0249414	0.138704	0.0685548	-0.0241121	0.0847702	-0.00564393	0.101417	0.215831
Hs.13751	-0.0749603	-0.0321258	-0.0374642	0.0691598	-0.0365306	0.0706547	-0.0359301	-0.0305031	0.0658795	0.0600372	0.0293391	0.21395	0.113372	-0.0446891	-0.309744	-0.0435121	-0.100684	0.0528712	0.0217937	-0.0599648	-0.0309896	-0.0173121	0.0867047	-0.0718683	-0.00583259	0.0267575	-0.0450049	-0.0777522	-0.00289986	0.0706998	0.0615931	0.070274	-0.0327343	0.0716201	0.0625548	-0.0727487	0.256735	-0.0407527	0.0636439	0.666414	0.0744933	0.0647678	0.200425	-0.0334729	-0.00464868	0.0610925	0.153462	-0.0466956	0.0112721
Hs.1376	-0.0392412	0.12138	0.0672991	0.0527233	-0.041685	0.0676603	0.0489001	0.0022935	0.01855	-0.0402805	-0.136161	0.0493665	0.186082	-0.654901	0.0548938	-0.0489126	0.0683892	-0.0220226	-0.0273034	-0.11555	-0.0861095	-0.214755	-0.0429052	-0.0354109	0.0878	0.0560913	0.661857	-0.0451773	-0.0401712	-0.0760469	-0.0786952	0.0834518	0.735483	-0.0385601	0.0465725	0.0204183	-0.0629927	0.0822476	0.0156801	-0.041867	0.0253825	0.048762	-0.0645478	0.0619709	0.0159605	-0.0195486	0.052572	0.0601727	0.154986
Hs.13776	0.0143183	0.0246134	-0.0247198	0.0128024	-0.0157849	0.0121155	-0.0848728	-0.0389891	-0.0214314	0.00144803	-0.026801	-0.0294376	-0.024346	0.00686967	0.0128435	-0.0158702	-0.183495	-0.0491516	-0.0234287	-0.173329	-0.0220077	-0.0265018	0.0400728	-0.0193572	0.0259925	-0.0218796	-0.00508513	-0.0221974	0.0122284	-0.0268286	-0.0367207	-0.0196936	0.0132415	0.021907	-0.0242593	0.00504528	0.9965	0.0141618	0.0246739	0.00293701	0.0114245	0.033804	-0.0186297	-0.0244584	0.0370753	0.0167381	-0.0222238	0.0382328	-0.00933505
Hs.138860	0.0439412	-0.0485851	0.571841	-0.0417236	-0.0514317	0.020254	-0.0649319	-0.0278043	0.757275	-0.0228406	-0.00268357	0.108995	-0.0093327	0.0668361	-0.0447165	0.0585531	-0.520013	-0.174654	-0.0198172	0.0532218	0.0551027	-0.0420123	0.0752561	-0.0556775	0.100153	0.0835685	-0.13688	0.058067	0.3867	-0.00335301	-0.13075	-0.11446	-0.167107	-0.015006	-0.0652324	-0.0716392	0.321282	0.120574	-0.0318262	0.0435944	0.141929	-0.0763616	0.0653005	-0.0598701	0.097271	0.0600739	-0.0187348	0.0515602	-0.0259453
Hs.139410	0.286672	-0.0402476	0.051733	-0.0400871	-0.0111037	0.0675144	-0.143513	-0.110539	-0.0146315	-0.0687482	-0.0239989	0.0715133	-0.0573847	-0.0326201	0.0429793	-0.0457395	-0.0154918	0.0561434	0.0756721	0.128466	0.0548303	0.00854351	0.0602503	-0.0906597	0.049779	0.0728239	0.184502	0.0192199	-0.0953007	-0.0084009	-0.0611651	0.0725453	0.0326067	0.0590125	-0.0352434	-0.0495884	0.0491942	-0.0147417	0.188141	-0.0366209	0.112083	-0.0635997	-0.0477378	0.0127247	-0.0339699	-0.048483	-0.163234	0.0305079	0.0679044
Hs.1395	0.054151	0.0315448	0.0338789	0.0340923	0.0519775	-0.0487444	0.0509897	-0.0177545	0.0163107	-0.132033	0.0376784	0.0599416	0.0421913	-0.0423053	0.0502928	-0.017542	0.372637	-0.0239767	0.0132687	0.0961696	0.0185462	-0.0242351	-0.0396873	0.363306	-0.0527487	-0.0385251	0.0634823	0.206006	-0.0237528	-0.150017	-0.00684946	0.0377434	0.0351956	-0.109532	-0.0241668	0.00174876	-0.896964	0.305888	0.0387431	0.192284	-0.131388	0.125391	-0.0178256	0.073417	0.0160801	0.059565	0.0548894	-0.0443205	-0.0278257
Hs.139851	-0.0609022	0.00260815	-0.148623	-0.0712456	0.0729024	-0.0933691	0.00298813	-0.0514024	-0.10006	-0.10569	-0.0295397	0.0883859	-0.159149	-0.0369263	0.0678789	-0.0441811	0.0632436	0.0595152	-0.0398986	0.0955675	0.0604389	0.0117545	-0.0124534	0.0826602	-0.0407468	0.065325	0.0824334	0.206966	0.135164	0.0602529	0.0659346	0.0432061	-0.0437782	0.0664985	0.0534992	0.30765	-0.318641	0.0929539	-0.000684569	-0.0946765	-0.0490702	0.029226	-0.0711619	0.325664	-0.0595181	0.0714961	-0.0386026	-0.0333555	-0.0234524
Hs.140452	-0.0470852	0.0670388	0.301526	0.076964	-0.0548798	-0.0432429	0.0803122	0.161147	0.793143	0.222247	0.0756374	0.225305	0.393107	0.112454	-0.0545412	0.124785	0.0998746	0.0686425	0.0406604	-0.101038	0.133538	-0.18669	0.0903688	0.0829976	0.0546745	0.0721763	0.0872941	-0.0490218	-0.0359957	-0.0292748	0.0939298	0.0285531	-0.0329899	-0.569115	-0.0442807	-0.0410269	0.65825	-0.0549901	0.0912598	-0.0512912	0.0745614	0.081502	-0.219788	-0.0396952	-0.0444139	0.0895959	0.527033	-0.0413031	-0.0511052
Hs.1420	0.050685	-0.0233426	0.0166873	0.0313393	-0.0193744	0.105789	0.0173995	0.0127965	0.0946299	-0.0190466	-0.0448795	0.0266494	0.0539268	-0.0287235	0.0165275	-0.0240451	-0.0616146	-0.0207482	-0.0365259	0.0163375	-0.0415911	-0.061278	0.015049	-0.0291792	0.0217699	-0.0228268	-0.0492741	-0.0298557	0.0216258	-0.0137485	-0.0217362	-0.0317195	-0.0182736	-0.0130504	0.00106445	0.0184684	0.993404	0.0164578	-0.0206896	0.0751914	0.0723414	-0.0187121	0.0129759	-0.0201733	0.0325856	-0.017379	-0.0238392	0.0180395	0.0492075
Hs.1422	-0.03374	0.0435829	-0.0348395	0.0268532	0.129399	0.0170439	-0.0617	0.497501	0.0637906	-0.0353926	0.05557	0.237429	-0.10367	-0.0120717	-0.027805	0.0404928	-0.119748	-0.032911	-0.0264143	0.0613554	-0.0339349	-0.0604722	-0.0616164	0.188125	0.200517	0.045697	-0.0459578	0.67671	-0.0289387	0.0516761	0.134858	0.0752062	-0.0278856	0.0877193	-0.0296901	0.446425	0.0762092	0.0340615	-0.0436625	0.102483	-0.0371476	-0.00877126	-0.0428058	-0.0322296	-0.0279993	0.0134829	-0.0299198	0.0132772	-0.0644443
Hs.1424	-0.0586668	0.00886075	0.0845516	0.0453238	0.0723354	-0.343264	-0.125462	0.0605487	-0.0535794	-0.0222519	-0.025886	0.0565429	-0.0696429	-0.00922442	0.122897	0.0382118	0.211729	0.0234554	-0.0396555	0.037537	0.0751321	-0.055964	0.179226	-0.0528944	-0.369689	0.0749012	0.0300488	0.297141	0.275582	-0.00344458	0.0406562	-0.0632522	-0.225313	-0.0559642	0.0635854	0.0510098	-0.0530289	-0.0375683	0.100928	0.0492952	-0.673412	-0.0613203	-0.0592502	-0.0066948	0.0231928	0.100258	0.0103998	-0.0805296	-0.0369766
Hs.14286	-0.0236111	-0.0433099	-0.165323	-0.0245881	0.0214231	0.0713755	-0.0420363	0.0300839	0.0723688	0.0629371	-0.0568819	-0.0377736	0.0563917	0.419653	-0.0381249	0.00970475	-0.0736275	0.136159	0.0276049	-0.0362165	-0.0558436	0.0546121	0.803432	-0.719004	0.0678719	0.0541985	0.764374	0.0742685	-0.51133	0.287659	0.397591	0.555834	-0.035148	0.108521	0.104116	0.0654526	0.0857425	0.141027	0.0212548	-0.0338136	-0.0260825	0.675632	0.0301015	-0.0901436	0.196187	-0.0149854	-0.0554401	-0.0246997	0.0556678
Hs.143102	-0.0218763	-0.0123712	-0.0247391	0.0285892	-0.00771376	0.0538304	0.0375731	0.0318151	-0.0102414	0.0350638	0.33302	-0.00809446	0.047419	0.00622821	0.0125922	0.0383655	0.0360486	-0.00839414	0.0330646	-0.00746127	-0.00871054	0.0258763	0.0343465	-0.27399	0.00179902	0.101546	-0.0131195	0.0391062	0.0747499	0.0484057	0.0276843	0.0742104	0.0733811	0.0416142	-0.00415663	0.0315437	-0.000202859	0.0188324	0.0454168	0.0724614	0.0412322	-0.116043	0.0453252	0.0401346	0.0432917	-0.0171074	-0.000366217	0.037313	0.030686
Hs.143131	-0.0330673	0.0299585	-0.04914	0.0623097	-0.198859	-0.0362886	-0.0344582	-0.0364283	0.0971714	0.117693	-0.0334453	0.0495567	0.121896	0.0189976	0.00128637	-0.0355888	0.0608933	0.0305734	0.0360192	-0.0405056	-0.083992	0.0533184	-0.258317	-0.122695	-0.0376875	-0.0105511	-0.0316311	-0.0431865	0.119498	-0.00180565	0.0341772	-0.118536	0.0373391	0.0478977	-0.0312552	0.033904	0.17281	-0.0323547	-0.0333898	0.0267765	-0.0876965	0.0274444	-0.0362697	-0.0631895	0.084935	0.0275389	-0.0295411	0.0164185	-0.0294247
Hs.1437	-0.0307177	-0.0244673	-0.0621023	-0.716808	-0.0353448	0.029904	0.128113	0.00987475	0.0519099	0.00233001	-0.0775999	0.0507945	0.0789361	-0.0312046	-0.762392	0.0860445	0.0465586	-0.0396329	0.124841	-0.054632	0.0500066	-0.0354079	0.385803	0.0386576	0.0928069	0.046667	0.0557126	0.023953	-0.030503	0.0445519	-0.0267389	0.0417492	0.0947104	0.143592	-0.0303037	0.0444422	0.0706019	0.0409331	0.0429037	0.0671989	0.279354	0.234144	-0.0233298	0.0728441	0.0430829	0.0991769	-0.0425199	-0.314869	-0.0306194
Hs.144567	0.0269609	-0.0654243	-0.0179285	0.0541875	-0.0385701	0.057147	0.0703544	0.83355	0.291545	-0.0125635	0.0309313	0.0249594	0.243081	-0.0394082	-0.0503676	0.0385113	-0.0293888	-0.0510058	-0.0279259	0.0253901	0.111056	-0.0311863	-0.0289967	-0.0249802	-0.0374865	-0.00139845	-0.0410754	0.157128	0.0835177	0.0600429	0.0601861	0.106249	-0.0493016	0.0390783	-0.0330752	0.0769488	0.905125	0.0986462	-0.0435325	0.0439024	-0.00469861	0.0524084	-0.0389658	-0.13859	0.367041	0.158533	0.0559497	0.118227	-0.0490844
Hs.144700	0.0585013	-0.0577162	-0.0890731	0.162291	-0.0292484	0.043133	0.0793019	0.0803687	0.374589	0.0588586	-0.0383849	-0.0200005	0.121325	0.801417	0.0731363	-0.041689	-0.040884	-0.0507636	0.0217342	0.191108	-0.0389049	-0.152734	-0.0828485	0.447138	-0.158865	-0.104801	-0.0389283	0.80856	0.0581601	0.672171	-0.0516128	-0.035979	0.0710596	0.00968672	-0.0386057	-0.153655	-0.0531116	0.428753	0.812443	-0.0023919	-0.0362658	0.0817415	0.00395617	-0.0174507	-0.0185674	-0.0495496	0.0941944	0.0694476	-0.00897099
Hs.144904	-0.0554667	-0.0227029	-0.0268145	-0.0229407	0.00738553	0.0134346	0.00531468	-0.073688	-0.0987761	-0.00768834	-0.0236236	-0.0233836	-0.0991956	0.00459127	-0.00193396	0.00534634	-0.0199991	0.00562921	0.00697389	-0.0296556	0.00539687	-0.0182114	0.0253396	0.00635542	0.0066845	-0.0249986	0.0126449	0.00672128	-0.0253548	0.000406986	0.00489299	-0.0760078	0.0190373	-0.029536	-0.0349322	-0.0253782	0.0218847	0.00561123	0.0399967	-0.0244295	-0.0301784	-0.0153361	-0.0264515	-0.00856823	-0.0265466	-0.010484	-0.0290079	-0.023805	0.00631258
Hs.145279	-0.0485273	0.0641996	0.460838	0.156741	-0.0344193	-0.0548012	0.134468	0.0289261	-0.200628	0.064407	0.0467856	-0.517089	0.0746877	0.0644529	-0.0460852	0.547557	0.0788645	0.0971347	-0.0521413	0.0461859	0.0529167	0.0504782	-0.0844501	-0.0502276	-0.0490936	0.0599518	0.0779052	0.0721499	-0.197647	-0.0432276	0.0445456	0.0234936	-0.0583299	0.0726771	-0.308396	-0.053649	-0.678826	0.0645165	-0.047188	0.130591	0.0259998	0.0493659	0.0546194	-0.0435869	-0.111605	-0.0694929	0.0617566	-0.159998	0.368958
Hs.14541	-0.0530922	-0.0307584	0.0689469	-0.0367743	0.0886514	-0.0672499	-0.301902	-0.0471974	0.0854546	-0.0567278	-0.0824696	-0.318471	0.22118	-0.0469144	0.0360583	0.0350706	-0.0269217	0.00606459	0.0198383	0.0546926	0.0553253	-0.296991	0.0447572	-0.633384	-0.142004	-0.0107528	0.0404279	-0.217785	-0.0693619	-0.0573499	-0.0982128	-0.144062	-0.0435211	-0.00386547	0.0143064	-0.0550811	0.036283	0.113816	-0.0400042	0.0567721	-0.0652007	-0.0227645	-0.0637733	0.0259182	0.0689191	-0.143589	0.00919285	0.265986	0.699758
Hs.14601	-0.0194148	-0.0089319	0.0500322	0.0888062	0.197463	-0.05848	-0.0605224	0.159297	0.0322543	0.0129418	0.127236	0.0927978	-0.0984806	-0.0356316	-0.129797	0.0357311	0.0427458	0.0660614	0.0463414	0.128767	0.0876559	-0.0415588	-0.0381958	0.684026	0.127702	-0.0228093	-0.0436206	0.0576393	0.0138898	0.0442673	0.340295	0.0818242	-0.0206605	-0.00902846	-0.0252876	0.351454	-0.105543	0.0450057	-0.0336314	0.0474061	-0.0356872	-0.027123	0.0544448	-0.036757	0.0708547	-0.021673	-0.0266037	-0.0258894	-0.07261
Hs.14623	-0.0537493	-0.0713949	-0.0106888	0.0709461	0.0175403	-0.0600274	-0.0643729	0.305929	0.0849184	-0.0498233	0.0530768	0.0517828	-0.0919787	-0.0103346	-0.237387	0.0258155	-0.0594385	-0.0422462	-0.0312338	0.16072	-0.00914179	0.037581	-0.152403	0.0468869	0.278305	0.0521998	-0.104772	0.051142	0.0343715	-0.0887137	0.141157	0.0680677	-0.00552044	-0.0433671	0.0330793	0.294649	-0.0347077	-0.0422357	-0.291269	0.169692	-0.0822576	-0.0355213	0.0804325	0.0605003	0.0571796	0.0410175	0.062434	0.00141074	-0.147076
Hs.146388	0.126167	0.0661896	0.0639476	0.0202553	-0.0412721	-0.0360374	0.0730286	-0.0355982	-0.389807	0.117224	0.0995502	-0.106577	0.0188397	0.0773797	0.284839	-0.141605	-0.0599507	0.151476	-0.074932	-0.0444701	0.0705942	0.210593	0.0841529	-0.0480303	-0.0905345	-0.0502457	-0.036074	-0.052461	-0.0743734	-0.0247341	-0.0122455	0.0505231	-0.13447	0.491331	0.437876	-0.119547	-0.347862	0.0303868	0.0882629	-0.034621	0.103956	0.0708315	0.40291	0.577542	0.0744468	-0.0487055	0.09884	0.0200105	0.325331
Hs.146406	0.0214665	-0.0353384	0.0657025	-0.0275786	0.0839381	-0.0470081	-0.011585	0.0320234	-0.0247628	-0.0297065	-0.0507713	-0.0654325	0.0519089	0.100224	-0.0831123	-0.0277307	-0.0419244	0.0828765	0.0437792	0.02165	-0.0327438	0.0740361	0.0537126	-0.0705445	-0.0440415	-0.0322961	-0.0337304	-0.0613806	-0.0313721	-0.0248644	0.0493244	0.0513534	-0.0540111	0.229436	0.0648982	0.131098	0.235559	0.0685087	-0.0547387	0.244539	0.0870418	0.0587463	-0.0309842	-0.170889	0.0776374	-0.0329411	-0.0436587	-0.0374026	-0.0343232
Hs.146409	0.197234	0.037645	0.0405357	0.167168	0.08494	0.0560756	0.263513	0.0206505	0.143815	0.047774	0.0465387	-0.0581688	0.149989	0.0714336	0.0417644	0.0548327	0.0392131	-0.0391105	-0.0208367	0.0339895	0.0376601	0.00845944	-0.173592	-0.0398851	-0.0218664	0.308769	-0.0453121	-0.0367453	0.0566466	-0.0376503	-0.0411235	0.0444489	-0.0433051	-0.619248	-0.0354317	-0.030026	-0.702048	-0.0575172	-0.0391542	0.0654484	0.03744	-0.0473489	-0.0063533	-0.202616	-0.0433293	-0.146243	-0.0798165	-0.0891975	0.0418591
Hs.146550	0.0184074	0.0416236	-0.00263492	-0.691817	-0.0419182	-0.0726385	0.134176	-0.0950436	-0.0402634	-0.0473539	0.0518746	0.770159	0.0511729	0.0518321	-0.0542592	0.0450995	0.0402058	0.0573162	-0.00102697	0.028016	0.0429765	-0.072978	0.171053	0.19788	-0.0536811	0.0723245	-0.0025287	-0.0518208	-0.0743806	-0.203304	0.135274	0.0893121	-0.0615995	-0.417488	0.0642604	-0.0310885	0.0168151	-0.421293	0.0597896	-0.144705	-0.0629141	0.102431	-0.0565215	0.106842	0.0411545	0.24341	0.04046	-0.0492453	-0.0546277
Hs.146688	-0.0587754	0.154583	-0.047818	0.160266	-0.0342103	0.0554972	-0.0290855	-0.0390014	-0.0142504	-0.0415424	-0.143341	-0.0359481	0.212956	-0.0561375	-0.0423243	0.123383	0.0714149	-0.0507989	-0.038021	0.19911	-0.0184811	-0.0887859	0.164875	0.000625388	0.162317	0.139055	0.0383611	0.0520648	0.043542	-0.0207775	0.048712	0.0530894	0.112544	-0.0854845	-0.067848	-0.0374495	0.0467466	0.0887962	0.0544817	0.112644	-0.0370842	-0.0406024	-0.0814646	0.0533305	0.0479496	0.0638945	0.0347059	-0.0348195	0.0509169
Hs.146847	0.0455657	0.0813049	-0.0136493	0.0762488	0.0801869	-0.0209149	-0.0396228	0.0520702	-0.0421826	-0.0480692	0.0439765	0.051089	-0.127424	-0.615143	0.258712	-0.0798871	-0.177741	0.0735247	-0.0367195	0.100115	-0.114097	0.205337	0.0592488	0.679519	0.0760556	0.0636014	0.0768524	0.675846	-0.0189278	0.0641836	0.0996304	0.0835084	0.0108432	-0.0605954	-0.0778553	0.0737759	0.227871	0.0390964	-0.0476927	-0.0458642	-0.0422869	-0.0549085	-0.0334646	0.271995	-0.267293	-0.039632	-0.0422881	0.596622	-0.0437632
Hs.146861	0.200098	0.000295392	0.161441	0.0407942	0.0373604	0.00190396	-0.0300928	0.0280312	0.162295	0.0322711	-0.11342	-0.0573031	0.0167941	0.0162834	-0.00647577	0.0366972	0.115378	-0.00814744	0.0262587	-0.0343684	0.0359833	-0.049191	0.762506	-0.175371	-0.00619055	0.0400827	0.0372942	0.0423978	0.0551874	0.0857445	0.0269424	-0.0492161	0.23399	-0.133459	-0.0173549	-0.025415	-0.0330912	-0.0270242	-0.0296687	-0.0541714	-0.0347607	0.189039	0.0343728	0.0247879	0.060568	0.0460875	-0.0328056	-0.0615482	0.0315809
Hs.147097	-0.0274041	0.0471791	0.0746243	0.048971	-0.0966853	-0.044294	-0.0310817	0.192472	0.0457298	0.0417825	0.0400214	0.0140363	0.123126	-0.0399712	0.0524182	0.197986	0.0349627	-0.0672454	-0.0399002	0.00668445	-0.0288971	-0.29474	-0.0770761	0.0399012	-0.0554057	-0.0291546	-0.0269457	-0.0823976	0.0298891	-0.0457595	-0.034621	-0.0268282	0.0430427	0.244295	0.0790123	-0.113818	0.0542367	-0.0522986	-0.0405411	0.0949611	-0.0297882	-0.0618319	0.0950007	-0.0251938	0.0432271	0.0313236	0.036956	0.0402825	0.0401452
Hs.147189	-0.0840561	-0.0155573	-0.0575191	-0.310398	-0.00852209	0.0873914	0.0659125	-0.0652436	0.0460312	0.0462163	-0.0606292	-0.0464701	0.0322473	0.0898274	0.118309	-0.0523156	0.027102	0.0741106	-0.0335045	-0.209957	0.107285	0.0484263	0.0172062	-0.135733	0.0141201	0.0636575	0.0421245	0.127143	-0.0559983	0.20887	0.0495729	0.0966195	-0.0536322	-0.0411986	0.0686327	-0.0541722	-0.438347	0.0786111	0.0428333	-0.102397	-0.0516061	0.0712167	-0.0608333	0.0360721	-0.0671081	0.044959	-0.0719506	-0.156694	-0.121368
Hs.14732	-0.131088	-0.0232529	0.0635783	0.0888313	-0.0406886	-0.026597	-0.17997	0.0752975	-0.0499783	0.251563	0.0716493	0.0219021	-0.0523884	-0.0650587	-0.101978	-0.0256365	-0.049923	-0.0262556	-0.0569255	0.0941962	-0.0527066	-0.137754	-0.0490707	0.103648	-0.0382847	-0.0350987	0.156227	-0.037185	0.0313967	-0.0362043	-0.0216737	0.0137826	-0.043292	-0.0296522	0.176487	0.040826	-0.0380983	0.0211084	-0.0333949	0.0682716	-0.0330939	-0.0745434	0.0181506	0.0936505	0.0698803	-0.040612	0.0192213	0.164021	0.046002
Hs.147663	-0.646143	-0.0442516	-0.0403571	-0.322761	0.0641943	-0.0346301	0.0703338	0.0861663	0.163651	-0.0369988	-0.0113779	-0.0402217	0.0866122	-0.0295525	-0.0060937	0.0722776	0.0575939	0.0526434	-0.0347274	-0.0403947	0.0636145	0.0396797	0.293825	-0.153217	0.0578509	-0.0369895	-0.00279619	-0.0554698	0.245225	-0.0507383	-0.0383125	-0.0457275	-0.0350288	0.703146	-0.0194184	-0.0330701	0.681818	-0.00387492	-0.031818	0.099526	-0.121254	0.067636	-0.0419252	-0.0887616	0.29901	0.112005	0.0712852	0.0682844	-0.0303688
Hs.1478	0.0828277	0.0490582	-0.100708	0.546707	-0.00230129	0.0565109	-0.0334046	0.111928	-0.854088	-0.0875414	-0.0426529	-0.102081	0.0697893	-0.0623871	0.060174	0.0615106	-0.416462	-0.24397	-0.0460529	0.0181358	0.00964429	-0.817307	-0.0692346	-0.048244	0.0524927	0.581738	-0.682758	0.0681618	0.0618735	0.313944	0.063211	0.0404233	0.0648383	0.0681972	-0.0375079	-0.10834	0.238593	-0.0755521	-0.0459136	0.0401947	-0.0821606	-0.435712	0.081277	0.0508176	0.0593602	-0.0363716	0.0331242	0.0583581	0.0600929
Hs.14894	0.195125	-0.0360952	0.0570572	-0.0463737	-0.033749	0.0381893	0.043287	-0.0248315	-0.0438704	-0.00763673	-0.190464	-0.025935	0.0306	0.38334	-0.087948	-0.156806	-0.0612426	0.0367502	-0.0560964	-0.0478004	0.0692524	-0.0448776	0.148419	-0.156534	-0.00690922	0.321481	0.0495676	-0.0657719	0.00501254	-0.0407406	0.0841814	0.024975	0.0341967	0.73484	-0.0370192	-0.0650462	-0.0555386	0.0404396	-0.169232	-0.044381	-0.00286287	0.0516003	0.0553728	0.025733	-0.0521692	-0.078916	0.0655708	-0.122298	0.0679687
Hs.149	-0.1093	-0.0488843	-0.0144237	-0.126665	-0.0749818	0.0425708	0.028273	0.0949127	0.422675	0.0527289	-0.044442	-0.479047	0.078761	0.0236537	0.0489352	0.0685785	-0.109448	-0.182443	0.575612	0.037991	-0.0262466	0.0372535	0.0540316	-0.254644	-0.103082	0.0453437	-0.0428555	-0.0898398	0.11347	-0.703326	0.100763	0.062436	-0.117703	-0.0618978	-0.102855	-0.114427	-0.0570884	-0.0371029	-0.0914159	-0.0156877	-0.0540752	0.0515202	0.0535563	-0.0243595	0.0703929	0.0590078	-0.0555067	0.0558106	-0.00160973
Hs.149098	-0.0542414	-0.0689706	0.125229	-0.0299954	-0.0602422	0.0199506	-0.300765	0.0498478	0.0724776	-0.552106	-0.0631193	0.711267	0.0458791	0.0838472	-0.0529425	0.0564909	0.334805	-0.0542169	-0.0425979	-0.0266247	-0.0567963	-0.0835799	0.361854	0.00285084	0.0846305	-0.187753	-0.0492804	-0.362265	0.057567	-0.0222617	0.0666548	0.187448	-0.0255578	0.0619415	0.0567306	0.442533	0.116171	-0.185397	-0.0412046	-0.0193686	-0.0352688	0.0986861	-0.0675786	0.0879511	0.0711047	0.0581872	0.11653	-0.0398584	-0.145092
Hs.14912	-0.0670256	0.0293138	0.0777523	0.123915	0.0544411	0.0291669	-0.0475296	0.0601833	-0.0637915	-0.0757793	0.0139354	-0.0425287	0.135456	-0.0749352	0.184961	-0.0243967	-0.0498966	-0.0579032	-0.0404102	0.142589	-0.0743512	-0.0184534	-0.0757125	-0.0919834	0.0154556	-0.0914063	0.0533661	0.0282125	-0.1054	-0.0730338	-0.131492	0.0398821	0.0474407	0.0199984	0.0358323	-0.0642496	-0.0710173	0.0242014	-0.0489675	0.109744	0.0488515	-0.0584229	0.096344	0.0752344	0.0373515	-0.0863026	0.0245693	-0.00549049	0.577301
Hs.149255	-0.0400051	0.00943169	-0.0492591	-0.000663484	0.294969	-0.0759452	0.0682055	0.414985	-0.101307	0.462167	-0.0410439	0.145808	0.00565186	0.174805	-0.00226667	-0.0522983	0.0792333	0.101049	0.270175	0.0855682	-0.0513317	0.286618	-0.0292966	-0.0240541	-0.0379561	0.0782264	-0.0857277	-0.0888706	0.0901481	0.115047	0.261558	-0.0146995	-0.0252656	-0.247931	0.132581	-0.0197702	0.766926	0.69819	-0.0297272	0.728394	-0.0124336	0.0111404	0.170748	-0.0480335	-0.0145091	0.0940206	0.10621	0.105365	0.0718356
Hs.149436	-0.0253104	-0.0238058	-0.698519	0.0396714	0.106848	-0.0429471	-0.0478616	-0.0504476	-0.0346729	-0.0560585	0.0113298	0.109759	-0.124999	-0.153317	0.14441	-0.0462014	-0.490937	-0.0384436	-0.0719453	0.101724	-0.0594343	0.0422591	-0.0776023	0.0869371	-0.0294473	0.0202806	-0.113628	-0.0345464	-0.0224695	-0.0354234	-0.026958	0.0846759	-0.0659914	0.0209425	0.0398901	0.00554415	0.0313494	0.0606697	-0.0593224	-0.034592	0.0518324	0.0248563	0.591473	0.099372	-0.0342912	-0.031736	-0.033121	0.248093	0.0469455
Hs.1497	0.0211384	0.0277795	0.0648139	0.149061	-0.0423098	0.0407435	0.0431268	0.0159276	0.978237	0.2117	-0.067545	0.00997243	0.0311526	0.0520139	-0.0263693	-0.0235409	0.0278471	0.000989235	-0.00833006	-0.0236427	0.0777788	-0.0280037	-0.036839	-0.0247328	-0.0295522	0.00176878	-0.0290914	0.024371	0.929906	-0.0278924	-0.0382847	-0.0296715	0.0360403	5.78573e-05	0.0363907	-0.050718	0.339327	-0.0669268	0.00717316	-0.0140723	0.0251811	0.0134891	-0.0251382	-0.0520484	0.179867	-0.0172003	0.0529377	0.0343452	0.0463815
Hs.1498	-0.0053146	0.0417922	-0.0161904	0.0359013	-0.00283523	0.0201563	0.0607194	0.0403169	-0.0103018	0.033836	0.0409145	-0.0108499	-0.0101339	0.0675362	0.0462715	0.0449268	-0.881135	-0.00653551	-0.200787	-0.010142	-0.0260984	0.0116603	-0.155812	-0.0245627	-0.0142842	0.294617	0.041183	0.0341135	0.221716	-0.0222953	0.265919	-0.086171	0.442643	0.0490858	0.00652004	-0.00949531	0.209421	0.0465488	0.037109	-0.00908526	0.0613063	-0.0100316	0.00813931	0.0516518	0.0264838	0.0193471	0.0294091	-0.000126992	0.0516152
Hs.149846	0.0432562	0.0444994	0.050394	-0.234499	0.0429363	0.0635734	0.0480958	-0.0801097	0.182851	0.0404174	-0.0187064	-0.0608556	-0.0496349	0.0515405	-0.0372187	-0.01344	0.0521574	0.0497998	0.0645974	-0.117326	0.0854541	0.0252887	-0.0116741	-0.0975588	-0.0669828	0.0592922	0.010467	-0.0412865	0.0520675	0.0420028	0.0324643	-0.0354221	0.0507705	-0.587714	0.058558	0.0702037	-0.0734387	-0.0872118	0.0580257	-0.05912	0.0291202	0.0523848	-0.0424952	0.0160232	-0.0675855	0.141224	0.0628474	-0.12592	-0.0489109
Hs.149894	0.0414924	0.0601008	0.0457849	0.046652	0.0505109	-0.011838	0.00305214	0.0607464	-0.0385607	-0.0509276	-0.032002	-0.360466	0.0320138	-0.0827242	0.120004	-0.0367001	-0.156369	0.0652499	-0.0510386	0.148159	-0.0416077	0.216477	-0.151684	-0.0566558	-0.0441809	0.0485574	0.0282785	0.0838546	-0.206487	-0.0501401	0.0322528	0.061708	0.00184213	-0.0473734	-0.0510854	-0.0521408	0.0672107	-0.0457164	-0.0610896	0.0912107	-0.0345903	-0.0605058	-0.0615556	0.0677979	-0.059352	-0.100891	-0.0797643	0.217958	0.0555939
Hs.149923	-0.0917828	0.0409513	-0.0630188	-0.274799	-0.174194	0.0413207	0.0361752	-0.165735	0.0013287	-0.232765	0.0372571	-0.971306	-0.014626	0.0442364	0.0269365	-0.0709826	0.0226288	0.0331346	-0.869772	-0.891113	0.0176127	0.0403474	0.101205	-0.973648	0.0411876	-0.0499976	0.0503482	-0.148947	-0.281881	0.0189053	-0.21679	-0.119996	0.0266446	0.055158	0.0352957	-0.400134	-0.186985	-0.162047	0.0378801	-0.0421573	0.131355	0.0365625	-0.470368	-0.961908	-0.0804034	-0.140908	0.0380749	-0.970837	-0.163029
Hs.149957	0.0750035	-0.0101577	0.0166881	-0.0919637	0.00279127	-0.0487541	-0.0244404	-0.00488398	0.0110998	0.000918657	0.0114432	0.189164	0.00983323	0.0120474	0.00912546	-0.0100798	-0.00311511	0.0224873	-0.0183099	0.0166763	0.120768	-0.0594885	-0.0208215	0.0138947	0.012494	0.00867988	-0.0261803	0.00986957	-0.0214661	-0.0822037	-0.0226145	-0.0564692	0.00774473	-0.114132	0.00571779	-0.0271852	-0.0251893	0.0113346	-0.0346775	-0.0245614	-0.0240138	0.0472111	-0.0107956	-0.0344866	0.0135322	-0.0244858	-0.0222491	-0.0261322	0.0105769
Hs.1501	-0.0394726	0.246144	-0.0266311	-0.0194046	0.0523887	0.0658	0.089928	-0.0442233	-0.0455754	0.0644956	-0.00213756	0.694967	-0.0208127	0.037721	-0.0390353	-0.0203859	0.0738203	0.0621214	-0.0111311	-0.0649416	0.0208338	-0.0187685	-0.0237136	0.0437077	0.0601348	0.0851991	-0.0221504	0.0522442	-0.0251693	-0.0446348	0.0582803	0.217023	-0.0204647	-0.128245	0.0610973	0.0514618	-0.718451	0.0412068	0.656148	-0.0230036	-0.0240393	0.0409744	-0.0254915	0.0574289	-0.0250074	0.0251807	0.0582599	0.0235063	0.265512
Hs.150101	-0.0360173	0.0432501	0.0985043	-0.0291708	-0.315741	-0.239917	-0.00442415	-0.073611	-0.0490142	0.00385743	-0.0645036	0.0636532	-0.0158795	0.0693005	0.091699	-0.0362584	-0.0530475	0.0330668	0.0514408	0.288841	0.0679327	-0.193375	0.687617	0.149538	-0.0540183	0.095646	-0.0588897	0.0550808	-0.296458	-0.0511543	-0.0372611	-0.0411307	-0.0509328	-0.0677943	-0.13976	-0.0818488	-0.580406	0.235443	0.0876506	0.0221534	0.159509	0.0593744	0.0692232	-0.0577233	-0.0523465	0.0634561	0.738823	0.0211529	-0.138032
Hs.150390	0.0403848	0.0742431	-0.0821225	-0.451698	0.0624987	0.0794013	0.0793865	-0.182516	-0.0611955	-0.0411625	-0.045456	-0.0646401	-0.0507463	-0.0714744	0.00825265	0.0541795	-0.0545494	-0.0515575	0.0341251	-0.0903481	-0.0410136	0.0540875	0.172495	-0.0332429	-0.0450431	0.182345	0.0447315	-0.0145388	-0.0256094	0.0657738	0.0332553	0.0688653	-0.0420015	-0.695913	-0.022259	0.0361796	0.0435579	-0.0509781	0.0621454	-0.12469	0.0522086	0.0420893	-0.181776	0.201903	-0.092498	0.0357691	-0.162052	0.0619652	0.05554
Hs.150402	-0.0550189	-0.0139684	0.0343092	-0.284472	0.0488406	-0.071745	0.148441	-0.0444246	-0.047037	0.0372079	0.0354474	0.0923933	0.0442602	0.0409794	0.0305836	0.0374789	0.0500155	0.0829793	0.0918188	-0.0253694	0.0748349	0.0441244	0.0654628	0.0866616	-0.256034	0.0878467	0.0434765	0.0398466	-0.024598	-0.0408702	0.0150161	0.0067757	-0.0592661	-0.137901	0.030518	-0.0241625	-0.805981	-0.0422999	0.163804	-0.0319832	-0.0264055	0.0343381	-0.0357043	0.0304133	-0.0163501	0.0447647	0.0596642	0.0312931	-0.0300733
Hs.150403	0.0122523	-0.0147229	-0.0177771	0.0052388	-0.0167951	0.0144013	0.0120284	0.0147184	0.0176173	-0.211093	0.00805966	-0.0160266	-0.0387684	-0.0138156	-0.0154921	0.0170665	-0.72266	0.00746753	-0.0271912	0.00865411	-0.045257	-0.0181967	-0.0615918	-0.0417302	-0.0189503	-0.0190873	0.207917	0.0195389	-0.0180029	0.0195401	-0.0136146	-0.0152452	-0.0254475	0.0146726	-0.00454551	-0.0177027	0.0240154	-0.0182868	0.0152917	0.0133207	0.026139	0.0111322	0.027941	-0.0116018	-0.00865921	0.0208148	-0.0113022	0.0737228	0.0186189
Hs.150477	0.0150207	-0.00816376	-0.0735444	-0.0332452	0.0140322	0.0197873	-0.0483097	0.0158888	0.0133155	0.991	-0.0335495	-0.0422815	0.00817037	-0.0207566	0.0216582	0.0183628	0.945847	-0.103952	0.0147881	-0.0371561	0.00913866	-0.0303758	0.0332769	0.0106893	-0.0291256	-0.0454369	0.0303361	-0.0289356	0.354369	0.0158344	-0.0344081	-0.0443333	0.068889	0.0512091	0.0284902	0.0305724	0.799523	0.0113449	-0.0205301	0.00969452	0.00562746	0.0179219	-0.0273107	-0.0458024	-0.664001	0.0256183	-0.0188589	-0.0175858	-0.033525
Hs.150490	0.00804111	0.00336445	0.0050613	-0.0248335	0.00648223	0.00621512	-0.0121401	-0.00202079	-0.38218	-0.0117626	0.00521267	0.992	-0.0260056	0.000872582	0.00570581	-0.0206649	0.00613251	-0.0312106	0.00642561	-0.021671	0.00344993	0.00680941	-0.0291631	0.00687207	-0.0284528	-0.0229678	-0.0253091	-0.035013	-0.0104089	-0.0218308	-0.0329666	0.0097615	0.0208716	0.00737545	-0.0188989	-0.0207598	0.0170061	0.00470394	0.00688602	-0.0267486	-0.0205016	0.00716134	-0.027883	-0.020584	-0.0622772	0.00620751	-0.023553	0.00714685	0.00551182
Hs.150557	0.159923	0.0372029	-0.123708	0.0374396	0.0414213	-0.0726055	0.0427722	-0.609678	-0.301	0.0520399	-0.0204853	0.0372973	-0.217207	-0.0700035	0.0495976	0.0263269	0.0157202	0.0652713	-0.135018	-0.0386367	-0.0601331	0.0697803	0.0368673	-0.0565086	-0.078559	0.0524687	0.0445349	0.0670466	-0.0406011	0.0542409	0.0152523	0.0396596	-0.0428662	-0.325869	-0.080852	-0.0615345	-0.56283	-0.0674549	-0.404783	-0.233983	0.0367049	0.232203	0.0404256	-0.0496299	-0.0799744	0.013055	-0.0775578	-0.329491	-0.0366854
Hs.15071	-0.0476171	-0.135211	-0.187694	0.0526615	-0.0586153	-0.624157	-0.0559976	0.0607053	-0.07601	-0.127742	-0.0256463	0.0510583	0.0233085	-0.19341	0.148395	0.0801173	-0.112776	-0.0442283	-0.0473596	-0.0730636	-0.0427772	0.068457	0.10617	-0.0139903	-0.0216079	0.0430494	-0.063694	0.0545896	-0.181749	-0.0311955	0.039611	0.0490943	-0.0357337	0.43769	0.0760978	-0.0486421	-0.0790199	0.0201389	-0.0459947	0.233154	0.0485525	-0.0398714	0.0678254	0.0884075	-0.168518	-0.048573	0.234998	-0.0339991	0.187837
Hs.1508	-0.0703	0.0475838	0.115404	-0.0660829	-0.0556074	-0.0521614	-0.471896	-0.0922284	0.0667129	0.0344716	0.256671	-0.209095	-0.243115	-0.0337446	0.048305	-0.0946091	-0.142478	0.047958	0.0725004	-0.0781158	0.0681139	0.043011	-0.105705	0.0491547	0.0637678	-0.105621	-0.0726806	-0.0821022	0.0407764	-0.128744	-0.0601616	0.0385497	-0.0126088	-0.0797955	0.0437186	-0.341811	-0.448892	0.0927808	-0.155333	-0.140331	-0.0862801	0.048027	0.0286213	-0.10926	-0.116902	-0.0725673	-0.0912335	-0.0580049	0.0308293
Hs.15087	-0.0346878	-0.0357836	0.0481781	0.0438811	0.19161	0.0495653	-0.715317	0.0491212	-0.0791246	0.292347	-0.0168207	-0.0219384	-0.0125109	-0.0701501	0.302077	-0.0216138	-0.0369739	0.0532254	0.245091	0.0849888	-0.100853	0.0897331	0.318779	-0.0768715	-0.0270835	-0.0463141	-0.033522	-0.0292048	-0.0389236	0.0668637	0.0571692	0.0649243	-0.0222091	0.0767847	0.0404142	0.00759036	-0.037753	0.0586529	0.0383486	0.0556182	0.0960053	-0.0176299	0.0472391	-0.0642811	0.0544559	-0.0364208	0.122294	-0.0121558	0.104597
Hs.150926	-0.0320836	0.0631651	0.0219011	0.0448578	0.0900024	0.0430099	-0.0527098	0.042864	-0.00792461	0.0390881	-0.0297738	-0.0971162	-0.0377435	-0.0290818	0.042477	-0.0270607	-0.0755705	0.0441003	-0.0278837	0.0479694	0.0566655	0.0875912	0.816475	-0.0484991	0.0427668	-0.0141429	0.0262454	-0.119997	0.156989	0.0575113	-0.0362136	0.778644	0.032526	0.0502531	0.0471549	-0.0279227	0.0576785	0.129219	-0.00692843	-0.0622973	0.133287	0.0551976	-0.070172	0.0944476	-0.0443124	-0.0263961	-0.145256	0.0544043	0.124027
Hs.150930	-0.0691001	0.336865	-0.0573407	0.117527	0.366408	-0.0878098	-0.253866	-0.0838447	-0.131765	-0.031986	0.0717607	-0.111698	-0.292006	-0.224747	0.45582	-0.052907	-0.325812	0.00114816	-0.0158656	0.0310736	-0.122223	0.250536	-0.0294595	0.0441468	0.0689801	-0.0201683	-0.0165376	0.0193435	-0.0297701	0.0440356	0.120298	0.427582	0.0795283	0.035251	0.00714567	0.0883378	-0.244998	0.108567	-0.212639	-0.0019571	-0.0170648	-0.0477894	0.161825	0.176437	-0.17727	-0.0290819	-0.194276	-0.0386601	0.145506
Hs.151051	0.0711897	-0.0253104	0.0621339	0.045266	0.122053	-0.0299039	0.0366512	-0.0263616	0.0294543	-0.994983	-0.0414569	-0.223003	0.0702784	-0.0163832	0.113657	-0.0352864	-0.0208645	-0.0468225	-0.157477	-0.0304704	-0.0802367	0.0436831	0.100079	-0.0325993	-0.337789	-0.959644	0.029224	-0.037559	0.0587533	0.110677	0.0251171	-0.0405624	-0.0299655	0.0557401	0.031861	0.00661393	0.0211553	0.013697	0.0947201	-0.0332052	-0.027783	-0.963494	0.0344535	0.0304291	-0.0329908	-0.00236194	-0.00696482	-0.032078	0.0147921
Hs.151139	-0.0592744	-0.0615078	0.264369	0.0452734	0.269971	0.0619355	-0.0381774	0.215126	-0.0272215	0.0776981	0.0876129	-0.0130782	-0.0246148	0.0549679	0.07925	0.0683362	0.0974272	0.0183551	-0.0150983	0.233721	0.0575205	-0.0342828	-0.134229	0.569516	0.0630095	0.0817267	-0.0289313	-0.0512869	0.0781988	-0.109512	-0.0354237	-0.0544306	-0.0497648	-0.0283494	0.0284097	-0.0166303	-0.0688892	0.0310003	0.0265182	-0.0248207	-0.0454112	-0.0372106	0.0523244	-0.0326692	0.0664332	-0.0374375	0.131892	0.279101	-0.0314492
Hs.15114	-0.0547048	-0.0289059	0.132218	0.0586693	-0.0706572	0.0320316	-0.0367745	0.0246127	0.0590061	0.120073	-0.0815753	-0.107029	0.113277	0.130496	0.0521154	0.0780931	0.00850528	0.0700628	0.0484688	0.0168005	0.288309	0.644639	0.0555399	-0.0692106	0.0933019	-0.0259715	-0.00727633	0.018884	-0.198953	0.214243	-0.485554	0.0626183	-0.0459453	-0.0556492	0.0528688	-0.163916	-0.149478	0.0865973	-0.0428607	-0.0476207	-0.0410653	-0.0815635	0.0353667	-0.0446711	0.0728797	0.00280959	0.140705	0.0349221	0.058303
Hs.151236	0.311086	0.132949	0.620344	0.0546157	0.0556035	-0.0700952	0.0776412	-0.0488507	-0.0442187	-0.0441159	-0.0709801	-0.0343687	-0.0329	-0.0383841	0.0792305	-0.0442861	-0.0339295	0.0568042	-0.0354597	-0.0365265	0.151642	0.0575812	0.0980437	-0.197306	-0.036274	0.11571	0.0637385	0.0613957	-0.0482511	0.0124628	-0.0260935	-0.0193294	-0.043884	-0.0206578	-0.0405486	-0.0412978	-0.725773	0.089481	0.21015	-0.0763314	0.0749728	0.0617571	-0.0305517	-0.0649401	-0.0576408	-0.0378976	-0.0769715	0.213035	0.0757332
Hs.151242	-0.0447538	-0.124116	0.0449791	0.100114	-0.00872418	-0.260265	0.061579	0.0227759	0.00349294	0.0318167	0.0539039	0.0646895	-0.200648	0.0601826	-0.189099	-0.0648206	0.0755529	0.0354825	0.0363205	0.0676056	0.0608058	-0.0598001	0.192206	0.041443	-0.0806926	0.0158331	-0.0435273	0.100471	0.55393	0.0596185	0.0388975	-0.0307429	-0.128325	-0.253515	-0.0324746	0.140651	-0.0576695	-0.131941	0.147877	-0.00897551	-0.213223	0.0711142	0.0615621	0.00573434	-0.0257986	0.0819513	-0.0243652	0.0509399	-0.158867
Hs.1513	-0.0301252	-0.17571	0.0699997	0.0317245	-0.0207548	-0.109291	-0.0654285	-0.0300959	0.474224	0.0767804	-0.00639053	0.0822666	-0.0378138	-0.0598422	-0.0345364	-0.0678576	-0.287783	-0.0095271	-0.0342269	-0.0757502	-0.0281912	-0.0237871	0.105246	-0.246359	0.044091	0.0587427	-0.046946	0.0793833	0.655106	0.0263173	-0.0217119	0.2192	-0.138377	-0.0406907	-0.0552148	-0.0346345	-0.0426586	0.0826373	-0.0478775	-0.0111655	-0.0571256	0.0412251	-0.0090527	0.0637889	-0.0338303	0.0843099	0.126603	0.62206	0.0874017
Hs.151301	-0.0151818	-0.0150852	0.00755097	-0.0153306	-0.0295785	0.00328357	-0.0177541	0.00378897	0.00725439	-0.0165793	0.0012359	0.00768426	0.0043994	0.00374747	0.000746827	-0.00750712	0.00286052	-0.0581015	-0.0215926	-0.0164891	0.00449004	-0.0303911	-0.102899	-0.0152115	-0.0170493	-0.014834	-0.0175915	-0.0169062	-0.00863011	0.0046621	-0.0498538	-0.000868471	0.00483631	0.00185758	-0.0162116	0.00225278	0.121832	-0.0154576	0.00374213	-0.0114817	0.00342842	-0.00679547	-0.016616	0.00327426	0.00792572	0.00418993	-0.0155412	0.00133453	-0.011963
Hs.151413	-0.425516	0.0944474	-0.0893243	-0.0914985	-0.0698428	-0.145769	-0.329832	-0.460566	-0.705548	0.0528838	0.085495	-0.157206	-0.42461	-0.0820891	0.683478	0.0308228	-0.123398	-0.0860767	-0.708464	0.0020838	-0.0736645	0.10627	-0.0376764	-0.105852	0.10387	0.153554	-0.0192359	-0.019058	-0.252805	-0.0775813	-0.0776994	0.0929084	-0.058734	0.0491568	-0.0644492	-0.0792888	-0.651004	0.0472338	0.0444095	0.0394475	0.0268035	-0.0159755	0.060312	-0.207069	-0.320048	-0.0730227	-0.0707899	-0.116123	0.662427
Hs.151461	-0.0354472	-0.00520024	0.0757092	0.070944	0.0625362	-0.058509	0.0394891	0.21305	-0.0169647	-0.0187601	-0.0107658	0.0473794	-0.0303343	0.0573143	0.0184252	0.0559296	-0.00161915	0.0252517	0.00709725	0.0409497	0.0356059	0.0702392	0.0080687	0.0454602	-0.0613106	0.0510343	-0.0143858	0.0363765	-0.0169657	-0.0109802	0.0166792	0.0375359	-0.0146689	-0.0148431	0.0482655	-0.0133555	-0.94	-0.0106987	-0.0110928	-0.00854055	0.00305211	-0.012463	0.0241998	0.0186407	-0.00438895	-0.0221176	-0.012847	0.0671318	-0.0257864
Hs.151518	0.0312428	-0.001994	0.0533103	0.00242717	0.252422	-0.0276377	-0.0340791	-0.0336289	-0.0434461	0.105504	-0.0330263	0.0572845	-0.0448853	0.0523841	0.0678891	-0.0263621	-0.0305866	0.23668	0.0697134	0.0402487	-0.0584425	0.0111282	0.152878	0.0585909	-0.0240181	0.0409509	-0.0277654	-0.0298394	-0.0757093	-0.0663618	0.0452753	-0.0469765	-0.0213295	-0.0206159	0.0338953	-0.0276273	-0.0855081	0.783103	-0.0451838	-0.0257806	0.0684972	0.138351	-0.0249044	0.0563998	-0.019141	-0.0242196	0.0548823	0.0585322	0.0649035
Hs.151531	-0.0249376	0.0572376	-0.0364962	0.0658478	0.0783608	0.053223	0.101857	-0.0334021	-0.0104217	0.0441148	0.0599821	-0.0247872	-0.0354883	0.153281	0.04291	0.000193901	0.0624829	0.0578616	0.0943855	-0.0328393	0.059011	0.327356	-0.0157774	-0.203964	-0.028826	0.0729005	0.0309256	0.0754834	-0.031472	0.059491	0.0516575	0.129734	-0.0530575	-0.0249839	-0.0234826	0.0707216	-0.759108	0.0594943	-0.025277	0.0640367	-0.00967157	0.0685568	-0.0629758	-0.101083	-0.0222444	0.0224904	0.0261073	-0.0507047	-0.0317507
Hs.15154	-0.0500131	-0.0414404	-0.010564	-0.705906	0.0609519	-0.0542602	0.041492	-0.0591728	-0.0328184	-0.0409647	-0.0547329	0.0609032	-0.063516	0.0423844	-0.025105	0.0354674	-0.0361649	0.0431833	0.0305193	-0.0314439	-0.0309454	-0.0821781	0.149695	-0.0410446	-0.0354643	0.0413499	0.0619896	0.434858	0.111378	0.0679348	0.0579342	-0.109191	-0.184723	-0.0387795	0.0192465	0.0573683	-0.624265	-0.0363221	0.0387231	-0.04943	-0.0816216	0.0582615	-0.0443791	-0.041274	-0.0863097	0.0514196	0.0837869	-0.0488653	-0.0472859
Hs.151573	-0.0522979	0.0633615	-0.0136545	-0.079316	0.0292341	-0.131407	-0.0307964	-0.0396574	-0.0683589	0.0708728	0.038471	0.012593	-0.0399996	0.0477687	0.0464335	-0.031485	0.135606	0.0338604	0.0130338	-0.023248	0.0200907	0.0609655	0.6414	-0.109262	0.0607937	0.154314	0.0457274	-0.0916769	-0.0259854	-0.0867183	-0.047452	0.0676428	0.0929054	-0.0366539	-0.033485	-0.0540748	-0.71173	0.062218	0.0581535	-0.0339361	0.040928	0.223747	0.0395269	0.0721923	0.097616	-0.00604087	0.0993918	-0.0302109	0.0172038
Hs.151738	-0.0756992	0.0283226	-0.0375303	0.00528035	-0.0551287	-0.111112	-0.0529108	0.0231918	0.0391701	-0.014592	-0.033545	0.161615	-0.0365644	-0.0706446	-0.036577	0.00584458	-0.0889816	-0.0107251	-0.0519759	0.0568387	-0.00535544	-0.120033	-0.0887375	0.119372	0.186775	0.279524	-0.0401277	-0.0343637	0.0331304	-0.0740641	-0.0287922	-0.00858638	-0.0158318	-0.0357257	0.0221761	0.117823	0.00601224	-0.036763	-0.0706778	-0.0381136	-0.0524074	-0.0384236	-0.0516489	0.0513169	0.0662827	0.0578043	0.0698627	0.0422472	-0.037801
Hs.151777	0.0387128	0.0425389	0.154625	-0.0308439	0.00975499	-0.0248707	0.0325602	0.06393	-0.00273012	0.0710291	0.0667473	0.0515581	0.0823731	0.00965421	-0.0201323	0.0751173	-0.0245892	-0.0234549	-0.542188	0.0611129	0.00802004	-0.0346997	0.0248778	0.010901	0.160089	0.0735999	-0.02794	-0.0326329	-0.037047	-0.0287291	0.0244058	0.054416	-0.0657206	0.0957824	0.178087	-0.0295312	-0.812206	-0.0311699	0.0163576	0.447188	-0.277742	-0.00273117	0.466323	-0.0246235	0.0551896	-0.024416	-0.0811838	-0.0364471	-0.099478
Hs.151791	0.0413634	0.116268	-0.0899519	0.0892016	0.0140251	-0.122461	-0.0375769	-0.0568635	-0.109742	0.0354813	0.0705591	-0.0536731	-0.655926	-0.0320585	0.0801603	0.0158054	-0.0517994	0.0697323	-0.000230938	-0.0605975	-0.000270211	0.113836	0.108608	-0.0780202	-0.097343	0.0217473	0.0657778	0.666994	-0.0746317	0.0659443	0.0168787	0.357183	-0.0503789	-0.0700028	-0.0582147	0.0461332	-0.654738	-0.0499751	-0.0370518	-0.109631	0.196017	-0.0677086	-0.0706874	0.0396613	-0.140861	-0.00488017	-0.571695	0.49149	0.0794245
Hs.151899	0.155566	-0.00751825	0.0381744	-0.871385	0.00937843	0.0774524	0.0601849	0.0202472	0.622403	0.0416052	-0.00454018	-0.0125857	0.146067	0.0413848	-0.00694408	0.000589115	0.193127	0.0154011	0.0748224	-0.00785744	0.0421355	0.0478854	-0.00199206	-0.0372328	-0.00629001	-0.00198165	-0.0137972	-0.0249033	0.652415	0.652662	0.0103731	-0.00301865	-0.00891073	-0.00671263	0.0462779	0.227174	0.0835874	-0.00760051	-0.00727025	0.0341291	0.0167691	0.0818781	-0.00804515	-0.0123599	0.0752398	0.0873427	0.0620857	-0.00570638	-0.00765988
Hs.1519	-0.00827964	0.110032	-0.0655116	-0.00264301	-0.013983	0.00763167	0.0463817	0.00842427	-0.0075196	-0.0562266	-0.0124089	-0.0417134	0.0174312	-0.00705435	0.00713048	0.00725867	0.0140273	0.00828995	0.00936376	0.00762701	-0.0238437	0.411115	-0.0114908	0.0277398	0.00863879	0.00890188	0.00547434	0.0154436	-0.974	-0.00859164	-0.00706507	-0.00916938	0.00795939	0.00724485	-0.00768342	-0.00758268	0.0476379	0.0185387	0.00871323	-0.00341539	-0.00793587	-0.0156077	0.0084277	-0.0098172	0.00978928	-0.007653	-0.00249653	0.0076541	0.00244001
Hs.151903	-0.0283918	0.0367718	0.0292683	0.0393605	0.00296419	0.0277479	-0.0552568	-0.0701833	0.0328047	-0.0292283	0.0396653	-0.112721	-0.0301678	0.0306517	-0.0550734	-0.0200527	0.12456	0.0198468	-0.0951988	-0.0367221	0.856208	-0.091073	0.796987	-0.086953	0.0482696	-0.034362	0.114083	0.0314738	-0.0343481	0.0295085	-0.0376299	0.000758285	0.0455409	0.243019	0.150578	0.00503247	0.058421	-0.04214	0.0335184	-0.0159349	0.27403	0.00892673	-0.167954	-0.0365896	0.0404527	0.0310311	0.0325595	-0.0285249	-0.00295207
Hs.151988	-0.0794158	0.0701552	-0.00785054	-0.0507356	0.111872	-0.266418	0.0379991	0.0379451	-0.474785	-0.0514595	-0.0574797	0.0653064	-0.398832	-0.0650192	0.716735	0.00809515	-0.0675602	0.0585218	-0.0542589	0.0591992	-0.061802	-0.101077	-0.0394283	-0.0479368	-0.0610978	0.066241	-0.0690848	0.163245	-0.0390109	-0.0160992	0.0142316	0.0532043	-0.192015	-0.145609	0.0687738	0.0772376	-0.614493	0.0493292	0.0721144	-0.0679361	-0.0724478	-0.0538542	0.155886	0.583274	-0.0873355	-0.0607986	0.0632066	-0.0221991	-0.202413
Hs.152094	-0.0273372	0.0110262	-0.0291979	0.0412584	0.0339743	0.0187364	0.116691	-0.0278385	0.0721402	0.0146219	0.0626455	-0.144598	0.048572	-0.0271164	0.00114025	0.0241009	0.0441806	-0.222821	-0.0268514	0.0173222	-0.0550473	-0.0720943	-0.0979791	-0.0282826	-0.0839515	-0.0228181	0.014295	-0.0277186	0.0318289	-0.0744216	-0.0419966	0.0159474	-0.0266017	0.0388159	-0.0415196	-0.0249811	0.978272	-0.0307028	-0.0272543	0.0633167	-0.00219733	-0.0277798	0.0225124	-0.0430938	0.0157804	-0.0257088	-0.0341651	0.0164243	-0.000326376
Hs.152096	-0.076354	-0.149512	-0.120369	0.058051	-0.0328987	0.0438875	0.0150063	0.0421078	-0.0298685	-0.141527	0.191058	-0.0644797	0.212173	-0.040659	-0.33184	-0.00452415	-0.0250614	-0.0150653	-0.0582585	0.0496046	0.0586067	-0.0468661	0.0514134	-0.098811	0.0605656	0.00104104	0.0846529	0.0556938	-0.0390181	0.0472018	-0.0185296	-0.0402331	0.0408788	0.0334857	0.066572	-0.314825	-0.134558	0.134148	0.0625396	0.012163	0.170708	0.161444	0.0458617	0.229915	0.12024	0.0338166	0.046342	-0.014287	0.0425935
Hs.152292	0.120343	0.042111	-0.0385554	-0.0113535	0.0995736	0.083232	-0.0607468	0.0391314	-0.0425157	-0.321019	-0.0495914	-0.00367317	-0.0455781	0.0455039	0.0566952	0.0167935	-0.0428726	-0.0322533	-0.0209669	-0.0268414	0.0340349	0.131973	0.145235	-0.0285447	-0.0343942	-0.13167	0.0834037	0.0642029	0.0531302	-0.0487774	0.180897	-0.0298276	0.341787	0.389221	0.124	-0.0267058	-0.105125	0.0792166	0.32926	-0.0726434	-0.0461065	-0.0410118	-0.0376114	-0.0565551	0.0916117	0.05604	0.0443254	0.07703	0.0698007
Hs.15243	-0.0244487	-0.0603587	0.432994	0.0660972	-0.0475171	-0.00856569	0.0036895	0.0584107	0.0569013	-0.0128703	0.0611189	0.0590019	0.0798346	-0.026486	-0.0362075	0.177116	0.0151998	-0.020172	-0.0483241	0.71097	-0.0230914	-0.0400453	0.154061	0.137858	0.166988	0.0222288	-0.0369917	-0.0706667	-0.103211	-0.0304715	0.0594566	-0.0428399	0.0794934	0.00292089	-0.0340723	-0.0341064	0.145872	-0.0283897	-0.0292681	0.22814	0.0993425	-0.0244717	0.07372	0.715123	0.0222063	-0.0286368	-0.0296022	0.166524	0.0799387
Hs.152629	-0.0360015	-0.420084	0.121466	0.0418121	0.0383213	-0.161459	-0.0448917	0.0927703	-0.0614473	0.0336982	-0.0458072	0.129638	0.0416793	0.038519	0.00911271	-0.0171331	0.0051647	-0.0207672	0.0381333	0.7334	0.00067675	-0.0375428	0.0625601	-0.0429298	-0.0352383	-0.0180431	-0.0501321	-0.0414588	-0.0581441	-0.0682982	-0.0342924	-0.0319457	-0.0679205	0.143541	-0.0392868	-0.046979	-0.211942	-0.0876926	0.124963	-0.0897047	0.0376722	0.00277397	-0.0288864	0.825741	-0.0682662	-0.110488	0.173952	-0.0482406	-0.0442701
Hs.152720	-0.0308382	0.0201606	0.0377451	0.0413077	-0.0587762	-0.0256998	-0.0299837	0.0196174	-0.126914	-0.113503	0.0827615	0.0214819	-0.0508367	0.0329731	0.0260983	0.0774681	-0.126607	-0.0347145	-0.0421844	0.0177498	-0.0552417	-0.0794031	-0.000950065	0.0475721	-0.0346308	0.02884	0.020869	0.0224682	-0.0474783	-0.0316558	-0.0678059	-0.0268265	-0.000690281	-0.039927	-0.0221899	-0.0286158	-0.218407	-0.0540755	-0.0676154	-0.0622785	0.10252	0.0343242	0.0557504	-0.0165338	-0.174268	-0.0270692	-0.0633592	0.0268847	-0.0753915
Hs.152818	-0.0510856	0.0277682	-0.610258	0.008192	0.0810589	0.046073	-0.0712872	-0.609842	-0.0546541	-0.114611	0.149737	-0.113925	-0.224262	0.0809852	-0.101361	-0.420856	-0.101104	0.0616281	0.000794446	0.181734	-0.15063	0.0745765	-0.066221	-0.176723	-0.0543288	0.0294159	-0.0734096	0.103137	-0.158705	0.0153748	0.0369681	0.0388875	0.0419119	0.0418112	0.0451343	-0.0659568	0.104446	-0.0265898	0.0621256	-0.0315867	0.0325913	-0.0770944	-0.0567432	-0.0976381	-0.295901	-0.136158	0.0152949	0.0678457	0.132649
Hs.152978	-0.0471077	0.0816126	0.0105493	0.0410577	0.0466088	-0.028777	0.173821	0.0484144	0.0135632	-0.024341	-0.0881291	0.0411776	-0.051413	0.0578901	-0.0330568	-0.0879612	0.0207377	-0.0334855	-0.0407999	0.218494	0.0468552	-0.0345995	-0.0377683	0.102206	0.093156	-0.0657509	0.0554629	-0.0709608	-0.195972	-0.00999593	0.020972	0.083232	0.089684	0.0601096	0.152808	-0.046307	0.0454679	0.0473435	0.194572	0.0628452	0.239874	-0.0237742	0.0384406	0.639593	0.141615	-0.106958	0.0777847	-0.0394037	0.158825
Hs.152981	0.081147	0.047355	-0.0313865	-0.0894861	0.0497093	0.0697462	-0.0780239	-0.574932	-0.367286	-0.117401	0.0491456	-0.557089	-0.0925528	-0.117464	0.103954	-0.0687733	-0.140179	-0.0863593	0.0356175	-0.676479	-0.158592	0.213579	-0.0487321	-0.633373	0.0483657	-0.0406935	0.0908959	-0.193698	-0.114471	0.0395417	-0.102165	0.0491948	0.0429439	-0.0898173	0.729213	-0.265359	0.186369	-0.0132219	-0.0749065	0.044757	-0.0871188	-0.0371094	-0.102765	-0.0425701	-0.0939424	-0.0938044	-0.122012	-0.660341	0.0368722
Hs.153022	-0.0139689	-0.0720669	0.0441637	0.0513468	-0.0280862	-0.0247499	0.062281	-0.0326459	0.165909	-0.0382074	-0.0411855	0.132342	-0.0274918	0.0638973	0.0508106	0.0577601	0.0465099	-0.0250218	0.0716441	-0.0352439	-0.02264	-0.110607	0.0552946	0.0162917	0.00303582	0.0429649	-0.025141	0.13	0.0875499	-0.0076674	-0.0972128	0.0244372	-0.0562582	-0.0303665	0.0424049	-0.0380643	0.0259823	-0.0574993	0.737728	-0.0294576	0.0505057	0.0119007	-0.0746097	-0.0660937	0.138369	0.0628298	0.0511312	0.244988	0.0573425
Hs.15303	0.0320844	0.0485709	-0.0349577	-0.0690756	0.0391505	0.0636099	0.05293	-0.259583	-0.0495911	0.0380325	0.205623	-0.0174721	-0.139848	0.0455471	0.11718	-0.0343596	0.0466321	0.0812112	0.206885	-0.411191	0.0442398	0.0629472	0.68659	0.0334972	0.0434147	-0.063634	0.0521594	0.0509688	-0.0943248	0.0629306	0.0231349	-0.0728251	0.103372	-0.0832664	-0.0538723	0.0339502	-0.610448	-0.308588	0.0469082	-0.0520527	0.0536723	0.0930696	-0.0126455	-0.0511591	-0.0612787	-0.0382212	0.0445306	-0.0883114	-0.0443925
Hs.153053	0.0629108	-0.0477445	0.105865	-0.0340905	0.218419	-0.000736852	-0.0306794	0.116511	0.367012	-0.0301157	-0.0415154	-0.0481984	0.0512435	0.0436483	-0.0975692	0.0488056	0.0361404	-0.024239	0.10533	0.036603	0.151546	-0.0538366	-0.214724	-0.0318686	-0.0382252	-0.241424	-0.10772	0.111072	0.0611802	-0.0355663	0.100446	0.0993928	-0.0243811	-0.0402213	-0.0414838	0.0619507	0.202611	-0.0462552	-0.04322	-0.0213114	-0.0346549	-0.0488956	-0.0336305	-0.0961231	0.0594588	0.0347964	-0.0411509	0.0517001	-0.118505
Hs.15318	-0.063251	-0.053097	-0.0380751	0.213345	0.101026	-0.036587	-0.0841484	0.690076	-0.00650401	0.0785279	-0.0754791	0.0469221	0.0436478	0.0698255	0.0184098	0.0111027	-0.0446528	0.0633826	0.191005	0.130945	-0.0667001	0.0700168	0.0164442	0.0770085	-0.0293422	-0.0509959	-0.237006	-0.0386145	-0.125362	-0.0402585	0.0332405	0.0458206	-0.044566	0.0871526	0.0552474	-0.0514794	-0.053003	0.0315377	-0.219028	0.616654	0.0830798	-0.0523758	0.055143	-0.29561	0.0531017	-0.0386262	-0.0231965	0.068149	-0.0393844
Hs.153221	-0.0415035	0.289136	-0.100991	-0.0421057	-0.225032	-0.026516	-0.0300183	-0.113856	-0.0646536	-0.0173923	-0.0326024	0.206623	-0.196714	0.0171458	0.633908	-0.0454059	-0.0560637	0.0193645	-0.0133179	0.0482197	-0.0255509	0.0662906	-0.0229084	0.713001	0.0424551	0.0641217	0.0511634	0.0735875	-0.136688	-0.0911389	0.0523294	0.0559877	0.306474	-0.0510313	-0.0349663	-0.0613271	-0.184099	0.0507047	0.0842245	0.0277651	0.0486842	-0.0345301	-0.408514	0.0559398	-0.020584	-0.0670183	-0.0485375	0.102383	0.125163
Hs.153227	0.0386976	0.0379191	-0.0729386	-0.0407472	-0.0613848	0.0741021	-0.0328525	0.082369	0.0405743	0.0327743	0.0430653	-0.0665023	0.0806072	0.0136282	-0.127713	-0.103386	-0.0563171	0.00834582	0.0380848	0.0529259	0.0457274	-0.186413	0.0837003	-0.187873	0.04144	-0.0511223	0.0575693	-0.0963296	-0.0635457	-0.0517902	0.0397188	-0.0778	0.0532301	0.229116	-0.0593767	-0.0847513	0.0860494	0.0525231	-0.0438865	0.0605191	0.0431316	-0.00862887	-0.387149	0.144284	0.0933551	-0.0698783	0.187534	-0.476505	-0.0986389
Hs.153261	-0.0903681	0.0737397	-0.0875573	-0.0106706	0.0440439	0.0274777	0.0554699	-0.033715	-0.0383494	-0.0273222	0.0673211	-0.10385	0.0210354	-0.0650971	-0.00878442	0.0284159	-0.0283022	0.600979	-0.304008	0.0426419	0.0458854	0.0396122	-0.106489	-0.0682359	-0.10428	0.356581	0.0429426	0.663009	0.21359	-0.070233	0.185712	-0.142303	-0.0715435	0.0128698	0.0583361	-0.0525606	0.0589196	-0.0272569	0.0946619	0.0171243	0.295643	-0.0863471	0.0318865	0.0585246	0.0328204	-0.0311617	-0.037741	-0.0116282	-0.0355828
Hs.153357	-0.0317385	-0.0304687	-0.0248074	-0.357114	0.0249697	-0.0294497	0.0238551	0.0103282	0.027086	0.024145	-0.0390231	0.0563286	-0.0128749	-0.0339132	0.0389821	-0.0371701	-0.0173893	0.00768908	0.0246603	-0.0233897	-0.0270371	-0.0399984	-0.0480124	0.460831	-0.0295591	-0.0222825	0.0239257	-0.0655417	-0.0235461	-0.0708063	0.0275789	-0.0626222	-0.0356689	-0.0420878	-0.0309022	-0.0225733	0.57119	0.023795	0.0405249	-0.0148335	0.0310826	0.0260763	-0.0459589	0.729502	-0.0260782	0.0334949	0.402321	0.0561213	0.0370307
Hs.153487	-0.117145	-0.0459644	0.015225	-0.0496547	-0.0254963	-0.0230701	-0.191826	-0.016998	0.0374613	0.0156684	-0.0280323	-0.0587611	-0.00527398	0.0237497	-0.0303016	-0.0237098	-0.0756857	-0.0501129	-0.0164232	0.12402	-0.0421274	-0.0323069	-0.0333447	0.0140656	0.0186163	0.0198915	-0.05339	-0.0507989	0.0675053	-0.0277708	-0.0361148	-0.036247	-0.0559383	0.0136183	-0.0431826	-0.042579	0.0168009	-0.0349565	-0.156086	0.0167487	0.0325589	-0.0418888	0.202293	0.00382838	0.0329688	-0.00186847	-0.000530107	0.0159665	0.0255539
Hs.153498	0.0710165	0.298613	-0.0496652	-0.0492588	0.0646661	0.0696844	-0.0472103	-0.263387	-0.116016	0.279016	0.0858012	-0.0883241	0.0610837	0.0301119	0.0164671	-0.0405102	0.115273	0.126076	0.087229	-0.0628101	0.103496	-0.0405616	0.0947561	-0.0841363	-0.0355578	0.216198	0.0609373	-0.0394725	-0.0551739	-0.0416193	0.134807	-0.0201536	-0.0395578	-0.393687	0.0198381	0.0539	-0.362856	-0.0388264	0.621412	0.0400956	0.51365	-0.0357385	-0.0612061	-0.0787129	0.0764355	0.0465358	0.619087	-0.0447977	0.446616
Hs.153595	0.0533551	-0.016465	0.0185882	-0.0223296	-0.0210989	0.167139	0.0748336	-0.0267944	0.0382022	0.0425658	-0.0196379	-0.0332475	0.0267713	0.128543	-0.0286461	-0.023231	0.0231841	-0.0157255	-0.0219396	-0.0249349	-0.0129404	-0.0185016	0.84556	-0.0568939	0.0272874	-0.0626475	0.0341838	0.0258722	-0.00521139	0.0606811	-0.050671	0.0303029	0.0383179	-0.00580361	-0.0205475	-0.0449131	0.0159164	-0.0250554	0.0239375	-0.022187	0.0326538	0.161904	0.0192896	-0.0304682	0.0579068	-0.0193071	-0.0236727	0.0210466	-0.00419831
Hs.153612	0.0212173	-0.0319229	0.0222025	0.0257244	-0.0407665	-0.0218472	0.0187131	-0.037733	0.0624984	-0.0222183	-0.0268561	0.3132	0.025977	0.0166027	0.0214309	0.0330361	0.0262776	0.0182518	-0.0193403	-0.0160199	0.0540519	0.0221093	0.136929	0.0303041	0.0104847	0.0227496	-0.0306027	-0.0410519	0.0228136	-0.0415169	0.0283587	-0.027407	-0.0373031	0.0153874	-0.0218986	-0.0383651	-0.0621509	0.0195163	-0.0268897	0.0156904	-0.0646083	0.0252175	-0.024921	-0.0319237	-0.0650979	-0.0432463	-0.0263711	-0.0118246	0.00329038
Hs.153618	-0.0177525	-0.00112697	-0.0301903	0.00139615	-0.018223	0.00246749	0.00550969	0.0318723	0.0120089	0.00361573	0.00566335	-0.736969	0.00501372	0.00557305	0.00547389	0.00593932	-0.133011	-0.65424	0.00365805	0.00325654	-0.0209873	-0.0169485	-0.0204219	-0.0528031	-0.0784383	-0.000573899	-0.0200969	-0.0219705	0.00526753	0.00649601	-0.0236128	0.0075816	0.994	-0.000437987	0.00547416	-0.0178602	0.0149631	0.0052826	-0.0186278	-0.0207224	0.00875572	-0.0208446	-0.0193983	-0.0243172	0.00510789	-0.00193006	-0.0210492	0.00595289	-0.00126367
Hs.153636	0.0542042	0.177463	0.0435574	0.0989357	0.135976	-0.0260581	-0.0401068	-0.0927806	-0.796676	0.151076	-0.0335683	-0.054528	-0.642006	0.0708798	-0.0534053	0.0558386	0.0814996	-0.0384459	0.000616862	0.316579	-0.018752	0.0673834	-0.0570544	-0.0418134	-0.0304562	0.416233	0.107841	0.0855779	-0.828352	-0.0365942	0.0144626	0.0773841	-0.0106775	0.0585876	-0.0909996	-0.0381693	-0.785579	0.147525	0.0793752	-0.010377	0.0659984	-0.0327508	-0.0385788	-0.0602796	-0.0319156	-0.0687619	0.112273	0.0626968	0.386881
Hs.153640	-0.0321814	0.0421375	-0.00582264	-0.129632	0.0784649	-0.0484328	0.027701	-0.0200241	0.0717625	-0.0165755	-0.0359614	0.0421422	-0.024913	-0.0395991	0.0977067	-0.0376897	0.286306	-0.0255256	0.022289	0.0342593	0.0533788	-0.0693555	-0.129778	0.0717637	0.0909421	-0.072614	0.0409104	-0.0401906	0.265459	-0.063542	0.0535321	-0.0229131	0.0947492	-0.207137	0.16366	0.0715935	0.0494445	0.540544	0.0361726	-0.000546943	-0.0944656	0.095286	0.131572	-0.0284626	0.0458509	0.146785	0.433671	-0.118994	-0.0381203
Hs.153684	0.0626907	-0.00986963	-0.00577408	-0.0142515	0.0723675	0.0374364	0.0562476	-0.0140813	0.0440789	0.0563197	0.0111954	-0.0157235	-0.00561997	0.0766742	-0.0808528	-0.00805763	0.0958336	0.0512319	0.118407	-0.0278154	0.108228	0.0510977	0.271335	-0.0431587	-0.00990433	0.021739	0.0297067	0.116795	0.0484356	0.0696299	0.00997395	0.00974141	0.0180702	-0.0225225	0.016683	0.40183	0.00913208	0.0391927	0.141226	-0.0190149	0.0495566	0.121336	-0.010298	0.0345542	0.0376156	0.0468362	-0.00996967	-0.0193349	0.0291387
Hs.153685	-0.0346235	0.0212275	-0.0153444	-0.0126074	-0.0322543	0.0233863	-0.0464056	0.0230701	0.0293716	0.0452466	0.0221969	-0.221157	0.0261275	0.0389018	-0.0170044	0.0257921	-0.0690569	-0.0175738	-0.0125392	0.0163746	0.0393833	-0.047542	-0.0160221	-0.0169868	0.0218564	0.191679	0.0272359	-0.9825	0.054102	-0.0218996	0.0237846	0.63937	-0.0175502	-0.0166887	0.0230502	-0.0157486	-0.0122673	-0.999	-0.0156104	0.0125442	0.0464537	0.0234622	0.0142747	-0.0153455	0.0276533	-0.0152169	-0.0150964	-0.0158991	0.00440384
Hs.153687	-0.0822768	0.0135519	0.0357655	-0.0316313	-0.0784526	0.0323664	0.0401401	-0.122554	0.0416234	0.0542959	0.0332157	-0.700819	0.0434692	-0.0673854	0.0895898	0.0387374	0.0416545	-0.0473264	-0.0764609	-0.170332	0.0844857	0.0348352	0.0512735	-0.736372	0.0777387	0.0410344	0.0705546	-0.00278597	0.0399845	0.0538535	-0.136436	0.0524713	0.0747119	-0.106982	-0.120433	0.0164196	-0.0930941	-0.1031	0.00354662	0.0229484	0.0151825	-0.0957628	0.0301006	-0.406218	-0.112845	0.0330886	-0.10202	-0.721833	-0.060939
Hs.153752	-0.0506041	-0.0283242	0.186695	0.0842006	-0.0523844	-0.0162542	-0.0297107	0.690409	-0.0239565	0.0928709	0.105666	0.382586	0.456054	-0.0818122	0.713347	0.0808912	0.0572738	0.126824	-0.0281853	0.1206	-0.0887544	-0.0301704	-0.0357268	0.285575	0.116261	-0.07526	-0.0285314	-0.0495072	-0.0320825	-0.0404312	-0.00289327	-0.0793945	0.113549	0.0784292	-0.0255767	0.0610858	0.0717102	-0.0260648	-0.115939	0.705252	0.0263546	-0.0757932	0.695102	-0.0440454	0.190879	-0.0392005	0.283495	0.13687	0.146882
Hs.153837	-0.00542328	0.0339707	-0.00579713	0.0450604	0.0793411	-0.00536625	-0.0092186	0.0356464	0.0321851	-0.00238476	0.0515811	0.05613	-0.00965192	-0.00617668	-0.00535957	0.0205553	-0.00548109	0.0163555	-0.00650218	0.0487355	-0.00793562	-0.00667692	-0.0147249	0.0350668	0.679084	-0.00543404	-0.00756204	-0.00169285	0.034858	0.043732	0.526353	0.0588665	0.0335794	-0.00562377	-0.0010622	0.246848	0.0795901	-0.00124591	-0.00807122	0.00991065	-0.00643956	-0.00779037	0.0300659	0.0315874	-0.0075277	-0.0047059	-0.00786694	0.0337789	-0.00623968
Hs.153863	0.0847804	-0.0323165	0.0604194	0.0288884	0.114241	-0.033358	0.18806	-0.372332	-0.0517063	-0.0297106	0.0373955	0.710545	0.281415	0.0341261	0.0424438	-0.124504	0.0569126	0.0064883	0.119179	-0.173122	0.0546519	-0.0342183	0.0609378	-0.00927831	-0.0267615	0.0350172	0.0349692	0.0473191	0.0398704	0.0395714	-0.0407536	-0.0273202	-0.0374242	-0.0559115	0.0491749	0.155686	-0.041153	-0.0331966	0.691506	-0.0516998	0.0446824	-0.0335388	0.0952938	-0.0386536	-0.086346	-0.0313501	-0.0381752	0.204235	-0.0286618
Hs.153884	-0.0270119	0.0670241	0.0445834	0.701854	0.0602834	-0.0316059	-0.022033	0.111301	-0.0378181	-0.0264353	0.051243	0.0465238	-0.00473387	-0.00654108	0.0979105	0.0569303	-0.140647	-0.0151153	-0.0223161	0.701938	-0.0455905	0.0557001	-0.104978	0.177244	-0.0226449	-0.0143358	-0.0178702	-0.0163043	-0.0963405	-0.00816633	0.00865494	0.262733	-0.0147972	0.0540996	0.213509	0.0479896	-0.894976	0.110429	-0.00168124	-0.0199214	-0.00863271	-0.0226062	0.0528264	0.0656453	-0.019538	-0.0231556	-0.0158199	0.0579469	0.0702048
Hs.153932	-0.135648	-0.0531923	-0.179094	-0.339907	0.0100371	0.00792454	-0.0488245	-0.0480976	-0.0898957	0.0187614	-0.186201	-0.0640862	0.00081779	0.0169541	0.0229758	-0.0475333	-0.0545052	0.0150277	0.0134156	-0.0494436	-0.0428145	0.0235145	-0.02919	-0.055107	-0.521894	-0.0724579	0.0164019	-0.0592025	0.0173791	0.0167506	-0.0596752	-0.101827	-0.0674069	0.0185716	-0.0956077	-0.536078	-0.253122	0.021733	-0.335443	-0.0721146	-0.0475518	-0.078343	0.0297529	0.0280626	-0.0470132	-0.0507629	0.0177227	-0.0545552	0.0146386
Hs.153937	0.095506	0.11264	-0.0421465	-0.0627201	0.124792	0.0899607	0.0264814	-0.0371877	0.0449483	0.0919848	-0.069354	-0.0765662	0.109653	0.0546083	-0.0400121	-0.0775867	0.193365	-0.033829	0.0265899	-0.238842	0.103004	-0.0662223	0.130379	0.00858618	0.294437	0.0203109	0.139979	-0.0451134	0.0216926	0.0763177	-0.0369014	-0.0864478	0.616567	0.0129281	0.0502193	0.0997073	0.528692	0.174869	0.101493	-0.184945	0.494567	-0.0761613	-0.145794	-0.0560668	0.068762	0.02723	0.0392932	-0.0847165	0.140348
Hs.153954	0.0661459	-0.0312475	0.0430253	-0.387674	0.0338802	0.0412189	0.0312863	-0.0600137	-0.04179	0.049901	0.0405698	-0.0140363	0.0359651	0.0722885	-0.0486313	0.0118163	0.204057	0.0311876	0.175805	0.0242735	-0.0318321	0.0210487	-0.0167251	-0.0312533	-0.0560231	0.040814	0.0430856	0.038843	0.0524723	0.0553466	0.0508429	-0.0452421	-0.0314332	-0.606111	0.0372662	0.0419422	-0.837763	-0.0476887	0.160892	-0.074226	-0.081333	0.0727683	0.0635539	0.00359997	-0.0532479	0.0821936	-0.027352	-0.0360002	-0.0405936
Hs.154036	-0.258504	-0.0425369	0.0629552	-0.0953402	-0.0444636	-0.0576428	-0.0313399	0.0838021	0.0357355	-0.0350616	0.0299362	0.0414268	-0.033529	-0.0572495	0.655864	0.0506755	-0.0386175	-0.0353065	-0.11918	0.0831592	-0.0395782	0.0812189	-0.30249	0.336595	-0.0116399	-0.0465186	-0.0380601	-0.043598	-0.0288794	-0.0925675	-0.0307392	0.0212492	0.0242825	-0.0625203	0.146079	-0.0597908	0.0531004	0.0398198	-0.0421253	0.0637304	-0.0860155	-0.0709157	0.106282	0.0598392	-0.0391485	-0.0448477	0.11285	0.00215878	-0.0875057
Hs.154045	-0.0306435	0.0421558	0.0484382	0.0406104	-0.0489773	0.059629	0.0858431	-0.18543	0.0378902	-0.0633269	-0.00774332	0.0901918	0.0983816	0.0501384	-0.321604	-0.0944747	0.0504292	-0.0936917	0.40291	-0.0508227	-0.0467494	0.0409825	-0.108894	0.037247	0.057029	-0.45366	0.0538024	-0.0539712	-0.060108	0.0354455	0.0430114	-0.0428509	0.259229	0.0387097	0.0385538	0.043163	-0.483982	-0.104668	0.047308	0.114767	0.108689	-0.114038	0.0497162	0.0472501	0.0882127	-0.124648	0.0598934	0.0313651	-0.255658
Hs.154057	-0.0235829	-0.00670944	0.00730825	-0.0328266	0.821488	0.0703905	-0.692638	0.0366939	-0.00013394	0.00781749	-0.0514428	0.0401109	-0.0601218	-0.102135	0.0199031	-0.0285186	0.0284138	-0.0621531	0.864295	0.0482063	0.834466	0.0684608	0.0570346	-0.359089	-0.0303144	-0.722386	-0.0269334	-0.0526241	0.00835188	-0.342757	0.0362178	0.231181	0.0950413	0.035459	0.00963207	0.0615541	0.497942	0.046361	0.0520367	0.00176139	-0.0785863	-0.188995	0.045036	-0.0573953	-0.0449903	0.00713916	0.0571228	-0.171834	0.0285095
Hs.154069	-0.00542877	0.00415701	-0.0218369	0.0458034	-0.0283699	-0.00203438	0.0288808	0.0325369	0.042192	-0.384851	-0.0165772	0.819216	0.0280351	-0.0182162	0.0142949	0.0292326	-0.928497	-0.00700832	0.00800433	-0.0147579	-0.0154631	0.298861	-0.338264	0.879543	0.02943	0.814733	0.0308905	-0.360361	-0.0144799	-0.0158875	0.0392864	-0.0279025	0.0348873	0.0193388	-0.00856582	0.0534275	0.109592	-0.0117954	-0.00554553	0.0260649	-0.0245133	0.0957819	-0.00659513	0.0260683	0.0283226	0.0171225	0.0303366	-0.00727415	0.0271108
Hs.154078	-0.0163188	-0.0169003	0.0152154	0.135752	0.0240805	0.034711	0.106888	0.0367906	-0.0038134	-0.0151234	0.0125428	-0.136716	0.0357461	-0.246751	-0.0334971	0.0332522	-0.0179194	0.0478067	-0.00919269	0.024266	-0.0761799	-0.00629156	-0.0161907	-0.126564	0.0283944	0.0232518	0.0467905	-0.0251542	-0.0310138	0.0649943	-0.016505	-0.038682	-0.0426945	0.0260233	0.0156642	0.0233742	0.949261	-0.0150284	-0.0170997	0.0251866	-0.024195	-0.0362626	0.0395216	-0.0104022	0.0107962	0.0252813	-0.00819531	0.0509842	0.0218023
Hs.154138	-0.0362656	0.0316392	0.172663	0.0479571	-0.00410266	0.0636244	0.0450828	-0.0137578	0.0826358	0.253402	-0.0609577	0.724102	0.0721947	-0.071189	0.0629404	-0.0467424	-0.101548	0.765609	-0.0364256	0.733176	-0.052049	-0.0363961	0.0895761	0.0817693	-0.0327836	0.0980935	0.133236	-0.042563	0.0980729	0.0795342	0.688101	0.0765705	0.358581	-0.046059	-0.0326327	-0.0288216	0.126061	-0.360681	-0.0672516	0.0521122	-0.440068	0.804283	-0.0294507	-0.0294245	0.00225261	-0.0272668	-0.0344019	0.149177	0.0381399
Hs.154210	0.0075277	-0.0279186	0.0270055	-0.00535894	0.0245248	-0.00498824	0.0356988	-0.00586605	-0.0053731	-0.00652866	-0.00222865	0.0595727	-0.00130065	-0.00525623	-0.0190351	0.0286198	0.0369566	0.0371215	0.0273199	0.00828934	-0.00796887	-0.00568218	0.074316	0.0133592	0.0289975	-0.00079742	0.029229	0.0387045	-0.00541264	0.115604	0.033609	-0.00486518	-0.00339128	0.0356056	-0.00701582	0.0417182	-0.00741515	0.0337197	-0.00725284	-0.0050187	-0.00846031	0.0372614	0.0237082	-0.00315324	0.0317195	-0.00581018	0.00956082	-0.0329609	-0.00749374
Hs.154248	0.174854	-0.0283498	-0.131523	-0.181087	0.0409748	0.0496471	0.0657569	-0.151275	0.0216055	0.0566223	0.590491	-0.0836357	-0.0553259	0.0536246	-0.0316891	0.0307561	-0.0262219	0.0535487	0.0302077	-0.101455	0.0614418	-0.0449786	0.0496641	-0.129978	0.0943784	0.0397523	0.0854661	0.0774222	-0.0472045	-0.00943218	0.0590033	0.0379069	-0.0838103	-0.235089	-0.0472542	0.0876493	-0.672522	0.0874803	0.0894482	-0.031722	-0.056201	0.187353	-0.0837776	-0.0484628	0.0613493	0.0543385	0.356655	-0.100716	0.0786181
Hs.154294	0.0772422	-0.0288358	-0.0443312	-0.0687139	0.870041	0.0311203	-0.0348529	0.0666075	0.0639035	-0.040444	-0.0370872	-0.0152339	-0.0677462	-0.031153	0.107196	-0.0371003	-0.356903	-0.0703642	-0.0326472	0.00586526	-0.0342011	0.0751862	0.0207938	-0.0324848	0.0594513	0.0773535	0.0383015	0.0562103	0.0517495	0.0704682	-0.0494768	0.0645403	-0.0269394	-0.0981517	-0.0287822	-0.0194879	0.852347	0.0896324	0.101289	-0.0356542	-0.0856131	0.0288303	-0.0422655	0.0587887	-0.00855559	-0.00811257	-0.0498977	0.857262	0.120347
Hs.154295	0.037265	0.0737459	0.0457497	0.0542418	0.0898175	0.0393678	-0.0333829	-0.00308344	-0.334877	-0.0504758	-0.0125617	-0.0358839	-0.430603	-0.0364216	0.05893	0.0301148	-0.0547423	0.0400204	-0.043205	0.0462774	-0.0555452	0.321422	0.105388	-0.0380035	0.06426	0.227033	-0.0102651	0.0706434	-0.119593	0.0355113	0.0366456	0.14779	0.0707368	-0.0347783	-0.121418	-0.0293677	-0.722938	0.188652	0.0840392	-0.042401	-0.0368877	0.0299512	-0.227613	-0.0342343	-0.0665568	-0.0780658	-0.196429	0.28357	0.233321
Hs.154299	-0.115563	0.0345892	-0.0164083	-0.962139	0.0334785	-0.0153066	0.100606	-0.0161516	-0.0145089	0.00677943	0.0229451	0.010435	-0.0279574	0.0299943	-0.0128331	-0.00719552	0.329117	0.0324815	0.0114329	-0.0222589	-0.0133248	0.0404785	0.0286759	-0.0410489	0.0860378	0.055741	0.0644557	0.034979	0.0297636	-0.0140326	0.00153567	0.0607622	-0.0145976	-0.227517	0.042376	-0.012552	-0.827091	0.0252904	-0.0246003	0.0232972	0.0776742	0.0309201	0.0312386	-0.0054505	0.0337183	0.0300468	-0.0110706	0.0191177	-0.018293
Hs.15432	-0.0571269	0.0746901	-0.00534653	-0.217587	0.056668	-0.155072	0.010819	-0.0665661	-0.025441	-0.0412613	0.0540808	-0.0407387	-0.036648	0.0511512	0.00279246	-0.0321738	0.0508355	0.00015188	-0.0275831	-0.048528	-0.0352172	-0.0606236	0.0751228	0.0277666	-0.0446382	0.0780238	0.0571977	-0.0453111	0.0988644	-0.0388261	0.166775	0.0562857	0.0491694	-0.0852165	0.16293	0.0788374	-0.0369531	0.0700859	0.124377	-0.0410769	-0.0787034	0.240459	-0.0308834	0.0709293	-0.0374979	0.270946	0.111111	-0.0673924	0.0608689
Hs.154332	0.0605273	0.0667987	-0.399149	-0.0523158	0.062449	-0.0481687	-0.0407313	-0.0404326	-0.0399666	-0.0402702	0.152226	-0.0772238	-0.575949	0.385942	0.0789693	-0.050859	-0.0517062	0.0708829	-0.0984319	0.000213229	-0.0405556	0.107111	-0.0742129	0.0223275	0.0289797	0.0622168	0.0496115	-0.042103	-0.133342	-0.00773884	-0.010306	0.362555	-0.0488152	0.686374	0.0592502	-0.0394199	-0.215055	0.154809	0.0631828	0.0647232	0.677466	0.0230335	-0.0641807	-0.0362803	0.0811083	-0.0217769	-0.0260538	-0.0430451	-0.0329424
Hs.154365	-0.107781	0.110556	-0.326986	0.072661	0.17688	-0.0487194	0.0802497	-0.431688	-0.422014	0.157704	0.0568306	-0.080727	-0.0818841	0.119464	0.584728	0.0267276	0.0918856	0.286819	-0.0791712	-0.0626342	0.0610017	0.10043	0.0564953	-0.0531345	0.0829255	0.17434	0.0765865	0.0739515	-0.150965	-0.034777	0.0753446	0.130321	0.077982	-0.0650255	-0.288183	-0.0844869	-0.577803	0.487897	0.522538	0.00849718	-0.0563025	0.063839	-0.0641019	-0.0869659	0.0939586	-0.0513948	-0.0572978	-0.0913618	-0.0712633
Hs.154387	-0.0280778	0.114557	-0.142084	0.121228	-0.0298627	0.0179565	-0.170641	-0.0544626	-0.0893632	-0.10086	-0.0386097	0.101791	-0.0411926	-0.184968	0.0896453	-0.0679113	-0.175788	-0.111956	-0.125453	0.0484208	-0.077672	0.0548289	0.0170989	0.0842746	0.154887	-0.0443788	-0.0468043	0.0497746	-0.0553932	-0.0440781	-0.0224032	0.0216893	0.051043	-0.119615	-0.053593	0.0533834	-0.0672072	0.359136	0.0680951	0.0403156	0.0210088	0.0369682	0.078506	0.0417868	-0.179599	-0.0428917	-0.0420676	0.0465262	0.069451
Hs.154443	0.0999192	0.0622999	0.0615728	0.351727	-0.0552121	-0.0305216	0.0631682	0.125351	0.7757	0.122064	-0.0254437	0.271164	0.211501	0.0693236	-0.0922	0.186589	-0.00582197	-0.036978	-0.0349942	0.0767826	0.0930725	-0.0454278	-0.0324529	0.075546	0.0718571	-0.0500711	-0.396246	0.0686969	0.154772	-0.0688592	-0.0481685	-0.0477831	-0.0353154	-0.0297571	-0.0217977	-0.0430469	0.793432	-0.0508947	-0.0778484	0.122556	-0.0164906	-0.0315089	0.0154576	-0.0469428	0.4908	0.0527437	-0.0168119	0.618681	-0.149243
Hs.154583	0.440114	-0.128173	-0.0684158	0.0950047	0.0608701	0.0660463	0.0857724	0.474039	-0.0444712	0.119459	-0.146566	-0.0570557	0.0976289	0.184266	-0.0677822	0.0973589	0.104257	0.0298851	0.0771907	-0.0480928	-0.00301612	0.0145079	-0.0526381	-0.0479777	-0.166784	0.0575964	-0.0548299	-0.0373744	0.067924	-0.0130517	-0.0453784	-0.0705733	0.0688399	-0.0582411	0.369857	-0.19465	0.0463885	-0.0500672	-0.048488	0.050232	0.110073	-0.059977	0.199976	-0.0966389	0.207955	-0.0501306	-0.0512066	0.0146939	0.0820528
Hs.154654	-0.0337488	0.131687	-0.0369392	-0.0516091	0.0578167	-0.0281624	0.0456282	-0.0334946	-0.118852	-0.0391227	-0.0326151	0.0173211	-0.137031	-0.0355699	-0.0474474	-0.045294	-0.0694187	-0.0160301	-0.0455339	0.0985149	-0.0353684	-0.034152	-0.0372942	0.0374171	-0.0602304	0.105088	0.0623282	0.13453	0.0526014	0.0515081	0.0991317	-0.0483357	-0.02646	0.0768128	-0.00403206	0.0890612	-0.366259	0.0310091	0.0476167	-0.0330099	-0.0473356	0.0522828	-0.0608467	0.0539116	-0.0542648	0.071071	-0.0570589	0.435474	-0.0405092
Hs.154668	-0.0333425	0.045082	0.106005	-0.00632543	-0.0890388	-0.019747	0.23897	-0.0366928	0.0372643	0.140554	0.00868721	-0.17114	0.286223	0.103321	0.292829	-0.0346789	0.111495	0.105109	-0.0489284	-0.0547908	0.0788443	0.102934	0.082442	-0.14259	0.0906981	-0.0359661	0.0660295	-0.0392745	0.0914685	-0.0241705	0.0243626	-0.0294628	0.475824	0.76848	0.764491	0.528472	0.682162	0.305379	-0.00441438	0.09325	-0.00212138	0.665302	-0.0387993	0.366284	0.483807	0.47152	0.17041	-0.0170946	-0.0212364
Hs.154672	0.0308604	0.0413723	0.214265	0.0841178	-0.0425398	0.0480391	-0.0446533	0.131777	-0.000231308	-0.0406168	0.12335	0.0754353	0.062023	-0.032941	0.0683363	0.0938412	-0.039105	-0.0102505	-0.0431186	0.0186829	-0.0757795	-0.0437478	-0.157476	0.0508742	0.0338024	-0.0504159	-0.0942996	-0.115392	-0.268563	-0.0321916	-0.0746905	-0.0139602	-0.279942	0.0482623	0.045497	-0.0380323	-0.146572	-0.0494594	-0.0345014	0.0401061	-0.0484013	-0.104217	0.0598002	0.147698	-0.0712702	-0.0390624	0.00469442	0.0759543	-0.0387879
Hs.154695	0.00127418	0.0634783	0.0243423	0.0420534	-0.0332557	-0.043827	-0.0427085	-0.0538733	0.0429852	-0.0422341	-0.0554805	-0.201824	-0.00329728	-0.0247498	0.176879	-0.121945	-0.0476462	0.0590035	-0.0692306	-0.0742587	0.0544488	-0.0947797	-0.175416	0.0504111	-0.123304	-0.082605	0.0701143	-0.235592	-0.0385369	0.0356638	0.0593685	0.112713	0.00372215	0.270508	-0.0290238	-0.0412024	0.0307997	0.255541	0.0605121	0.0399746	0.0207291	-0.0472643	0.69397	0.355431	0.0435107	0.0520898	0.0531787	-0.0445177	0.0423216
Hs.154721	-0.0717906	0.0372886	0.0407807	-0.54191	0.0457206	0.135975	0.0513026	-0.05325	-0.0532867	0.314238	-0.110141	-0.0336519	-0.208542	0.0510861	-0.699721	-0.0618576	0.184692	0.0729627	0.142347	-0.0397899	0.0651892	-0.0202718	0.0815953	-0.0976147	-0.0330508	-0.00641215	0.236865	-0.0329935	0.0932998	0.0353125	-0.0391705	-0.0534437	0.0109066	0.00346225	-0.05287	0.0909277	-0.0886557	0.0500182	0.0657186	0.03382	-0.294921	0.302191	-0.308227	-0.0534082	-0.0416038	-0.0227357	0.0303177	-0.0586296	-0.0526735
Hs.154782	-0.215205	0.0527879	-0.022712	0.0126106	-0.0523511	0.125659	0.0345119	-0.119195	0.107996	0.0936591	0.430272	-0.0594619	0.115063	-0.0634563	-0.0367889	-0.0626761	0.0378227	-0.0807944	-0.0405815	0.0579437	0.0104134	-0.00983585	0.0110249	-0.616165	0.0137234	-0.053124	-0.0331354	-0.00160211	0.295468	0.00997179	-0.0608988	0.0452889	0.112448	0.314226	-0.0555839	-0.0540949	0.123326	0.0459841	-0.049514	0.256825	-0.0575265	-0.1275	0.054375	0.0358149	0.140949	-0.0696428	0.117583	0.0709219	-0.0262829
Hs.154797	-0.0299124	-0.0345254	0.0285161	0.0441595	-0.436589	0.0288858	-0.0303399	-0.0745067	0.0344851	0.0699935	-0.0413913	0.0572954	0.127505	0.0975218	0.0717794	-0.0117021	0.0804309	0.011634	0.0587622	-0.0843509	0.0428201	-0.00870948	0.192698	0.0724193	0.117387	-0.061256	0.237706	0.187285	0.705862	0.060083	-0.0121361	-0.0742238	0.114445	0.125877	0.0938909	0.126657	0.609881	0.0848301	-0.0321767	-0.0365147	0.0564948	0.314666	-0.0618494	0.0520227	0.0432535	0.0576384	-0.0252538	-0.0488308	0.0525049
Hs.154868	-0.00470403	0.0497988	0.0170349	-0.0528372	0.0484329	0.0547891	0.241792	-0.0316299	0.0440516	0.0502101	-0.0930602	0.0480124	0.203876	-0.037177	-0.0275739	0.158621	-0.0289684	0.0438529	0.016823	0.133122	0.0451461	-0.0635474	-0.0167747	-0.0413687	-0.0479565	-0.0306054	-0.0349054	-0.0294514	-0.0571514	-0.0347353	0.0750192	-0.145636	-0.124585	0.045582	0.0303509	-0.0445519	-0.159113	-0.0454476	0.0657656	0.06303	-0.0395466	0.0494706	-0.00916427	0.0710415	-0.5865	-0.0472251	-0.187496	0.161374	0.0945095
Hs.154890	0.0549226	-0.044124	0.00776048	-0.048828	0.0609961	-0.0653995	0.0633811	0.0988447	-0.0337545	-0.0307319	0.0873734	0.0707527	-0.039927	-0.0385535	-0.0309518	0.0880069	0.0392479	0.053784	0.0171515	0.0633076	0.0530351	-0.0959848	-0.0465845	0.0428181	-0.0128642	0.0817586	0.491833	-0.00831174	0.0928928	-0.0435146	-0.0276294	0.0249741	-0.0275693	0.0431592	0.00160925	0.129609	-0.749391	0.0631185	0.0625667	-0.00848721	-0.0242366	0.0674629	0.754787	-0.00721729	-0.0444146	0.0378524	0.0711	-0.0396581	0.00308027
Hs.154970	0.0743042	0.105206	0.110322	-0.123236	0.00296521	0.083135	-0.00750702	0.0737562	-0.243501	-0.0348332	-0.0463688	-0.300176	0.0627458	0.15623	-0.037011	-0.0373763	-0.0422985	-0.0194608	0.360571	0.138488	0.128402	0.111771	0.388879	-0.053582	0.0476214	0.199756	0.0646293	0.0405197	0.064991	-0.0464305	0.0544159	-0.0242971	0.10215	-0.0390782	0.549869	-0.131555	-0.0404557	-0.0477303	0.0975601	-0.034486	0.438032	0.0224768	0.0709896	0.318795	0.120789	0.0571129	0.000383505	0.0486222	0.0583809
Hs.155017	-0.0376451	0.089241	-0.0640026	-0.221665	0.115106	-0.0481531	-0.0293867	-0.0696925	-0.0500947	0.0526267	0.0597257	-0.100751	-0.0349554	-0.156762	0.237627	0.0712084	0.264838	0.0939439	-0.0492025	-0.0655007	0.0858344	0.0644737	0.000338904	-0.0616165	0.292353	0.13792	0.345676	-0.0209207	-0.047569	-0.0279225	0.108609	0.039078	0.195857	0.0320693	-0.0851696	-0.0430896	-0.0720499	0.545272	0.450151	-0.417813	0.00311147	-0.0344504	-0.0500298	0.0709249	-0.0358918	0.0691042	-0.0422148	-0.296407	0.478059
Hs.155024	0.0324888	0.0536798	0.0392285	-0.295133	0.0709915	0.0619075	0.066372	-0.0467868	-0.0576497	0.0366631	-0.0326811	0.119196	-0.0901902	-0.0431958	-0.0342553	-0.039514	-0.0326158	-0.0156124	-0.0312449	0.0298078	0.0404239	-0.0505867	-0.034712	0.0362401	0.107359	0.0554621	-0.0263567	0.0639634	0.00191863	0.0458828	-0.0539227	0.0746943	-0.0705214	-0.033759	-0.0188431	-0.0228728	0.123658	-0.0364656	0.0501687	-0.0398597	0.128745	0.0921575	-0.10256	-0.0748952	0.0757774	-0.0505394	-0.00516632	0.0427065	-0.0375616
Hs.155048	-0.0571178	-0.0450571	-0.278182	-0.0326386	-0.0949806	-0.00736994	0.0170184	0.0142691	-0.0177484	0.0457466	-0.0357179	-0.664189	0.0133508	0.0125914	-0.040176	0.0127359	0.011947	-0.0740981	-0.0612086	-0.00589398	-0.0685105	-0.0429878	-0.0112553	-0.0660359	-0.147113	-0.0615345	-0.051669	0.0143524	0.259894	-0.0564494	-0.0508024	-0.0404144	-0.451269	-0.0732786	-0.0365786	-0.0467554	0.0114576	0.0132044	-0.626347	0.00316705	-0.412287	-0.00676412	-0.0437367	0.0127202	0.00319822	-0.0499473	-0.021809	0.018513	-0.0380635
Hs.155079	-0.033069	-0.0297688	-0.0334364	0.0696386	0.306545	-0.0155371	-0.0457228	-0.0336232	-0.0361375	0.128249	-0.0034647	0.042626	-0.042813	0.514441	0.596919	0.0086381	-0.0435275	-0.0337717	0.107337	-0.285276	-0.0833626	0.381106	0.0761518	-0.121373	0.053217	0.131217	-0.0366832	-0.0359183	-0.0303201	0.0764675	0.0932374	0.135669	0.0434641	-0.073353	0.0753393	0.0178538	0.0200361	0.463749	-0.0896356	-0.0149187	-0.718574	0.0952938	0.0598494	-0.0354947	0.0986807	0.0221898	-0.0369797	-0.0730478	-0.0319218
Hs.155103	-0.0350667	-0.163323	0.0233916	-0.0410515	-0.0325007	0.0150589	0.0299367	0.0323743	0.0388049	-0.0339533	0.0278467	-0.197883	0.0101729	0.362532	-0.324067	0.0025322	-0.801602	0.0219295	-0.0378625	-0.0105515	0.0690221	-0.0395736	-0.0254898	-0.0501144	0.0172883	0.0864309	-0.00450181	0.0357638	0.0535039	0.0351441	-0.483347	0.0343237	-0.0964339	0.0156444	0.0378765	0.0388892	0.0100142	0.0315612	0.0383793	0.0126239	-0.185244	-0.00654109	-0.0232408	0.0486657	-0.0379224	0.0268781	0.018476	-0.0261214	0.0306379
Hs.155119	-0.0886842	0.0407445	0.217647	0.0914609	0.0529039	-0.0792382	0.0856459	0.0837375	0.082425	0.00406893	-0.0318085	0.441532	0.0422688	-0.0227224	-0.057267	-0.00516861	0.0103382	-0.0157989	-0.0385976	0.129279	-0.0278323	0.0653738	-0.144003	0.514153	-0.0496773	0.0609492	0.0536774	-0.0523725	0.099979	0.0640679	-0.0321228	0.053974	0.00879207	-0.0565504	-0.0552332	0.0539729	-0.0789164	0.161797	-0.0506211	-0.0879725	-0.136511	-0.052642	0.186278	0.0478778	-0.0916582	0.0601908	-0.0536287	-0.0391785	-0.0255661
Hs.155150	-0.0379304	-0.0258853	-0.0341263	-0.0263653	-0.0823608	-0.0208085	-0.00488469	-0.0246355	-0.032151	0.0579973	-0.0153587	-0.00130269	0.0703223	0.308721	0.359226	-0.030097	0.0944278	0.0633811	-0.00699971	-0.0278726	0.0842824	0.0650589	0.169854	0.0572954	0.0580199	0.0294715	0.109756	0.0653177	0.228317	0.0584828	-0.0210639	0.170172	0.669191	0.846156	0.65607	0.841486	0.747156	0.72907	-0.0173833	-0.0234448	0.116708	0.847559	-0.0258786	0.581399	0.585846	0.722457	0.485744	-0.0115765	-0.0444619
Hs.155165	0.217991	0.0191933	0.301039	0.0378282	-0.0684975	0.236312	0.0810177	0.226385	0.667141	0.122533	-0.0281778	0.00498521	0.390247	0.0748888	-0.0478997	0.0702164	0.0848921	0.0600029	-0.029065	-0.0314529	0.0679875	-0.0547294	0.1651	-0.0350928	-0.0246494	-0.0296548	-0.0253663	0.198307	0.269218	0.025673	0.0793996	0.0386642	-0.0342568	0.379623	-0.0202296	0.073784	0.569414	-0.0272459	-0.0512101	-0.0189154	0.0806471	0.1372	-0.0291194	-0.0441026	0.0802899	0.305694	0.701329	0.0767107	-0.0270515
Hs.155172	-0.0286166	-0.0265151	0.0276755	-0.0289074	0.154164	-0.0018557	-0.040899	-0.110436	-0.00036807	0.0547074	0.217223	0.0944357	-0.0419184	-0.0348856	-0.0275904	-0.0119457	-0.0256676	0.049729	0.804207	-0.0585289	-0.0244704	0.0671487	0.0341533	0.0167445	0.0368043	0.0927874	0.0461228	-0.0165523	0.0375029	0.0364543	0.0450857	0.00816287	0.0303697	-0.0265768	0.0319935	0.0364581	-0.738696	0.0323238	-0.0330348	0.0670414	0.0323745	0.0426827	0.0766596	-0.0226359	-0.0242705	0.0581462	-0.0113617	-0.119784	-0.000600914
Hs.155182	-0.0156492	-0.0240252	-0.513066	-0.0536701	0.126063	-0.0474285	0.0368285	-0.0295448	0.103104	0.123458	-0.0392434	0.0442453	-0.0149661	0.0444626	-0.0711387	-0.0150862	0.286192	0.0364675	0.184681	-0.0317583	0.167968	-0.0508092	0.0423497	0.0676371	0.0788409	0.0380098	0.0537318	-0.033622	0.112926	0.068381	0.0598558	-0.0429572	-0.038116	-0.0678104	0.0784053	0.688327	0.0373572	0.0600676	0.0739405	-0.115291	-0.0677484	0.0648151	-0.0869233	-0.165245	0.0160963	0.0613626	0.0544881	-0.141257	0.0522396
Hs.155185	0.0168647	0.00523414	0.00970144	-0.0351704	0.0120263	-0.0334369	0.00965978	-0.0219902	-0.01975	-0.0281309	0.0150042	-0.141219	-0.0217046	0.9945	-0.0182893	-0.0202602	0.0248547	0.0565025	0.00129564	0.0105449	-0.0148502	0.0101078	-0.0375748	0.0362459	-0.0210674	0.00657962	0.0122534	0.00772783	-0.0423603	0.00129116	0.00771789	-0.00743611	0.00855085	-0.0674283	0.0016412	0.00121453	-0.0289105	0.00938207	-0.00486426	-0.0203142	-0.0324815	-0.0331961	-0.0202467	0.0112145	-0.0188565	-0.0203043	-0.0234005	-0.00890639	0.0174269
Hs.155202	-0.034838	-0.0560959	0.200637	0.13821	0.0642491	-0.0510509	-0.0944313	0.590385	0.101859	0.0684171	0.0764959	0.455902	0.0956744	-0.0589662	0.0472235	-0.0359231	-0.104802	-0.072443	0.0625274	0.136406	0.0410722	-0.0427882	-0.0819071	0.0722948	0.0176169	-0.0528431	-0.579809	-0.107396	0.522314	-0.205818	-0.0646283	-0.0502618	-0.0551181	0.118257	0.0091853	-0.0574327	0.122038	-0.0492365	-0.591132	0.0727775	-0.0567424	-0.0291824	-0.0558334	0.0510803	0.0764982	-0.0516019	0.0466291	0.11955	0.0648617
Hs.155212	-0.0446357	0.0237081	-0.0362993	-0.794425	0.0358262	0.0726899	-0.0634159	-0.682534	-0.0906153	-0.0692446	-0.0552606	0.00389514	-0.454675	-0.0173332	0.109124	-0.0927826	-0.148932	-0.473657	0.0939203	-0.06415	0.0575116	0.0634451	-0.105092	0.0380153	0.0375029	-0.0675471	0.0404398	-0.0608587	-0.109495	-0.0481053	-0.105354	0.0958262	0.142682	-0.0451203	-0.0613469	-0.0557719	-0.0629614	0.137213	0.0417863	0.0442525	-0.798632	-0.0428708	-0.0607537	-0.167741	0.0532491	-0.0433713	-0.0556158	0.0509832	-0.067978
Hs.155227	0.0752002	-0.00022928	0.0716311	-0.0589412	0.0196562	0.0459854	-0.0356886	0.0485882	-0.0372901	0.0167997	-0.0978631	0.0674352	0.0496428	-0.0354921	0.749522	0.0518393	0.307193	0.0462873	-0.0567148	-0.0361344	0.10084	-0.400274	-0.039948	-0.0637058	-0.0621813	-0.000672618	-0.0505902	-0.0486042	0.044887	-0.249256	0.0606309	-0.719751	-0.0141379	-0.151795	0.0473989	-0.0917171	0.0172818	-0.0452517	-0.0400439	0.0808155	-0.0406603	0.194886	0.0511197	0.0289624	-0.0491948	-0.0138236	-0.00780844	0.0453695	-0.026156
Hs.155247	-0.0340637	0.11583	-0.0429765	-0.0231545	-0.0627111	0.0474415	0.0232932	-0.0341204	0.050312	-0.0753869	-0.0602164	0.715387	-0.0449093	-0.0454545	-0.0350286	-0.0220645	0.00533061	-0.0322092	-0.0342293	0.0989427	-0.0329978	-0.0244648	0.0697576	0.144754	0.331497	0.027787	0.133377	0.112799	0.0739505	0.0133175	-0.0244073	0.0818932	0.207939	0.0192843	0.0669122	-0.0121025	-0.0327374	-0.0325372	0.0740918	0.0328608	0.11074	-0.0354858	0.0814618	0.0570391	-0.0105932	0.0930275	0.271965	0.060083	-0.0147551
Hs.155287	0.0666255	-0.0327077	-0.0382945	0.0535074	0.0626743	0.0523751	-0.0849298	0.0127024	-0.0987118	-0.0317516	-0.0480683	0.36311	-0.0349754	-0.0350247	0.771157	-0.0117923	0.0558226	0.0608944	-0.0372978	0.0574065	-0.0352281	0.0521629	-0.0364174	0.0742888	-0.0476066	-0.0403822	0.0547953	-0.0638546	-0.0431274	-0.0826387	0.0618847	-0.0484698	-0.0683706	-0.0849086	-0.0325952	-0.0917148	-0.0292789	0.555214	-0.0475209	-0.0392854	-0.196152	0.109523	0.0325115	-0.0316919	-0.0728581	-0.374266	0.131747	0.0637867	0.490486
Hs.155313	0.0587417	0.036167	0.281924	-0.0598828	0.100539	0.0992241	-0.0334526	-0.0345728	-0.407367	-0.0354603	-0.0078377	0.33323	0.0599909	0.0792835	0.156427	0.255264	0.164288	-0.0333556	0.587068	-0.00116907	-0.0735461	-0.0673956	0.171333	-0.0584479	-0.051905	-0.107903	-0.0266623	0.117086	0.109226	-0.0405035	-0.0532925	-0.012833	0.277492	-0.029595	-0.0474156	-0.039509	-0.0618425	-0.0391035	0.080469	-0.0354674	0.594858	-0.0433475	-0.0443505	-0.0550852	-0.0708716	-0.0466446	0.232585	0.0962967	0.068147
Hs.155314	-0.0330783	0.00860379	0.0642454	0.338683	-0.0179706	-0.019031	-0.0193641	0.0620371	-0.0272904	-0.0251875	0.0611744	0.743601	0.0592542	-0.0288398	0.188429	0.0797132	0.0821913	-0.0248745	0.0810497	0.145624	-0.0224904	-0.058659	-0.000320885	0.638011	0.117178	-0.0247788	-0.0166413	-0.0165585	-0.027396	-0.029691	-0.00957522	0.0272991	0.0118439	-0.0248236	0.0772532	-0.0193136	-0.735233	-0.0529326	0.138131	0.00641169	-0.0218142	-0.0125554	0.0945549	0.580902	-0.0208753	-0.00300441	-0.00183556	0.0566817	0.063381
Hs.155321	0.0751664	0.0173423	-0.048271	-0.0878976	0.0677012	-0.0814398	0.069005	-0.480273	0.476543	-0.0253046	0.063197	0.465345	0.0581991	0.0182702	0.031415	-0.0283329	0.144792	0.0142688	-0.0502526	0.0730231	-0.0439298	-0.119259	0.0771743	0.419937	-0.0404523	-0.205657	0.0178915	0.0578071	0.0589373	-0.0936228	-0.0516667	0.04995	0.105012	-0.212959	0.0569835	-0.0465484	0.0660181	0.141071	0.0955899	-0.0520015	-0.085625	0.0260382	-0.279373	-0.0160602	-0.152468	0.0726822	0.119087	0.102717	-0.173501
Hs.155342	0.106654	0.0638574	-0.0348284	-0.0357988	0.0207009	0.183632	-0.0335263	-0.0446749	-0.0515639	0.0267857	0.0128452	-0.0291076	-0.0338053	0.0783326	0.0780885	0.11459	0.0875714	-0.00111442	0.233782	-0.0211175	0.101816	0.0834555	0.616959	-0.0340954	0.278234	0.0703721	-0.0437074	-0.0375133	0.0736075	-0.0338134	0.0755513	0.0434885	0.260134	0.152778	-0.0335173	-9.756e-06	0.0860377	0.59025	-0.0879836	0.0827013	0.579269	-0.0224418	0.489145	-0.0578131	0.0651149	0.0668215	0.00978126	-0.0435413	-0.0316078
Hs.155392	-0.047204	0.0293398	0.0327935	-0.034121	-0.0446016	-0.0449315	0.0271669	0.0863499	-0.0229605	0.134544	-0.0449412	0.0480186	0.367886	0.048539	-0.0566296	0.030193	0.0424644	-0.216501	-0.0490797	-0.0444594	0.119345	-0.0956227	0.217601	0.0223903	0.0683637	-0.0716925	-0.0331567	-0.0425063	0.532414	0.00509834	-0.00528959	0.024686	-0.016942	0.00870398	0.0385357	0.0269405	0.815325	0.0443097	-0.129581	0.0463849	-0.0349446	0.150426	-0.0287445	-0.183856	-0.0573563	0.776093	0.0473239	0.0448951	0.0387169
Hs.155396	-0.0414331	0.0417875	0.077888	0.0327511	0.0573344	-0.124146	-0.0507807	-0.0409553	-0.228769	-0.170801	0.0487426	-0.0519752	-0.480272	-0.4368	0.126655	-0.2025	-0.0854052	0.0181512	-0.0474129	0.257953	-0.0613683	0.167653	-0.0418772	0.252225	-0.0562027	0.0516481	-0.0095671	0.324401	-0.244877	0.0392516	0.0388376	0.049614	0.00506771	-0.0580018	-0.0581196	0.0600913	-0.199831	0.0273667	0.042961	-0.0223338	-0.058694	-0.0370308	-0.162784	0.072486	-0.15936	-0.0941044	0.0569128	0.0844214	0.219749
Hs.155418	-0.0744623	-0.0868749	0.0925386	-0.0493466	-0.0747401	0.00503566	0.0287747	0.217028	-0.497975	-0.0110655	0.0757655	0.281439	0.0299394	0.152865	0.0835075	0.0910304	0.0503478	0.0755199	0.0661079	-0.142812	0.064859	0.194929	0.0209486	0.0638687	-0.083224	0.382564	-0.00189799	0.0547027	-0.105953	-0.0646355	0.107618	-0.0657486	-0.424372	-0.546319	-0.0370066	-3.92302e-05	-0.54882	-0.0771633	-0.208395	-0.176413	-0.192423	0.0894137	0.0410176	0.0728501	-0.0728565	0.0636997	-0.0534671	-0.0844031	-0.00528324
Hs.155421	-0.00821661	-0.0358316	-0.0485794	0.907025	-0.0460406	0.0729901	0.018988	0.0172731	-0.0427584	-0.0741046	-0.0456324	-0.150762	0.132946	0.0359521	0.0186976	0.0189328	-0.392852	0.0151617	-0.0560471	-0.0301713	-0.117347	-0.0426992	0.9875	-0.0645278	0.0221432	0.0214736	-0.02183	0.0378328	-0.642378	0.9985	-0.0150282	-0.723521	0.0270763	0.0187755	-0.00329184	-0.0346853	0.0323412	0.0168441	0.0179142	-0.0227691	0.0172249	0.0130711	0.0173568	0.0108535	0.015834	0.0165641	-0.0270983	-0.0152969	0.0117094
Hs.155433	-0.037145	0.0262021	0.0237183	0.776669	-0.0858524	-0.059146	-0.0309868	0.0305423	0.0231293	-0.0650498	-0.0246776	-0.0207864	0.0337291	-0.0293796	0.0266561	0.0253541	-0.106668	-0.0391316	-0.0656484	0.163068	-0.0320278	-0.0221608	-0.024259	0.049475	-0.0209108	-0.0117083	-0.107593	0.0313117	-0.0246888	0.0234753	-0.0231407	0.0286956	-0.0383356	0.576142	0.996031	0.00367797	0.00484455	-0.0302063	-0.379522	0.0266352	-0.0250363	-0.0253888	0.736772	0.0400475	-0.0373563	-0.0522472	-0.0282204	0.0269552	0.0223585
Hs.155462	-0.0568189	0.0407164	-0.0133717	-0.0243481	-0.0323659	-0.0180829	-0.0277829	0.0885997	0.00106701	0.0398938	0.0681601	-0.00790536	0.0182098	-0.0378498	0.168038	0.0517182	-0.0215465	-0.0664847	-0.0201825	-0.0199735	-0.0358108	-0.0235324	-0.125624	0.161294	0.0788704	-0.0172219	0.038701	-0.0233545	-0.0702257	-0.027151	-0.0306633	-0.0229313	0.0832851	-0.017403	0.0513613	-0.0191509	-0.0217482	0.0182489	0.170939	0.0821765	-0.0249055	-0.0495263	0.0163626	0.0992831	0.0398914	-0.0225813	0.14156	0.29963	0.0632695
Hs.155481	-0.00464875	-0.0514016	-0.0416881	-0.257757	0.0174193	-0.0394883	0.0350852	-0.0851622	0.0592716	0.0323214	-0.039902	-0.0696103	0.0424432	0.0250747	-0.0413489	0.0143019	0.160988	-0.0382054	0.105347	-0.12999	0.00377667	0.0247712	0.111293	-0.471425	-0.031046	0.036761	-0.0343071	-0.00375361	0.20382	0.0641323	0.00400005	0.049426	0.00471997	0.792037	0.0325781	0.0251243	0.0196873	0.0233053	0.0240222	-0.0443312	0.00529886	0.080167	-0.0411141	-0.0429703	-0.0649528	0.0296823	-0.0626669	-0.0635589	0.00864462
Hs.155485	0.0808171	0.0654262	-0.0496116	0.161791	-0.156835	-0.0131636	0.0910115	-0.0188841	-0.35585	0.049214	-0.0444215	-0.0566075	-0.0649803	0.0770853	-0.0587702	-0.458933	0.0403256	0.0644703	-0.039974	-0.0253174	-0.0204076	0.109383	-0.0157871	-0.0928145	0.0957582	0.0505712	0.0793499	-0.171831	-0.385171	0.00072838	-0.0290295	0.211113	-0.0474882	0.602425	-0.112191	-0.0588432	-0.111592	0.0824489	0.142213	0.129512	0.604023	-0.0755414	0.502012	-0.087647	-0.0465271	-0.077651	0.127751	-0.170694	0.0811495
Hs.155499	-0.088793	-0.167755	-0.0788306	-0.441147	0.0460435	-0.0569711	0.574398	-0.110204	0.067298	0.075616	0.0925767	-0.0940707	0.0744019	0.0849128	-0.345548	-0.0520979	-0.0818776	0.00506979	0.189282	-0.419468	-0.0718937	0.0312859	0.0131122	-0.0228835	-0.0834409	0.0786407	-0.0800397	-0.266658	0.0738122	0.0135775	0.0599323	0.0145403	-0.172752	-0.0921459	0.101181	-0.0886557	0.459883	-0.0809362	-0.165717	0.121981	-0.0800027	0.143483	0.0590188	-0.389623	0.338247	0.0553887	0.0788705	-0.426517	-0.29946
Hs.155524	0.0518053	-0.0209621	0.0930956	-0.145389	0.107016	0.0826988	0.168567	-0.0570389	0.122132	0.06524	0.0734632	0.672255	0.0833676	0.0725577	-0.170005	-0.0338931	0.259685	0.0862347	0.0485024	-0.327656	0.0792545	-0.100448	0.66806	-0.0487105	-0.0439985	-0.0476971	0.136603	0.646829	0.200206	0.44694	0.0606608	-0.112277	-0.0476289	-0.0154175	0.0679117	0.133167	0.063347	-0.043182	-0.0384293	-0.0656224	0.0777271	-0.0315637	-0.0548667	-0.133822	0.191255	0.067977	0.0914052	0.0276123	-0.0534376
Hs.155530	-0.0597276	-0.0553969	-0.0354654	0.0753518	0.0797642	-0.287018	0.0522028	0.0511817	-0.0494209	-0.0648532	0.0394883	-0.0466643	-0.315709	-0.124331	-0.318029	-0.0703966	0.00775056	0.0547215	0.0411202	0.133209	-0.0348991	0.0437786	-0.00551573	0.0250082	0.0663047	0.0239099	0.0476227	0.0865367	0.0463556	0.0875611	0.256743	0.0431147	-0.0823999	-0.115642	-0.0226774	0.433154	-0.174422	-0.0574837	-0.0483415	-0.0778797	-0.166922	-0.0217724	0.0585912	0.0440718	-0.0781229	0.0603862	-0.0531314	0.147005	-0.0969379
Hs.155545	0.0387247	0.0302082	0.0462616	-0.0352634	0.0446103	0.0668554	0.118405	-0.0312722	0.149652	0.0356563	-0.00991298	-0.127518	0.0368225	0.0392051	-0.0139909	0.0076912	0.0638086	0.0374775	0.0968054	-0.023436	0.037944	0.230052	0.0528875	-0.031967	-0.0163617	0.0439653	0.050422	-0.0148424	0.0840678	0.0103503	-0.0125909	-0.00608045	-0.00959842	-0.0269893	-0.00576417	0.065976	0.0395897	0.0285019	0.0469572	-0.0162776	0.0453197	0.232571	-0.0136632	-0.0541948	-0.0124142	0.0643834	0.0350663	-0.0401071	-0.0166295
Hs.155566	-0.0331352	0.107712	0.439585	0.0875238	-0.0436647	0.0486626	0.112075	-0.047166	0.033317	-0.170652	0.176272	-0.0917308	0.0658904	-0.0451875	0.0524677	-0.0320871	0.0505334	-0.0216177	-0.101363	0.12978	-0.000545544	-0.0277353	0.0528927	-0.0960512	0.062728	0.0508857	0.335892	0.0512011	-0.053338	-0.039891	-0.0354079	0.0465596	0.49375	-0.0496899	-0.0328216	-0.0533933	-0.729589	0.0202641	-0.0449708	0.0499374	0.214456	0.0499627	0.0192124	0.00862765	-0.0392886	0.0451593	-0.0377256	-0.331299	0.0688363
Hs.155584	0.0701883	-0.0376209	-0.285226	-0.189941	0.0404601	-0.0339235	0.0311708	-0.0301131	-0.0856799	-0.0221585	-0.0212657	0.0624007	-0.0295972	0.0351829	0.748058	-0.0550354	0.0361785	0.0955108	0.0444977	-0.0583937	0.051318	0.0385216	-0.0199503	-0.584688	-0.183156	0.0331692	-0.0428102	-0.0492626	-0.0857988	-0.0476798	0.0456218	-0.0588983	-0.0255003	-0.239586	0.0375896	-0.0540797	-0.062634	0.065466	0.044592	-0.135019	0.0208823	0.0164961	-0.0465548	0.0782346	-0.0504478	0.0172108	-0.0430474	0.26929	-0.0529566
Hs.155585	-0.0357452	0.0197893	0.0545501	-0.0014447	0.0823475	0.0419709	0.0614984	-0.0800992	-0.0296618	0.0701326	-0.0386796	-0.0442396	-0.0481699	0.167762	-0.0877952	0.0475728	0.0428913	-0.00184631	0.201641	0.144037	0.0423513	0.0320168	-0.0505292	0.0423986	-0.194036	0.0658999	0.0210134	-0.0538562	0.0469513	-0.0133076	0.00511478	-0.0266837	-0.00785495	-0.704425	0.0140738	-0.0314957	-0.377204	-0.217354	0.0616186	-0.0501121	-0.0433685	0.0143994	0.0380367	-0.0425726	-0.168979	0.0557955	0.00826793	-0.151082	0.228142
Hs.155637	0.00589441	0.0108624	-0.021987	0.00522671	-0.0191068	0.00494571	-0.033383	-0.036889	-0.0158432	0.00378713	-0.021322	0.108331	-0.0134089	-0.0346909	-0.019168	0.00146407	-0.00585778	-0.0274433	0.00540106	-5.20398e-05	0.00542434	-0.143569	0.00270242	-0.0140169	0.00657535	-0.0287201	-0.019511	-0.0890885	-0.0197249	-0.0254486	-0.0228153	-0.02381	-0.0060598	0.00979083	0.00433885	-0.0802771	0.0066431	-0.0199946	-0.0627793	0.0050858	0.000602909	-0.017505	0.00186867	0.00529502	-0.0302798	-0.0225638	0.0012662	0.00526935	-0.0121443
Hs.155693	-0.0475857	-0.0487453	0.011434	-0.515341	-0.108421	0.0138685	-0.0472039	-0.0073916	-0.755859	-0.333269	0.0173864	0.9855	-0.0511121	0.0338391	-0.0466683	0.00163957	0.0164396	0.0152259	0.00885184	-0.0426825	0.355134	-0.0468358	0.0137583	-0.0627461	0.0123164	0.199526	-0.0316904	0.0170345	-0.012176	0.0170545	0.023711	-0.232851	-0.127728	-0.0741666	0.0155208	-0.0489953	-0.0708572	0.380743	0.226423	-0.0528305	0.0156268	0.00645764	-0.0251205	0.016967	-0.0448328	-0.0229432	-0.0185058	-0.0482371	-0.0407122
Hs.155894	-0.0295251	0.0540782	0.0620669	-0.0258294	0.13445	0.140139	0.0542809	0.0528314	-0.022407	0.640967	0.0813773	-0.0220437	-0.0309605	-0.0275896	0.0265353	-0.0563258	0.766159	-0.0279055	0.0686242	0.176178	-0.0347008	-0.0404341	0.0803867	-0.030644	0.798369	-0.0270657	0.226965	-0.0324959	-0.0326816	-0.0257917	0.0385237	0.20846	0.917406	0.175198	-0.0275106	0.585026	-0.0166113	0.0453444	0.0192496	0.0609052	-0.0335067	-0.0517707	0.0738887	-0.0563407	0.0658683	-0.0402533	-0.0846875	-0.310211	0.29718
Hs.155924	0.00917148	0.0442043	0.0354722	0.0647744	-0.00617107	0.0376344	-0.0027347	0.00876102	-0.194401	-0.00899844	0.0405575	-0.232831	-0.0504162	-0.00452037	0.147281	0.0296092	-0.0178864	0.0296226	-0.0165431	0.353682	-0.0110503	0.0432619	-0.0256873	0.0333527	-0.00511802	0.0349468	0.0363882	0.0273946	-0.00335886	-0.00462509	0.0672316	0.159897	0.0445906	0.0203965	0.0849995	0.0123237	0.0536098	-0.00672416	0.0334492	-0.00819213	0.0380038	0.0351002	0.0992211	0.040914	-0.0100469	-0.00790071	-0.013177	0.0313193	0.0736231
Hs.155935	0.0586082	0.0763784	0.0767356	-0.0464306	0.134474	-0.0132088	-0.0152284	0.0613185	-0.0212142	-0.0256298	0.0666397	-0.0131891	-0.0352113	0.0168983	-0.0238275	0.0542319	0.0960888	0.000244865	0.0627989	0.0584408	0.0666587	-0.0350834	-0.0337298	0.238652	0.0755787	0.100152	-0.0174474	0.0802274	-0.0157568	-0.0115605	0.656475	0.639577	0.0669947	0.0333072	0.0620192	0.453462	-0.0164031	0.0561615	0.0283722	0.097535	0.0450775	-0.0171134	0.0549748	0.0352647	-0.0156516	0.0525637	0.08235	-0.0265768	-0.0124806
Hs.155939	-0.0044045	-0.0389796	-0.0341532	0.0880591	0.304623	-0.0668002	0.0818994	0.26	0.0459383	0.00196142	0.14238	0.13359	-0.0617006	-0.0279832	-0.17396	0.0592677	0.0694501	0.0916989	0.181958	0.165987	0.0520955	-0.0305468	-0.0383728	0.0739773	0.0470528	-0.0134805	-0.0409858	0.346634	0.0968855	0.17173	0.267532	0.0749715	-0.029571	-0.0266791	-0.0273049	0.321416	-0.0816708	-0.0167085	-0.0391609	-0.0250024	-0.0385151	0.0509889	0.0879801	0.0142857	0.0596902	0.0260614	-0.0344591	-0.0555274	-0.0646039
Hs.155956	0.0462942	-0.0667797	0.0504188	0.0346949	0.0251158	0.137293	-0.0931389	-0.0602406	-0.0622746	0.131797	0.004155	-0.145199	-0.0435897	0.208281	0.0458704	-0.053723	0.0280127	0.058241	-0.041416	-0.112436	-0.00791033	0.155952	-0.057633	-0.0934451	0.0266852	0.0276484	-0.0455895	-0.0677081	0.0711676	0.0797782	0.110603	0.0483011	0.0174748	0.0339988	0.11089	0.0172913	0.00993279	0.143537	-0.0605719	0.0270705	-0.0555102	0.0306282	-0.0629521	-0.0873253	0.072407	-0.00346182	0.0498404	-0.0737002	-0.0518932
Hs.155968	0.0928452	0.0696023	0.00411908	-0.49163	0.0150668	0.065145	-0.0365556	-0.667546	-0.130502	-0.230185	0.0964859	-0.933556	-0.19501	0.0927686	-0.13603	-0.100174	-0.188359	0.0209986	-0.092902	-0.841274	-0.221452	0.0581455	-0.0873009	-0.925386	-0.218255	0.0903213	-0.0937607	-0.413608	-0.754568	0.0375772	-0.144414	-0.202604	0.0272218	-0.363484	0.0362102	-0.874661	-0.869868	-0.170618	0.179246	-0.302019	0.0333237	-0.00833532	0.0426441	-0.720796	0.0718569	-0.265926	-0.0240161	-0.932292	0.0344608
Hs.155975	0.0445362	-0.0480059	0.0665466	0.74066	-0.0271499	-0.0648351	-0.00142032	0.712707	0.114754	-0.0293057	0.114896	0.0841347	-0.029947	-0.0324257	-0.0393513	0.103352	-0.0339532	0.0781803	0.0570196	0.137966	0.0351405	-0.0452039	-0.0389224	0.0906106	-0.026017	-0.0345923	-0.0431574	0.0669598	0.169047	0.062646	0.0786475	0.107541	0.0225595	0.0687611	-0.0281835	0.17118	0.0657257	-0.0266139	-0.154162	0.0830485	-0.0627319	-0.0212308	0.131531	-0.0708323	0.0848795	0.0105026	-0.0371166	0.00475346	-0.059105
Hs.155979	-0.00547365	0.0191381	-0.041509	-0.114218	-0.054305	0.0454346	-0.00666848	-0.0484701	-0.0417736	0.0817271	0.0239417	-0.0870266	0.0377612	0.0902608	-0.0223381	-0.0776124	0.0315332	0.0361447	0.0826824	-0.0374844	0.0825028	-0.0425193	0.0616689	0.0355869	-0.0309519	0.0399959	0.0433586	-0.100506	0.0998878	-0.0377379	0.0502438	0.0282736	0.0620901	0.0518005	0.788351	-0.0396746	0.0574404	0.0612586	0.50036	-0.0353172	0.0594051	0.0555827	0.0414907	0.0428043	0.0555621	0.0517147	0.216321	-0.158975	0.333537
Hs.155981	-0.042744	-0.0362041	-0.048921	0.0192261	-0.0927539	0.0163835	0.0234393	0.021777	-0.389345	0.0320905	0.00182898	0.54198	0.0240572	0.0375479	0.0104822	0.0216875	0.02433	-0.0293564	-0.416495	-0.0318631	0.0269283	-0.23501	-0.136138	0.0261223	-0.0104043	-0.0523641	-0.0417485	0.00940796	-0.0216649	0.0140149	0.0311367	0.0254762	-0.197487	0.0366095	0.0172194	-0.0944605	0.0517633	-0.0764847	-0.0341452	-0.0367116	0.0237505	-0.0496121	0.00450544	0.997995	0.0236275	0.0283415	0.030947	0.0334931	-0.0361205
Hs.156000	0.0168673	0.0151428	0.0722341	0.0148983	0.917139	0.0139124	-0.0271904	-0.01807	0.0222998	-0.0252417	-0.0142449	0.9945	-0.00314016	0.0183486	0.0257275	-0.0106443	0.0394893	-0.0260458	0.0148918	0.00703805	0.998682	0.0286452	0.0105859	0.0169372	-0.0290308	-0.0120909	0.0138174	-0.0489385	-0.0325275	0.0155831	-0.0215829	0.0106541	0.918073	0.0187672	-0.0234999	-0.022187	0.168248	0.0201209	0.0276433	-0.0249348	-0.0395964	0.0157539	-0.0217385	-0.0276933	-0.0511158	-0.00124507	0.0154181	-0.00078832	0.0124858
Hs.156115	-0.0433806	-0.0567076	-0.11285	-0.0429258	0.0336474	-0.0415498	0.0257943	-0.0305445	0.051814	-0.00531547	-0.0276424	0.0422794	0.134421	0.0501999	-0.00629766	-0.0950017	0.0636171	0.038947	-0.0160224	0.0967905	0.0433635	-0.0300832	-0.0259652	-0.0194441	0.89582	0.0414102	-0.0203426	-0.0207938	0.0665995	0.0425735	0.0473262	-0.0298891	-0.0177818	-0.0498542	-0.0416352	0.0537632	-0.0438248	0.903466	0.177663	0.327989	-0.0636059	-0.077596	-0.0319641	0.0424585	0.303778	0.0397473	0.0174383	-0.0338408	-0.0412453
Hs.156346	0.0349037	0.0296864	-0.0100389	-0.0112606	0.0236295	-0.00336112	-0.0147976	0.0395211	0.0441251	0.00753732	0.0217583	0.0413586	-0.00172939	-0.0184819	0.0567739	-0.0105327	-0.012456	-0.0173941	-0.0743464	0.0778813	-0.0927246	0.192103	-0.0527543	0.0439837	0.018554	-0.0289756	-0.0120314	-0.0513913	0.036401	-0.360567	-0.0689613	0.0342402	0.00707182	0.506808	0.0166237	-0.0113527	0.0402945	0.00627741	0.00189463	0.0649038	0.0415097	-0.0359347	0.00702965	0.054925	0.0586039	-0.0146972	0.0420656	0.163757	0.0868712
Hs.1565	0.0785597	0.0548609	-0.043436	-0.0638735	0.683745	-0.0510349	-0.164023	-0.354066	-0.0553395	-0.137373	0.148419	-0.0652987	-0.61261	-0.0702251	0.164841	-0.0545259	-0.0619402	0.0437081	0.0440736	0.0413651	0.0496942	0.174588	0.0547646	-0.0548333	-0.063176	0.157579	-0.047233	-0.0367666	0.0438461	0.0319262	-0.131976	0.107368	0.0388113	-0.0608943	0.0515469	-0.00909719	-0.107248	-0.0581205	0.157835	-0.0687311	0.10445	-0.0313736	0.0333326	-0.0474785	-0.110834	0.00184279	-0.0483924	-0.117409	0.0402083
Hs.156814	-0.069091	0.0116583	-0.0165289	0.0746084	-0.0394982	0.053547	-0.0909569	-0.168038	0.0537648	0.0490559	-0.122178	-0.255444	0.0425048	0.0872109	-0.0228258	-0.00157962	0.00892151	0.0575075	0.274654	-0.0791114	0.0412216	0.0908486	0.0720105	-0.0799006	-0.0461355	0.0635683	-0.0160343	0.0352167	-0.0926786	0.0535275	0.0694133	0.0710967	0.0721036	0.0416657	0.0615448	-0.0971764	-0.0405081	-0.253097	-0.0485072	0.058132	0.201852	-0.0433378	0.0702549	-0.35066	0.0128554	-0.055001	0.248085	-0.162502	0.068304
Hs.157	-0.00393075	-0.0145133	-0.00596782	0.0122393	-0.0330987	0.00267919	0.0171934	0.0110025	-0.0128466	-0.0101752	-0.00338556	0.24224	0.011126	-0.00965452	0.0613037	-0.00612148	-0.0263168	0.0193804	0.0341637	0.0217527	0.994831	0.0107005	-0.034733	0.0137335	-0.000306946	0.00989857	-0.007602	0.0463855	-0.00990354	0.0101329	0.0118513	-0.00649503	-0.0116567	-0.0040898	0.0100496	0.0102219	0.0127821	0.0108377	0.00083519	-0.00680904	-0.00473794	-0.00318076	0.014398	-0.00276446	0.0120495	-0.00919242	-0.00620232	-0.00686714	-0.00597672
Hs.15711	0.486383	-0.0500752	-0.0886458	0.0421091	0.0680839	0.414109	0.0313583	0.0604507	-0.0174215	0.0681027	-0.0529982	-0.226309	-0.0420524	0.49473	0.0363705	-0.0283129	0.130374	0.0775866	0.198033	-0.108808	0.0557938	0.182993	0.0689662	-0.0490886	0.0644187	0.074847	0.123501	0.003838	0.0634823	0.14773	-0.0350921	0.0503772	0.22668	0.0603071	0.1267	-0.0408285	-0.0248697	0.0209844	-0.0392633	-0.0419691	0.179995	0.108905	0.108233	-0.0728772	0.0163208	-0.0446093	-0.0417919	-0.306683	0.0630158
Hs.157441	0.00634578	-0.0151617	0.003264	-0.0072652	0.00255914	-0.00830102	-0.0938619	0.00715566	0.0201858	0.00424836	-0.0145216	0.011444	0.00581831	0.00395906	-0.0330591	0.00271199	-0.0214467	-0.01891	-0.00314851	0.00428466	-0.0263894	-0.0161182	-0.072191	-0.00333601	0.00571418	-0.0309697	-0.0303477	-0.0328348	0.018698	-0.0163923	-0.00619253	-0.00843645	-0.0165725	0.00424586	-0.0139233	0.0323325	0.722184	-0.0158067	-0.0186446	0.00519559	0.00327358	-0.0411453	-0.0138912	-0.00749774	0.00645432	0.00503843	0.00306141	-0.00732479	-0.0198958
Hs.15767	-0.0491259	-0.112219	-0.0812529	-0.0493671	0.00455339	-0.0521373	-0.144687	0.0396024	-0.0426883	0.302574	0.00913913	0.069198	0.0545237	-0.361368	0.0572471	0.060404	-0.0829217	0.509854	-0.240893	0.0406483	-0.195656	0.0342266	-0.387315	0.0759095	-0.0526098	-0.0816896	-0.0481819	-0.265636	-0.11898	-0.0634104	-0.0658306	-0.0390836	0.092884	0.0405007	-0.0345525	-0.161502	0.0760951	0.0605393	-0.0220415	0.0823722	-0.0630211	-0.0415197	0.0734484	0.0940248	0.0213772	-0.0829219	0.0556507	0.122105	0.0416918
Hs.1578	-0.106295	-0.0287831	-0.0194023	-0.0236404	-0.0964513	-0.0271115	-0.120156	0.197459	0.0394153	-0.0410235	-0.0443569	0.100454	0.156369	0.0726088	0.0868769	0.214205	-0.0661639	-0.146164	-0.20389	0.129437	-0.0651846	-0.0564722	-0.0413975	0.0924362	-0.0159559	-0.0689561	-0.040164	-0.113982	-0.0474629	-0.128191	-0.145141	-0.00765075	0.0672338	0.48204	0.0928503	-0.056467	0.0394935	-0.017725	-0.057389	0.123101	0.038267	-0.400491	-0.0365104	0.157229	0.084679	-0.0442809	0.0608605	0.308844	0.0912754
Hs.158174	0.119726	0.0438058	0.0222603	0.70624	0.0264798	0.0564385	-0.0114341	-0.0128873	-0.020291	-0.0510516	-0.0111678	0.0675098	0.0464615	-0.0258981	0.0910001	-0.0261738	0.0572369	-0.0152401	0.0592537	0.000382518	-0.00721067	0.0559032	-0.0265896	-0.0971165	0.0172844	-0.0403141	0.0377211	-0.0182059	-0.0728456	0.0803699	0.0851502	0.0774525	0.0667676	-0.474022	-0.0205888	-0.0244584	-0.710638	-0.0342025	0.124689	0.00445801	0.0509136	0.0476411	0.01073	-0.000616354	-0.101331	-0.0448675	-0.0624396	0.0516024	0.762709
Hs.158205	-0.0485321	0.0658449	-0.33693	0.0227729	0.502323	-0.0616807	-0.0654534	-0.0446372	-0.10672	0.0781411	0.0293262	-0.0516087	-0.159047	-0.0675328	0.102538	-0.186152	-0.631581	0.0478381	-0.0191057	0.0517445	-0.368308	0.242273	0.0892194	-0.0833259	0.0512066	0.112813	-0.0381215	0.0548218	-0.0776936	0.0735581	0.089012	0.363382	-0.0505468	0.0776284	0.0529454	0.0734251	0.0924408	0.316125	-0.0512919	0.0230784	0.0564006	-0.0343315	0.0499398	-0.0396884	-0.0450467	-0.00813856	-0.189774	-0.0432174	0.031362
Hs.158282	0.0355364	0.0285061	0.0710708	-0.0377014	0.0378712	0.0437178	0.0354719	0.0497571	-0.0336195	0.270575	-0.0194179	-0.248851	-0.0432617	0.0397704	0.035872	-0.0482993	-0.0207322	0.49455	-0.025835	-0.0676008	-0.0296131	0.0406139	0.0379532	-0.0980098	0.139157	0.0318841	0.0166488	-0.0643029	-0.00845819	0.0678096	0.0684795	0.0458046	-0.00898997	-0.0149762	-0.0410427	-0.00834838	0.946624	0.033806	-0.031924	-0.0553763	0.0359861	-0.0274084	-0.0367513	-0.138469	0.0390913	-0.0194779	-0.0351626	-0.0663801	0.0501178
Hs.158295	0.0251707	0.00780462	-0.0132954	0.0279218	-0.0909154	-0.0212956	-0.00633357	0.0281167	-0.0164228	-0.045026	-0.00317813	-0.558599	0.0364697	-0.0180492	-0.0377133	0.0263755	0.992303	-0.0345343	0.0280698	-0.048204	0.0108521	-0.347614	0.999499	0.467172	0.0243568	-0.036148	0.0669206	-0.179384	0.0441692	0.0275463	0.0259897	-0.240228	0.0389696	0.0456102	-0.0328421	-0.0354791	0.688583	-0.031322	0.0276588	-0.0257046	0.0282247	-0.00542759	-0.0205246	-0.0772468	-0.0373378	0.0276622	0.0257748	-0.036858	0.022518
Hs.1583	-0.0212802	0.030849	-0.00510858	0.0659021	-0.131214	-0.0237375	0.12126	0.157172	0.0659334	0.0134132	0.0718804	-0.00679869	0.082572	0.281143	0.349818	-0.0238454	0.122609	0.0537132	0.0701959	0.0493481	-0.00681453	0.0637704	-0.0093674	0.275774	0.156206	-0.070185	-0.00962449	0.122232	0.231453	0.0573547	0.0793141	-0.0145398	0.692958	0.692364	0.425775	0.696131	0.669343	0.234783	-0.0300171	0.019406	-0.0179819	0.492883	0.0446699	0.689364	0.283868	0.184798	0.201576	0.0698332	-0.0249013
Hs.1584	-0.0327445	0.0289193	0.0955272	-0.108387	0.0718839	0.0744569	0.15383	-0.0719005	0.670115	-0.0306835	0.0282667	-0.0802086	0.0570917	0.209859	-0.0323514	-0.0303754	0.0770546	0.0984752	0.136264	-0.19871	0.441088	0.0286751	0.111809	-0.0454458	-0.0472289	0.0723713	0.086672	-0.0340828	0.0666096	-0.0156083	0.102595	0.0848917	0.0624913	-0.0590912	0.102861	0.641397	0.068964	0.0749512	0.116621	-0.0899507	0.155877	0.172172	-0.0383794	0.0756103	-0.0296316	0.678697	0.109781	0.0436019	0.0177947
Hs.159142	0.0126635	-0.0345228	0.0140461	0.082943	0.0297958	0.0153911	-0.184189	0.0160309	0.0615597	0.00786208	-0.017422	-0.0117473	0.0177579	-0.888364	0.0246104	0.0136377	0.244475	-0.0170355	-0.038953	-0.019792	-0.0239556	-0.0218376	-0.024265	0.0565455	0.0199059	-0.0179464	-0.00868785	-0.755987	0.017163	-0.0207146	-0.0182899	-0.0393825	-0.0179857	0.00385613	-0.0178289	0.0239502	0.679231	-0.0274424	0.0213443	0.0159193	-0.0200898	-0.00646151	0.0121938	-0.0234423	0.23193	0.0180611	0.0108154	-0.0153053	-0.018267
Hs.159223	-0.0367344	-0.0316258	0.0135065	0.0449873	-0.0543083	0.0453182	-0.0456254	0.036533	-0.0334815	0.0687804	-0.0772899	0.071425	0.148721	0.00752336	0.0102135	0.0378661	0.0242181	-0.0421002	0.0672717	-0.03999	-0.121366	0.0567326	-0.214096	-0.323471	-0.0416146	0.0161105	-0.118673	0.0458727	-0.0812587	0.0362236	0.0513337	-0.034713	-0.210391	-0.0624904	-0.03658	-0.0220965	0.0564299	0.0361301	-0.0192585	0.039734	-0.042955	-0.0962956	-0.0407518	-0.611611	0.136628	-0.0608183	-0.0437059	-0.069346	-0.0436821
Hs.159301	-0.0235312	-0.0232742	0.0185719	-0.0192233	-0.0173755	-0.010604	-0.0113454	0.0106591	0.0139214	-0.0189691	-0.0203272	0.987	-0.0147668	0.035525	-0.0144994	-0.0183576	-0.0037597	0.0194793	-0.0185379	0.0136864	-0.0218402	0.00135306	-0.0239733	0.021442	-0.141067	0.015261	0.0121503	0.0199583	0.0132595	0.0132516	0.00131739	0.524871	0.0168517	-0.0184727	0.00308642	0.0152805	-0.096519	0.0307192	-0.0494683	0.00464708	-0.0503799	0.987126	-0.0135985	-0.00163184	0.0121536	0.0150818	-0.0171377	-0.00536819	-0.00324282
Hs.159384	0.20269	-0.0827173	-0.0729695	0.0400605	0.0312185	0.269394	0.0387075	-0.0503106	-0.0416207	0.0471892	0.353641	0.0374175	0.0820705	0.115	-0.0818875	0.0627089	0.0614011	-0.594247	0.232385	-0.269686	0.0215786	-0.179658	0.052839	0.102714	-0.0417742	0.0462452	0.0406665	-0.015505	-0.0575849	-0.0290482	0.0640639	0.130826	0.000317661	-0.0911753	-0.0648015	-0.0460374	0.0553861	0.0621428	0.0351079	-0.0214046	-0.148068	0.0717825	-0.239129	-0.0942399	0.13323	-0.0296315	0.199919	-0.0725966	0.0923352
Hs.159471	-0.0175985	0.00961653	-0.024758	0.0292546	0.0120131	0.0516798	-0.00532745	0.0388239	-0.021449	0.0112339	0.0165715	-0.014328	-0.0303814	-0.028709	0.0133855	0.00955179	-0.0186201	-0.0397265	0.145775	-0.00118661	-0.103789	-0.0436839	0.00968779	0.00316949	-0.0253103	-0.0201933	-0.0248355	-0.0250797	-0.0716579	-0.0870597	-0.0186004	-0.0218924	-0.0519344	0.138182	-0.0243977	0.0182915	0.123065	-0.0220552	-0.015735	0.0081532	0.0209033	0.467671	0.0179274	-0.0262363	-0.0547326	-0.02437	-0.0288957	-0.0135292	-0.0244912
Hs.159481	0.0148011	0.0427774	0.0224109	-0.0201578	0.0169473	0.0231588	-0.000392091	0.022704	0.0238347	-0.012168	0.0391996	0.81949	-0.0278513	-0.012752	0.00129151	0.0147323	-0.124015	-0.420969	-0.00481304	-0.010669	-0.000100424	0.0239723	-0.0123202	0.0718153	-0.010727	-0.0102025	0.0318609	-0.00155817	0.0215982	0.01878	-0.0110056	-0.0133737	0.212864	-0.00637458	0.0179715	-0.00411707	0.0227265	-0.978499	0.028298	-0.0111665	-0.0106493	0.020241	-0.0145914	0.0970072	-0.0691978	-0.0107444	-0.00925877	0.0303679	0.0251782
Hs.159509	0.0234837	-0.01624	0.0364766	0.0717402	-0.0109555	-0.0274279	-0.014524	0.0498843	-0.0360196	-0.0945348	-0.0246275	0.327278	-0.0297988	-0.0287362	0.0403149	-0.0230196	0.0332446	0.0474914	-0.0215066	0.033279	0.03496	0.116262	0.034414	0.937234	-0.0526397	-0.0368454	0.0754312	0.444801	0.0323429	0.0651489	0.0301581	-0.0387741	0.059847	0.268828	-0.0298089	-0.020827	0.617763	2.9047e-05	0.239865	-0.0255851	-0.0376127	-0.0282777	-0.0242431	0.983176	-0.019706	-0.021766	-0.0386164	0.0326899	-0.0234659
Hs.159526	0.116816	-0.0610043	0.0426856	0.0410453	-0.602632	0.0445319	-0.0189823	0.0441369	-0.00571782	-0.0387536	-0.0601003	-0.0596559	-0.0700342	0.332271	-0.105327	-0.00753847	0.045293	0.0431163	0.0727304	0.0288952	0.0172939	-0.069503	0.0539093	0.0409931	0.0305939	-0.608899	-0.122151	0.0456701	0.222432	-0.595857	0.023264	-0.0450871	-0.0270595	0.0473561	-0.0419452	-0.0615774	0.724422	-0.115784	-0.114131	-0.108679	-0.0685548	-0.113913	-0.0634978	0.109649	0.0878659	-0.0652538	-0.0363809	0.0394812	-0.233333
Hs.159557	-0.113939	0.00307008	0.00474908	-0.0300659	-0.0341468	-0.0596483	-0.0382588	0.355307	-0.037916	-0.0261406	0.41889	0.0776084	0.112237	-0.044288	-0.0131454	0.304827	-0.0438561	-0.0704135	-0.034372	0.0840706	-0.0414695	-0.0387711	-0.0393192	0.099094	0.0052724	-0.00898668	-0.0345127	-0.0816613	-0.137709	-0.0720896	-0.0422062	0.06595	-0.0231669	0.585502	0.0700613	-0.0506969	-0.058706	0.0189813	-0.0280779	0.11375	0.0159422	-0.0726943	0.0647082	0.248689	0.0845495	0.0619505	-0.0196603	0.194465	0.0663579
Hs.159581	0.032746	-0.0341136	0.0305523	0.0285955	-0.0391959	-0.0063058	0.0775943	0.0245127	0.831411	-0.0565338	-0.0521585	0.0937273	0.10487	0.0258228	-0.0317695	0.0356109	0.00135807	-0.0286476	-0.0272205	0.0106387	0.0176561	-0.0375143	-0.00902194	-0.0382704	-0.0152641	-0.0171136	-0.0329593	0.0153169	0.032954	0.0194838	-0.0241136	0.023666	-0.105999	-0.0161557	-0.0256302	-0.0268309	0.100492	-0.0374566	-0.0265273	0.0116762	0.0298479	-0.0201547	-0.00733277	-0.0415259	0.306695	0.0306785	-0.0266475	0.0226612	-0.0295229
Hs.159608	0.0311904	0.120557	-0.0246579	-0.053407	-0.0027256	0.139716	0.0464615	-0.0457077	-0.0365741	0.200845	-0.0116652	-0.0604209	0.810874	0.0621551	0.460991	-0.0337801	0.0156207	0.0254959	-0.0496814	0.027502	0.0886527	0.0624519	0.0668652	-0.0315755	0.796032	-0.0364769	0.258709	0.121133	-0.0332601	0.0827806	-0.0205093	-0.015026	0.253753	0.255848	0.0593345	0.271652	-0.0184065	0.0512612	0.0724897	-0.0323526	0.403521	-0.0311855	-0.034735	-0.0210218	-0.032944	-0.0436918	0.0500569	-0.080515	-0.0362725
Hs.159629	0.0932995	-0.00995614	0.418534	-0.00927437	0.012824	-0.00842836	-0.0133657	-0.00216113	0.715252	0.0405734	-0.00889836	-0.9855	0.042019	0.0468748	-0.0204244	-0.0103638	0.100881	-0.0110085	0.0929222	-0.00453883	0.232725	0.148215	-0.0110217	0.0441077	0.0670646	-0.00959697	-0.0101849	-0.0165123	0.569748	-0.011281	-0.00921318	-0.0127791	-0.0130961	0.0116478	-0.0157548	0.0314452	0.758492	-0.0117459	0.0124309	-0.00898939	0.0581577	-0.00877143	-0.0051809	-0.0100631	0.0478813	0.0386077	0.0564423	0.0751904	-0.00280016
Hs.159971	-0.0221563	-0.0329434	-0.000804479	-0.0222975	-0.0592898	0.0121859	0.0292347	0.0148564	-0.0220475	0.0140562	-0.0141416	0.981853	0.0188385	0.0142236	0.0179571	0.0156683	-0.0358769	-0.0199707	-0.0592381	0.0230827	0.0997651	0.0316932	-2.47617e-05	-0.0378188	0.00378281	0.110545	0.0162378	0.991	0.00813802	0.0185897	0.0182518	-0.0114524	0.0183734	-0.0234845	-0.00747213	-0.0218947	-0.0604261	-0.778314	0.984711	0.00846316	0.0242399	0.00945139	0.0153968	0.0334575	0.0150389	0.0164151	0.0153463	-0.021723	-0.00895431
Hs.1602	-0.0691115	0.0451665	-0.103045	-0.0241361	0.0713546	-0.018378	0.0651556	-0.0332465	-0.0462065	-0.078759	0.125543	-0.0513272	-0.0870767	0.0261162	-0.0346535	0.03675	0.0476277	0.365586	0.0658665	-0.0169534	0.0487729	0.10835	-0.0172285	0.0489634	0.0437084	0.0953154	0.0483802	0.357924	-0.0347378	0.0366046	0.125751	-0.0270998	0.0394963	-0.205867	-0.0589007	0.111083	-0.684528	-0.0417866	-0.0494063	-0.0618652	-0.0833844	0.0847716	-0.0254322	-0.0147406	-0.057223	-0.0351724	-0.0969003	-0.0698515	-0.0491621
Hs.160318	-0.0189032	-0.0224497	0.988	-0.0570469	0.00733154	0.00992571	-0.0730565	-0.00960505	0.0705556	-0.0152569	-0.0345544	0.0167792	0.0159558	0.0101592	-0.0281601	0.00211548	0.0207744	-0.0303803	0.0185608	-0.00166578	0.0132957	0.023099	0.286939	-0.0169912	0.0145096	-0.0404923	0.00957761	0.758984	0.0772427	0.0166493	-0.0506946	-0.0369932	-0.0330599	0.0129935	-0.0223178	0.0253362	0.269478	0.0119999	-0.0478623	-0.00753508	0.0113347	0.021943	-0.0198224	-0.0206619	0.0160747	0.0132154	0.0144504	-0.0189752	-0.0253145
Hs.1608	-0.0566818	-0.0116711	-0.0622735	0.0270263	0.141741	0.0270772	-0.0506787	0.0255188	-0.0371625	-0.0742376	-0.0191819	-0.0712298	-0.000924364	-0.0360115	0.769103	0.0183932	-0.048481	-0.0347396	-0.0259607	0.0732274	-0.112309	0.0380849	-0.152383	0.0337201	-0.0174116	-0.0656981	-0.0286438	0.0232268	-0.296815	-0.0365045	-0.0392949	0.0369397	-0.0227378	-0.0389326	0.0481611	-0.0314879	-0.129749	0.128653	-0.0563493	0.0294131	0.0476331	-0.0596653	-0.0331075	0.0392812	0.0286421	-0.168479	-0.0724481	0.0405841	0.240775
Hs.161	-0.0444806	-0.0306733	-0.689489	-0.0684986	0.0352137	0.0355814	-0.0296225	0.00650593	0.00422679	-0.658481	0.990692	-0.072007	-0.0362146	0.028431	0.0360507	0.961	-0.0360112	-0.0588965	0.0743911	0.0405181	-0.0420574	0.0692388	-0.0797032	-0.0399366	0.039775	0.0220646	-0.0389199	-0.332874	0.842981	-0.0369333	-0.0407328	-0.0320326	-0.0407458	-0.0394366	0.0535876	-0.0386836	0.0854644	-0.0726357	0.0654612	0.94449	0.039031	-0.70111	0.0459009	0.0590985	-0.0375563	0.0419497	0.0333583	0.986454	0.0353221
Hs.1613	0.672841	0.0771069	0.0847535	0.0444036	-0.0414971	0.0841815	0.0478058	0.0427468	0.0509221	-0.0394258	0.0480285	-0.0114469	-0.00953447	0.750282	-0.0188337	0.073557	0.00988973	0.0548982	-0.00813336	0.0486045	0.495044	0.839611	0.0360114	0.0589816	-0.00962724	0.0101829	-0.0109055	0.0334585	-0.0200919	-0.0123873	0.176818	-0.0138446	0.0392721	-0.0102314	0.0405517	0.00104443	-0.00150717	0.0551595	-0.0143772	0.0159833	-0.00927441	0.0904553	0.0709784	-0.011281	-0.0223692	-0.018844	-0.0122915	-0.015196	0.794264
Hs.1619	-0.0354722	0.0329007	-0.0251827	-0.0313502	0.0432601	0.0458586	0.0363059	0.583487	0.0330521	0.0285444	0.0234417	-0.0880744	0.440447	-0.00669605	-0.0282485	0.0370525	-0.0411602	-0.063207	-0.101204	0.0350882	-0.039527	-0.368078	-0.333484	0.0143681	0.0353336	-0.0539859	0.0381018	-0.0302773	-0.0329763	0.0362034	0.0539134	-0.0263175	0.0664824	0.968043	-0.0314034	0.138838	0.0282378	-0.500031	0.0433953	0.944416	0.968517	-0.00984629	0.0380055	-0.133163	-0.0204537	0.0295276	0.0252582	0.0325104	0.0395115
Hs.16269	-0.0593457	-0.0439327	-0.0629411	-0.211908	0.0389481	-0.0387524	0.525906	0.0279876	-0.00810278	-0.0916153	-0.0577347	-0.323126	-0.0191603	0.0545109	0.234288	-0.0835271	0.0598384	0.0685307	-0.00722546	-0.0404887	-0.0393537	0.067808	-0.0826942	-0.0483913	-0.0437823	0.0446745	0.0969883	-0.0486293	-0.0397439	0.0482573	0.0667716	0.0463071	-0.0230732	0.0595423	0.0751998	-0.00862877	-0.675605	0.0274546	0.049573	0.0448816	0.0678356	-0.0389585	-0.0373961	0.1139	0.0273267	-0.000125274	-0.0112058	-0.112308	0.0533326
Hs.16297	0.0502184	0.0288809	-0.137591	0.0692212	0.0716138	-0.0435411	-0.0328688	0.0904232	0.0744232	-0.0386346	-0.00420042	-0.249867	-0.0265772	-0.042011	0.147766	-0.0295339	-0.0702451	-0.0781896	0.00307339	0.0518433	-0.101336	0.0588693	-0.0950893	0.0251553	0.0774472	-0.0488312	-0.0296131	-0.0163654	-0.0234552	-0.0287966	-0.0648059	0.0561189	0.173564	0.0726939	0.0677561	0.07282	0.731794	-0.0329558	-0.069854	0.0549075	0.0932123	-0.0583238	0.0208427	-0.0410696	0.330544	-0.0370468	-0.0319717	0.039441	0.073351
Hs.1634	-0.0942661	-0.00915927	0.0316561	0.0258821	-0.0224511	-0.00854944	-0.028304	0.211228	0.0335492	-0.0211905	0.0820613	0.0375752	0.0365391	-0.0327141	0.0818289	0.0264061	-0.0295076	-0.0476541	-0.116771	0.191275	-0.0396067	-0.0178678	-0.0578198	-0.0152196	-0.0015752	-0.0371383	-0.0207651	-0.324963	-0.0177503	-0.0319368	-0.138151	-0.0164904	0.0177422	0.0351227	-0.018357	-0.0332203	0.0470068	-0.0165592	0.0415231	0.0345268	-0.0181783	-0.974166	0.0709023	0.31048	-0.0227491	-0.0204872	-0.0222027	0.0544502	0.0358361
Hs.16340	0.00938378	-0.0197337	0.00793609	0.00671278	-0.0131696	0.00741568	-0.0122544	-0.0240717	-0.00701964	-0.0241436	-0.0272372	-0.0775138	0.00906097	0.0056557	-0.0235206	-0.00478349	0.00597024	-0.0191279	-0.000376828	-0.0309074	0.00618499	-0.0234268	0.0368901	-0.136336	-0.00368091	0.00681179	0.00831909	-0.0118125	-0.00659034	0.00678693	0.00784942	0.00642729	0.402939	0.00643316	0.360277	-0.0223027	0.0162167	0.00424522	-0.0129338	-0.0170384	0.0108995	-0.0194126	0.00515916	-0.0204509	0.0246726	-0.0189078	0.00561922	-0.0351404	0.00994363
Hs.16349	0.0720538	-0.0101791	-0.0606118	0.253025	0.0928141	-0.0393955	0.0741273	-0.0773866	-0.224391	-0.0520627	0.300282	-0.0384787	-0.191745	0.0781335	0.508797	0.0539602	0.0662438	0.00812035	0.0176572	-0.058155	-0.0106122	0.177253	0.306791	0.198247	-0.0439408	0.0884033	0.0682378	0.13936	-0.0697315	0.0970786	-0.0311623	0.095498	0.0678932	-0.0401571	-0.0331749	-0.0337212	-0.342097	-0.0329606	0.462156	-0.0609177	0.0835405	0.109988	-0.032766	0.085458	-0.113718	-0.0342086	-0.0889482	-0.0327044	0.273048
Hs.1645	0.0734413	0.0236085	0.0718573	0.782979	-0.0564423	0.0759087	-0.00372771	0.01614	0.0685566	0.0878042	-0.0357957	0.107005	0.0872423	0.00253017	-0.0971895	0.0198559	0.0637518	-0.11395	-0.0246883	0.661638	0.054634	0.169827	0.121878	-0.0575562	0.0556977	-0.0905343	-0.0314696	-0.0397808	0.0870094	-0.0173786	0.0790968	-0.0556427	-0.0302259	-0.0297292	-0.0534723	-0.0414318	0.758651	-0.0376974	-0.0493074	0.0601578	0.045544	0.0349898	0.0808644	-0.0666539	0.133393	0.134191	-0.0323711	0.190148	-0.0342045
Hs.164915	0.0397661	-0.0506991	0.166761	-0.322364	0.0807394	-0.130316	-0.569297	-0.00893455	-0.482113	0.0612221	-0.50415	-0.0816744	-0.384756	-0.0307696	-0.011258	0.00218778	-0.119461	-0.1323	0.344706	-0.0665296	-0.00529936	0.0805744	0.00426075	0.043737	-0.0613616	0.11014	-0.061945	-0.121261	-0.0531485	0.172514	-0.0774672	0.193395	0.0309596	0.0746348	-0.139049	0.073467	-0.20557	0.0146948	-0.0918579	-0.0872739	0.473356	-0.0814209	0.0474308	0.171917	-0.0227932	-0.0990827	-0.053691	0.0436206	0.0436478
Hs.16533	-0.00257596	0.0555496	-0.225297	-0.0387399	0.237684	-0.0729958	-0.591132	-0.116427	-0.310843	-0.0686649	0.233553	-0.031196	-0.660254	-0.0788321	0.22011	-0.0430287	0.0213488	0.00197411	0.0401296	0.199045	-0.00892553	0.0778345	-0.0928445	-0.00716456	-0.0440158	0.0803266	-0.0212992	0.0911402	-0.325259	-0.0659686	0.0236517	0.0596635	0.188907	-0.0624918	-0.0634055	-0.0718747	-0.698402	0.0459437	0.288334	0.0033251	-0.0490719	-0.0511208	0.0165136	0.0132926	0.0534517	-0.0145553	-0.0562513	0.0609765	0.145351
Hs.165439	-0.0182806	0.0065673	0.202632	0.0119608	-0.0333912	0.0574964	-0.0308339	-0.000268119	0.0178281	0.026969	-0.0314345	-0.00845323	0.00974624	0.0186273	0.01044	0.0108426	-0.023653	-0.0274689	0.0213604	-0.0264268	0.0245104	-0.0685882	-0.0274116	-0.0259779	0.0125424	0.00636408	-0.0272648	-0.66402	0.000761532	-0.0319382	-0.0281672	0.011913	0.00616701	0.0110061	0.859034	-0.0647995	-0.060699	-0.0139165	0.0108386	0.0103397	0.0271659	0.00907527	-0.0256882	-0.200544	0.011156	-0.0268733	-0.0151948	-0.047321	0.00644931
Hs.1657	-0.348292	-0.0583244	-0.158338	-0.128751	0.0369466	0.0196807	-0.690965	-0.758547	-0.209555	0.120593	-0.272725	-0.74603	-0.195609	-0.0293863	-0.0397167	-0.495735	-0.116929	-0.224573	-0.138783	-0.854568	-0.188274	-0.197365	-0.254678	-0.935091	0.0318175	-0.202806	-0.0309038	-0.585753	0.0307214	0.0499221	-0.177455	0.0750497	0.0455968	0.102775	0.0608847	0.0332676	0.0479258	0.0454198	0.0141899	-0.200014	0.0669993	-0.109037	-0.669788	-0.959225	0.0513923	-0.29887	0.038131	-0.93388	-0.00669649
Hs.165950	0.00784354	0.00831539	0.0063816	1	-0.0416654	0.0093884	-0.0312049	0.000665292	-0.0224003	-0.0306904	0.00634443	0.00584469	0.00526769	-0.020654	-0.0120545	0.00563239	-0.0157226	0.0052316	-0.0119683	0.00611447	0.00658315	0.00435183	0.00632154	0.00710699	-0.0218524	-0.0410221	-0.0239986	0.00730223	-0.030331	-0.0142916	-0.0149589	0.00507926	0.00770192	0.00214677	-0.0170132	0.00758365	0.0694779	-0.0196644	0.00546245	-0.0167274	0.0126739	-0.0119703	0.0136545	-0.0138643	0.00607248	-0.0138202	-0.0106251	-0.0196769	-0.0165013
Hs.165998	0.0114809	0.01966	0.036895	-0.0372742	-0.0159534	-0.0312251	-0.00396148	0.0452001	-0.185759	-0.109971	-0.0282108	0.0519274	-0.0288278	-0.0254888	0.0246526	-0.0181578	-0.043466	0.0403769	-0.0472399	0.699245	0.0317015	0.00852187	0.00986779	0.156871	-0.0186738	0.0416949	-0.0289497	0.0445599	-0.0433622	-0.0292536	-0.0191341	0.0377377	-0.0508432	-0.0721831	-0.0373801	-0.0214985	-0.732879	0.0377429	0.0500376	-0.0769162	-0.0224614	-0.0341517	-0.0366286	0.803369	-0.0957324	-0.0442397	-0.228221	0.095028	0.0673145
Hs.166	0.143504	0.0836509	0.018463	-0.0396726	-0.0728101	0.0497947	0.103977	-0.050878	0.0310865	-0.0260403	-0.0388961	-0.133378	0.0571953	0.149752	0.0165824	-0.0347785	-0.031575	0.111649	-0.0608337	-0.129889	0.0699326	0.00507239	0.0512644	-0.0412303	0.059282	0.0654809	0.0668264	-0.0557755	-0.0433924	0.047189	0.131971	0.0600512	0.0506706	-0.0275664	-0.0335347	-0.0562855	0.266451	0.17056	-0.0262583	0.0897743	0.377727	-0.0162334	0.0896618	-0.080054	0.0702504	-0.0287847	-0.0380098	-0.0447914	-0.0347528
Hs.166011	0.0805646	-0.00455794	0.0197102	-0.663527	0.0544087	-0.0958539	0.315406	-0.312824	-0.0621411	-0.062561	0.0462902	-0.0500058	-0.0542006	0.222613	0.481751	-0.053341	0.106114	0.0712668	0.120605	0.0785409	0.0578737	-0.0531988	0.120856	0.685414	-0.0787979	0.146089	0.0908929	0.211173	-0.0507282	0.0652005	0.0929557	-0.651986	0.349604	-0.0625098	0.0948205	-0.0436307	-0.0655108	-0.065795	0.702881	-0.0774068	0.15501	0.0563535	0.00886972	0.244332	-0.0389355	0.0625368	-0.12457	-0.0849361	-0.0558199
Hs.166071	0.00287417	0.00303929	0.00165591	0.00882412	-0.0153276	-0.01595	-0.0175942	-0.0300533	-0.0237696	0.00714971	0.00437661	-0.0180963	-0.0135817	-0.0152002	0.00632785	-0.000233593	-0.04237	-0.0141593	0.00417513	-0.0231683	-0.00956347	-0.029276	0.00570482	0.00416391	0.00395214	-0.0152455	-0.000837227	-0.0160568	-0.0200917	-0.0630186	0.00346684	0.00457933	0.00404222	0.0154303	-0.000687966	-0.019588	0.0136785	0.0217337	-0.0167687	0.00362875	-0.000544855	0.0035415	-0.0278975	-0.0287856	-0.0170432	-0.0144972	0.00463037	-0.0135124	0.00560834
Hs.166091	-0.056389	0.171333	-0.33776	0.0578987	0.0970052	-0.0866454	0.0225995	-0.0783329	-0.0787429	-0.0796443	0.0543486	-0.0528752	-0.087627	-0.378851	0.289247	-0.0466375	-0.242825	-0.076503	-0.0390464	0.0532903	-0.0922537	0.074129	-0.110405	0.0445957	0.0421612	0.0513744	0.0477283	0.061196	-0.0720613	0.0598044	0.0640916	0.30586	0.0628025	-0.223179	-0.0613256	-0.0456902	-0.520863	0.227177	0.00629357	0.0336381	0.143055	-0.0431656	0.072456	-0.0309557	-0.0962084	-0.0383332	-0.0591056	0.0695054	-0.0349842
Hs.166096	0.0332342	-0.0251735	-0.0345386	-0.0279214	0.0541021	0.0484823	0.0374267	0.0634056	-0.00776475	0.0208467	-0.0643396	-0.0266691	0.0621803	0.117648	-0.0231979	-0.0294395	-0.0276899	0.0515745	0.05607	0.0568745	-0.0375024	0.0213623	-0.0196834	-0.0717882	-0.0329046	0.0450656	-0.112208	-0.060716	0.00545312	0.0493825	-0.0353091	0.0161684	0.012897	0.0635548	0.0496917	-0.0312659	0.0515215	0.572137	-0.64909	0.0516067	0.0536271	0.0509051	0.0730259	0.0651216	0.305804	0.089929	-0.00636283	-0.024464	0.045561
Hs.166120	-0.0355833	-0.262963	0.7812	0.328725	-0.0360677	-0.0135787	-0.122585	0.00304301	0.0456115	0.113991	0.0529506	0.106116	-0.038304	-0.000666461	-0.0451587	0.074921	-0.0469679	-0.0992134	-0.0210569	-0.139707	-0.0349414	0.178018	-0.0378921	0.0589796	0.831081	-0.0575579	-0.049232	0.0474713	0.23249	0.0147148	0.0157467	0.0812481	-0.0355236	0.0269221	0.107204	0.0760823	0.853614	0.0579941	-0.0541048	0.208749	0.133049	0.0298647	-0.0299814	-0.316024	0.0890013	0.266386	0.101653	0.0573988	-0.0444487
Hs.166161	-0.0611352	-0.0514054	0.0733791	-0.0606729	0.0624456	-0.0528542	-0.109398	-0.257049	0.162217	-0.0691341	-0.094675	0.0866124	-0.0860047	-0.079044	0.0921359	0.0332781	0.056529	-0.0598914	0.217441	-0.0732392	0.0807325	0.0414177	-0.0662423	0.0774635	-0.353995	0.0964554	0.0594761	0.0823666	-0.0822822	0.0513249	-0.0437557	-0.0548841	0.0420948	-0.0947752	-0.0517967	0.0365004	0.0527589	-0.0848665	0.085045	-0.0638464	-0.0632831	0.0266882	-0.0593098	-0.254176	0.0406247	-0.0579609	-0.0636102	0.0243934	-0.073994
Hs.166172	0.00701811	-0.0267608	-0.0308363	-0.0203228	0.0467771	0.00246768	-0.0205472	-0.015354	0.00586369	-0.0216088	-0.0393743	0.00546234	-0.0539927	0.00648615	-0.00404624	-0.0537316	-0.017188	0.00515642	-0.0141041	0.00575343	-0.023192	-0.0280093	-0.0277947	-0.0237976	0.0284005	-0.0229337	-0.0267501	-0.688928	0.00769281	-0.0221338	0.00568134	-0.0205672	-0.0377149	-0.0230765	-0.0292143	0.00215802	0.174713	0.00548393	0.0059616	-0.0211428	-0.041432	0.0218574	-0.0196377	-0.0224209	-0.0276377	0.00612898	0.000758086	0.0043213	-0.0275843
Hs.166204	0.0917166	-0.0263143	-0.0294802	-0.0708499	0.0428594	0.0772042	0.101448	-0.0014563	0.0975814	0.0909399	-0.0335274	0.137804	0.0970626	0.214946	0.080799	-0.0567861	0.153536	-0.0143469	0.68738	-0.0470145	0.0888548	0.395182	0.240083	0.155527	0.135098	-0.0416375	0.100943	0.238176	0.548296	0.111943	0.121456	0.156814	0.370853	0.0843858	0.304577	0.288287	0.649648	0.104023	-0.0175726	-0.0284915	0.503141	0.356088	-0.0345754	0.134261	0.673467	0.636521	0.640569	-0.046753	-0.0385678
Hs.166318	0.133098	0.00668645	-0.037336	0.0345278	0.054078	-0.102593	-0.045842	0.142691	-0.162786	0.0449475	0.0469945	0.0335542	-0.0397199	-0.0395847	0.0742305	-0.0356311	0.0356995	0.027288	0.0369571	-0.0131907	-0.00577945	-0.046485	-0.0874515	0.0509543	0.216246	0.0255809	0.0379672	-0.0418394	-0.00486802	0.000217898	-0.0441761	-0.0542279	-0.043387	-0.152887	-0.0405464	0.0444588	-0.44004	0.158987	-0.0367001	-0.0586524	-0.0875469	0.0272955	0.0538956	-0.0372955	0.10586	-0.0368875	-0.0159978	-0.000119486	0.0617267
Hs.166563	0.0388255	0.0779926	-0.416553	0.044261	-0.0212832	0.129328	-0.0389294	0.0141477	-0.104545	0.0372882	0.0664146	-0.0303764	-0.0497797	-0.0948937	-0.0480608	-0.446034	-0.0973868	0.0348202	0.0512961	-0.0216624	-0.05862	0.145376	0.0412109	-0.185248	0.04744	0.0597321	0.102407	0.272835	-0.0594257	0.111218	0.0417371	0.150928	0.0718186	0.17646	-0.133305	0.0655048	-0.0835156	0.0452361	0.128327	-0.0280629	0.0547221	-0.00859098	-0.0724491	-0.0429103	-0.0878369	-0.0470036	-0.0420215	-0.0191375	0.0112365
Hs.166684	0.0300091	-0.0307453	-0.106481	0.0281741	-0.0370588	-0.0292031	-0.0265455	-0.0489433	0.000441878	-0.0675003	-0.0140057	0.0746812	-0.140756	-0.0487641	0.0283754	-0.114731	0.0265755	-0.0391876	-0.0339748	-0.020019	-0.0294693	0.0371857	-0.0282207	-0.0235376	0.164759	-0.0311622	0.0117638	-0.0270165	-0.033063	-0.0356977	-0.0368517	-0.0570801	0.0442772	-0.0611783	-0.144307	-0.0289322	0.0540562	0.212054	0.0376106	0.0284669	0.0328506	0.0139935	0.0481568	-0.0299452	-0.0735854	-0.0280543	-0.0285724	-0.0227707	0.040956
Hs.166733	-0.0340084	-0.0290582	-0.0261816	0.00506084	0.00416016	-0.0348264	-0.0119544	0.00345859	0.0116214	0.0261697	0.00478382	-0.00506806	0.00570324	-0.0188007	-0.0298038	-0.0254945	-0.0390177	-0.0338733	0.00756178	-0.0259981	-0.032417	-0.0304566	-0.0530679	-0.257438	-0.0246017	-0.0264116	-0.0360338	-0.208037	-0.560957	-0.0299316	-0.0194371	0.00944077	-0.0280947	0.00705171	0.00418915	0.00138716	0.00489684	-0.0338666	-0.185667	-0.00633698	0.00446834	-0.0130158	-0.00325782	-0.0655804	0.00470756	-0.00349274	-0.0697507	-0.0283913	0.00110472
Hs.166846	0.037287	-0.0500561	0.0464663	0.0201959	0.0268939	0.0389982	0.0104769	0.153166	0.432199	0.0438963	-0.0462774	-0.724435	0.0630978	0.00662852	-0.0845528	0.040008	0.0353887	-0.817771	0.0388033	-0.0317864	-0.0622406	-0.122081	-0.0908543	-0.31216	-0.0713282	0.0363376	0.0158488	0.0567641	0.17579	-0.00947622	-0.0628739	0.222771	-0.102987	-0.0549371	-0.00414848	-0.109524	0.0649104	-0.0658805	-0.0543736	-0.0424075	0.0232989	0.0451561	-0.00894793	-0.0477481	0.0744558	0.0130141	-0.0586837	0.0471452	-0.0616991
Hs.166891	-0.0302914	0.0636238	0.0486976	0.504113	0.0459709	0.0947767	-0.10018	0.116365	-0.0315273	0.15335	-0.00640587	-0.0251715	-0.0389171	0.0870016	-0.0481656	-0.0479793	-0.0307846	0.00959776	0.0589769	0.557849	0.100416	0.0650725	-0.0141838	-0.0177853	-0.0191147	0.0740162	-0.044141	-0.0393046	0.0900831	0.0669735	0.0934944	0.0412947	-0.034052	-0.0585099	0.0242486	0.0461629	0.12962	0.052518	-0.126797	0.033708	-0.0840365	-0.0436958	0.0649069	-0.0501379	0.0772204	-0.0701299	-0.0275055	0.285161	-0.032356
Hs.16695	-0.0490176	-0.156841	0.268095	-0.0408319	0.250119	0.0136437	0.123916	0.698772	0.040785	0.674244	0.0325494	-0.0350451	0.243379	0.185526	-0.0405202	0.106774	0.00526437	-0.121231	0.172783	0.11294	0.0452414	0.0693814	0.637975	0.10455	0.172597	0.120005	-0.0452908	0.0900456	0.216148	0.106682	0.432238	0.173839	-0.0395539	-0.0710955	0.0925591	0.132478	0.540857	-0.0969326	0.0817435	0.673597	-0.0495381	0.158693	0.129121	-0.142576	-0.0427154	0.118603	0.0364629	0.0548177	-0.0568446
Hs.16697	0.0137843	0.0895217	0.0674484	-0.0262251	0.0779163	-0.023973	0.0260492	-0.0470442	-0.0700824	-0.0210981	0.0707128	0.309408	-0.0749615	-0.0152881	0.226772	0.00933343	0.0417457	0.0351911	0.0349247	0.112519	0.0347591	0.0399153	-0.0143382	-0.0264893	0.00796333	0.0544917	0.0174753	-0.00844366	-0.0766858	-0.0265192	-0.0170981	0.0425299	0.0427008	0.0597299	0.0543083	0.0394241	-0.934987	-0.00276581	0.152548	-0.0217732	0.0424662	-0.0266517	-0.0297551	0.0332734	-0.0617353	-0.023902	-0.0465389	-0.02849	0.220544
Hs.166975	0.701484	0.0556226	-0.0565691	0.0440129	0.038882	-0.0522266	-0.0602539	-0.0647988	0.216354	0.0440453	0.506227	0.089863	-0.0622816	0.0447538	-0.0317428	0.0374668	0.0699918	-0.0597489	-0.286041	-0.160244	0.00199979	-0.0752658	0.051166	-0.0604228	0.180434	0.0280541	0.056862	-0.0733807	0.0968938	0.056981	0.0614769	0.275001	0.101036	-0.117049	-0.242671	-0.0635671	0.141599	0.082255	-0.104263	0.0110959	0.0618979	-0.0124069	0.0692065	-0.081842	0.0563849	0.0518911	0.0535036	-0.145066	-0.334136
Hs.166994	0.0396794	0.0233017	-0.0484467	-0.764441	-0.0151179	-0.00922831	0.0586271	0.0279991	-0.0189203	-0.0135666	-0.0153716	0.645865	0.0358115	0.0621104	-0.0263166	0.0412595	0.0398191	0.0544186	-0.0144849	0.0564549	0.0203799	0.0283214	0.0380731	0.238725	-0.0758803	0.046038	0.00344851	0.000487582	-0.0144565	-0.0211769	0.0450297	0.0320266	-0.0367356	-0.257067	-0.0056929	-0.0172481	0.0370612	-0.0227463	0.0534849	-0.0180521	-0.0157938	0.0509179	0.168498	0.0702762	-0.0320086	0.0393351	-0.0140786	0.174307	0.0561251
Hs.167017	-0.0195751	0.0403649	-0.0522114	0.114298	0.164783	0.0389776	-0.162451	0.0339257	0.0372911	-0.100964	-0.0483469	0.0440998	-0.0467101	-0.0921082	-0.0457503	-0.028728	-0.0995705	-0.615128	-0.0495343	-0.0399674	0.0358741	-0.643219	-0.0649072	0.0887127	-0.0559669	-0.0135976	0.000796058	-0.0983998	0.147697	0.0403832	-0.0621294	-0.0456749	0.0359978	0.100842	-0.0545607	0.0607583	0.820675	0.0412054	-0.0659183	-0.0146953	0.0373241	-0.052567	-0.0185121	-0.175289	-0.606293	0.0450067	-0.0875261	0.518237	0.0190766
Hs.167246	-0.0427101	-0.0272454	0.0510384	-0.0634797	-0.0635349	-0.0283407	0.0982137	0.0736677	0.060341	-0.0252597	0.0282915	-0.0309394	0.126836	-0.0167753	0.0657864	-0.0283539	-0.0239694	-0.0439624	-0.018422	0.188029	0.0828612	-0.0437017	-0.0176703	0.0190242	0.0581097	-0.0320829	0.0555298	-0.0623684	0.0164275	0.0698161	-0.0263188	-0.166312	-0.0308519	0.0454747	0.0857623	-0.0349	-0.727903	-0.0145325	0.0253882	0.0928327	0.0571852	0.090145	0.543912	0.708839	-0.0251913	-0.0272018	0.161305	-0.0304598	0.0581501
Hs.1675	-0.00714385	-0.147001	0.0776401	0.0974172	0.0633817	0.128369	0.363009	-0.0369544	0.198701	0.111857	-0.0385145	0.0642614	0.486476	-0.0280043	-0.137294	0.0262317	0.0695062	-0.0294898	-0.0554152	0.0741962	0.1711	-0.0915908	0.348231	0.0581566	0.0525933	-0.0343971	0.0497862	0.0275666	0.405728	0.105055	-0.0296059	-0.153375	-0.0216122	-0.577648	-0.0513729	0.323995	0.644438	-0.037762	0.0384057	0.127191	-0.0771714	-0.0352153	-0.0447482	-0.0414619	0.122467	0.0898681	-0.0371983	0.146648	0.0640051
Hs.167529	-0.018805	0.0290018	-0.0173375	0.0254528	0.850317	-0.0106458	0.0295505	-0.0208263	0.0409172	0.0808151	-0.0200771	-0.0232382	-0.0194472	0.00492261	0.00791868	-0.013572	0.0309896	0.0523741	0.965985	-0.017797	0.851118	0.0165641	-0.0180797	0.966982	-0.0204707	-0.748186	0.0371091	0.0772482	0.00489538	-0.0144034	-0.675651	-0.0238059	0.931496	0.0338794	-0.0201552	0.0315894	0.0382145	-0.0231764	-0.00755372	-0.00790039	-0.0225506	0.20109	0.0282516	0.0213121	0.0373493	0.0277266	0.0313642	0.029928	0.0162158
Hs.167679	0.0191225	-0.0270735	0.0090894	0.00608856	0.0161202	-0.0182006	-0.0500973	0.00750241	0.00575263	0.0100718	-0.0227091	-0.00486551	-0.020296	-0.0312376	-0.0301344	-0.0232132	-0.0592441	0.00557571	0.0104459	0.00745303	0.00451596	-0.086751	-0.0577606	0.00462913	0.0126307	0.000302738	-0.026656	0.0050419	0.0060093	-0.126534	-0.0255475	-0.0217256	-0.0211547	0.00532994	-0.0221791	-0.0278039	-0.0366147	0.0230628	0.00632752	0.00481431	-0.0679318	-0.0204461	-0.00577729	0.030122	0.00734226	-0.0359735	0.00637341	0.00149603	-0.0246741
Hs.167741	-0.0312441	-0.0336064	0.0619897	0.67215	0.0547772	-0.0333381	0.0566134	0.0442152	0.0409923	-0.00126436	0.19327	0.0498066	0.00186516	-0.0117272	-0.477555	0.0455307	-0.0173505	0.0674914	0.0655233	0.0607062	0.0546619	0.104181	0.0397072	0.0597967	-0.0273745	-0.046992	-0.0345551	0.0466652	-0.0273758	0.150134	0.0625796	0.103407	-0.0230173	-0.0547624	-0.0279731	0.0695435	-0.733354	-0.0721803	-0.0979496	0.056442	-0.126176	0.0371254	0.0743923	0.0416365	0.045721	-0.0255605	-0.011031	0.0500412	-0.117073
Hs.167791	-0.00518075	-0.116014	-0.00113909	0.0285942	-0.0397239	0.0279179	0.0322441	0.0256848	-0.00814429	-0.0450484	0.0261202	0.0205341	-0.0358796	-0.0448648	-0.387744	-0.028065	-0.0309942	-0.00112046	-0.0284968	0.0280606	-0.037228	0.0338721	-0.0441772	0.135701	-0.013801	-0.00252504	0.0385009	0.0331995	-0.0399906	0.0340929	-0.0437932	-0.196915	-0.0246208	-0.74349	-0.0955541	-0.039093	-0.793823	-0.166315	0.0915871	0.0282494	-0.688984	0.0253634	0.026426	0.688508	-0.655347	-0.0361163	-0.0368444	0.00797711	-0.0382562
Hs.167927	0.114632	-0.0468056	-0.0305725	0.231365	0.166306	0.061469	-0.0764531	-0.0667968	-0.0516264	-0.0788724	-0.0714552	-0.639444	0.0587589	0.314605	0.569203	0.103382	0.00619739	0.0339583	-0.0724769	-0.271849	0.0583341	0.170791	-0.0611533	-0.1406	-0.150784	0.0295212	-0.0610463	-0.0978457	-0.0293912	0.0483656	0.104811	0.107266	-0.078316	0.0788729	0.0390771	-0.0887472	0.0388015	0.156238	-0.131808	0.172715	-0.0429629	0.338584	-0.0158555	-0.0823454	-0.0664312	-0.079404	-0.0474934	-0.344486	0.0644785
Hs.168075	0.12583	-0.0287692	-0.0390766	0.207561	0.199985	0.380061	0.031349	-0.0895422	-0.0562513	0.215932	0.362923	-0.187482	-0.0741393	-0.0972195	0.00942383	0.0325411	-0.00833356	0.138959	0.136152	-0.030201	-0.0403823	0.171057	0.0846453	-0.0289702	0.0790162	0.126779	0.102795	-0.00232951	-0.0841091	0.0531128	0.0616358	0.0892214	-0.0616706	-0.0415806	0.0681318	-0.030627	-0.0609095	-0.0186655	-0.0532244	0.0392249	0.0691528	0.132815	0.0469992	-0.0315135	-0.0241866	-0.03963	-0.189284	-0.0058575	0.212576
Hs.168132	-0.219314	-0.0325208	-0.0204227	0.0608182	0.0441873	-0.00607773	0.0642595	0.0835568	0.00430728	0.0288004	0.212673	-0.0422	0.0570554	0.0385835	-0.0460322	0.0431241	-0.0399119	0.104703	0.0312514	0.353945	-0.0536068	0.0271548	-0.0646991	0.166793	-0.0348501	0.0405237	-0.0324451	0.0774906	0.0582023	0.0690146	0.154245	0.125738	-0.0780905	-0.052638	0.00623219	0.0468582	-0.0407967	-0.0407009	-0.0595443	0.052768	-0.00591697	-0.0319603	0.139288	0.0100665	-0.0253384	-0.0333388	-0.0303959	0.223407	-0.0863074
Hs.168352	-0.00423475	0.0349001	0.0518302	-0.00693205	0.112887	-0.000907632	-0.00374789	0.035109	-0.00623837	-0.00658651	-0.00686615	-0.00636957	-0.0114093	-0.00633562	0.0368755	-0.0456055	5.10923e-05	0.0286098	-0.9935	0.0504455	-0.0102392	0.0047829	0.0653434	0.0322	-0.0102447	-0.00761466	-0.00296089	0.030293	-0.00885187	0.0313078	0.05942	0.0295889	-0.00322665	-0.00472466	0.105015	-0.00308706	0.67765	0.389812	0.0326724	0.0133303	-0.00478877	0.0364231	0.0275322	0.034632	-0.00532002	-0.00794216	0.0298359	0.0321716	0.0863382
Hs.168357	-0.0483624	-0.102231	-0.0177925	0.0414202	0.0825914	0.0545178	0.125083	0.0586605	0.072905	0.0538228	0.0801082	-0.0589512	-0.0257682	0.0478623	-0.0490349	-0.0223627	-0.0507434	-0.0414964	0.471876	-0.0374323	0.0608601	-0.577625	-0.037123	-0.0606378	0.0555447	-0.171113	-0.0517641	0.0580779	0.2568	0.0709644	0.121492	0.0595335	-0.279362	-0.296484	-0.0470098	0.0578577	0.0540224	-0.0394704	-0.0729348	-0.0455985	0.112124	-0.0355306	-0.0317495	-0.0110151	0.253109	0.0901442	0.150268	-0.0564927	-0.054694
Hs.168383	-0.0590923	-0.0229267	0.0799345	-0.0250609	-0.0343757	0.0816231	0.0127896	0.857583	-0.0330104	0.0671985	0.0286618	0.158739	-0.0384151	-0.0277891	-0.0611933	-0.0302527	-0.0203033	0.123971	-0.00146349	0.874894	0.00874368	0.83239	-0.111749	0.797542	-0.262234	-0.0183365	-0.0630861	-0.0321884	0.179231	-0.0360688	0.157676	0.0880971	0.0842906	-0.066008	-0.069881	-0.00523111	0.0409366	-0.0267191	-0.0930707	0.00751949	-0.0434167	0.605778	0.0873482	0.182265	-0.0323569	0.0315872	0.0701904	0.151906	-0.0970555
Hs.1691	0.0256941	0.184447	-0.0422796	-0.536166	-0.0323391	-0.0651416	0.0285887	-0.0318122	-0.0420496	-0.0508218	0.0629804	0.668731	-0.20978	-0.0237873	-0.045783	0.0474957	0.0171268	0.0463777	-0.0366021	-0.0327013	-0.0201943	0.124442	0.0131479	0.0720301	-0.0363739	0.214135	0.0598158	-0.0340798	-0.0606404	-0.0672933	-0.033132	0.120681	-0.0165656	-0.0486317	-0.0148739	-0.0121464	-0.670639	0.00185945	0.0592582	-0.0358561	-0.0349918	-0.0326551	0.0447515	0.176808	-0.406501	0.0644294	0.0687365	0.0710838	0.0752594
Hs.169139	-0.0313771	-0.0255279	-0.013417	0.281075	-0.0204954	-0.053415	-0.0297408	0.394863	-0.0206067	-0.0370023	-0.0107324	0.0425936	0.113674	0.1982	0.250844	-0.0247295	-0.0270689	-0.0243395	-0.0298218	0.060719	-0.0345345	-0.0291058	-0.0743521	0.128556	-0.00889598	0.0434647	0.232451	-0.0109775	-0.0139347	-0.0283847	0.0441489	-0.00133235	0.00736772	-0.0327721	-0.0270513	0.0737999	-0.0191678	-0.0256738	-0.133968	0.0622259	-0.111395	-0.0629694	0.275793	0.0861541	-0.0302136	-0.023885	-0.0295322	0.115653	-0.054238
Hs.169172	0.0317548	-0.0765886	0.0063197	0.0314308	-0.0518738	-0.0280172	-0.0335103	0.064692	0.218311	0.640872	-0.0341473	0.0310443	0.0410317	0.016502	-0.0308216	-0.0247874	-0.0656463	0.0208219	0.0364498	0.0196275	-0.0387753	0.0306439	0.912561	0.969999	0.016879	0.0745954	0.0362185	0.859413	0.0155652	0.0335917	-0.0297608	-0.045767	-0.0465939	0.0584112	-0.0387049	-0.00483773	0.0404502	-0.0355747	-0.0558759	0.00249874	-0.279606	0.0312726	-0.0246071	0.167185	-0.0208218	-0.0309201	-0.0228043	0.950428	0.0287222
Hs.169182	-0.0251488	-0.0834523	-0.0733692	0.145368	0.139127	-0.0754057	-0.0386071	0.120602	-0.0344985	-0.0237044	0.0682279	0.240168	0.101106	0.0596387	0.105875	0.0145438	-0.0322729	0.075172	0.0805264	0.0622128	-0.0495895	0.133465	-0.0804319	0.100068	-0.0306843	-0.0322134	-0.0622822	-0.0289342	-0.0176412	0.0613535	0.0187809	0.0372799	-0.078535	-0.0294282	-0.0314293	0.18063	0.0526436	0.714748	-0.0985827	0.00427042	-0.122558	-0.0404311	0.0828196	-0.0362624	0.0444563	-0.042039	-0.0386675	0.0611546	0.052523
Hs.169266	0.102156	0.202323	0.0856017	0.037665	0.785149	0.107621	-0.0406823	-0.0266301	0.180216	0.184075	-0.0538492	0.0894667	0.0982856	0.13197	0.162763	0.154226	0.364453	0.093931	-0.0679135	-0.0454092	0.145227	0.0913236	-0.0252966	0.0626869	0.793812	-0.0542834	0.0816997	-0.0379034	0.20557	-0.0149641	0.0845194	-0.0051327	0.785887	0.111656	0.0380822	0.0885817	-0.0264623	0.653381	0.348684	0.0680338	-0.00932326	-0.0347626	-0.0473058	0.154649	0.0912294	-0.0270222	-0.0322423	-0.00874841	0.29853
Hs.169294	-0.00976664	-0.0291646	0.066467	0.0756641	-0.0196759	-0.0195733	0.0430671	0.0480639	0.0108226	-0.0178422	0.0437341	0.0472566	0.0142968	-0.0160999	-0.00857346	0.0534532	0.0407037	0.0251162	0.0430888	0.0518653	0.0916815	0.0358423	0.0556212	0.0619833	-0.0111284	-0.0121634	0.0427906	0.246331	0.0437427	0.0368237	0.051599	0.0392254	-0.0100006	0.00724821	-0.0391496	0.0443413	-0.0066388	-0.0141689	-0.0146193	-0.0211538	-0.710511	-0.0066225	0.030674	0.0390193	0.0455375	-0.0100366	-0.00965102	0.0125261	0.0214517
Hs.169300	0.0781351	-0.0107032	0.051161	-0.0616817	-0.0064853	-0.0121451	0.0484136	0.0309575	0.110272	0.093649	-0.0114418	0.065957	-0.0318938	0.0679424	0.0126213	0.0571304	0.0606856	0.0490533	0.0842555	-0.0143283	0.627079	-0.0137122	-0.0112716	0.29689	-0.0116855	0.121283	-0.00324304	-0.01542	0.0776247	-0.00278916	0.13687	0.609814	0.0216263	-0.0388033	-0.0133801	0.0689438	-0.0118312	0.0812881	0.0559117	-0.0115902	-0.0142178	-0.0349695	-0.0140312	0.0915563	-0.0224319	0.216635	0.0437757	0.130507	0.0609168
Hs.169309	0.0377308	-0.0396604	-0.0493969	0.0394484	0.0383561	0.0349484	0.0373688	0.027427	0.0432469	0.0279576	0.00651984	-0.0264737	0.0531688	-0.0385904	-0.0540884	0.0308686	0.0255905	-0.266919	-0.0139886	-0.0610444	0.0471618	-0.282919	0.00832943	0.0508908	0.0377005	-0.0552742	-0.000792627	-0.207192	0.653669	-0.037784	-0.0531599	-0.0456246	0.0378228	0.624573	0.0411047	0.0300179	0.925939	-0.0626823	-0.0390364	0.0486454	-0.00986747	0.0331692	-0.0360802	-0.291201	-0.0756748	0.179814	-0.0409651	0.0450679	-0.0391706
Hs.169330	-0.0359492	-0.00781941	0.0117299	0.00583934	-0.00834478	-0.00979406	-0.670981	0.0124605	-0.392526	-0.0186402	0.00347726	0.0304974	-0.0374186	-0.0364277	0.00999324	0.0366639	0.120778	-0.0460096	-0.030418	-0.0399165	-0.0260077	0.0405141	0.0165482	0.00995577	-0.00631597	-0.0448576	-0.0360566	-0.050313	0.0149647	-0.035029	-0.328173	-0.0325206	-0.000668932	0.0206052	-0.0248431	-0.00934684	0.626471	0.064006	-0.0439322	-0.060315	0.00983929	0.0115689	-0.0689188	-0.0385668	-0.338258	0.020572	-0.0352413	-0.00853805	0.0120833
Hs.169387	-0.0526535	-0.0236872	-0.0781895	-0.000713354	0.0452365	0.118292	0.0318403	0.0397079	0.0405495	0.0440144	0.0425513	-0.693201	-0.0562501	-0.0795952	-0.0410273	0.0320341	-0.0978504	-0.0834043	-0.258313	0.0198263	-0.0986963	0.0492641	-0.188981	-0.149198	0.0346406	-0.113045	-0.0438363	-0.0441363	0.0607831	0.0348991	-0.638195	-4.63672e-05	-0.0880349	-0.309443	-0.0584746	0.036235	0.7849	-0.400101	-0.0556784	-0.0455241	-0.0652471	-0.033863	-0.0468513	-0.0534825	0.0186424	0.0356803	-0.173913	0.590169	0.0274039
Hs.169401	-0.0287404	-0.0334323	-0.0432328	0.0846545	0.160433	-0.0566975	-0.0575433	0.394269	0.357175	-0.0326498	0.048538	-0.187156	0.0327038	-0.0175182	-0.2438	0.0500264	0.0897146	-0.0880427	0.043905	0.0511106	-0.0119884	-0.0938826	-0.0454118	-0.0278114	-0.0408108	-0.0507409	-0.0815676	0.744574	0.0323306	-0.016257	0.0504605	0.00780574	-0.126819	-0.0378559	-0.0158385	0.78071	0.0567278	-0.0295897	-0.0383407	0.0848739	-0.033441	-0.0341882	0.0896065	-0.0313964	0.298001	0.0738359	0.0185731	0.131803	-0.0431532
Hs.169449	0.0316442	0.034321	0.0719666	-0.0112757	0.141286	-0.00486235	-0.0399598	-0.0411637	0.0116284	-0.0215743	-0.0216709	-0.922621	-0.042807	-0.04501	0.0237713	-0.0411371	0.711047	-0.221272	-0.0395632	-0.0353057	0.0621711	0.0453639	-0.0386157	0.016277	0.0310492	-0.935873	0.00234847	0.0380057	-0.0539221	-0.0552722	-0.915163	-0.941002	0.685809	0.517075	-0.0382893	-0.0420782	0.0303944	0.0557261	0.02551	-0.047506	-0.879853	0.0352178	-0.0410782	-0.0208917	-0.028076	-0.037535	0.0163739	-0.0345163	-0.0195677
Hs.169470	0.0839456	-0.0191774	-0.0398986	-0.329363	0.0867051	-0.00616892	-0.0160805	-0.0180429	-0.0485059	-0.0259471	-0.015744	0.0748022	-0.0407626	-0.0412496	-0.0223108	-0.00596636	0.0918562	0.0104808	0.0511647	0.172034	0.0488463	0.0835462	0.224194	0.826536	-0.0222512	0.11039	0.105946	0.715986	0.0694353	0.0860377	0.0659498	0.045972	-0.0177367	-0.0198185	-0.0198951	0.138383	-0.991813	0.0284299	-0.016517	-0.0241553	-0.0121104	0.0720783	0.00153758	0.823219	-0.0152152	0.0628789	0.0651866	0.108834	-0.00934585
Hs.1695	0.026449	0.0503068	0.0563451	-0.0258007	-0.040392	0.0546403	-0.0326591	0.0418275	-0.0424263	-0.629476	-0.0187107	0.30456	0.0590409	-0.0505056	0.0813768	-0.0290401	-0.0883771	-0.0447229	-0.0663744	0.648034	-0.0381755	0.0904613	-0.0434916	0.0578761	-0.0402851	-0.0539062	-0.772344	-0.107401	0.0226408	0.00575062	-0.0379608	-0.0136583	-0.0345884	-0.00831101	0.0231958	-0.0409685	0.0734682	-0.0425735	-0.0357838	0.104466	-0.221603	-0.0517737	0.0216784	0.146685	-0.0306115	0.0624457	0.10229	0.118454	-0.015009
Hs.16950	0.0226901	-0.00279436	0.00821506	-0.00298498	-0.00337147	0.0215776	0.0202244	0.0107469	0.0265061	0.0341746	-0.00326424	0.0407647	9.1697e-05	0.0100693	0.0279405	0.0337433	0.549137	0.0373375	-0.00920571	-0.000297598	0.0463754	0.0435409	0.03219	-0.00302048	0.0455635	-0.00352573	-0.00284482	-0.00424487	-0.00382707	-0.000446463	0.0549262	0.0240165	0.0396874	0.0342654	-0.000825912	0.00707934	0.474675	0.0357713	0.02926	-0.00262799	0.00695054	-0.00289736	-0.00388163	0.00130439	0.00892627	-0.00239229	-0.00244661	-0.0041203	0.00110362
Hs.169536	0.0454467	0.248419	0.0491859	-0.0275683	-0.323321	0.00784547	0.064824	0.0101503	-0.0199548	-0.0791744	0.035859	-0.146587	0.0247585	-0.026998	0.0449235	0.0103838	0.0775781	0.783309	-0.0281102	-0.0138961	-0.200969	0.481517	0.0172352	-0.115435	0.0412098	0.689092	0.014166	0.0197506	0.0564611	-0.0357034	0.349889	0.773174	-0.68842	0.0421288	-0.0230167	-0.0248464	0.0512833	0.452024	0.0596165	-0.0244503	0.865559	-0.0289104	-0.0123603	0.0608867	-0.0325098	-0.00157711	-0.0282569	-0.0298485	0.0134265
Hs.169793	0.104753	0.061232	-0.0953632	0.271163	-0.0446392	0.0685508	0.445107	0.0576666	0.0795034	-0.0293318	-0.0378111	-0.0640246	0.336134	0.0791144	-0.0341639	0.348021	0.0137746	0.0764386	-0.0623479	0.0813859	0.0227652	0.0698537	0.0872969	-0.0744857	-0.0527503	0.0255942	-0.00353219	0.671965	0.0481539	0.0872729	-0.0337351	0.0454462	-0.0328244	0.309067	-0.0526422	-0.0276932	0.149555	0.00783419	-0.0316321	0.0613717	0.245076	0.0567872	-0.194565	-0.0263362	-0.0326486	0.0208088	-0.134148	0.00685266	0.0384474
Hs.169832	0.0316682	-0.0078247	0.00200128	-0.477093	0.0241869	0.0147306	0.86668	-0.0657394	0.0468311	0.288249	0.0270199	-0.072395	0.0219364	0.132712	-0.294876	0.0704237	0.128723	-0.0215127	0.027352	-0.0512168	0.0240937	-0.0431001	0.0535009	-0.0554514	0.0137519	0.0253046	0.0241339	-0.0767731	0.0367108	0.027909	-0.0446417	-0.0494954	-0.0409114	0.0225406	0.0529958	-0.043323	0.0262056	-0.0559493	-0.00039342	0.0388769	0.0308252	0.0440085	0.0115073	-0.205403	0.0229047	0.0313074	-0.0390062	-0.00305767	-0.0549783
Hs.169853	-0.00547557	0.032462	-0.00258936	0.0329054	0.0318818	0.0310977	-0.00624354	0.0315052	-0.00372866	-0.00750458	0.0202578	-0.0245226	0.0291389	0.0287127	0.00653416	0.0312821	0.227495	0.0391936	-0.205733	-0.0065733	-0.00710217	0.157251	-0.457896	-0.0208834	0.0346759	0.372555	0.000678792	0.0453702	-0.00771093	0.0287106	0.115354	-0.00250486	0.056771	0.0327209	0.0333962	-0.00672678	0.109614	0.121101	0.145411	-0.0010709	0.0520773	-0.00526719	0.0173008	0.0295468	-0.0081121	-0.00520415	0.00386474	0.0422339	-0.00422422
Hs.169857	-0.0331277	-0.0398182	0.0583248	0.618993	0.0413799	0.0426118	-0.0458236	-0.0741581	0.0606661	-0.00393672	-0.27039	-0.0711014	0.135109	-0.0399136	0.348712	-0.024317	-0.0621728	0.0508464	0.0603513	0.0548153	-0.0346209	0.0740941	-0.031972	0.0940438	-0.134521	0.0322009	0.00491821	-0.0447662	-0.0237981	0.0642797	0.0739391	0.0711392	-0.0359006	-0.0747143	-0.0596158	-0.14973	-0.341486	0.0151958	-0.0239982	-0.075647	0.0990412	0.0558403	-0.0316309	0.569099	0.0581597	0.0665724	0.0261939	0.0604695	0.0812627
Hs.169902	-0.0577621	0.0277646	0.0604943	0.224991	-0.0369131	-0.0363411	-0.0408464	0.285518	-0.0353107	-0.0433469	-0.0365891	0.248612	-0.0358864	-0.0333561	0.0563221	-0.0421505	0.0359059	-0.0479136	-0.0401154	0.731991	-0.105011	-0.0259418	0.0435005	0.0976592	-0.0406549	-0.0378968	0.0660386	-0.0293199	-0.0168373	0.0731333	-0.0585695	-0.0433387	0.00810186	-0.140368	-0.0364924	-0.250931	-0.0623577	-0.132984	0.0535774	-0.0432434	-0.0165181	-0.215546	0.0468807	0.274446	0.0566725	-0.0159174	0.0164348	0.252274	-0.00204699
Hs.169907	-0.0421863	-0.0226715	0.079178	-0.18654	-0.0716943	-0.0368175	0.05951	-0.0365244	0.0910974	-0.0273154	-0.258847	0.230946	0.209369	-0.0309293	0.0557295	-0.0168075	-0.0378688	-0.0317209	-0.0225831	0.0601189	0.0602899	0.202906	0.0305847	0.0559637	-0.0612303	-0.0551959	-0.0150615	0.0719231	0.0145504	0.375805	0.0444168	-0.0459078	0.0838802	0.692532	-0.0327901	0.0681329	-0.0414147	0.0864879	0.188009	0.0519158	0.0693306	-0.0579635	0.333325	0.0738676	0.690967	-0.0156504	0.064379	0.0654349	-0.0155894
Hs.169910	0.149136	-0.0369799	0.0565017	-0.0288013	-0.0528053	0.165968	-0.0299309	0.249783	-0.0871023	0.0104516	-0.0509434	0.0707443	0.0526502	-0.0270402	0.321586	-0.0266223	-0.137427	0.0033066	0.0462924	-0.023855	-0.0450642	-0.048589	-0.0203335	0.748547	-0.0303941	0.0145165	0.00628837	0.0392508	-0.133361	-0.0269922	0.0430371	-0.0533288	-0.00447884	-0.0125806	-0.0153064	-0.0625034	0.0538723	-0.19846	-0.0137101	-0.0216921	-0.00631294	0.0119534	0.0526023	0.88722	-0.0260958	-0.0397725	0.321567	0.0594889	0.0358897
Hs.169919	-0.245432	0.0343639	0.276297	0.0462893	-0.0467842	-0.0561317	0.041497	-0.0330472	-0.0428659	-0.0363189	0.128831	-0.0325525	0.0547367	-0.0297148	0.688885	0.197301	-0.0422465	0.0308813	-0.0579256	0.0436326	0.0503644	-0.0570231	0.0372226	0.0359898	-0.0469681	0.0786195	-0.00984944	0.0377763	-0.0382303	0.0400939	-0.0336139	0.0808988	-0.0331407	-0.0356542	0.229991	-0.0480245	-0.711269	-0.645638	-0.0298936	0.18369	-0.0481991	-0.0340756	0.0553981	-0.0697093	-0.0686938	0.0572979	0.0423642	0.0388395	-0.0453925
Hs.169946	-0.0287309	0.0507373	-0.0849915	0.141251	0.0378605	0.141397	-0.108519	-0.381867	0.0217658	0.0497589	-0.105172	-0.788802	-0.116024	0.0328904	0.0327848	-0.0985755	-0.0628843	-0.052729	0.0358768	-0.972154	-0.112698	0.0450106	0.0336694	-0.850222	-0.096643	0.0294406	-0.0749991	-0.161569	0.0336371	-0.0812279	0.0554176	0.0329313	0.0570366	0.0540531	-0.147793	-0.220645	0.480784	-0.01433	0.0370494	-0.128872	0.115235	-0.0877959	-0.192305	-0.963744	0.062351	-0.148923	0.063731	-0.972092	0.0437992
Hs.169963	-0.0559125	0.110257	0.0497347	0.0738919	0.0438268	0.0585017	-0.0446712	-0.134921	-0.037203	0.0464139	-0.0620717	0.085183	0.0719598	-0.0787241	-0.0073568	-0.155027	0.102407	0.00369492	0.0119483	0.106094	-0.0526787	-0.0372251	-0.0953015	0.0566256	-0.0436109	-0.47488	-0.0121524	0.0475069	-0.0649245	-0.048278	-0.00893964	-0.0652911	-0.0140052	-0.464916	-0.0241883	0.0744029	-0.732558	0.0673402	-0.045285	-0.0648742	0.297855	-0.0713153	-0.091167	0.0521863	-0.147864	-0.075221	0.0431102	0.0785284	0.0978794
Hs.169993	-0.0548969	-0.0286631	0.0651965	0.0239132	0.0485639	0.0318584	-0.0208808	0.515894	0.180087	-0.0305333	0.0466902	-0.152861	0.0546189	0.0558513	-0.0515111	-0.011392	-0.0127052	0.0173288	0.100255	-0.0320241	-0.0187797	0.0366224	-0.194377	-0.0283294	0.0484136	0.0856467	-0.0334526	-0.0309663	0.0645896	-0.0265476	0.788164	-0.0340627	0.804675	-0.0313227	0.0532588	0.806645	0.171001	-0.0557797	0.0695801	0.0466376	0.0951271	0.0662299	0.792399	0.830452	-0.0480826	0.712294	-0.0583435	-0.0382611	-0.0338083
Hs.169998	-0.401717	-0.0440771	-0.0289326	-0.230837	-0.0286687	-0.0647634	-0.0902104	0.0326607	0.00200129	-0.0693314	-0.000954204	0.0439481	-0.0544097	0.0640468	-0.101402	-0.0456304	0.0388004	0.0595319	0.00618723	-0.0411422	-0.0583297	-0.0158825	-0.00924852	-0.0565074	-0.0319581	0.0320528	0.0318677	0.00704482	0.0712064	0.0363281	0.101079	0.00219983	-0.0764474	-0.129915	0.0366866	0.0727057	-0.559167	-0.0591751	0.0382198	-0.0172496	-0.0742076	0.035268	-0.0415687	0.111053	0.0272049	-0.0282765	0.0636822	-0.231305	-0.129021
Hs.170001	0.0422806	-0.037384	0.182276	-0.0608898	0.0196748	-0.102088	0.0580436	0.0356964	0.0867764	-0.0283954	-0.0527726	0.0119055	0.0604357	0.0275615	-0.0297892	0.0754072	0.0429415	0.036663	-0.0256411	-0.0389331	0.0446837	0.0217336	-0.0378291	-0.0199068	0.156018	0.307587	0.0284365	-0.023815	-0.0292568	0.039769	0.0403946	0.0699791	0.027935	0.0470319	0.0901412	-0.0344259	-0.70975	-0.0452053	0.0496469	0.03654	-0.0811432	0.0089159	0.0389516	-0.0359056	0.19536	-0.0332574	-0.0294143	-0.745482	-0.0427907
Hs.170009	-0.0181222	-0.0299115	-0.0204913	-0.016076	0.0394253	-0.0276869	-0.0104258	-0.0183958	-0.0187344	-0.0206527	-0.00586396	0.0988542	-0.0457002	-0.0193795	-0.02694	-0.0202388	0.0402453	-0.0170182	0.0430157	0.766646	-0.0134985	0.0389314	-0.0199678	0.100406	0.0700386	-0.0319631	-0.0166962	0.305301	0.0414599	0.0526104	-0.0181438	-0.0275131	0.0550986	-0.0089684	-0.0329674	-0.0173568	-0.164866	-0.029084	0.0431944	0.0297949	-0.0295424	-0.0142908	0.0668487	0.241739	0.0410713	-0.0216312	0.0932764	-0.010067	0.00168989
Hs.170019	-0.0280884	-0.0263761	-0.0211761	0.051596	0.0650208	-0.0434743	-0.0111692	0.0985401	0.0598206	0.062834	0.107863	0.172236	-0.0507389	-0.0315898	-0.0699425	0.0580901	-0.0159112	0.0554981	0.0574527	0.274706	-0.0220419	-0.0343042	-0.0488292	0.448882	-0.00609199	-0.0298465	-0.0434678	0.103509	0.0825727	-0.0236043	0.0948582	0.0730529	-0.0154763	-0.0267503	-0.0370762	0.077027	-0.174005	-0.04177	-0.236837	0.0560092	-0.134101	-0.0509428	0.0679907	-0.0267285	0.074215	0.0062776	-0.0304411	0.142389	-0.0504013
Hs.170027	-0.0263884	-0.00942481	0.196369	-0.0317935	-0.0245614	-0.0197601	-0.0210273	-0.027443	0.137283	0.040564	-0.024125	0.101736	0.0800167	-0.0197427	0.0193069	-0.0158302	-0.0175307	-0.332859	-0.0583414	0.0542007	0.41046	-0.0293793	-0.0584854	0.411155	0.10977	-0.0423177	0.0803578	0.0939375	0.36963	-0.815871	0.0558601	-0.0166527	0.665178	0.0776286	0.760478	0.0651098	0.727395	0.0743823	0.0787591	-0.0173204	0.0708422	0.0768246	-0.0679782	0.00784994	0.0441093	0.0681384	0.102062	0.0865531	-0.018157
Hs.170040	0.0524622	-0.0322657	0.0617064	-0.125213	0.0360918	0.0547482	0.201594	-0.107052	0.123979	0.0770245	-0.0524106	-0.052875	-0.0542381	0.128821	-0.0560081	-0.0278116	0.293254	0.0603872	0.16271	-0.106262	0.0902727	0.11666	0.0416045	-0.098185	-0.096523	0.0995691	0.112803	0.0238363	0.0820508	0.0635664	-0.00954031	-0.0732902	0.0457282	-0.0337404	0.0386101	0.0871271	-0.100962	-0.0405756	0.280512	-0.0420385	-0.0393473	0.102588	-0.041738	-0.0391317	-0.0991687	0.0820107	0.0215087	-0.351878	-0.0639411
Hs.170076	0.0141083	-0.0223498	0.0238292	-0.0318984	-0.0326785	-0.0286311	-0.0276955	0.0326682	0.512046	0.0374974	-0.0709249	0.0972771	0.475414	0.0266834	-0.0513303	-0.0729436	0.0430571	0.0316541	0.100074	-0.0269878	-0.0244308	0.0277121	0.0361176	-0.0632905	0.0262201	-0.0180321	-0.0338417	-0.0783024	0.102858	-0.00108205	0.022638	-0.0290288	-0.0610353	0.996158	-0.0476798	-0.0305168	0.162518	-0.0235159	0.0374554	0.0608863	0.0256213	-0.0590858	0.0317984	0.0265634	0.118745	0.00505736	-0.0218041	-0.0622851	-0.059638
Hs.170098	0.0556565	-0.0344383	-0.275819	0.0486966	0.0446487	0.0330568	-0.114851	-0.105127	-0.0786016	0.0641755	0.0121498	-0.120238	-0.184735	-0.529982	0.0658813	-0.03988	-0.0661186	0.0597921	0.0944415	-0.0360209	-0.258439	0.097818	-0.0641597	-0.0576776	-0.0545893	0.0462673	0.0185683	0.0756081	-0.439262	0.0531301	0.072286	0.09068	0.054358	-0.000359331	-0.060908	0.00638438	-0.632024	-0.0316806	-0.053628	-0.0552908	0.0608799	0.0764338	-0.0580145	-0.102168	-0.0603285	0.0525119	-0.177932	0.047892	0.461331
Hs.170121	-0.0244178	0.0382446	-0.0475423	0.195597	0.144691	-0.0880115	-0.0427117	0.0756374	-0.0452222	-0.0281722	0.20892	0.0667322	-0.233524	-0.0580084	-0.0268103	0.0539638	-0.0379656	0.0807246	0.0258311	0.182748	-0.0387212	-0.0209515	-0.0860083	0.0728594	0.0921432	0.0211786	-0.0432795	0.0892696	0.0161857	0.0386144	0.176518	0.177116	0.0214365	0.0580527	-0.0362809	0.280287	-0.063301	0.00401131	-0.0816263	0.048083	-0.0463808	-0.0318608	0.0810879	-0.0199709	-0.0316141	0.00385597	-0.0517121	0.0619944	-0.0474626
Hs.170133	0.00682533	0.0398034	-0.0464519	-0.0486351	-0.0454877	-0.0144748	0.0921621	-0.0752591	0.0674577	-0.0416392	0.0514143	0.0670509	-0.0131745	0.0622465	0.0455958	-0.0216782	-0.34179	0.0778626	0.0564452	0.0595868	0.290671	-0.0104718	-0.0355242	0.365218	-0.0942489	0.0623085	-0.0339732	0.325592	0.050468	0.0929	0.0444335	-0.0432792	-0.676294	-0.0419228	-0.0361455	-0.0350174	-0.265749	0.0427805	0.150605	-0.024479	0.0115461	-0.0319863	0.0156972	0.0507472	0.040816	-0.0384655	-0.0345747	-0.0590698	0.0362078
Hs.170157	-0.019659	0.00384629	-0.0288594	-0.0268162	-0.0158442	-0.0152915	-0.0125059	-0.0163579	0.012196	0.00248647	0.01127	0.00568073	-0.0227482	-0.00634171	-0.0502184	-0.0151736	-0.0259286	0.00408873	-0.0245813	0.060508	-0.0157419	-0.0281671	-0.0089011	-0.0164787	0.00533217	0.00399734	-0.0191616	-0.0119605	0.0235745	0.0044393	0.0101353	0.00542769	-0.0181038	-0.0376998	-0.00121068	0.0062848	-0.0178532	-0.0239942	-0.0119484	-0.00580589	-0.0190948	0.0043545	-0.0168939	0.00127548	-0.00379177	0.0048372	0.00383949	0.00286056	0.00488509
Hs.170160	0.0688389	0.0681934	0.0570168	0.0465196	-0.0266744	0.0674363	0.0313174	-0.053608	0.0394284	-0.0278714	0.0614303	0.0542936	0.0625214	0.119002	0.16069	0.0752713	0.0621944	-0.0306235	0.233993	-0.00917159	0.0814223	0.0383741	0.0515337	0.00500576	0.0546326	-0.0426463	-0.0259311	-0.0583447	-0.289173	-0.0231932	-0.0356383	0.0660948	0.186593	0.0549179	0.0584246	-0.0475814	-0.713811	0.0585967	0.161623	0.0639775	0.117872	-0.00883262	-0.0713142	-0.0351989	0.0442704	-0.0367904	0.0860429	-0.0571806	-0.0234643
Hs.170195	0.0291761	-0.0287555	0.0338486	0.0426482	-0.00963493	0.0330853	0.120611	0.187515	0.215936	0.0342092	-0.0524851	-0.0631136	0.196777	-0.0218844	0.367571	0.0460576	0.0171556	-0.0382047	-0.0700901	0.141801	-0.0173393	0.0343654	0.033794	0.0067065	-0.0414509	-0.0403722	-0.0203921	-0.0610746	0.516742	-0.0242955	-0.0867379	-0.0763628	-0.174704	0.0361864	-0.0436293	0.0571259	0.871599	-0.0439447	0.00517159	0.0564629	-0.0176111	-0.00296673	0.0312325	-0.0680722	0.0728291	0.09897	-0.0276601	0.209657	-0.0439903
Hs.170197	0.00290456	0.0917878	-0.0196831	0.232755	-0.0380711	0.363384	0.266417	-0.0282047	-0.0327954	-0.0381029	0.0877135	0.0987926	-0.0105528	0.0769456	0.0581927	0.100129	0.0855587	-0.0251474	0.000650357	-0.0235664	-0.0209836	-0.0343918	0.789945	0.0621325	0.741958	-0.0383257	0.0899699	-0.00451998	-0.0405665	-0.0430283	-0.0301167	0.0820487	0.229307	0.801028	0.264207	-0.0604963	-0.0505579	-0.037503	0.415808	0.0515401	0.249779	0.0143708	0.0778487	0.0829033	-0.00694671	0.0261975	0.010742	-0.0496344	0.146635
Hs.170222	0.695609	-0.038896	0.186709	-0.0335096	-0.0197281	-0.0168127	-0.00731909	-0.0431856	0.196336	0.0487466	0.065301	-0.0322829	0.115762	0.107275	-0.037378	0.0354177	0.495153	0.0457191	0.139573	-0.0512946	0.0527236	0.0606988	0.561153	-0.0330536	0.0825517	0.141742	-0.0379518	-0.0373508	0.128216	-0.034954	0.0722965	0.0718588	0.122994	-0.0314101	0.132707	0.0617498	0.197711	-0.0618274	-0.0585438	0.0524876	-0.0386304	0.183124	0.26217	-0.148997	0.069358	0.0878319	-0.0278565	-0.0857324	0.595586
Hs.170263	-0.0336571	-0.0279895	-0.116592	-0.106222	0.037888	0.28671	-0.0352562	-0.0394528	-0.0315471	0.0868353	0.11861	0.0756203	0.0793319	-0.0261547	-0.0556258	0.033021	-0.0578846	-0.0370471	0.0647373	-0.0799054	0.0705658	-0.0571191	-0.049968	-0.0280172	0.228971	0.0598749	-0.153401	0.00276532	0.058992	-0.0264676	-0.0263345	0.314068	-0.0293171	0.570155	0.170529	-0.0307681	0.109428	-0.0351751	0.0511546	0.525804	0.245154	0.0883676	-0.0312255	-0.0564692	-0.0388582	-0.0279482	0.154459	-0.0319839	0.113248
Hs.170285	0.0380617	-0.105357	0.519172	-0.00811276	0.103674	0.062112	0.0742141	0.0951247	-0.0822475	0.57855	0.089153	0.105983	0.47506	0.0634172	-0.0581764	0.209376	0.154882	0.10152	0.327046	0.012765	-0.0325227	-0.0124007	0.0713487	-0.0398611	-0.0449834	-0.0355824	-0.0486372	0.0614248	-0.0326821	0.0628447	0.119875	-0.0622776	-0.225163	-0.0597337	0.0153011	0.0607364	-0.447773	-0.117338	-0.04382	-0.0213144	-0.0410331	0.185548	-0.0278404	-0.363168	-0.042851	0.00309446	-0.0432846	0.0717451	0.230478
Hs.170290	0.0106572	0.0155936	0.00836859	0.134007	-0.0282848	-0.00936367	-0.0140621	-0.0305509	-0.0292779	0.0137873	0.0106671	-0.0298324	0.0079883	0.00793881	-0.0191544	0.00800322	-0.0360028	0.0147114	-0.0246488	-0.053668	-0.0135701	0.362971	0.00939644	-0.0344293	0.00769546	0.00859344	-0.0251706	0.00698538	-0.024074	-0.0348118	0.00466487	-0.0279117	-0.0230306	0.00299892	-0.0292358	-0.0580508	0.13361	0.00993982	-0.0180364	0.022324	-0.0765443	0.0125058	-0.0314134	-0.0649985	-0.0888736	-0.0265929	0.00722623	0.00799161	-0.0045296
Hs.170328	-0.0635533	-0.0211375	0.0120655	-0.0413798	0.0516562	-0.0374865	0.0822283	0.212153	-0.0300282	-0.0194144	0.112681	0.268753	-0.0303682	-0.0354308	-0.0435486	0.0170071	0.044687	0.0579624	-0.0120038	0.167052	0.0456425	-0.0437762	-0.114174	0.699191	0.0411349	0.0429579	-0.0285925	0.0472643	-0.0281374	-0.0299517	0.0592235	-0.0302329	-0.0473513	-0.36191	0.0459277	0.0767547	-0.0784866	-0.049348	0.00759452	-0.0316066	-0.0488868	0.0195017	-0.0448243	0.107668	0.0247121	0.00574234	0.0596109	0.254604	-0.0371346
Hs.1706	0.0756192	-0.0823569	0.663716	0.319454	0.0688941	-0.0338161	-0.0345017	0.0891113	-0.0254913	0.318648	0.0931986	0.125117	0.0428448	-0.00634288	-0.0414863	0.0846514	-0.0149441	-0.0206089	0.0608852	-0.0137813	-0.0271385	0.219681	-0.0288493	0.061511	0.634517	-0.00463834	-0.0438397	0.0159599	-0.168488	-0.0286154	0.205565	0.320045	0.0173121	0.109191	0.153843	0.0633956	-0.0289385	-0.0528201	-0.0316576	0.188199	0.660139	-0.0692682	0.475945	-0.0492649	0.664593	-0.0261489	0.191726	0.0715149	-0.0585967
Hs.170917	0.0616071	0.0167955	0.0659957	-0.00561395	0.0295316	0.0267215	-0.00689593	-0.00368584	-0.0117434	0.0182503	0.0140683	0.0530915	0.0270454	0.0013706	0.0248164	0.00321384	-0.0332442	0.0252874	0.749975	0.0259886	0.786437	-0.0227902	-0.0250855	0.816625	0.0642409	0.038608	0.0117991	-0.00633817	-0.00514555	0.0195012	0.0374989	-0.989	0.00446286	0.056623	-0.00609113	-0.00639661	0.116205	-0.000756017	0.0146161	0.0183336	0.0308999	0.02826	-0.00581737	0.00401188	-0.0110832	0.00336542	0.0116816	0.0266996	0.0266376
Hs.1710	-0.0391181	-0.052874	-0.415571	0.0158831	0.438771	-0.0541127	-0.0671993	-0.0537071	-0.183368	0.060323	0.150312	-0.0442303	-0.237961	-0.019018	0.552221	-0.0193236	-0.11059	0.274597	-0.0328998	0.162561	-0.112811	0.20933	-0.0406168	0.073044	-0.0335548	0.0616118	-0.0371752	-0.0438038	-0.0517992	0.029198	0.0728637	0.119866	-0.0148546	-0.0428685	0.0780935	-0.0299302	-0.0554275	0.708437	-0.0123404	0.131889	-0.0067153	-0.0361476	-0.070956	0.0684766	-0.0366233	-0.0335336	-0.167133	0.160888	0.0777897
Hs.17109	0.0603512	-0.027452	-0.000407736	0.0732229	0.0251581	0.0453153	0.142336	0.0778426	0.0521413	0.00648722	-0.00450691	0.00509445	0.036244	0.0548213	-0.0173977	0.025396	0.0565388	0.0533451	0.0818891	-0.00734271	0.0175403	0.084828	0.304721	-0.0173251	-0.0224606	-0.0160088	0.120308	0.702658	0.118787	0.478636	0.00605994	-0.0124575	-0.0158314	-0.0142844	-0.0372965	0.131206	-0.0154726	0.0420113	-0.00955231	-0.0214519	-0.187777	0.0881861	0.0206316	-0.109879	-0.0128225	-0.00968878	-0.0267078	-0.038336	-0.00976388
Hs.171280	0.039287	-0.00674067	0.128828	0.142603	-0.1236	-0.0680881	-0.0420558	0.548934	0.0727812	0.193117	-0.0566564	-0.15604	0.0960849	-0.0408753	0.0463983	0.0596945	0.0425841	0.0985002	0.0280519	0.0654961	0.0488217	-0.0460768	0.240236	-0.0277796	-0.0207881	0.00970432	-0.0381897	-0.0426618	-0.0561973	-0.0582311	-0.0351056	0.0507342	0.0604107	0.0784317	0.124827	-0.0946664	-0.0325605	-0.569408	-0.0323947	0.130433	0.042024	-0.02603	0.0441757	-0.0743477	-0.0338198	-0.0538423	0.0330113	0.148251	0.0507536
Hs.171374	-0.0871898	-0.0310599	-0.0249878	0.0480554	0.290674	-0.0368592	-0.0248837	-0.0499943	-0.0668496	0.0672605	-0.0537244	-0.0166937	-0.141065	0.0651472	-0.0245197	-0.0447938	0.0153309	0.14049	0.295774	0.256715	-0.0353427	0.208809	0.0274698	0.0708888	-0.0329116	0.0462578	-0.0354836	-0.0536274	-0.0388255	-0.034658	0.208982	0.0474784	-0.0365401	-0.0664582	0.00708863	0.0335859	-0.61648	0.103735	0.0889681	0.0596804	0.0673621	-0.00829932	0.0668053	-0.0387745	-0.0191393	-0.0247257	0.0738888	-0.0507091	0.0498435
Hs.171391	0.0478794	0.0410549	0.046256	0.0521871	-0.0450677	0.0348797	-0.0513514	-0.0468753	0.0306224	-0.0479745	-0.0550806	-0.0496983	-0.0583152	0.0291174	0.150135	-0.014764	-0.0571294	0.0509747	-0.0381387	-0.376428	0.0450299	0.149436	-0.0946566	-0.116945	-0.0291251	0.0451972	-0.06911	-0.0458559	0.0953998	0.0200075	0.0501857	-0.0800761	-0.0493216	0.0453336	-0.00776967	-0.0763843	-0.413019	0.0619065	-0.100574	-0.23131	-0.114458	0.0490267	-0.0727591	-0.0695072	0.0514358	0.0368814	0.186311	-0.0575721	-0.167961
Hs.171495	-0.035571	0.0108288	0.998998	0.0390635	0.992	0.000206691	-0.307387	-0.0168593	-0.0138604	-0.548432	-0.0285777	-0.0291707	-0.0322407	-0.0346909	0.00919931	-0.0349037	0.00143118	-0.0087446	0.998997	0.0135476	0.0163331	0.0453202	0.0141451	0.0293531	0.0158296	-0.00198684	0.0146596	0.998998	-0.0647662	-0.0302444	-0.0644622	-0.0340295	0.0230577	-0.0284259	0.012796	0.0138137	0.0116514	0.00930219	0.018161	-0.0415119	-0.680862	-0.187068	0.0136762	0.0190037	-0.0328657	-0.00205616	0.0107711	-0.0356384	-0.0227151
Hs.17154	-0.0260332	-0.0354966	-0.0779828	0.0380293	-0.126875	-0.0286596	3.65656e-05	-0.0311683	0.0990685	0.0309646	-0.0916465	-0.06211	0.0386247	-0.0489791	0.0337227	0.0292178	0.0313172	0.0176771	-0.0667435	0.900988	0.0532377	-0.0311111	0.0453071	0.020022	-0.0132903	-0.0959776	-0.0181148	-0.0325133	0.0492166	0.0318714	-0.0275969	-0.0710216	0.0417982	-0.0657384	-0.136127	-0.048497	0.209447	-0.0617133	-0.00875703	0.0641698	-0.0307384	-0.0360786	0.174188	-0.00388833	0.0157134	-0.0155279	0.0221861	0.409502	0.0316047
Hs.171545	-0.0300778	0.0106913	-0.0245237	-0.0389931	0.0452544	-0.0343042	0.0809834	0.457988	-0.036112	-0.0172991	-0.0249046	0.133927	0.0612057	0.0521523	0.0541608	-0.0228705	-0.0360348	0.00244633	-0.0294651	0.637231	0.0614492	-0.0375181	-0.046932	0.137603	0.0142952	0.188086	-0.0258738	-0.0393033	-0.0690246	-0.0365748	-0.0309161	0.0518457	-0.0432857	-0.0264256	-0.0314704	-0.0438964	-0.428448	-0.0505119	0.0693996	0.0697298	-0.0363715	-0.0428538	0.110976	0.433197	0.0641374	-0.0259385	0.65559	0.0382106	0.0753831
Hs.17165	-0.0349368	0.0256647	-0.0381049	-0.0178365	-0.0238735	-0.0249546	0.00104374	-0.0256456	-0.0355907	-0.0230846	0.0188962	0.0269276	0.0303576	-0.0203781	0.0258773	0.0152389	-0.266192	-0.0856741	0.0255342	-0.0337791	0.0288577	-0.0281605	-0.0255823	0.254795	-0.0247815	-0.0242065	0.0172545	0.0242002	0.182052	0.0228477	-0.0151351	0.0256403	0.267291	0.312289	0.020694	0.161198	0.09585	0.0185363	-0.0318969	0.0174055	-0.0285005	0.0936691	-0.0275633	-0.0261667	0.0259899	0.0250397	0.0227271	-0.0199165	-0.0239143
Hs.171683	0.150777	-0.0943241	-0.9845	-0.465826	-0.0532608	-0.0127544	-0.010489	-0.0114266	0.0401331	0.039764	-0.0140324	0.530121	-0.0153311	-0.0127568	0.0484138	-0.0180231	0.0330552	-0.0332581	0.225932	-0.00533715	0.0370062	0.195949	0.108635	-0.0140527	-0.0161487	-0.00104178	0.0358958	-0.404817	0.0669327	-0.0134481	-0.0151082	0.101668	0.693238	0.112858	0.0377272	0.0377238	0.0182454	-0.0590025	0.0116824	-0.0156994	0.035586	0.0585605	0.0246851	0.0645808	0.0149673	0.0360448	0.0416832	0.0225076	-0.0128385
Hs.171731	0.0079149	0.0167791	0.0112126	0.00819053	-0.0225679	0.00193106	0.00877818	-0.0212733	-0.196148	-0.0192891	0.00848701	-0.0359192	-0.0135974	-0.712898	0.367651	-0.0148304	0.0222972	-0.0127383	0.0140088	-0.0187202	-0.028189	0.0268308	-0.0182242	-0.0546674	0.00128337	0.00874401	-0.00249118	0.00853684	-0.0211601	0.0115307	0.00891385	0.0120866	-0.0181837	-0.0128078	0.00591898	0.00702146	0.916634	0.0066935	0.052116	-0.0167702	-0.021035	-0.0193794	-0.0170946	-0.0227794	-0.0198694	-0.0236484	-0.0200441	0.00835183	0.00510456
Hs.171734	0.0414857	0.0447496	-0.100051	-0.062689	0.0659975	0.0386252	0.0558599	-0.0936223	-0.0836483	0.0612646	0.0728036	0.0336999	-0.0376623	0.0334776	0.0435468	0.0281674	0.0146727	0.0980407	-0.0317365	-0.0455613	0.0397314	0.0757514	0.044867	-0.0436497	0.0681566	0.069879	0.0435595	0.165747	-0.0416868	0.054471	0.00265488	0.0571073	-0.0324641	0.0462759	-0.0473106	0.0522447	-0.711111	0.0449346	0.0773681	-0.00376068	-0.0601541	0.0678983	0.0471487	-0.0876439	-0.133502	-0.00332068	-0.0741368	-0.159094	-0.0418755
Hs.171776	-0.0634083	-0.0313779	-0.128011	-0.0465111	-0.0399147	-0.0326878	-0.0429276	-0.0516095	-0.0330719	-0.160991	0.0675918	0.0757792	-0.121245	-0.00684611	0.105446	0.0309514	-0.0195948	-0.0572299	-0.179788	0.234233	-0.0254859	-0.0155129	-0.035492	0.185451	0.558804	0.0105296	-0.029916	0.0270018	-0.118634	-0.106406	-0.0575356	0.0646237	0.126631	-0.0147402	-0.0310349	-0.0557731	-0.239371	0.116238	0.289774	0.069366	0.813861	0.00514764	0.0614682	0.062632	-0.038776	-0.0393125	0.0516626	0.0480758	0.169081
Hs.171834	-0.00213832	-0.0545438	0.0333136	-0.0388452	-0.166783	-0.0417349	-0.0371552	0.0407325	0.00439064	0.0565635	-0.127906	0.0260632	0.0649981	-0.0431353	0.015757	0.00983507	-0.0391542	-0.0460484	-0.0659916	0.0601881	-0.0388611	-0.237546	-0.0219297	0.0308577	-0.0682181	0.0427193	-0.137411	-0.042038	0.037393	-0.00197427	-0.0824206	0.0108963	-0.0154029	0.0523625	0.111494	-0.266829	-0.0101754	0.0093949	-0.043842	0.0429581	-0.0434372	-0.0735058	-0.0018225	-0.021699	0.053152	-0.0327311	0.0226749	0.956885	-0.0501542
Hs.171862	-0.059817	-0.151728	0.495061	0.461252	0.00272565	-0.0724544	-0.00439515	0.224812	0.089105	-0.052986	0.19526	-0.0543489	-0.0615154	-0.0487359	-0.040869	0.0626754	-0.0435144	0.123579	-0.0305575	0.0994472	-0.0490187	-0.0364297	0.0819594	-0.0442092	-0.0143514	-0.0467863	0.281192	0.104701	0.00662616	0.107033	0.0994148	0.0580651	0.040806	-0.447958	-0.052584	0.0640559	-0.0904292	-0.229475	0.064759	0.0555881	-0.601712	-0.0730783	0.0670247	-0.0598161	-0.0929255	-0.0307639	-0.0574075	0.0457416	-0.186456
Hs.171872	0.0778642	0.0857347	-0.0355879	0.0716604	-0.0275894	0.0788745	0.000358866	0.0947713	-0.026806	0.0701044	-0.126574	0.0760351	-0.0207269	0.109734	-0.0974409	-0.0401592	0.0841737	0.0826066	0.546985	0.11604	0.147226	-0.0325251	0.170884	0.0374701	0.126489	-0.0527556	-0.00602933	-0.0485386	-0.0284125	0.0643733	0.256212	0.0840157	0.0867132	-0.0859456	0.162432	-0.0202218	-0.0284255	0.479443	0.075981	0.0822613	0.30931	0.0998881	-0.0317497	0.284359	0.669222	-0.033196	0.481953	0.114581	0.0698683
Hs.171880	-0.0527767	-0.0672464	0.0719165	-0.060717	0.0323177	0.323705	0.418322	-0.0502086	-0.030437	0.520066	-0.0318306	0.0854317	0.106214	0.233335	-0.0586097	0.297071	0.0760282	0.119405	0.0543168	-0.0485312	0.0381762	-0.0279068	-0.0380659	-0.185227	-0.0306147	-0.00425231	0.116513	-0.0402443	0.177759	0.123112	0.0889124	-0.0516481	0.075302	-0.130965	-0.0095275	-0.133941	0.00787442	0.0420065	0.475075	0.0158527	-0.0654154	0.0285459	0.0545788	0.0133751	0.12013	-0.0386875	-0.0349561	-0.0272572	0.0958826
Hs.171900	0.270763	0.0732489	0.0836184	-0.139862	-0.103858	0.036396	0.14567	0.0637689	0.0757901	-0.0913071	0.0176284	-0.0555041	0.191872	0.00859894	0.0698326	-0.0352597	-0.0305354	0.0548547	-0.0396632	-0.257986	0.118299	0.0608389	0.0330174	-0.047586	0.0252067	0.0541199	0.0655286	0.0610769	-0.0377657	-0.0121922	0.167907	0.0614698	0.00161907	-0.187117	-0.0574512	0.00166376	0.464613	-0.0484334	0.02916	-0.0848923	0.0249908	0.0710247	-0.0366441	0.0701387	-0.0651182	-0.0383926	0.0549149	-0.021932	0.379832
Hs.171921	-0.110283	0.252852	-0.166938	-0.362612	-0.102402	-0.129313	-0.124357	-0.55386	-0.222866	-0.00177004	0.0779939	-0.473915	-0.269454	-0.138792	0.084236	0.0593639	-0.0734365	0.0894351	-0.0530615	-0.156994	0.0419593	-0.117617	0.0807706	-0.529752	-0.169174	0.118534	0.0793635	0.171624	-0.166305	-0.0725065	0.0775892	0.0378837	0.0387163	-0.208147	-0.497789	-0.117854	-0.547532	0.0926059	0.274724	-0.145069	-0.108226	0.014686	-0.0571185	-0.485137	-0.543572	0.0615136	-0.551254	-0.132252	0.559249
Hs.171952	0.0425293	0.0482563	0.0458502	-0.0174951	0.129909	0.024414	-0.0372391	0.0114829	0.00485349	-0.0141566	-0.0130107	0.0801409	-0.0186616	-0.998593	0.0370134	-0.0168484	0.034846	0.0472941	0.17224	-0.0118536	-0.0112792	0.188641	-0.0219326	-0.100029	0.0765731	-0.00641069	-0.0108998	-0.0184725	-0.015661	-0.0185858	0.032678	0.0310881	0.131383	0.0953101	0.0304332	-0.0224355	-0.0161841	0.609331	-0.0146836	0.0451268	0.0445477	0.0726782	0.0603232	0.0632163	0.458726	-0.00538145	0.0461992	-0.0290983	0.0467303
Hs.171955	-0.0309397	-0.0275236	0.00946061	0.0475851	-0.0269473	0.0177559	-0.0409508	0.284622	0.0534051	0.0421013	0.0527143	0.107328	0.433619	-0.0323396	0.119339	0.078223	-0.0292122	-0.0914388	-0.0255542	0.577285	-0.0466591	-0.0790254	-0.103871	0.109428	-0.0277147	-0.0352031	-0.0483671	-0.0846244	0.0476155	-0.061972	-0.061116	-0.0456365	0.0610339	0.0801946	0.480611	-0.050344	0.115807	-0.0324189	-0.0264717	0.288019	-0.0209381	-0.0474287	0.0802491	0.0686678	0.0127578	0.0610369	0.135804	0.0835644	0.0640804
Hs.171992	0.0490498	0.044417	0.291707	0.0236952	0.787886	-0.0187064	0.0305027	-0.0272871	-0.092157	-0.0339058	0.0410268	0.627871	-0.0613214	0.033843	0.0412085	-0.0183832	-0.0322865	0.0442624	0.779839	0.00729243	0.414917	0.0485991	0.0171137	0.0593899	-0.0299361	-0.87402	0.0457462	-0.877126	-0.0334496	0.038811	-0.0106034	0.0127131	0.0451513	-0.0658303	-0.039071	-0.0276824	0.0815957	-0.052806	0.043851	-0.0261657	0.0617966	-0.0333127	0.0413331	-0.00761181	-0.0879069	-0.0301733	-0.00414498	-0.0102482	-0.0359425
Hs.172081	-0.0254896	-0.0355315	0.996997	0.0169384	-0.0117249	-0.0261408	0.0078061	-0.0139304	0.0880845	0.0152418	-0.04103	0.998494	0.0230103	-0.023975	0.0463544	-0.0380998	-0.0246722	-0.0231843	-0.0213195	-0.0320811	-0.283986	0.0234394	0.0214509	-0.019981	0.0177369	0.0797049	-0.0259731	-0.733214	-0.105802	-0.0242549	-0.0321377	-0.0236561	-0.0311658	-0.0303469	0.0155005	-0.0248345	0.220181	-0.204458	0.0713825	0.0108971	-0.0448772	-0.00822055	-0.0248465	-0.0287774	-0.0246349	0.00606296	0.0143621	-0.0117692	0.0168267
Hs.172108	0.0790908	-0.0586857	0.0404203	-0.0084765	0.0113802	-0.0429645	0.0948539	0.14711	-0.0155582	-0.0614496	0.0610277	0.0486885	-0.0505147	0.0341144	0.521422	0.0491763	0.0336435	-0.0118503	-0.107486	0.00734829	0.0477189	-0.158375	0.00379927	0.0690927	-0.0195429	-0.0437388	0.0484522	-0.0483644	-0.0726655	0.0749774	0.0689499	-0.173031	0.0986383	-0.095677	-0.0535557	-0.00592853	0.060723	0.0615348	0.0375922	-0.0343952	-0.114372	-0.0452783	0.00900999	0.548849	-0.0327998	-0.116247	-0.0383745	0.0493166	-0.0393053
Hs.17211	0.00423935	-0.0351934	-0.0422067	0.0652263	0.17403	-0.11086	-0.0554965	0.220251	0.0455432	0.0465859	0.11463	0.0503145	-0.123409	-0.039034	-0.161994	0.0497557	0.056783	0.0157968	0.0595189	0.109992	0.00245211	-0.0535297	-0.0682431	0.0352863	0.043471	-0.0355714	-0.102617	0.0723154	0.0546087	0.0421772	0.285413	0.0675994	-0.0360965	0.000975036	-0.0344445	0.282639	-0.36823	-0.0353627	-0.100595	0.0164872	-0.0865214	-0.0334233	0.0785388	-0.052323	0.0467907	-0.00554454	-0.0310917	-0.0495828	-0.0902649
Hs.172182	0.0417668	0.0810006	-0.115833	-0.0660005	-0.075094	0.0387258	0.104353	-0.053758	-0.0597664	-0.0561613	0.042239	0.0426556	0.100343	-0.00557838	-0.0355207	-0.0446623	-0.0388543	0.0444485	-0.144046	0.0216147	0.0384905	-0.0447787	0.0581912	-0.0307799	0.0419505	0.0385488	-0.0528927	0.0345718	-0.0533621	-0.0415411	-0.0593233	-0.102407	-0.0572009	0.24569	-0.213058	-0.0444145	0.0318047	0.0438639	0.0482698	0.0338612	-0.037366	0.0155714	-0.0346433	0.0971547	-0.370521	0.0407627	-0.0756272	-0.134673	0.0247292
Hs.172323	0.693473	-0.0380099	-0.0692163	0.621937	-0.174319	0.12927	0.0986475	0.077907	0.686634	-0.0409524	0.0160387	0.443376	0.479989	-0.0249324	0.07573	0.0844963	0.0955542	0.0728018	-0.0577027	0.0181797	0.0632994	0.0611843	-0.0253317	0.0765815	0.0522844	0.117684	-0.00503801	0.146217	-0.0319818	0.0883942	-0.061313	-0.191849	-0.139498	0.138267	0.103461	0.0686523	0.169607	-0.0750062	-0.0401456	0.0609702	-0.00713611	-0.0440273	0.0664661	0.0880613	-0.162044	-0.017577	0.0742108	-0.0395019	-0.0341583
Hs.172350	0.046615	0.0528191	0.0543102	-0.0395421	-0.0488612	-0.0506948	0.310101	-0.0436341	-0.641253	-0.113918	-0.000835769	0.0614363	0.062628	0.0564944	0.0697617	-0.110166	0.0189763	0.0508178	-0.0465896	0.0019443	0.078266	0.0324439	0.0796774	0.0105038	-0.0246562	0.0947961	0.0428688	0.0835927	-0.562359	-0.0422219	-0.0442575	0.0495654	-0.0073278	-0.0581847	0.00913018	0.0774869	-0.0436965	-0.103611	0.354355	-0.0709954	0.050873	0.0508185	-0.0453497	0.0543177	-0.166855	-0.0840073	0.0919654	-0.0467402	0.0143786
Hs.172471	-0.00734266	0.0276763	0.0280306	-0.00696913	0.02943	0.045996	0.030266	-0.00643885	-0.00683946	0.0304536	0.172082	0.0252929	0.0312355	0.00720163	-0.00688906	0.0288714	0.00443125	-0.0067402	-0.121294	-0.00885861	-0.0107231	0.0307213	0.122868	0.0295655	0.0560684	0.0134203	0.0504129	0.0374837	-0.00937753	0.0550914	-0.0212958	0.0645266	0.045081	-0.00425406	0.0358158	0.0348125	0.0933403	0.0508626	0.0359331	-0.00618303	0.258716	-0.00710148	-0.0267734	-0.00757577	-0.027493	0.0653589	-0.00780875	0.0974556	0.0280293
Hs.172589	-0.0387096	-0.0427159	-0.0341255	0.0452215	-0.0153506	-0.0458792	-0.0594703	0.0396655	-0.0523633	-0.0536391	0.0255085	0.00242092	-0.0131162	0.0549046	-0.0359641	0.0593809	0.0481183	-0.566337	-0.0437668	0.643331	0.0273828	0.0251569	0.157597	0.0779802	-0.0231429	0.0289738	-0.0635907	-0.0303416	-0.253281	-0.0652906	0.0450128	0.0423518	0.0108196	0.0547355	0.0481989	-0.151499	-0.686568	-0.0149414	0.0557526	0.352678	0.0810554	-0.0451186	0.0577185	0.140336	-0.0359133	-0.0396807	0.0725036	-0.0389996	-0.165928
Hs.172609	-0.0550552	-0.0601057	0.0543977	0.113027	-0.0664642	0.0724406	-0.0751601	0.122835	0.760135	0.670003	-0.0397198	0.0707546	0.00644511	0.167018	-0.26152	-0.0289105	0.160177	-0.0418455	-0.0107314	0.0054946	0.0789862	-0.161244	0.150269	0.0679372	0.051418	-0.0391217	-0.0413297	-0.0289271	0.424222	0.0290346	-0.0131702	-0.035053	-0.085176	0.000638581	-0.0564974	-0.0365856	0.449847	-0.081822	-0.0400332	-0.0381576	0.127292	0.185583	0.0780039	0.0616038	0.739997	0.0750594	0.166275	0.114357	0.0768209
Hs.172619	0.0988658	-0.0269753	0.132982	0.0607261	-0.00808329	-0.0112032	0.0183171	0.0822512	0.365263	0.115854	-0.0424547	0.2009	0.534386	0.0680351	-0.0649652	0.110533	0.0055904	-0.047299	-0.0797206	0.0540524	-0.00610435	0.0878675	0.493031	-0.055552	0.105603	-0.0420607	-0.036479	-0.0398331	0.323069	0.0504704	-0.0317009	-0.0276734	-0.0561868	0.0751225	-0.0542301	-0.00163769	0.715813	-0.0709346	-0.0296585	0.0938763	0.0599197	0.204554	-0.017859	-0.160392	0.148005	0.0372403	-0.0706344	0.163004	-0.0220321
Hs.17262	-0.0520589	-0.0508857	-0.0471573	0.0538977	0.0447184	0.0394477	0.0392395	0.0330403	0.0241793	0.112997	-0.0436075	-0.13311	0.030428	0.00696181	0.0335598	0.016464	0.0750465	-0.143568	-0.252125	0.0195208	0.0319651	-0.741047	0.0269323	-0.312717	-0.0417903	-0.0542284	-0.0825803	-0.0473192	0.170085	-0.0664332	-0.0420578	-0.0390219	-0.0477682	-0.714555	-0.0307358	-0.172058	0.0191403	-0.0452567	0.0106951	-0.0435928	0.025799	-0.0153117	0.0324326	0.0256361	0.0362976	-0.069318	0.0253217	-0.0459407	0.0392737
Hs.172631	-0.0499052	0.103913	-0.0505053	-0.0239188	0.0734567	-0.0340145	-0.020855	0.0674466	-0.0271253	0.117441	0.0560514	-0.00234302	-0.0558195	0.0522003	-0.0256111	0.0291531	0.0552978	0.090316	0.0998985	0.0793238	-0.0224884	-0.0986883	-0.617178	0.51004	0.0453995	0.0518919	-0.0326269	0.060858	-0.0297725	-0.0206828	0.495439	0.597538	0.0397241	-0.0246911	0.0433977	0.341309	-0.0441971	-0.0255652	-0.0446133	0.0566935	-0.0285837	0.0246555	0.0434382	0.162724	-0.0382226	0.0557117	0.0131536	-0.0246074	-0.0326075
Hs.172647	0.0435138	0.0365309	0.0309088	-0.0326985	0.06125	0.108243	0.0365346	-0.109105	0.647818	0.0359833	0.0203807	-0.149457	0.00795583	0.0332334	0.072313	0.0482327	-0.0196232	0.0123435	0.0836528	-0.0548197	0.0291146	0.0376315	-0.045011	-0.0918869	0.0338431	0.0102968	0.0604153	-0.0302287	0.407305	0.0423858	0.0394154	0.0437364	0.0477081	-0.119366	0.732363	-0.04293	-0.149306	0.0578321	-0.0608614	0.0285748	-0.0558868	0.043693	-0.0442636	-0.130068	-0.0365567	-0.0431809	-0.0254952	-0.110166	0.0536339
Hs.172648	-0.0128989	0.0323374	-0.00168335	-0.0136507	-0.00886568	0.0628966	0.0633927	-0.0112189	0.0592013	-0.0161788	0.799016	0.811957	-0.0129338	-0.00856574	-0.00354982	0.101451	-0.0102563	-0.0185106	0.16587	0.784744	0.0593961	0.0981243	-0.00199853	0.0663315	0.0618529	-0.0177785	0.0520163	-0.0139838	-0.0116646	0.067105	-0.0136913	-0.00996107	-0.00990666	0.614305	-0.0115093	-0.00927651	0.225364	-0.00966462	0.0768133	0.0446179	0.122335	-0.0302361	0.0617458	0.0763521	-0.0040705	-0.00634197	0.31829	0.210904	0.091902
Hs.172665	-0.116763	0.038576	0.0367145	0.032255	-0.152617	0.0411767	-0.203747	0.0184062	-0.0392977	0.0683212	0.0567551	-0.0187311	0.118401	-0.189347	-0.0735112	0.0486167	-0.10301	-0.0760487	-0.235404	0.0277921	0.0219578	-0.0718894	0.0439058	0.029044	0.0921126	-0.00447906	-0.0379651	-0.0514752	-0.156126	-0.165489	-0.0377544	-0.0597556	-0.0295672	-0.260757	0.0451505	-0.0357128	-0.0423166	-0.0852313	0.0329693	0.0459583	-0.189906	-0.0461076	0.0582897	-0.0622153	0.0387912	-0.107603	-0.0815622	-0.0988987	-0.0519574
Hs.172670	0.0110339	-0.018665	0.0187082	-0.0126568	-0.0110915	-0.0141943	0.0353419	-0.00972865	0.0342697	-0.00566259	-0.0124896	0.0874781	0.0325141	0.0169988	-0.0195957	0.0287204	0.0249442	0.0195651	0.049881	-0.011266	0.0430705	-0.133593	0.0412753	-0.0147273	-0.0352951	-0.00740238	0.0183725	0.0457082	0.0219603	0.0278016	-0.00303259	-0.0125723	-0.0196743	-0.0199226	-0.000641195	0.0450026	-0.0110868	-0.0121545	-0.011488	0.0203287	-0.0746622	0.0202054	-0.0175562	0.00977804	0.0344842	0.0257523	0.0242308	-0.0131924	-0.042816
Hs.172673	0.392498	0.101005	0.067967	0.187259	-0.22342	0.0610324	0.229709	0.0475989	0.155592	0.0690219	0.057545	-0.112305	0.2406	-0.00894777	-0.0578741	0.0831328	0.0483458	0.0625914	-0.046384	0.0342507	0.0477545	-0.0534534	0.0537861	-0.0970794	0.00846931	-0.0239524	0.093765	0.0432433	-0.0754389	-0.0659227	-0.0244732	-0.0511879	0.07173	0.130973	-0.0395208	-0.0597168	0.0251748	-0.0520319	0.0146724	0.0464106	0.0414698	-0.0419191	0.0470058	0.00600847	-0.0543795	-0.0465367	-0.0759567	-0.0926694	0.0834915
Hs.172674	-0.0472047	-0.0325899	-0.057502	0.334537	0.0178806	-0.013704	0.023547	-0.0269071	-0.0244511	-0.121156	0.00875562	0.016818	-0.0296631	-0.0570134	-0.0359391	0.0164571	0.0294869	0.0148505	-0.0228956	-0.0527812	-0.0579235	0.0210124	-0.048771	0.952998	0.0157196	0.0420218	-0.0145286	-0.0365059	-0.763313	-0.0377742	-0.748073	-0.0067045	-0.0508116	0.0182928	-0.0329515	0.0158265	0.0549467	-0.0310149	-0.0179144	-0.0889701	-0.0614028	-0.0265699	-0.0147631	-0.132067	0.00878618	0.0117182	0.0508139	0.0211377	0.00425396
Hs.172690	-0.0843652	-0.0330366	0.0539492	-0.0731068	0.0650486	-0.0508668	0.0637288	0.00865375	0.179542	0.0597037	-0.0562752	0.0632172	-0.0398099	-0.0485397	0.165125	0.0583686	0.0829851	0.157489	0.069364	0.0676508	0.0438709	0.173228	-0.0563033	-0.0406459	-0.0462264	-0.00228589	0.059779	0.0608527	0.132956	0.0683165	0.11935	0.0612908	0.0857761	-0.0392993	0.0556877	-0.0316787	0.689773	-0.0323631	-0.0143717	-0.0672849	-0.586731	-0.0328768	0.0515557	-0.015874	0.0979284	0.0353713	-0.0328478	-0.118042	-0.0510602
Hs.172700	-0.0113224	-0.0277699	0.0167212	0.00986884	-0.0527624	0.0288341	-0.113484	0.0263847	0.0764315	0.165789	-0.0273478	0.0466599	0.0491616	-0.0291058	0.0494927	0.0855464	-0.173108	-0.0315887	0.0547391	0.0222765	0.0348701	-0.0749675	-0.0375939	0.00301199	0.0631062	-0.154945	-0.0308667	-0.402308	0.166442	-0.0276047	-0.0533197	-0.137895	0.0478835	0.157627	-0.043242	-0.0721921	-0.0440758	0.0676288	0.00704225	0.352536	0.154218	-0.11857	-0.04043	0.00380975	0.188647	-0.00734525	0.353929	-0.0139662	-0.0391228
Hs.172766	0.092165	0.0649731	0.600037	-0.0485444	0.0648946	0.0303494	-0.0671451	-0.0363769	-0.0550473	0.128357	0.141289	0.297463	-0.0310222	0.0448033	-0.0363277	-0.0396372	-0.0327392	0.00379038	-0.0602991	0.00321269	-0.100425	0.135945	0.0778903	-0.0846816	0.429751	0.0960251	-0.0374492	-0.0676527	-0.00783238	-0.0405569	-0.033177	0.0622822	0.0424549	-0.0428049	-0.0588141	-0.050973	0.565895	-0.0306938	0.081394	0.063138	-0.338148	0.0588482	0.18089	-0.143579	0.0649455	-0.0474264	-0.114614	-0.0520222	-0.0555739
Hs.172772	0.216625	0.300188	0.0898244	0.4191	-0.0187977	-0.0479663	-0.0398014	0.0755874	0.0792061	0.203103	-0.0827913	-0.0302457	0.0481462	-0.0294958	0.189765	-0.0368355	-0.0307684	-0.0450472	-0.0294025	0.00636481	0.138389	-0.0387789	-0.0416885	-0.0382428	0.127154	-0.0357583	0.0258067	-0.0437229	-0.0419741	-0.0129267	0.0191742	0.1001	0.0663143	0.39456	0.0615109	0.06073	0.117903	0.0421272	-0.0481381	0.122379	0.130466	-0.0475071	0.0664075	0.0750763	0.115457	-0.054373	0.0487483	-0.0430467	0.128863
Hs.172816	-0.0111836	-0.00292584	0.0104158	-0.000499798	-0.00386054	0.0269356	0.027229	-0.00446018	-0.9935	0.0356346	0.0113979	-0.0043762	-0.00314786	0.0284202	0.039712	0.0237823	0.0291011	-0.00828207	-0.0221804	0.128645	0.1016	0.00898241	0.0820278	0.120367	0.0335001	0.0164971	-0.000697175	0.0357046	0.0475368	0.0345766	0.0390883	0.0720136	-0.0271007	0.0169477	0.0363561	-0.00665919	0.0239505	-0.00585011	0.0326372	-0.0049973	0.0375919	-0.00649212	0.032589	0.40735	-0.00832048	0.021864	0.0411294	-0.00190294	0.00365871
Hs.172865	-0.0149988	-0.0078233	0.0539753	0.0290756	0.0288285	0.0290474	-0.0345048	-0.00167794	-0.0851164	0.013754	0.0204923	0.162547	0.000503396	0.0474269	-0.0239027	-0.00103325	0.029108	-0.0252474	0.0285473	0.0429993	0.00125505	-0.0224026	-0.0919758	-0.41967	0.0262835	-0.00443408	-0.0147834	-0.0440711	-0.0240908	-0.0213408	0.0353749	-0.0232088	0.0280671	0.0394516	0.106662	-0.0148314	-0.796673	0.000949378	0.0160332	0.0484391	0.0354599	-0.081195	0.0448876	-0.181448	0.0397897	-0.027366	-0.0217861	0.0268345	-0.0233723
Hs.17287	-0.0804751	0.0465109	0.0493359	-0.0665658	0.0231022	-0.071794	0.0517965	0.371294	0.0321988	-0.457549	-0.208498	0.0115868	-0.377812	-0.0362353	-0.00193193	-0.0602818	0.0550099	0.0180391	-0.0439065	0.60912	0.0442316	-0.53696	-0.544539	-0.081856	0.108301	0.0536366	-0.0441206	-0.046811	-0.00602696	0.041255	0.0872744	-0.0706145	-0.0851174	-0.363546	0.0989302	0.0208094	0.0174676	-0.147007	0.0734056	-0.170037	0.0335535	-0.313383	-0.0622893	0.0895277	-0.0729929	0.0488071	0.00794768	-0.0705136	-0.0747368
Hs.172887	-0.0999141	-0.033337	0.0149716	-0.0549567	-0.0878778	-0.0802742	-0.0553242	0.0135349	0.0170135	-0.0493658	-0.47753	-0.154149	-0.0599755	-0.139942	-0.382829	-0.274632	-0.0678862	0.0148834	-0.0465374	0.0232328	-0.0600557	-0.0131199	0.0118745	0.0118835	0.0164457	-0.0414844	-0.0610738	-0.0563241	-0.0620826	-0.0809802	0.0152048	-0.123489	0.0437241	-0.149974	-0.0330408	-0.0521531	0.811713	0.0186766	-0.129977	0.0179146	-0.0756992	0.0243874	0.0517895	-0.0355861	-0.0279434	-0.178435	0.019339	0.0282648	0.0192107
Hs.172928	-0.013273	-0.0446413	-0.0473443	0.194152	-0.0425428	0.0496864	-0.249721	0.161016	-0.0313357	-0.0343539	0.0621736	0.0601501	-0.0487717	-0.06275	0.0878743	0.0241793	-0.0842079	-0.0351421	-0.0348782	-0.0363886	-0.0312142	0.108685	0.20355	0.0469897	0.0647233	-0.0660107	-0.0860761	0.0968472	0.310499	0.0778023	0.0319501	0.424196	0.228024	0.2254	-0.031474	0.0640326	0.671338	0.0619818	-0.0370491	0.0592042	0.0114919	0.207767	-0.0218324	0.0924433	-0.22131	0.433115	0.0639259	0.0786179	-0.072107
Hs.172979	0.058943	0.140248	0.127481	-0.797197	0.0553886	0.0388951	-0.0142227	-0.0103452	-0.0129979	0.0911924	-0.014753	0.659838	0.0478848	0.0544228	-0.0110198	-0.00958795	0.669955	-0.00947398	0.110835	0.00590097	0.106515	-0.00919982	0.150684	-0.123375	-0.0141444	-0.020879	0.0480759	0.0448538	0.488815	0.0839032	0.0141195	0.0378818	0.0885234	0.00218595	-0.00950447	0.0174513	-0.014696	-0.00991865	0.195988	0.0423878	0.258158	-0.00826311	-0.00910757	-0.0127227	-0.012789	0.0185456	-0.0139855	-0.00710973	-0.00880915
Hs.173034	-0.0140178	0.0513253	0.0704123	0.0446012	0.795275	0.0449885	0.155329	-0.00271323	0.0556315	0.850774	-0.0248568	-0.0829197	-0.0313097	0.0397011	0.0326306	0.0519588	0.0392005	0.163311	0.751481	-0.0410119	0.329609	0.0768285	-0.0286871	-0.0564454	0.290905	0.0653745	0.168226	0.0580761	0.0501009	0.0638827	-0.0179803	-0.0847451	-0.0271915	0.0573791	0.0586809	0.0514064	-0.0449555	-0.0348652	0.491542	0.0269491	0.0509041	0.0545778	0.366131	-0.0348829	0.0110025	0.00322536	0.0346724	-0.0863675	0.0480363
Hs.173125	-0.0294331	0.040697	0.0962299	0.858363	-0.0770679	0.345459	0.0334198	0.0234119	-0.0231078	0.599469	-0.0319332	0.0353823	0.0381359	-0.0261994	-0.0197854	-0.0231805	-0.0350511	0.0542078	-0.190262	0.0314853	0.0324107	-0.0476078	0.12717	0.0336456	0.00443558	0.0327977	0.0468055	-0.0338017	0.022197	0.137507	-0.0311195	-0.0396334	0.00510092	0.122211	-0.0550172	-0.0686888	-0.032906	0.0347519	-0.125487	0.174741	0.0158675	0.0339003	-0.0252485	0.0328274	0.138492	-0.0399761	0.046287	0.0302519	-0.0735603
Hs.173135	-0.0381808	-0.030605	0.317086	0.154057	0.0551997	-0.0259365	0.042327	0.045396	-0.0534017	0.0516098	0.0590604	-0.0222078	0.0334047	-0.0351247	0.0398162	0.0338201	0.0305516	0.0374934	0.00919247	0.156736	-0.03189	-0.0510532	-0.0329005	-0.0273025	-0.100963	0.0853744	-0.0298253	-0.070245	-0.0593348	-0.0317193	-0.0386359	-0.0362137	-0.0499558	-0.054384	0.126681	0.0841687	0.0522129	-0.0704864	0.0456069	-0.0291207	-0.122376	-0.0350865	0.0991724	0.0829262	-0.0745049	0.0667448	-0.0284905	0.137477	-0.0311934
Hs.173274	-0.0406146	-0.096412	0.0491129	-0.0440583	0.0310401	-0.0627322	0.0698223	0.0221042	0.184872	-0.0562652	-0.0368286	-0.0449767	0.0181969	0.167655	0.0328026	-0.0996505	-0.0468469	-0.0501711	-0.0381191	-0.0275167	0.198773	0.0654128	-0.073291	0.0702115	-0.0899687	-0.053465	-0.0165467	-0.0526331	0.0729455	0.00487622	0.168996	0.0571403	-0.0612659	0.0529623	0.0602116	0.0666121	-0.561557	0.0605755	0.0589078	-0.0452457	-0.0214982	-0.0381285	-0.0489006	0.244536	-0.037085	0.0324803	0.0841448	0.062713	0.0868868
Hs.173311	-0.0628944	0.0447552	-0.0619276	0.0633969	-0.0393882	0.0626895	0.0569094	0.0344968	0.157017	-0.0813094	-0.2271	0.130819	0.241698	0.045429	-0.173084	-0.0620154	-0.0463922	0.0547536	0.0589202	-0.0575589	0.0827682	-0.138711	0.0379053	-0.0548657	0.0428823	0.0854992	-0.05034	0.0409326	0.0382369	-0.0392761	0.086228	-0.0714728	0.0460967	0.216986	0.0511581	-0.0289654	0.104195	0.0433938	0.0835976	0.456568	0.126649	0.00165046	0.00962212	-0.181659	0.0523622	-0.0416346	0.351182	-0.0772805	-0.0154932
Hs.173328	0.0719364	0.0540253	-0.0471292	0.12617	0.0795852	0.0523888	0.0185587	-0.104274	-0.0557817	0.0862203	0.108902	-0.122315	-0.0548694	-0.0533478	0.0426323	-0.164968	-0.0568428	-0.0296143	-0.227116	-0.0922008	-0.0631947	0.0578435	-0.0525383	-0.322538	0.226419	0.0902421	0.0365869	0.0423398	-0.0877153	-0.0493623	0.0462407	0.0566951	-0.0594774	-0.0676117	-0.0450905	-0.0307992	0.195099	-0.0621961	0.0758712	0.0167055	-0.360893	0.0858247	0.0876497	-0.0733885	-0.0631337	-0.0656151	-0.35289	-0.0883596	0.643322
Hs.173381	-0.0304069	-0.00184599	-0.0342787	-0.0708432	0.0739134	0.0599378	0.107532	-0.0313734	-0.0341787	-0.00654098	-0.0404798	0.164721	-0.0565899	0.148386	0.0380177	0.0477065	0.0878824	0.0336689	0.0479002	-0.0824174	0.0509636	-0.0434977	0.0522043	0.276625	-0.0394023	0.0938278	0.0763687	0.243076	0.0214116	0.0714499	0.0422582	-0.0149143	0.0838473	-0.168765	-0.053161	0.0906382	-0.561941	-0.0325891	0.115699	-0.0823759	-0.109591	-0.0207873	-0.0746404	0.0132084	-0.0222769	0.0320191	0.0278362	0.0516628	0.0373225
Hs.173464	0.039219	-0.00364464	0.513327	0.04043	-0.00270254	-0.00480045	0.0341244	-0.00121449	0.0261749	0.000389517	-0.0070064	0.686937	0.00766958	0.0313058	0.0202555	-0.0024242	-0.00349668	-0.00366487	0.0334626	-0.00289668	0.0280769	0.6876	0.00909264	0.0528176	-0.00165244	0.033695	-0.00491141	0.0319708	-0.00879476	0.00476524	-0.00718884	-0.00413598	-0.00281368	0.0162247	-0.00596548	-0.0045085	0.0515736	-0.00445691	0.0250984	0.0202304	0.0650063	0.00716364	-0.00373094	0.0411205	0.0629768	0.00198938	0.0374006	0.0510402	-0.00258216
Hs.173518	-0.0615267	0.0337427	-0.0592721	-0.0426002	0.00464469	-0.182341	-0.0350357	-0.733814	-0.500794	-0.0365743	0.0576835	0.0357601	-0.711577	-0.0827614	0.0486393	0.0441018	0.0382956	0.0526449	-0.0211508	0.0324828	-0.0375646	0.193198	0.0837436	0.0542297	0.0348009	0.0408826	-0.0416248	-0.0096257	-0.817054	-0.0891067	-0.0817235	0.0371647	-0.0365554	-0.0369129	-0.0418885	-0.0466185	-0.773656	0.0530618	0.116608	-0.0455148	0.0654919	0.0309008	-0.0322658	0.194387	-0.271779	-0.0705231	0.018401	-0.0063997	0.125613
Hs.173554	0.0889401	0.0881459	0.0601268	0.0547111	-0.0569589	-0.0547444	0.582991	-0.0342851	0.0248081	-0.0342964	-0.0986189	-0.199155	0.0689967	0.0559069	-0.370412	0.106426	-0.0270919	0.0663442	-0.0572361	-0.131876	0.215224	-0.0933912	0.0540415	0.0427374	0.0548331	0.0747177	0.108359	0.080964	0.0515279	0.0826634	0.17388	0.0572291	0.0493116	0.679775	-0.00916966	0.0577428	-0.118632	-0.0525678	-0.0579165	0.243063	0.0415686	0.0465529	0.160839	0.0568712	0.076778	-0.11425	-0.0536856	-0.142629	-0.0460615
Hs.173737	-0.0661748	0.0753431	0.0109223	0.0443735	0.101763	-0.0522966	0.0480723	0.0370403	-0.157333	0.0405517	-0.0300155	-0.05516	0.0275435	0.0369573	0.115266	-0.047403	-0.00574305	0.0706512	-0.0380414	0.0381317	0.00151479	0.0475425	-0.0247059	0.140662	-0.0548731	0.0944691	0.00334822	0.0281396	-0.140075	-0.0385853	0.0789811	0.034623	-0.0327321	-0.0578188	0.0567194	0.0154936	-0.748404	0.273302	0.0755185	0.0351106	-0.0028835	0.034917	-0.0127118	-0.0286476	0.0399955	0.0711932	0.0634967	-0.0675616	0.0724314
Hs.173824	-0.0187824	0.0428584	-0.0462246	0.161107	0.0507522	-0.044363	0.00770415	0.124144	-0.0882491	-0.0647012	0.0424694	-0.0139024	0.0506859	-0.0432432	0.307935	0.0493447	0.0478032	-0.032252	-0.0941599	0.216082	-0.0479303	0.0386551	-0.0696327	0.103551	-0.0367482	-0.000527738	-0.0301909	-0.0503091	-0.0705794	-0.0936367	-0.0359281	-0.0285583	0.0584968	-0.0295041	0.0135346	-0.173729	-0.167638	0.0679176	0.04203	0.137673	0.044534	-0.0846585	0.117719	0.192203	-0.0410482	-0.0246432	0.0734492	0.0548506	-0.0381263
Hs.173854	0.0296598	0.0324791	0.0307317	0.0676858	0.0281098	0.198883	-0.0301357	-0.037736	-0.0285159	0.172154	-0.0435517	0.0281091	0.0372619	0.0356271	0.147149	-0.0472762	0.0518415	0.0234937	0.0345479	-0.0418653	-0.0291617	-0.0614103	0.0295502	-0.038086	0.0215923	-0.0275221	-0.0212744	-0.0360449	-0.0740282	-0.0114312	0.0274612	0.024971	0.0757909	-0.0348478	-0.0576711	-0.0534799	-0.031293	0.0538672	0.0256412	0.0334454	-0.0667682	-0.00513592	-0.0621552	-0.094263	0.0280028	-0.357316	0.0212389	0.038579	0.0437456
Hs.173880	-0.210161	0.0363895	-0.0352441	-0.0415753	-0.237694	-0.0468192	-0.00143556	-0.0318149	0.0264712	0.0309567	-0.0813862	-0.0192735	-0.0409243	0.062619	-0.0796688	-0.070296	0.0629789	0.0693234	-0.0367432	0.0548991	-0.0455478	0.0464631	0.0140175	0.0529858	0.0531084	-0.176813	0.0597608	0.0706142	0.274391	-0.0707682	0.0751611	0.0567324	0.0589122	0.0624162	0.0832233	0.0616474	0.105687	0.0611746	-0.0427931	-0.111883	-0.0246816	0.090811	-0.0505453	0.218549	0.0954233	0.0684748	0.063407	0.0457041	-0.0358177
Hs.173902	-0.045708	-0.0639465	0.0633927	0.734575	-0.0391514	-0.0115807	-0.052395	-0.048948	0.0703972	0.0495921	0.0453934	0.05047	0.0579326	0.0537365	-0.0648494	0.0664369	0.0382998	-0.0423669	0.0858761	-0.0310534	0.0435326	-0.0489607	0.663018	0.0305086	0.0511865	-0.0449101	-0.46455	-0.0585235	-0.0167351	0.0144932	-0.0418647	0.127942	-0.0548555	-0.0402239	-0.0635466	-0.0807758	-0.216286	-0.210775	-0.032317	-0.0325953	0.20272	-0.0734038	0.138471	-0.0446399	-0.0176467	-0.0386858	0.0873851	0.0144011	-0.0182786
Hs.173965	-0.0298935	-0.0325707	0.00674605	0.00238122	-0.0254505	-0.0545999	-0.0394956	-0.0284168	-0.0661296	-0.0273563	-0.00745727	0.0107032	-0.0327413	-0.0347267	0.0176005	-0.0281457	0.0112779	0.00775902	-0.0308612	0.0125921	-0.0319508	-0.00549597	0.0111393	0.0239509	-0.0255235	0.0248115	0.0032775	-0.0281529	-0.028315	-0.0204951	-0.024373	-0.0288417	-0.00454245	-0.188807	-0.0590793	0.00437006	-0.692921	0.00336422	0.00569561	-0.0225198	-0.0585549	-0.0675652	-0.0311343	0.00933974	-0.0412185	-0.0230716	-0.0291073	-0.0267079	-0.010251
Hs.173987	-0.0246204	0.118209	-0.197238	0.207982	-0.0369721	-0.113522	0.0167117	-0.414598	-0.0664914	-0.037977	0.171001	-0.064766	-0.066926	-0.0346195	0.0676231	-0.0422225	-0.178727	-0.0305605	-0.0558126	-0.0400692	-0.0413018	0.362987	0.0656004	-0.0467003	0.130431	0.0684377	-0.0387728	0.167522	-0.405936	0.106716	0.0228692	0.200376	0.0359641	0.296783	0.0753409	-0.0816949	0.0435052	0.225282	0.25039	0.102315	0.0934202	-0.0430669	-0.0497407	0.695475	-0.0382369	-0.0649528	0.0749777	0.0203019	0.590096
Hs.173993	0.130408	0.189754	-0.0476986	-0.0571137	0.198769	0.401449	0.110002	-0.0385776	0.122332	0.0466871	0.0487719	-0.0757587	-0.0573732	0.0573348	-0.0451698	-0.0389214	0.0867467	0.0227843	0.0820633	-0.0588567	0.0448734	0.0368776	0.0398538	-0.169586	-0.0566767	0.0374502	0.057728	-0.0445487	0.135039	0.127372	0.0505734	-0.0383462	0.0496577	-0.0582869	-0.459293	-0.061842	-0.335573	-0.0260013	0.0440268	-0.0294679	0.0435127	0.0466933	0.188075	-0.200679	-0.0669637	0.0187454	-0.108179	-0.269912	0.0032009
Hs.174044	-0.0629795	-0.0423644	0.0858292	-0.700266	0.0696777	-0.0019409	-0.118853	-0.0300174	-0.0284222	-0.0405712	0.0281649	0.0892954	-0.0347263	0.0358613	-0.0276381	-0.0420788	0.0398162	-0.0403493	0.0731837	-0.0222204	0.0560824	-0.0478103	0.0543208	0.0536971	-0.0712996	0.0417676	-0.0448702	-0.324019	-0.131128	-0.0376842	0.0378289	-0.0497516	-0.0496752	-0.429106	0.0469282	-0.0491292	-0.684175	0.0506778	0.18438	-0.0354075	0.0391207	-0.0374327	-0.0894818	0.0496784	0.00709414	0.0640533	0.114959	0.040369	-0.0141636
Hs.174070	-0.0315758	-0.0238672	0.0443059	0.0549607	-0.032261	-0.0302412	-0.0507626	0.295947	-0.0235425	0.0434023	0.0493503	0.120046	0.0966084	-0.0335158	0.0170331	0.10863	-0.0302986	-0.107588	-0.0694722	0.117616	-0.0598599	-0.0761802	-0.0360455	0.0817534	-0.0014954	-0.0332273	-0.0402988	-0.0494205	-0.00630172	-0.0531339	-0.157906	-0.0273497	-0.0273654	0.124185	0.0412973	-0.0338962	0.0529345	-0.00567737	-0.0359212	0.11781	0.0535911	-0.0536744	0.0823613	-0.028476	-0.020268	-0.0282377	0.0660134	0.115212	0.085234
Hs.174071	-0.0780013	0.010055	0.0385472	-0.0368826	-0.0204375	-0.0362623	0.043287	0.176741	-0.0252011	-0.0292427	0.0907103	0.0235407	0.0406239	-0.0200248	-0.0593502	0.0448662	0.0224437	0.0235196	0.0344035	0.00395732	0.0198485	-0.0398955	0.0502127	-0.0177717	-0.0242654	0.0596193	-0.0300988	-0.0103218	-0.159141	-0.0143327	-0.0233578	0.0517959	0.0249828	-0.0229612	0.727167	0.00948212	-0.746151	-0.0193722	-0.00280343	0.0180716	0.0175795	-0.0123688	0.0271293	0.00838233	-0.0335486	0.0619014	0.0699491	0.0312149	-0.327898
Hs.174103	-0.0218928	-0.0672203	-0.0385388	0.0104569	-0.147335	0.0045873	-0.00776283	0.016007	0.0217671	-0.0245645	0.0123029	0.00914003	0.0238268	-0.0270826	-0.0169966	0.00634586	-0.0433871	-0.0181	0.00441502	0.0111983	-0.0179003	-0.0369663	-0.0197479	-0.0500944	-0.000744372	-0.00621222	-0.0235505	-0.0246355	0.0176238	-0.0167212	-0.0210612	-0.0078341	-0.0260563	0.00391431	-0.0117567	0.00614358	0.201995	0.0188266	-0.106552	0.0211208	-0.00621664	0.00461252	0.0116232	-0.0220531	0.0190424	0.00593479	0.00665666	-0.0223468	-0.0336783
Hs.174139	-0.0250008	0.0353018	-0.0572392	-0.172393	0.0750089	0.0565993	-0.0482186	-0.147136	-0.431169	-0.014787	0.380062	0.253173	-0.0367477	0.0682167	0.0698531	0.0690567	-0.07734	0.199433	0.054291	0.191598	0.00761006	0.0432236	0.0878947	-0.00830709	0.0254588	0.0779627	0.0444448	0.0590816	-0.127766	-0.0425401	0.0549786	0.00957822	-0.052275	-0.110398	-0.120562	-0.194292	-0.432248	-0.0598085	0.0509679	0.0797601	0.0752588	-0.0394754	0.102392	-0.0261606	-0.0714955	-0.205804	-0.0314308	0.00513092	0.0225173
Hs.174140	-0.0322824	0.0579166	-0.0301391	-0.0249402	0.0432575	-0.0450919	0.0790184	-0.0234449	0.060781	0.0362779	-0.0373728	0.0657439	-0.0247281	0.09374	-0.0519954	-0.0723212	-0.0330559	0.0448845	0.113989	0.179221	0.061528	-0.0480753	0.38162	0.0488085	0.0555356	-0.0970896	0.0450412	-0.112817	-0.0425408	-0.0287423	-0.00864626	-0.0277078	0.0471224	0.0869765	0.19717	-0.0259543	-0.000203155	-0.0284941	0.168607	0.126196	0.045772	0.131393	0.432158	0.691786	0.310586	-0.0275335	0.0944388	-0.102757	0.0406478
Hs.174142	-0.0505418	-0.0407862	0.00703069	-0.0631454	0.0342009	-0.241781	-0.0441644	0.0271447	-0.063077	0.024096	0.0219583	0.0259712	-0.602929	-0.0536973	-0.22834	0.0061512	0.0271527	-0.0373485	0.0174714	0.147778	0.0182233	-0.0862271	-0.469673	0.0476085	0.0396102	0.036148	-0.115482	-0.0306633	0.0175371	0.0126093	0.0473709	0.0220427	-0.0543196	-0.0607823	-0.0382992	0.0715767	-0.101889	-0.0482746	-0.0918259	0.0221357	-0.0755427	-0.101467	-0.0337681	-0.05402	0.0298606	0.0161703	-0.0364532	-0.0617767	-0.11137
Hs.174174	0.0498788	0.0441389	-0.0117033	-0.0411258	0.268467	0.0302657	0.0572086	0.0460829	0.0520751	0.196354	0.0403251	0.0472505	-0.0209851	-0.0143567	-0.0162871	0.0811149	0.097079	0.046172	-0.0161513	-0.0217355	-0.0161816	-0.0193788	0.137726	0.00691748	-0.0169141	0.0436521	0.0386138	-0.0191276	0.0413015	0.116276	-0.0144809	-0.0225304	-0.0172708	-0.152391	-0.0152301	0.133204	0.190443	0.0447356	-0.00235635	-0.0332599	-0.0171426	0.169406	-0.0213923	-0.0519595	-0.0226069	0.100703	-0.0387998	0.0360589	0.0211122
Hs.174185	0.0484421	-0.133584	0.0740036	-0.0329561	-0.0552581	-0.0456821	0.0912164	-0.0107102	0.0611111	-0.0397016	0.0135354	0.68998	-0.0147055	-0.0414326	-0.0849725	0.0584464	0.0453406	0.0044325	-0.0120315	0.0914249	-0.0422189	-0.0547811	0.435781	0.330128	-0.0443722	0.0274868	0.351456	0.322812	0.0703662	0.0523517	0.0499236	0.00250258	-0.267399	0.571018	-0.0431885	0.0956182	-0.220518	0.120951	-0.0546693	0.0704662	-0.0750609	-0.0379725	0.0282339	0.16246	-0.0377969	-0.0280985	-0.0241393	-0.034838	-0.0427137
Hs.1742	-0.0197961	0.180984	-0.133462	-0.442286	0.00435221	-0.0957444	0.0351379	-0.556547	-0.295319	-0.0425199	0.175717	-0.0596034	-0.448036	-0.11058	0.0102951	-0.089253	-0.00646694	0.041987	0.00804799	-0.109426	0.071874	0.0142472	0.118472	-0.0338344	0.0989197	0.208066	-0.084117	0.0133819	-0.0944006	-0.0432097	0.0254909	-0.0813735	-0.0612625	-0.420686	-0.090884	-0.126877	-0.559199	0.0168574	0.122581	-0.189978	-0.556813	0.0921511	-0.0158676	0.229893	-0.191967	-0.0990239	0.15593	-0.0895507	0.144588
Hs.17428	-0.0892478	0.0299286	-0.00342971	0.00829084	-0.015784	0.0321411	0.00636611	0.0208248	0.0298614	-0.00389449	0.0261318	-0.0735033	0.0667612	-0.00680896	0.031879	0.0306687	0.500611	0.0498366	-0.0427752	0.00796507	0.0928467	-0.00636764	-0.00717758	-0.00898383	-0.00677407	0.101506	0.0296621	0.0296321	-0.00518192	-0.00938858	-0.9915	-0.0153416	0.0311009	0.0319453	0.0345941	-0.00861192	0.138985	0.0317818	0.0200313	0.00894683	0.0345793	-0.00409231	-0.00103475	0.00269793	0.0307976	0.0507611	-0.00596268	0.0010463	0.0298282
Hs.174905	-0.00861517	-0.0472642	0.0915306	0.28837	-0.0373539	-0.0495437	0.0720896	-0.0447698	-0.0411562	-0.0422969	-0.0327676	-0.0637279	0.0407867	0.492696	0.35459	-0.0977425	0.0275222	0.0829377	0.08568	0.00307421	0.0248132	0.411801	0.0825165	0.01864	-0.0362861	0.13713	0.0907577	-0.0376959	0.0457916	0.074849	-0.0373889	0.395276	0.0721376	-0.160585	0.0759603	-0.0389373	-0.0502276	0.280348	0.0609826	0.141387	0.749978	-0.0355958	0.088934	0.0752712	0.0494126	-0.0837551	-0.0340759	-0.0605409	0.131049
Hs.17528	0.0406181	-0.0344962	0.284092	-0.0114217	0.0574982	-0.0388584	-0.0283792	0.053022	0.232086	0.0930657	-0.00429923	0.0964634	-0.0256828	0.0162605	-0.0531712	0.024456	0.0315142	0.0295307	0.536628	0.0324164	0.0358766	-0.0298494	0.0795184	0.914115	0.0318571	0.0166082	-0.0298203	-0.0339647	-0.0334582	-0.362191	0.0338613	0.042164	-0.035775	-0.0562146	-0.024282	-0.0168768	-0.0348029	-0.0464675	-0.057295	0.00549336	0.0284219	0.0558938	-0.00887426	-0.0901171	0.381734	0.0101236	0.0301979	-0.0250919	-0.0629093
Hs.1765	0.0236562	-0.132137	0.0488293	0.191792	-0.030545	-0.0444871	-0.0486192	0.072801	0.02262	-0.0114569	0.0394409	0.04849	-0.0369699	-0.039426	-0.0590542	0.0339596	-0.0442678	0.033745	0.0147657	0.0620653	-0.0305945	-0.0521089	0.0395703	0.0489303	0.00536996	-0.0506521	-0.0405137	-0.0121933	-0.0451875	-0.0165117	0.045891	0.0402136	-0.015579	0.0308182	-0.0512094	0.0797549	-0.266056	-0.0477736	-0.575907	0.0285819	-0.773405	-0.0890039	0.044392	-0.051159	0.0466301	0.00433214	0.0231506	0.00253912	-0.0513451
Hs.176663	-0.0574803	-0.0108366	-0.052634	0.113772	0.361975	-0.128457	-0.0695767	0.0981731	-0.0490672	-0.113133	0.058835	-0.0147113	-0.416423	-0.0969665	-0.0871938	0.0241983	0.038977	-0.0515156	0.0451008	0.0923856	-0.0564804	-0.0800511	-0.612385	0.0142104	0.136931	0.025813	-0.376395	-0.0511654	-0.0616223	0.0392414	0.117981	0.10781	0.0318331	-0.0658023	0.0299321	0.0933393	-0.272264	-0.064277	-0.0811899	0.0745395	-0.0274396	-0.1091	0.0957354	0.0684572	-0.061904	0.0371378	0.00929343	-0.0139288	-0.0644428
Hs.177446	0.985559	-0.0184146	0.996985	-0.0094106	-0.0305043	-0.0388476	-0.0420222	-0.0409101	0.019426	0.0219206	-0.0679537	0.903896	-0.043535	0.0227553	-0.0341491	-0.0373701	-0.336945	-0.0479662	0.218494	0.00108385	0.0021344	-0.0337589	-0.0245699	0.9895	-0.752279	-0.662135	-0.0340052	-0.301608	0.0285593	0.020233	0.00281506	-0.0211634	0.0176617	0.0244187	0.0042281	-0.00367183	0.0213541	0.10005	0.02324	-0.0672277	-0.0242534	-0.0360912	-0.0336202	0.023111	0.00630084	-0.0302511	-0.0285025	0.0115868	-0.00922137
Hs.177486	-0.0511412	-0.153248	-0.0952314	-0.394774	-0.0137857	-0.0401288	0.0627686	-0.0363819	-0.0842708	0.0297221	-0.183148	0.233496	-0.30242	0.0463656	-0.0502605	-0.0891883	0.0176481	0.0565318	0.123172	-0.266965	-0.0552047	-0.0233971	0.156495	0.0498647	-0.072904	0.0593475	0.0850818	0.0696898	0.0182907	0.0802602	0.034601	0.0353499	0.0777111	0.0146935	-0.0821188	-0.115412	-0.02071	0.0422253	-0.0498801	-0.252367	-0.0482907	0.493927	0.122709	0.121654	-0.0728084	0.0460869	-0.0512376	0.0509972	0.00861607
Hs.177556	0.0686713	-0.394674	-0.158626	0.0378972	0.00565327	-0.0583177	0.0889752	-0.301167	-0.0960978	0.0526765	0.0912462	-0.0662907	0.0323073	0.0501041	-0.00756628	0.0575613	0.104222	0.0629506	0.694589	-0.646172	0.0385442	0.0622798	-0.0446741	-0.0492358	-0.0972261	0.0508355	0.0301213	-0.00308941	0.0462186	0.029248	0.052422	0.0826537	0.0383982	-0.0970356	-0.0791619	-0.0530859	0.0316432	-0.0777717	-0.100873	0.165985	0.0377092	0.0352834	-0.10769	-0.0674414	0.0592855	0.0353728	-0.130023	-0.484624	0.035117
Hs.177559	-0.0730249	-0.0375486	0.726164	-0.0435987	0.0348101	-0.059736	0.0508051	0.0890031	0.117239	-0.0435139	-0.0838149	0.688785	-0.0470063	0.0817001	0.0616895	-0.0457218	0.0546728	0.173837	8.50768e-05	0.0738712	0.0891158	0.0399064	0.045391	-0.0566125	-0.388917	-0.0353133	0.0294931	-0.0262933	-2.79837e-05	0.035208	0.0529791	-0.0111644	-0.0812745	-0.12997	0.0555021	-0.0257217	-0.453318	-0.0322002	-0.130361	-0.0584398	-0.0829404	0.112005	-0.0466349	0.0802174	-0.0422806	-0.0400051	-0.0158587	-0.0660637	-0.250787
Hs.177584	0.0228866	-0.029881	-0.113278	-0.0675268	-0.0255788	-0.0397395	-0.0175621	-0.0358954	-0.0501785	-0.253035	-0.0683313	-0.020469	-0.073162	0.0772479	0.0101208	-0.0704073	-0.0291917	-0.0883258	-0.0162136	0.0475681	0.0277364	-0.185144	-0.0129771	0.111073	0.182513	0.0544929	0.0510392	0.0484449	-0.0346672	-0.0519177	-0.0475494	-0.506528	0.0478907	-0.179644	-0.0549106	-0.0572734	-0.563633	-0.0690628	-0.0394116	-0.0377922	-0.380872	-0.0442011	0.158121	0.0465563	0.0410441	-0.0362801	0.0462109	0.0464068	0.0387161
Hs.177605	-0.00383122	-0.00181017	-0.00723212	0.641985	-0.00522937	0.0369628	0.0449393	0.0588614	0.147302	-0.00467651	0.0444033	0.0749648	0.0351275	-0.000830927	-0.00450465	0.0363515	-0.00737484	0.0324352	-0.00637004	0.0485011	-0.00564374	0.0494284	-0.00400608	-0.000404222	0.0500882	0.0063829	0.0616943	0.0492976	-0.0040012	0.111083	-0.0176157	0.0191556	0.0516727	0.0482848	-0.00425504	0.0483255	0.271926	-0.00371606	-0.0041267	0.0461643	-0.00413734	0.132481	0.0557821	-0.00450818	-0.0071356	-0.00441235	-0.00867707	0.189919	-0.00202061
Hs.177776	0.071634	0.0554753	-0.028304	0.0553249	0.0364598	0.0522678	0.042427	-0.0587936	-0.10379	0.0573705	0.0333852	-0.237679	-0.0247355	0.0371026	0.0261789	0.0851453	0.0422976	0.0565185	-0.0393257	-0.0334562	0.0238665	0.0840542	0.137312	-0.0525686	-0.0408857	0.0734339	0.111243	0.0684832	-0.0880468	0.039609	0.00177114	0.0297182	0.029492	0.214771	-0.0414693	0.0200941	-0.757406	0.0350479	-0.0377487	-0.107705	0.0514278	-0.0303959	-0.0623726	-0.0340403	-0.0626716	-0.0366831	0.0570896	-0.510332	0.194588
Hs.17778	-0.0420271	-0.0422879	0.0532536	0.175205	-0.128984	-0.0522669	0.0398501	0.0517967	0.101048	0.0469844	-0.0306785	0.702844	0.0560758	0.115412	-0.126929	-0.0404775	-0.0525744	-0.0464569	-0.0868217	0.00971862	0.202354	-0.276961	-0.107728	0.0558766	-0.179863	-0.00577617	-0.0565957	-0.700441	0.153952	0.0350066	0.0885255	0.0607323	-0.469941	-0.0774083	0.0426992	-0.0373404	-0.00103953	-0.0416441	0.0210245	0.0192456	-0.0557202	-0.0140388	-0.032167	-0.00977063	0.0743251	0.113762	0.051102	0.0464399	-0.020576
Hs.17820	0.106598	0.0492563	-0.00850862	-0.0324239	0.0569214	-0.0132605	-0.0642275	-0.0557454	-0.0447787	0.167965	0.0714037	0.376087	-0.0727037	-0.050949	0.135682	-0.0446377	-0.358157	0.0332825	0.0459831	-0.0508676	-0.0523085	0.0355025	-0.048837	-0.0723505	0.129095	0.0246601	-0.0304407	0.0543896	-0.307872	0.0468275	0.0548751	0.0529663	-0.0496006	-0.148203	-0.057916	0.0507842	0.0504756	0.0501224	-0.0585263	0.0408509	-0.0854789	0.0375774	-0.0678568	-0.0376836	-0.0861812	0.0378043	-0.126139	-0.00346658	0.100061
Hs.178281	0.0135305	0.0198463	0.913499	-0.0328947	0.0659008	0.00395954	-0.0339323	-0.00812849	0.00914418	-0.9875	-0.0119937	0.518457	-0.0022931	0.0178744	-0.0091603	-0.00534007	-0.00424074	-0.00657119	0.023752	0.0217976	-0.0125642	0.0347572	0.0744735	-0.00973013	-0.0090107	-0.0338154	0.0134313	0.473623	-0.0113312	0.00259152	0.00706537	0.252755	0.0188071	0.0242557	-0.00696616	-0.00824942	0.0246156	0.00649812	-0.00444052	-0.00939686	0.0330527	-0.00646144	-0.000121406	-0.0107882	-0.0238307	-0.00292773	0.0249157	-0.00997859	-0.00809869
Hs.178292	0.0309569	0.0164861	-0.262729	-0.241144	0.0158826	0.110691	0.0642411	-0.51482	0.0250873	0.0531445	-0.258776	0.0379357	-0.0526691	0.0466572	-0.0626625	-0.376093	0.0790292	0.0330337	0.0514495	-0.0815794	0.0312577	-0.029378	-0.0713493	0.0390424	0.0609448	0.0168067	0.164444	-0.0643945	-0.00327746	0.0639751	0.035448	-0.00295725	0.0794125	-0.0265131	-0.0811455	-0.0625866	0.0404949	0.231768	0.0387057	-0.101911	0.183811	0.044191	-0.145586	-0.0524314	0.0522898	-0.0673556	0.0230254	-0.0965276	0.0767764
Hs.178614	-0.0422563	-0.0623917	-0.116576	0.147038	-0.0216015	-0.0369873	-0.0383661	0.0434999	-0.460107	-0.0404156	0.0773116	-0.0565284	-0.0639372	-0.0627846	-0.0380633	0.0108405	-0.0621091	0.0454483	0.067661	0.0330891	0.0594032	-0.0378066	-0.0474231	-0.0309812	0.0256456	-0.0410604	-0.0517277	-0.0199605	-0.0865329	-0.0451256	0.0291263	0.0349646	0.0371453	0.0122568	0.0388288	-0.0683653	-0.749017	-0.316053	0.0155675	0.0458979	0.0317157	-0.0169568	-0.0429997	0.72069	0.0270327	-0.081083	0.0293887	-0.0306757	-0.0313936
Hs.178695	0.0883392	0.0331577	0.409639	0.366934	-0.284475	-0.0399314	-0.033215	0.0291638	0.0510922	-0.0838865	-0.299928	-0.034204	0.028073	0.0336848	0.04861	-0.037264	-0.0852829	-0.0314001	0.0333193	0.0393828	-0.007122	-0.0416519	0.0306566	0.0110555	0.0372911	-0.0896901	-0.0334425	-0.00981667	0.131377	-0.03414	0.0215597	-0.0244013	0.0191839	0.0352068	0.0333244	-0.0438721	0.0360926	0.0237986	-0.0564049	-0.0380525	-0.0363071	-0.0363128	-0.0329509	0.074175	0.0364948	-0.0315127	0.0960163	-0.0343908	-0.112624
Hs.1787	-0.0031787	-0.0414038	-0.0144492	-0.0318594	-0.0379476	0.0476074	0.0900699	0.900073	0.477582	0.0602558	-0.0173208	-0.0332937	0.0719879	-0.0220516	-0.0144591	0.0181894	-0.00606682	0.0120446	-0.0178245	-0.018556	-0.034343	0.0360795	0.812314	0.0615509	-0.03651	0.0385316	0.0820613	0.62667	0.0648717	0.271014	0.0601624	-0.0036828	0.388725	0.0460439	-0.0199959	0.141736	0.0855639	-0.0233262	0.797668	0.0619438	-0.0228576	0.074536	-0.0211715	-0.0243136	0.0761768	0.238619	0.049925	0.934887	0.109123
Hs.178761	-0.12086	0.0385813	0.256807	0.0254787	-0.0394585	-0.101919	-0.0378226	0.288508	5.78063e-05	-0.0309631	0.0604305	0.0370881	0.0864183	-0.0488876	-0.0250241	0.05961	-0.0589111	-0.0278536	-0.0510359	0.452676	-0.0227536	-0.0284492	-0.0208423	0.284552	0.0428652	-0.0330816	-0.026992	-0.0720959	-0.0413937	-0.0477486	-0.0182425	-0.00237602	-0.0282301	0.0391651	0.0491526	-0.0518634	-0.0429182	-0.0216507	-0.0101675	0.0392556	-0.0234106	-0.0690079	-0.0231396	0.168087	-0.038129	-0.032904	0.0475325	0.200552	-0.0325756
Hs.1790	0.734108	0.0981111	0.0454823	-0.0636732	0.158727	0.142921	-0.016047	0.166538	0.0506522	-0.123655	-0.0293446	0.698653	0.0824304	0.0359856	-0.0996068	0.0714399	0.240039	0.0901685	0.110098	-0.0303663	0.0556479	-0.0370507	0.751125	-0.0523697	0.269271	0.022618	0.395751	0.614645	0.184143	0.353738	-0.0504343	-0.0297074	-0.136778	0.368651	-0.0239949	0.0502592	-0.0652725	0.0952137	0.0963897	0.0670383	0.707591	0.555363	0.194124	-0.0249373	-0.0643601	0.0104084	0.116278	0.0295302	0.10062
Hs.179565	-0.137137	0.0236147	-0.0700673	-0.304376	-0.000498049	0.0234745	-0.0609845	0.0633592	-0.018984	-0.0321272	0.029442	0.58791	0.0511426	-0.0493156	0.0346848	0.0301152	0.00949004	-0.0342508	0.0280535	0.0115898	-0.0421141	-0.0168035	0.0357869	0.0482993	-0.0319509	-0.539751	-0.0315611	-0.0486416	-0.0264321	-0.0604397	-0.0522057	-0.0441327	0.143228	0.0992853	-0.0341166	-0.0900801	-0.0344697	-0.0353994	0.0375128	0.0361196	0.033317	-0.0413229	0.103717	0.0631361	-0.0240632	-0.0377354	-0.0278682	0.201038	-0.0379193
Hs.179574	0.0167205	0.0377729	0.0108503	-0.0116315	0.0944686	0.098855	-0.0110441	0.0389854	0.0350381	0.0159695	-0.012488	-0.992	-0.0114779	0.0329179	0.0429814	0.0293912	0.235519	0.0196581	-0.0119447	-0.00730279	-0.0175452	-0.00393711	0.756929	-0.00849023	0.039582	0.0705585	0.0793293	-0.99639	-0.029355	0.070036	-0.491423	0.0783134	0.243249	0.0185044	-0.010571	-0.00976419	0.150547	-0.0124482	0.0330086	-0.00394719	-0.00906097	0.0216823	-0.00574924	0.00654569	-0.0158934	0.0180406	-0.00931772	0.00662864	-0.00761823
Hs.179657	-0.112198	0.0491163	0.0177625	-0.117676	0.0591792	-0.102517	0.0452329	0.0793715	0.0559246	0.0606021	0.0277985	0.432712	-0.120956	-0.0471726	-0.0398255	-0.00935092	0.0148528	0.0338399	-0.0609754	0.0647057	0.0215517	-0.103522	-0.183019	0.10461	0.0360297	-0.000245279	-0.0782513	-0.0132067	-0.0426663	-0.201286	0.0733452	0.0522206	0.0187896	-0.481801	0.0309227	0.03917	-0.104041	0.0386111	0.0245645	0.0513524	-0.105558	0.0293789	-0.0168784	0.54993	-0.122223	0.0542935	0.125837	0.0539107	-0.098534
Hs.179703	0.0718966	-0.0338763	-0.0218954	0.107362	0.0414533	-0.340466	-0.033074	0.0506753	-0.0499861	0.0681025	-0.0685625	-0.0447213	0.0345454	0.107005	-0.463446	0.0423527	-0.0475049	0.0531797	0.00617341	0.0540275	-0.0100248	0.044617	-0.0268591	0.0762535	0.0638171	0.0063868	-0.0492596	0.0380332	-0.0450925	-0.0334257	0.139397	0.0487989	-0.0496468	0.0401412	-0.059547	0.073121	-0.0698594	0.0467251	-0.557055	-0.0430847	-0.023531	-0.0520335	0.0421694	-0.0575547	0.0388791	-0.063112	0.0414242	-0.0664747	-0.037188
Hs.179718	-0.0700739	-0.0308518	0.0522397	0.0789525	-0.0360278	-0.0348786	-0.0270894	0.537466	-0.0298716	0.056793	-0.0299059	0.250448	0.558096	-0.0321963	0.120531	0.0680269	-0.047332	-0.269957	-0.056426	0.117371	-0.036453	-0.060992	-0.0799438	0.186538	-0.0149192	-0.0825772	-0.0328904	-0.0430669	0.068587	-0.0367169	-0.0487286	-0.0433297	0.106306	0.0989632	0.0941976	0.0616856	0.352245	0.0630899	-0.0291347	0.434091	-0.0637227	-0.0308615	0.0702308	0.151679	0.0359179	0.0220483	0.0149505	0.180195	0.0145011
Hs.179825	0.11924	-0.0477494	-0.0499114	-0.0124389	0.0631842	0.058381	0.0546289	0.0411004	-0.12363	-0.00954221	-0.0267585	-0.0505886	-0.339788	-0.338015	0.020863	-0.120898	-0.580417	-0.0507643	-0.0524813	0.0409658	-0.174022	0.0431559	0.0591751	0.0494264	0.0184533	0.0390215	0.0395176	0.0408283	0.106791	0.0526687	0.0415941	-0.0592721	-0.0573746	-0.0917231	-0.082092	-0.0355603	0.75246	-0.0504555	-0.0299313	-0.0540827	-0.0722684	0.096599	-0.0921987	0.0812762	-0.441061	-0.0448024	-0.164727	0.653074	0.340187
Hs.179881	-0.0750598	-0.0418459	-0.0465829	0.0761447	0.0733745	-0.462199	-0.178673	-0.0369116	-0.124234	0.0297833	0.110335	0.673484	-0.354844	-0.173691	0.740535	0.05874	0.074268	0.0381184	-0.0301353	0.114205	0.0433184	0.0561594	-0.081332	0.506436	-0.0457774	0.0600719	-0.0579968	-0.0232786	-0.0412929	-0.0722671	-0.0877148	0.0390603	-0.0309739	-0.151651	-0.03732	0.0172524	-0.6185	0.0696696	0.10624	-0.0331345	-0.0718458	-0.0437535	-0.0510729	-0.0241396	-0.0874233	0.00660091	0.048223	0.255048	0.0225349
Hs.1799	0.0747897	-0.00832559	-0.0028845	0.00517526	0.122597	-0.00833929	-0.00792598	0.0273502	-0.00774761	-0.0230853	0.0281741	0.0515792	-0.0378603	-0.0059471	-0.0371092	0.0287444	0.0308751	0.0416748	0.0435639	0.0308595	0.0283622	-0.00955436	-6.66643e-05	0.0530104	0.0641076	-0.00723782	0.0336415	0.0900799	0.0313947	0.0303231	0.0392982	0.0266525	-0.00721868	0.0295609	-0.0020645	0.0518797	-0.029155	0.0286275	-0.0106047	0.0222813	-0.0399201	-0.00533533	0.0216545	-0.00216601	0.0316663	-0.00714284	-0.00686699	-0.0212231	-0.00741373
Hs.179986	0.178347	0.0421526	0.0485788	-0.0381059	-0.0207297	0.0640452	0.123031	-0.0830651	0.0619211	-0.0970143	-0.0996999	0.0417878	0.0733421	0.0851082	0.0386389	-0.0728199	0.0526452	-0.119774	0.172658	-0.0705871	0.0338462	-0.0587106	-0.0474188	-0.0508907	0.0599575	-0.158722	-0.035577	-0.0556782	0.0509451	0.0277014	0.0344162	0.0460723	0.114642	0.00127388	0.0443431	0.0402379	0.173819	-0.0918026	0.0553919	0.145613	0.654993	-0.0214081	-0.0201165	0.0363942	0.225367	-0.0204508	0.0584808	-0.27259	-0.212689
Hs.180015	0.0311446	0.158112	0.0937738	-0.0494158	-0.179977	-0.0207365	-0.0518383	0.0777716	0.207998	-0.152993	-0.0371983	-0.0552669	0.0531006	0.0570767	-0.103864	0.0381523	-0.182947	-0.0522951	-0.317937	0.071474	-0.00048594	-0.0778489	0.0303066	-0.137739	0.0452302	-0.00940328	0.0389781	-0.0244998	-0.0223907	-0.0604547	-0.0554793	0.0582008	-0.127135	0.389064	-0.140395	0.0562651	-0.0921161	-0.0837103	-0.12782	-0.261531	0.00570982	0.0481583	-0.388348	-0.0480577	-0.064782	0.112881	-0.0430818	-0.054223	0.0667474
Hs.180034	0.0389085	0.0530753	-0.0125943	0.0400513	-0.0897966	-0.0535704	0.035618	-0.0245861	-0.449048	-0.0651514	0.230991	-0.0451989	-0.0365432	0.0168305	-0.0281686	0.0490504	-0.0135525	0.0392814	0.0583412	-0.0373809	0.0244586	0.0410522	-0.0394615	0.0424265	-0.0368458	-0.037057	-0.0113055	-0.0697806	-0.483854	-0.0514796	0.0614642	0.0404354	-0.0466388	0.0121109	0.0827866	-0.0962642	-0.715072	-0.0145902	0.0388071	0.0832226	0.0415616	-0.0844049	0.0295069	0.0936278	0.0380508	-0.0956225	0.0333948	-0.157473	0.000230931
Hs.180107	0.195113	0.0333386	-0.217951	0.0791866	0.0526122	0.225729	0.0541195	0.0468653	0.0505312	0.050508	0.0494663	0.10673	-0.0781314	0.339449	0.0614299	0.0715295	0.05803	0.0129675	-0.0883118	0.0125373	0.081692	0.035356	0.0435378	-0.00130941	0.0693175	-0.0425714	-0.0607705	-0.0483892	-0.0730438	-0.0418372	-0.0690732	0.0185418	-0.0385186	-0.0864719	0.0806923	-0.27034	-0.442043	0.257392	-0.0640497	0.0825942	0.0560134	0.029325	-0.068444	0.0610121	-0.0295355	-0.0464492	0.232721	-0.0571888	0.115804
Hs.180383	-0.0507954	0.0480226	0.0712747	-0.111457	0.0599541	-0.0556457	0.0449298	-0.0545607	-0.0310943	-0.0495492	-0.0407963	0.0389507	-0.0335848	-0.0371451	0.718059	0.0455951	0.0767768	0.0525592	-0.0394273	-0.0464463	-0.0129222	0.0638764	0.0487069	-0.029438	-0.00822605	0.091524	-0.00839592	0.227886	0.0174462	-0.0392952	-0.0343357	-0.055366	0.0565402	-0.204045	-0.0569286	-0.0344607	0.0514112	-0.0220487	0.063451	-0.0260992	0.0869304	0.0090725	0.162736	0.0334698	-0.0379814	-0.0272832	0.0375404	-0.260556	-0.0382578
Hs.180414	0.0112915	0.0903076	0.122407	0.0511613	-0.0220938	-0.0443551	0.299849	0.163926	0.0518633	0.00509097	0.0644547	0.0102892	0.142267	0.0424802	0.041016	0.430599	0.085571	0.0529144	0.035709	-0.00930158	0.0494892	0.0663491	-0.0133688	-0.0165667	0.0695756	0.0319187	-0.0125391	-0.0139758	-0.0148763	-0.00820376	0.0453587	-0.0147505	-0.00693481	-0.0170247	0.10835	-0.0180056	-0.950994	-0.0142475	-0.0547094	-0.0151663	0.054082	-0.00415344	0.426706	-0.0169382	-0.00629606	0.0124223	-0.0674467	-0.0304366	0.0385832
Hs.180433	0.420336	0.708061	0.0570672	-0.0371225	-0.071341	-0.0908408	0.119534	0.0867939	-0.0902236	-0.0401865	0.0425632	-0.0409355	0.0537735	-0.0273844	0.0876065	0.0404055	-0.0517507	-0.0428705	-0.0750469	-0.186319	0.0472695	0.0472486	0.144748	0.0487766	0.0444885	0.129645	0.280618	0.0800767	-0.161328	0.0708601	-0.0703188	0.0726219	-0.0207826	0.185299	0.0438776	-0.0749132	0.0931053	0.0138429	-0.0346045	-0.202251	-0.0312477	-0.082614	-0.0443245	0.00111821	0.0733414	0.0221977	-0.0376153	-0.0654923	-0.0443711
Hs.180446	-0.0238307	0.0809424	0.01906	-0.685838	-0.0377197	0.0720798	0.0400101	0.0475736	0.0394832	-0.0439538	-0.0102055	0.113006	-0.0205343	-0.0412909	0.0612455	-0.0350954	0.0585245	0.0185614	0.0680486	-0.000548754	0.00942839	0.454343	0.0545592	-0.0337381	0.0546163	-0.0395475	0.292615	0.0963708	-0.221378	-0.0369836	-0.0477091	-0.0952837	0.610663	-0.268465	0.0525947	-0.0085244	-0.122257	-0.0809722	0.706252	0.0302918	0.0927889	0.0868573	-0.0711359	0.0827792	-0.0334012	-0.0340831	-0.103476	-0.0302184	0.0730759
Hs.18048	0.0292667	0.0150403	-0.0323382	-0.0536351	0.0796982	0.0311281	-0.0348393	-0.0353784	-0.0327476	0.202867	0.0203627	-0.508363	-0.0493109	-0.03355	-0.0111865	0.0229327	0.0139033	-0.00293525	0.0224659	0.0708363	0.0347753	-0.0319117	-0.0761773	0.0281542	0.167801	-0.0329415	-0.0241592	-0.0635544	-0.0411765	-0.0569983	-0.0349304	-0.0311581	0.0250247	0.127327	-0.0111089	-0.0256892	0.0273783	0.827977	-0.0230687	0.0278957	0.0825179	0.0482991	0.0131957	0.0212862	0.959496	0.0214605	0.720209	-0.0336251	0.0986036
Hs.180533	0.0327806	0.0792852	0.292607	-0.0359723	-0.0398948	0.0735363	-0.0451565	0.0793497	-0.088404	-0.0344728	-0.0306043	0.0327919	-0.0966753	-0.0421504	0.247982	0.0117413	-0.130032	0.0459134	-0.331649	0.077254	0.0696971	0.0645624	-0.339407	0.772343	0.0750294	-0.0550464	0.000979854	0.0411286	-0.0397691	-0.0560982	-0.00339548	-0.0575641	0.268907	-0.0300825	-0.0323509	0.049536	0.599293	0.0688935	-0.0509928	0.0765869	0.038339	-0.0905249	0.435748	0.153507	-0.0926296	-0.0879466	0.0641547	0.0626704	-0.0417113
Hs.180570	-0.0227228	0.00358904	-0.0477026	-0.00273525	-0.0267997	0.00571768	-0.0171845	-0.0154234	-0.0762731	0.00750439	-0.0164858	0.00446302	0.00408475	0.00222082	0.00549308	-0.0184893	0.00895963	-0.0291271	-0.00974878	-0.0237966	0.00660426	-0.0172321	-0.00334392	0.0160652	0.00604375	-0.0764203	0.000580637	-3.64239e-05	0.0428903	0.00516429	-0.0184615	0.00550004	0.00738564	0.0236293	0.00685879	0.0100006	0.589078	0.00922703	-0.0190386	-0.0218999	-0.0176217	0.0139192	-0.0186122	0.00785736	0.0188661	0.0189219	0.00606989	-0.00545123	-0.0179345
Hs.180610	0.00342079	-0.0916662	-0.328786	0.0562878	-0.0460678	-0.0745341	0.230351	0.0919763	0.0448156	-0.0639976	0.241412	-0.20903	-0.0656471	0.029928	0.031578	0.130507	0.0594634	0.0288273	-0.230064	0.0588925	-0.0449929	0.0556996	-0.231307	-0.331516	0.00702056	-0.0630807	0.0598194	-0.656385	0.0071947	-0.170859	-0.341452	-0.0776845	-0.193877	-0.0081526	0.000262115	-0.0869908	-0.599977	0.0422104	0.0447059	0.045941	0.0628914	-0.0797662	0.162513	0.03342	0.325393	-0.0126668	-0.224512	-0.0856564	0.113528
Hs.180612	0.114971	0.279683	-0.0685386	0.0776905	-0.0834049	0.0472379	-0.0351269	-0.0278882	0.0931498	-0.0993243	-0.436129	0.206223	-0.038877	0.0663495	0.0948879	-0.0307687	0.0592305	-0.0421281	-0.117183	-0.0169925	0.0975852	0.0415277	0.0624542	-0.0441083	0.413504	-0.0550432	0.0661783	-0.0382119	-0.109076	-0.0171555	-0.0933879	0.0150324	0.0793556	-0.0159393	-0.00852951	0.0153112	-0.107041	0.221921	0.43276	-0.0321057	0.175447	0.0533579	0.0667354	0.0380991	-0.0352999	-0.0481912	0.0623683	-0.0134442	-0.13978
Hs.180655	-0.156502	-0.0771492	0.0267055	0.00699313	-0.150389	-0.0663092	-0.173099	0.204759	-0.0873642	-0.0632719	-0.052718	0.121527	0.0596559	0.0471922	0.0603017	0.0847701	-0.122508	-0.211925	-0.194725	0.109943	-0.108234	-0.207187	-0.225685	0.15476	-0.079697	-0.250485	-0.0899934	-0.13282	-0.0176863	-0.173494	-0.161192	-0.0944409	0.049826	0.290781	0.047845	-0.0594726	0.0707727	0.0192391	-0.0319264	0.0788949	-0.080903	-0.170686	0.062382	0.188933	-0.0351264	-0.0425262	0.0367878	0.14175	0.0354955
Hs.180686	0.070375	0.0723063	-0.22488	-0.0264308	0.0566373	0.0828355	0.029159	-0.501315	-0.0764226	0.0623689	-0.0456319	-0.0599674	-0.0657806	-0.0429607	0.0513544	-0.118606	-0.126952	0.0728981	-0.0535179	0.0425221	-0.0514377	0.208957	0.104353	-0.0621521	-0.0452764	0.109368	0.0601418	-0.0380183	-0.0464664	-0.0327514	0.0273666	0.124619	-0.0399352	0.0620753	0.0476111	-0.0464149	0.611045	0.0604717	0.119332	-0.0182191	0.452101	0.0671952	0.0292641	-0.175438	-0.109283	0.0457286	-0.146191	0.151356	0.205008
Hs.180789	0.012974	0.141141	0.057179	-0.0390683	0.558946	0.0731836	-0.0186139	-0.040195	-0.0448313	0.225837	-0.0372069	-0.0954632	-0.0380268	0.0563587	0.0746351	0.0532113	0.0706304	-0.0623154	-0.722513	-0.0169383	-0.0414921	-0.0378712	0.0698786	-0.0282432	0.0621169	-0.12759	0.0269199	-0.562804	0.0602391	0.114221	-0.0766762	-0.045291	-0.0367511	-0.0195806	-0.0779808	-0.0253631	0.637959	0.0396321	0.0768577	0.0290654	-0.129431	0.0346034	-0.0263289	-0.0608487	0.0281286	0.0151048	-0.0533714	0.109872	-0.0375971
Hs.180878	0.0641377	-0.0347175	-0.0392921	-0.244362	0.22667	-0.0345427	-0.0103827	-0.0540484	0.0516096	-0.0068921	-0.0489126	-0.0303683	-0.0467191	0.131202	-0.0971409	0.0492367	0.0608748	0.109965	0.0967569	-0.126986	-0.0357996	-0.0321742	0.109751	-0.024669	-0.00877094	0.0769092	0.280574	0.0958405	0.675847	0.118664	0.0549117	-0.0154645	-0.0296698	0.498652	0.0484047	0.657887	-0.0691712	0.409443	-0.0282725	-0.0282587	-0.0579596	0.0983047	0.00991807	0.0479048	-0.0351278	0.0799214	0.175164	-0.0301073	-0.0384914
Hs.180919	0.0499914	0.0568985	0.0703567	0.126044	-0.0846961	0.116081	-0.0734203	0.0670481	0.0786643	-0.268781	-0.0591605	0.017378	-0.0522332	-0.000693307	0.039997	0.0231387	-0.0461183	-0.183985	0.0583033	-0.0874364	0.00438492	-0.0580422	-0.0878271	-0.149824	-0.261451	0.0352967	-0.0520235	-0.0501887	0.114033	-0.0576821	0.0178734	-0.0114608	-0.0106218	-0.0267221	0.0541494	-0.051477	0.00914681	-0.152912	0.0899246	0.20309	-0.0549593	-0.0746245	0.178967	-0.0588837	-0.283155	0.050782	-0.0741504	-0.0339864	-0.117415
Hs.180941	-0.151669	-0.0446723	-0.120423	0.135017	-0.0239469	-0.0429042	-0.00281782	-0.0309727	-0.0406576	0.0649224	-0.0346625	-0.0338061	0.0643043	0.376549	-0.00855695	-0.0431517	-0.011868	0.0502244	0.0389157	-0.0363725	0.0500505	0.0831091	0.0813105	0.266265	-0.0157104	-0.342483	0.0961079	-0.0274878	0.0606162	-0.0357852	0.0772227	0.0593264	0.215146	0.217955	0.124674	0.117727	0.493327	0.425689	0.279658	-0.0247615	0.128243	0.0985698	0.0655695	0.184958	0.18942	0.219787	0.267853	-0.030869	0.0305888
Hs.180943	0.0462673	-0.0175496	0.0611208	0.175753	-0.0161756	0.0533298	0.0446054	0.0702012	0.893626	0.0655753	-0.0119595	0.818461	0.550527	0.0353808	-0.11669	0.0522045	-0.0211272	-0.0266156	-0.0268169	-0.0203533	-0.0237291	-0.0282515	0.333254	-0.00269532	-0.00581456	0.00647375	-0.0235379	-0.0289851	0.718645	-0.0268126	-0.0584825	-0.026239	-0.000550023	0.017806	-0.0255	0.0169918	0.98737	-0.0626339	-0.0212102	0.0450815	0.101915	-0.0253737	-0.0101843	-0.117886	0.969348	0.0292468	0.0336101	0.485295	-0.0272479
Hs.180946	0.283893	0.0965418	-0.0043002	-0.0294871	-0.0389392	0.0753714	0.347797	-0.102384	-0.0297496	-0.0240311	-0.0520422	0.0216815	0.0787603	0.124568	-0.061295	0.242306	0.0353969	0.134355	-0.0653097	0.030984	0.0585512	0.0633194	0.203075	-0.0759894	-0.063716	0.0608015	0.0488245	0.595337	0.0347147	0.136649	-0.0894908	-0.0388236	-0.047845	0.00816484	-0.0858659	-0.00939667	-0.592661	-0.0915219	-0.02285	-0.152465	0.0498596	0.0648608	-0.633843	-0.0640821	-0.587548	-0.0620043	-0.353416	-0.0803217	0.0811354
Hs.181015	0.074504	0.00969722	0.0328843	0.030364	0.0254021	0.036191	-0.0113657	0.00797772	0.0202866	0.0239947	-0.00436181	-1	0.0291168	-0.00366558	0.0280451	0.0438991	-0.0125999	-0.0104581	0.0418148	-0.00430846	0.0114891	0.725387	-0.000260935	0.032578	0.0450043	-0.00564763	-0.00392741	-0.00400167	0.100301	-0.00441307	0.0235482	0.000256466	0.0302441	0.0171724	-0.00428631	0.0314304	0.728223	0.0415617	-0.00584922	0.0257253	-0.00918957	-0.00217313	0.0256915	-0.00599653	0.0338803	0.031729	0.0254973	0.0238023	-0.00298005
Hs.181046	0.0439023	0.0484613	-0.0800203	-0.0829494	0.037058	-0.264664	0.0552648	-0.0818104	-0.0613058	0.0414137	-0.0658369	-0.0588525	-0.339092	0.0580635	-0.0946383	-0.092167	0.0361285	0.144752	0.0539156	-0.00276606	0.038857	0.0677165	-0.0587869	0.0218751	0.0765376	-0.0704158	0.0499665	0.0242883	-0.248176	-0.083781	0.00245879	0.089645	0.0312495	-0.315447	0.087264	0.0578671	-0.385265	0.0312249	0.0397087	-0.0264588	0.146669	0.0186923	-0.405243	0.107309	0.0627606	-0.11453	0.0882548	-0.136241	0.0979656
Hs.181195	-0.0441953	0.09664	-0.106863	0.103858	0.090798	-0.035494	-0.0367428	-0.0376435	-0.106184	-0.0471451	-0.03151	0.348198	-0.114697	9.93583e-05	0.681522	0.0430644	0.0609357	0.52948	-0.0294454	-0.00852234	-0.0445905	0.487082	-0.103936	0.16001	0.138771	-0.0356497	0.0854922	0.0537861	-0.568044	0.0252822	0.319001	0.0840684	0.0982465	-0.038787	-0.0334972	-0.0344853	0.240548	0.683928	0.073785	-0.00129162	-0.0333979	-0.0365207	-0.064225	0.00397085	0.0844318	-0.164559	0.0940377	0.0638274	0.0902033
Hs.181243	0.0740253	-0.0340459	0.038063	0.0309209	-0.0792394	-0.0259214	-0.0296713	0.011333	0.0347323	-0.0396269	0.245303	0.392787	0.0170584	-0.0338272	0.0927902	0.0319305	0.0412796	0.0237303	-0.0363144	-0.0261655	0.0335326	-0.0241518	0.09645	-0.0183403	-0.0363497	0.0744972	-0.0263548	0.0376405	-0.0257251	-0.0297288	-0.0594931	0.0267375	0.0272607	0.0335448	0.0325072	-0.0300635	-0.0653915	-0.156535	-0.0222654	0.0424401	0.0640154	0.0181338	0.035057	0.0449392	-0.0215055	-0.00786625	-0.0552108	0.0862083	-0.0954951
Hs.181244	-0.0507845	-0.0790377	0.045338	0.668341	-0.0324703	-0.152139	-0.0343326	0.300819	0.0860598	0.0284804	0.195122	0.10354	-0.0613642	-0.0424417	-0.187758	0.079939	-0.0146333	0.0132936	0.0712141	0.075088	-0.00671145	0.0540282	-0.134319	0.043365	0.0702318	-0.0419657	-0.0364916	0.0119403	0.0562336	0.0389697	0.0788157	0.0566141	0.0412951	-0.0836072	-0.0469685	0.0687944	-0.104154	-0.0494704	-0.315169	0.242485	-0.0518137	-0.0529437	0.151067	0.0326065	0.0613147	-0.0211041	0.094289	0.0654874	-0.160022
Hs.181300	0.0467667	0.0382104	-0.0312273	-0.0280752	0.205274	0.0157221	-0.0317934	-0.0231838	-0.750432	0.120573	0.0584529	0.0736886	-0.0243632	0.0146648	-0.0197025	-0.0188605	0.0434869	0.0473429	-0.000103632	-0.0276514	0.0497952	-0.023755	0.0979597	-0.0265376	0.13437	-0.0129533	-0.0131738	-0.0292364	-0.0994765	0.0451541	-0.101847	0.303137	0.0454859	-0.0415721	-0.0243665	0.045022	0.0293914	0.054301	0.691145	0.121405	-0.0159992	0.0565839	0.0660431	-0.0445215	0.113953	0.0638175	0.0359015	-0.0245966	-0.0288104
Hs.181304	0.149879	0.0646613	0.0548448	-0.0414881	0.0279876	0.0352664	-0.00215078	-0.013812	0.0128551	0.0560022	-0.0175454	-0.0232194	-0.00682979	-0.0100873	0.0607828	-0.0102377	0.0473514	0.0350285	0.0274611	-0.0542368	0.0298745	-0.0149289	0.0421126	-0.0360523	-0.00535717	-0.00558023	0.0508229	0.0304467	-1.48886e-06	0.034765	0.0371008	0.0302365	0.251683	-0.014847	-0.0063118	0.0299592	-0.00553287	0.0224431	0.0530845	-0.0213142	0.0764618	0.0409362	0.0207681	-0.0281122	0.0373424	-0.0111262	0.0438268	-0.0393209	0.0442199
Hs.181390	0.0380619	0.0944269	0.0406913	-0.0260133	0.00874771	-0.0440587	0.0334736	0.164487	0.163749	0.0643709	-0.0384235	-0.0271485	0.672548	0.00636188	0.0148736	-0.0318115	0.0333009	-0.0260605	-0.0278994	0.0740593	0.0474425	-0.157494	0.0308834	0.0377831	-0.0189575	-0.0305264	0.0393513	-0.0512749	0.0574188	-0.0431702	-0.023691	-0.0588504	-0.0418878	-0.0354139	-0.0346884	0.055441	0.756512	-0.0189553	0.0270754	-0.0339504	-0.031859	0.0383686	0.0128282	-0.0376038	-0.120887	0.0411396	-0.00447609	0.0317295	0.0527905
Hs.18141	-0.0557092	-0.0441617	0.0466854	-0.0302745	-0.0419515	-0.0388792	-0.061418	0.0772756	-0.144623	-0.0356369	-0.0682999	0.0410238	0.0490306	0.0338295	0.0641059	0.0979005	-0.0717766	0.0597	-0.285152	0.396751	-0.0408727	0.0547351	-0.0216268	0.160737	-0.0472832	-0.00835461	-0.0473566	0.0253666	-0.0324765	-0.0237484	-0.0585978	-0.31949	-0.0513631	0.318069	0.0537094	-0.0439842	0.0322708	0.0466789	-0.0276292	-0.0154491	-0.0980583	-0.0287158	0.0439927	0.156509	-0.0378707	0.00759828	-0.0110986	0.0594735	-0.0649292
Hs.181418	0.706113	-0.0462707	-0.0539552	0.197342	0.0194898	0.180217	0.0565824	-0.0693714	-0.0500478	0.154954	-0.0318697	-0.0534563	-0.0683129	0.0123934	0.128687	-0.0323128	0.119301	-0.0621439	-0.0760351	-0.0838353	0.0894133	0.508358	0.62631	-0.0663623	0.104954	0.122158	0.0840032	-0.0581392	-0.64864	0.0959686	-0.0787411	0.0839966	0.118595	0.0887642	-0.0574141	-0.0500623	0.0168542	0.024492	0.0685253	-0.0140406	0.164365	0.322021	0.0865112	-0.136173	-0.0533958	-0.0199642	-0.0242296	-0.127819	0.0910481
Hs.1815	-0.00648625	-0.9915	0.0292883	0.111348	-0.0111605	-0.00396086	0.00604614	-0.0045554	0.0934249	-0.00960354	0.0277559	0.662603	0.0372755	-0.0037198	-0.00522349	0.0206538	-0.0045117	0.00817487	-0.0393904	-0.00400098	-0.00258556	-0.00389551	0.0284264	-0.00718673	-0.00461831	-0.00530313	-0.00411699	-0.00401336	0.00969597	0.0333614	-0.00841041	-0.00526503	0.228895	0.0227159	0.0244604	0.0245679	0.0659776	-0.00537354	0.00534797	0.0160725	0.0219348	0.00548585	0.0255552	-0.00390277	0.0368845	0.0324093	0.0151153	-0.00359426	0.00457737
Hs.181581	0.0132123	0.0222125	-0.0307412	0.0413404	-0.092587	0.0153825	0.00542076	-0.0342185	0.0230555	-0.0615022	0.0167993	-0.0686302	-0.0366389	-0.0360859	0.0147148	-0.0317586	-0.686219	-0.0350825	-0.0812654	-0.0365116	-0.125364	0.497549	0.996	-0.181554	-0.0312589	-0.00148468	0.261859	0.0211552	0.0233297	0.0239005	-0.0337844	1	-0.0410845	0.0156152	-0.00492804	-0.0105748	0.0170348	0.0167895	0.0205696	0.000959585	0.0250991	0.010774	-0.0329001	-0.0307666	-0.682798	0.0103237	-0.0354045	0.0183811	0.0156934
Hs.182018	-0.0365965	0.0223761	0.71353	-0.0620127	-0.0383366	-0.0315664	-0.013183	0.116445	0.0196579	0.36479	-0.0157878	-0.0288447	0.073387	-0.0467879	-0.0265962	-0.0836368	0.0665253	0.163378	-0.0278765	0.107281	0.0520507	-0.0376241	0.0494193	0.244595	0.0698239	0.0878327	0.0515199	-0.0518228	-0.0568344	-0.0332706	-0.0637283	-0.0653381	0.0649015	-0.0389872	0.0150764	-0.0352168	-0.300314	-0.039505	-0.027132	0.0644464	-0.0480971	-0.0383351	-0.399877	0.0443927	-0.0338168	-0.0539136	0.125275	0.137907	0.0726367
Hs.182238	0.0228526	0.219886	-0.0678445	0.0675527	-0.0487316	-0.247019	0.0260983	-0.360517	-0.176368	0.276749	-0.035637	-0.182148	-0.0773896	-0.0682145	0.139065	-0.109887	0.00241391	-0.0128506	0.0493567	-0.0144285	0.0525934	0.0523136	-0.0795621	-0.341549	0.0816099	0.0584016	-0.0537234	0.0341666	-0.123732	-0.103663	0.052843	0.106734	0.0970361	-0.0862682	0.0383367	-0.00257583	-0.253002	0.0749259	0.0563817	0.0453826	-0.13292	0.0117148	0.158208	0.0173846	0.0462627	-0.0781119	-0.0561101	-0.259378	0.13062
Hs.182240	-0.0230046	0.044197	0.0344742	0.985873	-0.133824	-0.00200173	0.37666	-0.0218578	-0.0331237	-0.640297	-0.00262683	0.242942	0.0553803	-0.0337903	0.693565	0.0144022	0.0206718	0.0111449	0.0374812	-0.0201147	0.952834	-0.0252992	-0.0276669	0.9805	0.0299428	-0.030849	-0.0349171	0.518214	-0.025519	0.040297	-0.0260293	0.0284976	0.762929	0.267091	0.0449543	0.042702	0.976758	-0.0338591	0.054898	-0.0851735	0.0439337	0.0371882	0.0277049	-0.0154814	0.0505249	-0.0256858	-0.0273923	-0.0268093	0.0243326
Hs.182265	-0.0632074	0.0490154	-0.00592217	-0.0240037	0.0240499	0.0512683	0.0273336	0.0387063	0.176302	-0.990881	-0.0307411	-0.00685234	-0.0558903	0.03562	-0.0112574	-0.019617	0.0546186	0.023709	-0.0223797	-0.0609614	0.0370826	0.0429018	0.0317494	-0.0362034	0.185189	-0.0336848	0.0574306	-0.128522	0.0233197	0.188623	-0.0648321	0.0326493	0.0779003	0.0374684	0.0479366	-0.0272342	0.0973878	0.031831	0.0428853	0.0368482	0.121854	-0.0452573	0.0298431	-0.0020558	0.100965	-0.0306634	-0.0143968	-0.0326067	0.0502933
Hs.182280	0.0269292	-0.000457086	-0.0140484	-0.0166717	0.0844986	0.0408461	0.0338809	-0.00496688	0.000375444	0.0172697	0.760251	0.0706231	-0.0390994	-0.0239715	0.324731	-0.00816188	0.0285332	-0.00453897	0.0567305	-0.00412306	-0.0056775	-0.00353634	-0.00488029	-0.00760873	0.00988228	-0.00417896	-0.00254342	0.0327062	-0.00486858	-0.00596384	0.0240565	0.0227604	-0.00624169	-0.0433597	-0.00705622	0.0359607	-0.00053847	0.00551874	0.0374215	-0.00573625	0.030946	0.0277347	0.0119838	0.196742	0.00536653	-0.000101848	0.0458658	0.105471	0.0361701
Hs.182423	-0.00183614	-0.110039	0.523276	-0.0592311	-0.0562795	0.0316528	0.0894188	0.0549669	0.259712	-0.0523487	-0.0599383	-0.641366	0.102144	-0.0287671	-0.421045	-0.0289902	-0.0504721	-0.0314341	0.0165533	0.063788	0.0462247	-0.077309	0.191345	-0.419634	-0.0514686	-0.0438901	0.0641275	0.0542066	-0.0432395	0.0707432	0.0542055	-0.068319	0.0337428	0.368891	0.0419769	-0.0630592	-0.198559	-0.0382206	-0.00649412	-0.103812	0.0972079	0.0425211	-0.099799	-0.0437139	-0.0324523	-0.308252	0.0370044	-0.424246	-0.0656839
Hs.182528	0.15971	0.227449	-0.0541626	-0.1047	-0.0872611	-0.027803	0.138711	-0.0763955	0.0673545	-0.0415441	-0.424898	-0.365445	0.0582546	0.0512365	0.102071	-0.104918	0.107598	0.0454176	-0.047509	-0.37216	0.139502	-0.147798	-0.0766553	-0.447782	0.0422104	-0.0783005	0.208553	-0.0548867	0.0919421	0.0505619	0.0798108	-0.050966	0.187377	0.0481647	-0.0775251	0.0020249	0.30929	0.076866	0.0401787	-0.0278525	0.127192	-0.0677281	-0.0612038	-0.0715895	0.34943	0.00184462	0.0694801	-0.163023	0.0885182
Hs.182626	0.0327416	0.0389366	0.0452734	-0.0568229	0.022055	0.042037	0.193642	-0.047677	-0.0334168	-0.0364951	0.194298	0.0996734	0.200746	0.0278711	0.1865	-0.0262644	-0.0346917	0.0765625	-0.101251	0.0415437	0.0324586	-0.0330639	-0.0649418	0.105984	0.0970188	0.0462565	-0.0366973	-0.0904772	-0.367626	-0.285476	-0.0464938	0.0454788	-0.0414404	-0.156732	0.0751669	-0.0407303	-0.0355343	-0.0633459	0.115983	-0.0922737	0.0971727	-0.0369559	0.0133341	0.0688293	0.0976558	0.0970835	0.0434851	-0.112491	-0.0350782
Hs.1827	0.127711	-0.0341217	-0.0347717	-0.0478747	0.0627869	-0.0410363	-0.115625	-0.0841054	-0.0348058	-0.0552757	-0.0331025	0.0401775	-0.0242419	-0.0407588	-0.0373821	-0.0203991	0.116416	0.00399862	0.0689663	0.139347	0.0328241	0.596406	0.142327	0.0450179	-0.0448592	0.0401039	-0.02771	0.784508	0.0437872	-0.046569	0.0435272	-0.0757731	-0.124078	0.00799649	-0.0753315	0.0479109	0.0395924	0.0599481	-0.0393649	-0.0306842	-0.0910452	-0.108897	-0.0528275	-0.404275	0.13086	0.0371686	0.0378017	-0.000622547	-0.00568757
Hs.182741	-0.00710297	0.0696002	-0.0278046	-0.0642737	-0.0669788	0.0461387	-0.0106396	0.218674	0.0085363	0.0553	-0.0296521	0.154202	0.163992	0.0618745	-0.203986	0.0268268	-0.0573054	0.0934585	0.0302642	-0.0363622	0.0496239	0.08836	-0.0353588	0.0597692	0.0538149	-0.0280667	-0.134677	-0.0339226	0.0121865	-0.058702	-0.0347407	0.0452272	-0.0387213	0.139564	0.193803	-0.0337851	-0.136031	0.0682997	-0.616929	-0.0523033	0.10381	-0.0284122	-0.0479118	-0.042615	0.13472	0.0296255	0.0763915	-0.00114231	-0.145766
Hs.183109	-0.0236932	0.0333242	-0.0206076	0.0014957	0.0130433	0.164082	-0.021028	-0.0154784	0.0131298	-0.0497922	-0.0344657	-0.0254616	0.0178245	-0.0182818	-0.016839	-0.018408	0.0159911	0.0448276	-0.00911002	0.0569347	-0.0417567	-0.0205602	0.0164518	-0.022571	0.0480292	-0.0036158	0.145253	0.0760861	0.0551954	0.0361604	-0.0196646	-0.0605871	0.0429999	0.101159	0.0214201	0.0369022	-0.378828	0.0383822	0.204748	-0.0203928	-0.0230337	0.140414	-0.0204364	0.0334593	-0.0209654	-0.0142424	-0.0199327	-0.055667	-0.0223865
Hs.183123	0.0199562	0.0019838	0.0327192	-0.00544363	-0.0123765	-0.0130641	-0.0141859	-0.0127217	0.0168606	0.0961109	-0.0120791	0.0352459	-0.0160668	-0.00748813	0.00925701	-0.0120043	-0.0129497	-0.0129815	0.0350201	-0.0113941	-0.0271615	0.0299491	0.00579647	0.990481	0.00929646	0.0918293	0.0193313	-0.0117129	0.00221675	-0.00342745	-0.0272012	-0.000754955	0.957998	0.0517881	-0.00895614	0.0669164	0.0668198	-0.0193299	0.0508725	-0.0137578	-0.0105459	0.0381836	-0.0135238	-0.0143684	0.0320966	0.0194962	0.0218905	-0.0107767	-0.0116579
Hs.183138	-0.036406	-0.0797856	-0.0416222	0.497561	-0.0623461	-0.0417333	-0.0193853	0.0984968	0.266293	-0.0718569	0.0743947	-0.0483555	0.0516471	-0.0395724	0.284733	0.050149	0.0365688	-0.086313	0.0948578	-0.0416001	-0.011561	-0.0624552	-0.0438659	0.201076	0.0469559	-0.0629119	-0.0134046	0.0790574	0.158046	-0.0340842	-0.0135192	-0.0328682	-0.0268165	-0.0441615	0.106368	-0.0286836	0.102448	0.0335453	0.101937	0.0696818	-0.0222291	-0.0431756	-0.0103239	-0.0279232	0.0766979	-0.0247923	0.0739575	0.0717584	-0.0446167
Hs.183487	-0.0658601	-0.0545065	0.20212	0.375592	-0.0545371	-0.0259293	0.0331292	0.303201	0.0766519	0.0575111	0.422924	0.0823911	0.0688286	-0.0682047	-0.0308015	-0.000402944	-0.125181	0.0742586	-0.0478206	0.109825	0.0500793	0.105537	-0.176842	0.0700798	0.155374	-0.187507	0.0236521	0.0593485	-0.0654711	0.00113032	0.0671686	0.0624967	-0.0509322	-0.044588	0.0400533	-0.0386429	-0.128968	-0.0136385	-0.113724	0.313173	-0.0639511	-0.0422729	0.324422	0.124381	0.0949913	-0.101575	0.0851882	0.0427894	-0.189252
Hs.183556	-0.153019	-0.10757	0.0511023	-0.0691423	0.0479153	-0.0579238	-0.0678929	0.0661669	0.0513122	0.0814962	0.433962	0.0632716	-0.038427	-0.0342244	0.10659	0.0702975	0.0368417	-0.0337967	-0.0350791	-0.0344565	-0.0290361	-0.0777759	-0.0429149	0.127421	0.0763892	-0.12657	-0.0410393	-0.0543012	-0.0371582	0.0738898	-0.121607	-0.0657583	-0.0168592	0.0720749	0.0536406	-0.0384852	0.417903	0.161267	0.0337493	0.07035	0.108461	-0.115896	0.36173	0.170078	0.324442	0.0682036	-0.0328942	0.0265113	-0.122656
Hs.183583	0.0800333	0.0353604	-0.0228917	-0.0387812	0.0825865	0.270347	0.0914918	0.0310506	0.113926	-0.0469661	0.0648766	-0.066924	0.100436	0.10142	-0.0889696	0.0684749	-0.0439405	0.106881	0.019634	0.336207	0.0897745	0.639406	-0.00467994	-0.0507173	-0.0390608	-0.16753	0.0784024	-0.0625452	-0.279507	0.204726	0.127267	0.115326	0.106374	0.0799815	0.464106	0.0848962	-0.0830107	-0.142114	-0.0404981	0.100982	0.0565324	0.0497255	0.0660112	-0.0430874	-0.0140524	-0.111595	0.0634714	-0.0545306	-0.273613
Hs.183601	-0.0682411	0.0170037	-0.0570238	-0.0751454	0.0132059	-0.139236	0.0403422	-0.066712	-0.0234722	-0.104574	0.00925731	0.0309372	0.00352299	-0.039834	0.0101546	0.0503656	0.0202464	0.020734	-0.043103	-0.14564	-0.0124274	-0.119119	-0.133011	0.0189016	-0.0584883	-0.0397638	-0.0314884	-0.126917	-0.0313776	-0.273401	0.0235229	0.0183706	0.0409709	0.924959	0.000709042	-0.029825	-0.039387	0.144692	0.0167942	0.021796	0.00157151	-0.0303666	-0.015419	0.0418298	-0.0564091	0.0219926	0.0939287	-0.011379	-0.0381939
Hs.183648	-0.0761585	0.0584662	0.105351	-0.501789	0.0640248	0.0592398	-0.136818	-0.0726333	-0.0983178	-0.0587492	-0.0282399	0.809979	0.190704	0.0497572	0.61214	-0.0452308	-0.00285314	0.0600451	0.0391676	0.00198765	-0.0363372	0.398193	-0.050178	0.0708952	0.0774768	-0.0434561	-0.00239545	-0.0447468	-0.732016	-0.343748	-0.0596152	0.0526143	-0.0426358	-0.0427439	-0.041764	0.676961	-0.0277706	0.07776	0.671704	0.222253	0.0457585	-0.046304	0.0478207	0.0586331	-0.0408907	-0.0235477	0.0532878	0.0442726	0.0751644
Hs.183671	-0.0349991	-0.0266806	0.00150658	0.0158894	-0.0360667	-0.0282322	-0.0272302	0.0317178	-0.0431793	-0.0353619	0.00937759	0.534965	-0.0289068	0.0121892	0.0135728	0.0116641	-0.485154	-0.033397	-0.0663353	0.0242754	-0.0974477	-0.0410217	-0.182623	0.0116619	-0.0105031	-0.0144509	-0.0268165	-0.028514	-0.0215437	0.00946632	0.0119368	-0.0323352	0.0137494	0.0103667	-0.0332437	-0.0287521	-0.0197205	-0.0679539	-0.0263959	-0.020397	-0.028651	-0.111104	0.0541743	0.0177762	-0.0666102	-0.0288582	0.0293019	-0.0113414	-0.0236625
Hs.183706	-0.0424591	0.0295745	0.809519	0.776469	0.020117	0.00957011	-0.03704	-0.0195222	0.0378218	-0.0514346	-0.0274969	0.0643475	0.0196988	0.0358342	0.0237027	-0.0198927	0.0352321	-0.0400395	-0.0386371	-0.0186453	0.675441	-0.0266493	0.0385343	-0.056005	-0.238539	-0.100486	0.000591314	-0.871526	0.0219248	0.0508338	0.033907	-0.768782	0.0200087	0.0186671	-0.0379354	-0.0245892	-0.0196984	0.731285	0.0271026	-0.0171842	0.048377	-0.868662	-0.0213686	-0.0354227	0.000638703	0.0237312	-0.0305325	-0.00930855	-0.018127
Hs.183773	0.189461	0.0985946	-0.280771	0.0487962	0.643944	0.0689998	-0.032894	-0.12331	-0.125017	0.00442639	0.147339	-0.0360549	-0.0780802	-0.113857	0.588886	-0.0878984	-0.244909	-0.0372639	0.0378658	-0.0562939	-0.0817239	0.0826913	0.0432071	-0.0389869	0.0871998	0.061839	-0.0359676	0.183685	-0.0294312	0.299226	0.0758475	0.390353	0.094537	-0.0281631	-0.0443148	0.0271681	0.0058675	0.513544	-0.00511967	-0.0267395	-0.0461758	0.0687296	0.0412083	0.0863437	-0.076866	-0.0220421	-0.0687039	0.0956446	0.0608392
Hs.183805	-0.0477249	-0.0382859	0.036022	0.0340892	-0.0163953	0.0222843	0.0254165	-0.0141795	0.0285685	-0.151098	-0.0350359	0.270611	-0.0268691	0.0337602	-0.0111204	-0.0370834	-0.703692	-0.0672003	-0.21919	-0.00962584	-0.033579	0.0236657	-0.0384515	-0.02853	0.019531	-0.424449	0.0218912	-0.353403	0.0247722	-0.0347053	-0.0193564	0.0180687	0.0357014	-0.0274323	-0.0227381	-0.0420502	0.0189932	-0.111759	-0.332658	-0.018884	0.136935	0.87195	-0.0212922	0.209878	-0.0388343	0.018067	0.0262891	-0.0080076	-0.0201486
Hs.183858	0.0507325	-0.00764853	-0.0305999	0.163469	-0.0346972	0.0591909	-0.0217497	-0.0440258	-0.470813	0.06122	0.0485452	0.734596	-0.0397246	-0.0325026	0.0899903	-0.0355629	-0.0230154	-0.0174221	0.0588	-0.0415085	-0.0118351	0.0305895	-0.05068	0.070812	-0.0290042	0.0679212	-0.0376485	-0.689081	-0.490729	-0.0141797	0.0606407	0.0786143	-0.0201292	-0.0384231	-0.0558091	-0.0436739	-0.0537453	0.113866	0.651242	0.0048565	-0.711505	-0.0330683	0.0537573	0.056114	0.116448	0.0471707	0.0665547	0.0708129	0.0667738
Hs.183874	-0.153503	0.126957	-0.0403478	0.18021	0.0335267	-0.0337805	0.0665872	-0.0897662	-0.067891	0.0234659	-0.0339549	-0.0729215	-0.0665227	0.0722998	0.373682	-0.0468336	-0.0204769	0.0971171	-0.012257	0.283346	0.0633133	0.245298	-0.0651446	0.255062	-0.0932784	0.109414	0.111382	-0.0328884	-0.0976645	0.000761203	0.0350859	0.0674122	-0.0274738	0.00772123	-0.465971	-0.219606	-0.638899	0.453472	0.223807	0.0787843	0.394354	0.0266316	-0.0324707	-0.0778965	-0.07216	0.00288818	0.0952006	0.0598653	0.0403441
Hs.184	-0.0640481	-0.0408455	-0.124508	-0.0322921	-0.365896	-0.0372039	0.145725	0.0523819	-0.000498092	0.0866816	-0.0160274	0.100417	0.0916208	0.0618989	0.118163	-0.036735	-0.0353132	0.00855488	0.020337	-0.038996	-0.0690728	0.0689763	-0.0212385	0.738673	-0.00935202	-0.131499	0.0356746	0.156001	0.755179	0.0548802	0.0944343	-0.03235	0.202284	0.219045	0.0406939	0.19742	0.715712	0.0843112	-0.0468058	-0.0501341	0.0566078	0.229828	-0.0263777	0.111663	0.131558	0.0892039	0.0921409	0.0621767	-0.0401114
Hs.184161	-0.0690233	-0.129695	0.00441307	-0.0590397	-0.0377166	-0.0330129	-0.0509473	0.0432987	-0.0404344	0.00685527	-0.0291817	0.437419	-0.383205	0.0379611	0.00129348	-0.146027	0.0411958	-0.00428113	-0.0357927	0.263119	-0.0308958	-0.0384004	0.0616604	0.045619	0.0890218	-0.0278126	-0.054775	-0.040128	-0.0438376	-0.0498778	-0.015246	-0.051999	-0.0895839	0.103877	-0.0326752	-0.0119316	-0.208545	0.0505379	-0.0383555	-0.0547161	-0.0791107	0.00251104	0.0817224	0.0442731	-0.0339886	0.0494287	-0.0362077	0.149612	-0.0360329
Hs.184167	0.0581531	0.239362	0.393757	0.101362	-0.0473002	-0.118041	0.0429581	-0.045129	-0.0328311	0.0605018	0.0486971	-0.270936	0.0523756	0.0266847	0.355128	0.0397358	0.0635892	0.0216077	-0.0549867	-0.0550227	0.0684658	0.0653194	0.0490483	-0.0817409	0.0618224	0.0659766	0.0597323	-0.0175735	-0.0564483	-0.0511679	-0.0813387	0.0365693	0.0549626	0.22233	0.0684143	-0.0353124	-0.0298336	0.0476028	0.0803602	0.0252913	0.109417	-0.0527939	-0.0125784	-0.0366433	-0.0659277	-0.0546643	0.0958004	-0.26328	0.654125
Hs.184194	0.0195023	-0.051825	0.047277	-0.0255293	0.0232111	0.00138364	0.0179958	0.0289607	0.0662128	0.00933849	-0.110545	-0.0323008	0.0990587	0.0206494	-0.0355319	0.0202474	-0.0375555	-0.0541044	0.0268899	-0.0375005	-0.0307256	-0.0442618	-0.0318459	-0.0966904	-0.0261513	-0.0887691	-0.0437907	-0.0796671	0.0226447	0.0619818	-0.0644494	-0.0267376	-0.141623	0.0266529	-0.056889	-0.0529574	0.994657	0.0210281	-0.0320939	-0.0164282	-0.0267045	-0.0358724	0.0249488	-0.0358724	0.0367189	0.0480947	0.0391458	0.0192728	-0.0376838
Hs.184222	-0.0320289	-0.0537952	0.0245072	-0.0523975	0.0840245	-0.0976874	0.122409	-0.00783358	-0.0352327	-0.0536391	-0.00502971	0.426843	-0.0304644	0.0949984	0.252564	0.00273384	-0.0206041	0.0848875	0.0221398	-0.0134385	-0.00491318	0.139345	0.259176	0.0891874	-0.0789348	0.0215142	0.089598	0.77891	-0.00220846	0.166878	0.0718977	0.118103	-0.0354687	-0.0660958	-0.0187591	-0.0300038	-0.632536	-0.0305782	0.0975884	-0.0397765	-0.0436589	-0.022258	0.0427906	0.765811	-0.124483	0.0293992	-0.0537601	0.580486	-0.0321435
Hs.184276	-0.0901065	-0.0853583	-0.036733	-0.114555	-0.102059	0.0439462	-0.0919231	0.0737402	0.035654	-0.118118	-0.0473825	-0.424199	0.0945607	-0.144042	-0.201098	0.299319	0.0406393	-0.128063	-0.0630375	-0.562873	-0.100899	-0.205193	0.0723793	-0.551571	0.131396	-0.0584328	0.0267584	-0.0917738	-0.0733997	0.0249781	-0.0855297	0.037925	0.0721742	0.117231	0.0220672	-0.187277	0.0244007	-0.0398808	-0.167268	0.155252	0.0548575	-0.109038	-0.0160199	-0.148184	0.156648	-0.000927247	0.00223238	-0.313912	0.0600141
Hs.184298	0.0849316	0.100358	0.143656	0.090054	0.0915427	0.284303	0.0219323	0.0912901	0.225633	0.160413	0.661972	-0.0844846	-0.0273184	-0.0392139	0.00148998	0.0949915	0.185816	0.111285	0.657713	-0.038668	0.00530355	0.079764	0.111778	-0.0374991	0.0649664	0.0958836	0.0472233	-0.0484851	0.0184094	0.0751129	0.0907939	0.209808	0.25125	0.417536	0.470511	-0.0748906	-0.0582276	-0.0310059	-0.0735017	0.237371	0.0995175	0.0705853	0.125029	-0.0704578	-0.0115267	0.0623391	-0.15047	-0.120778	0.111124
Hs.184326	-0.0651359	-0.0493547	-0.120378	0.0789249	0.392041	-0.118158	-0.037919	-0.0523587	-0.0524715	-0.0612092	-0.036488	-0.0657233	-0.197028	-0.158913	0.367145	-0.0379739	-0.0474675	0.00327066	-0.0135369	0.0565491	-0.046516	0.164565	-0.0198566	0.0261662	-0.0594859	0.0952122	0.0549646	0.158539	0.0717234	0.177466	0.175959	0.0723071	-0.0368462	-0.0529063	0.061776	0.0984836	-0.041752	0.406926	-0.0372134	-0.0515241	-0.0359796	0.0809013	0.0748211	0.031051	-0.609794	0.0666432	-0.0401176	0.156636	0.0803413
Hs.184376	0.0605154	-0.0236302	-0.0589242	-0.0317578	0.0303241	0.230117	0.0296024	-0.0176101	0.177676	0.0213655	-0.0141579	0.0349821	0.0188654	0.0146448	-0.120367	0.127622	-0.0284585	0.0185269	-0.0338815	-0.030565	-0.0284557	0.024898	0.0300878	-0.0273755	-0.0233846	-0.023775	-0.0285897	-0.0691327	0.0935506	0.0558156	-0.0239289	-0.0228667	-0.0282342	-0.0223671	-0.0251788	0.0377847	0.983	0.0197003	0.0212513	0.0213584	-0.00021064	0.00678788	-0.020482	-0.203542	0.0183029	0.0198866	0.0210995	0.0368487	0.255886
Hs.184402	0.0958873	-0.0589981	0.103353	-0.0646236	0.087922	-0.0324936	0.0351456	0.0461836	0.65242	-0.0202316	0.0393777	-0.727594	0.100033	0.181542	-0.0360963	0.0357604	-0.0497505	-0.0320649	0.010975	0.0393843	0.715348	0.0435438	-0.0832371	-0.0441149	-0.0321029	-0.0952973	0.0294513	0.309194	0.0736446	0.03202	-0.0243956	-0.0507114	-0.0233378	-0.112734	0.0394624	-0.0248885	0.026172	0.0501643	-0.0298532	0.0433545	-0.0498901	0.260095	-0.0421403	0.0572168	0.0481751	-0.0357529	0.0546288	0.0407489	0.0469642
Hs.184411	0.0104929	-0.00963834	-0.0316208	-0.0110573	0.026472	0.0614667	0.00561005	0.0292548	-0.0461771	0.619103	0.0281037	0.0251084	-0.0243194	-0.0237142	-0.0164479	0.028539	-0.0321394	-0.0243802	-0.0149802	0.0215251	-0.0621607	0.22668	0.251133	-0.0268204	-0.0229109	-0.00274253	0.0460828	0.0446491	0.0363705	0.85248	0.00315565	-0.0720392	-0.0172953	0.023933	0.0177429	0.910002	0.0535241	-0.0286196	0.864831	0.0286692	0.0247202	0.0227029	0.0110688	-0.00572435	-0.0270709	-0.00177943	-0.0250244	-0.0176897	0.0169365
Hs.184488	-0.0285274	-0.0297121	-0.0376123	-0.0517834	-0.0561427	0.0256315	-0.040369	-0.0400121	0.0111645	-0.00605165	-0.026976	0.0504812	0.0414248	0.0387122	-0.03285	0.897158	-0.0155979	-0.0335539	0.0403441	0.0310291	-0.013233	0.0495103	-0.0272387	0.925498	0.0945395	-0.120512	-0.0301167	-0.0100979	-0.0801362	0.00952512	0.00528406	0.0401589	0.0446606	-0.0336109	0.0188539	-0.0252046	0.0367307	-0.0182162	0.0322615	0.0602987	0.213859	0.0237477	0.92279	0.303297	0.0840304	-0.0274419	0.052319	-0.0107544	0.028767
Hs.184585	0.0399605	-0.00473037	-0.00618805	-0.00633324	0.132766	0.0342398	0.0351475	-0.00543055	0.00898184	0.01827	0.0339458	0.0231738	-0.00522189	0.0312617	-0.00815379	0.0202088	0.0529559	0.0591163	0.0372951	-0.00664752	-0.00449033	0.0280111	0.0324544	0.0136809	0.0486029	-0.0028962	0.000639754	0.145914	-0.000897189	0.0643429	0.066457	0.0291925	0.0420348	-0.00898053	-0.00582756	0.199201	-0.012525	0.0299361	-0.0056787	-0.00932217	-0.00852349	-0.00361971	0.00832894	0.0265999	-0.00464959	-0.00503575	-0.00453522	-0.210065	-0.00697837
Hs.1846	0.180215	-0.00700662	-0.0318641	0.0196118	0.136003	-0.0279305	0.0323593	0.0387805	-0.0639733	0.0353698	0.00904405	-0.246581	-0.0356618	0.0400279	-0.425424	0.0192172	0.0175183	0.0539863	-0.230045	-0.00671367	0.0548986	-0.0344448	-0.0331371	0.0476699	-0.0354828	0.0308033	-0.0532028	0.0281875	0.0232128	-0.109369	0.0257411	-0.0496115	-0.0323176	-0.0389661	-0.0265876	-0.0276796	0.358957	0.023881	0.00630081	-0.0373185	-0.00869348	-0.0855346	-0.0155057	0.0275679	0.0445338	-0.0485732	0.0113089	0.00558571	-0.0243108
Hs.184601	-0.0221276	-0.0470018	0.0642222	0.502057	0.099352	0.0497571	-0.0348966	0.0755719	0.111182	-0.0283819	-0.0229178	0.0506812	0.0324062	-0.0193512	0.0327432	-0.033287	-0.0231737	-0.655724	-0.0670887	-0.031971	0.375642	-0.0990168	-0.0552519	-0.0209417	-0.107622	0.0402336	-0.0332331	-0.175854	0.111104	-0.0477938	-0.0419479	0.138218	-0.127569	-0.0192077	-0.022639	-0.0515984	0.576729	-0.034544	-0.0353939	0.114823	0.121605	0.0397163	0.0589549	0.0801349	0.093893	-0.0398978	0.055763	0.105103	0.016321
Hs.184693	0.0431378	0.111647	-0.0308812	0.107676	-0.0430588	-0.043117	-0.0517422	0.0555014	-0.0220438	-0.0548158	-0.10905	0.22385	0.525249	0.1077	0.066222	-0.0521472	-0.0309767	-0.0720358	-0.0540153	0.111773	-0.0240293	0.0361513	-0.0259899	0.0744311	0.215444	-0.0376669	-0.0285697	-0.0516211	-0.106473	-0.0616529	-0.0650441	0.00212764	0.0727645	0.0707391	0.00671324	-0.0285686	-0.0287753	0.298265	0.0794592	0.0771266	0.103751	-0.0363097	0.247177	0.0307659	-0.0351294	-0.0721126	0.0449373	0.0733128	-0.0473277
Hs.184877	-0.0326076	-0.06963	0.0309863	-0.0377629	-0.0578202	-0.036928	-0.551884	-0.0301013	-0.0389399	-0.0403841	0.0120825	0.0345602	-0.0417815	-0.0396462	-0.0630311	0.0200817	-0.0780064	-0.114356	-0.045649	-0.0391676	0.0185363	-0.638067	0.22355	0.0125066	0.031754	-0.0389436	-0.0245835	0.0129232	0.032705	-0.0411894	0.00287351	-0.0407915	0.0254878	0.152395	0.016711	-0.00947415	0.0174919	0.0286828	-0.0356168	0.0138914	0.0171136	-0.139929	-0.0387713	-0.0505329	0.108644	-0.0549359	-0.0393024	-0.00864209	-0.0470886
Hs.184938	-0.0410817	0.00796979	-0.0640868	-0.0155573	-0.000913274	-0.00635977	0.00944412	-0.0215362	0.00902906	-0.0113028	-0.0234464	-0.0430076	0.0085863	0.000655474	-0.0490528	0.0364742	0.0171264	-0.0216812	-0.0393055	-0.058818	-0.0273836	0.00894459	0.040471	-0.0297894	0.0161702	-0.0224723	0.0106393	-0.025556	-0.360141	0.0297452	-0.0527386	-0.027961	0.00815144	0.0119623	-0.0467462	0.00823151	0.419949	0.00926104	-0.0241225	0.00441989	0.0176178	-0.0132191	0.0102592	-0.0848778	0.00706495	0.00432313	-0.0335469	-0.0247116	0.0016484
Hs.1857	0.00408774	-0.000198091	-0.0173776	0.00166546	0.00223602	0.0039266	-0.0325804	0.00339829	-0.0217435	0.00346826	-0.0161119	0.0432725	-0.0229949	-0.0152905	-0.015766	0.00400136	-0.020006	-0.0161919	0.00293079	-0.016347	-0.0257084	-0.0144583	0.00443214	-0.0157595	-0.00211264	-0.0162072	-0.0162923	-0.00165592	0.00342073	-0.0215529	-0.0169109	-0.0222613	0.00427593	0.00400677	-0.0152421	0.00287511	0.307334	0.00557985	-0.0174825	-0.0108487	-0.0193551	0.00152071	-0.0158335	-0.0147599	0.00395691	-0.00752216	-0.0190718	-0.00876709	0.00386966
Hs.185973	-0.0303795	-0.0754523	-0.00555044	-0.0579467	-0.00584507	-0.112509	-0.0772303	0.00166608	-0.178745	-0.04586	-0.0471266	-0.0463902	-0.0551954	0.0602829	0.0412911	0.0378888	-0.0410404	0.0231645	0.0471006	0.0571939	-0.042775	0.0325516	-0.105794	0.0511714	-0.0910921	0.0371149	-0.119125	-0.0527626	-0.0640431	-0.0502803	0.00615504	0.0308116	-0.127372	-0.124433	0.0387239	-0.0348155	0.035682	-0.029431	-0.0426777	0.0423767	-0.153307	0.0346716	0.111457	0.0966331	-0.0669833	-0.0234287	-0.0344313	0.0357521	-0.0457254
Hs.186840	0.113519	0.0310856	-0.00963179	-0.110402	0.0494102	0.0380039	-0.0149141	-0.0536716	-0.128876	0.0641248	0.133508	-0.00366648	-0.0188895	0.119147	-0.0113144	-0.0178168	0.524647	0.112765	0.0437973	0.00596419	0.0590246	0.0448531	0.0357176	-0.00605846	-0.0157235	0.0168593	0.014217	-0.0116296	0.00690865	0.0740576	-0.0126017	0.0136847	-0.0215178	-0.048513	0.0124115	0.0385672	-0.554504	0.0443613	0.0422942	-0.0215676	-0.0114068	0.0583945	0.0538909	-0.0145282	-0.0214059	0.039314	-0.0135762	-0.015568	0.0650877
Hs.1869	-0.223053	-0.0439093	0.0886962	-0.0359301	0.0701917	0.109788	0.112539	0.342562	0.0134213	0.0876879	-0.0693753	0.719344	-0.0413174	-0.0321082	-0.249696	-0.0325156	-0.0210991	-0.0450315	0.0508577	0.506764	-0.0380046	-0.0107597	0.112463	0.0707483	-0.105086	0.0669645	0.0715694	0.106388	0.00603366	0.130296	0.0511225	0.0444281	-0.0306556	-0.0776125	0.0887075	-0.0401364	-0.604069	-0.11055	0.0951944	-0.0318681	-0.0321201	0.0945921	-0.024916	0.695774	-0.0396356	-0.060677	-0.0278179	0.0921969	-0.0410698
Hs.1870	-0.0711172	-0.000582887	-0.0136274	0.166283	-0.0367215	0.0545491	0.0864407	0.0350299	0.047668	-0.0612519	0.0278576	0.0335484	0.0773913	-0.0368893	-0.0590252	0.034008	-0.0408355	0.222691	-0.122571	0.0277378	-0.0200138	0.822344	0.0816362	-0.104257	0.0130433	-0.0438346	-0.018309	0.0854494	-0.029339	0.00684096	0.825842	-0.144123	0.898958	0.0223666	0.0538128	-0.0292054	0.0253557	-0.0407276	0.717139	0.0399308	0.107191	-0.0706358	0.00568591	0.0510895	0.0427733	0.030979	-0.0176046	-0.0172509	0.0316885
Hs.1872	0.0416976	-0.0088902	0.357949	-0.565238	0.063514	0.0413879	-0.117775	-0.0330857	-0.0727381	-0.886145	-0.0362216	-0.048521	-0.062807	0.0461058	-0.0635146	-0.0338232	-0.0714666	0.0310469	0.0480614	-0.00840183	-0.779081	0.717936	0.114769	-0.0490843	0.0232417	0.000163894	0.0556673	-0.669718	0.208304	0.047985	-0.0873769	0.0541779	-0.800449	0.231754	0.0014086	0.104937	-0.0519449	0.264687	-0.0623125	-0.0277731	-0.83133	0.752484	-0.0328611	-0.832097	-0.0701992	0.0459172	0.0480658	-0.0559222	-0.0196372
Hs.188	0.0744389	-0.0750124	0.359094	0.0294376	-0.0450611	0.162396	-0.0452266	0.309987	-0.0327971	-0.0368681	0.0628658	-0.0223158	-0.0250087	0.0832764	0.085801	-0.0567214	-0.0511675	0.0596647	0.0608791	0.0877213	-0.0389098	0.241068	0.00941781	0.660757	-0.0723547	-0.0254121	-0.0987801	0.0583886	-0.0335212	-0.00875109	0.0844827	-0.0212099	-0.0282464	-0.161254	-0.0285902	-0.0344456	-0.0941466	-0.0967017	-0.147266	0.0020441	-0.0559314	0.659526	0.08902	0.152718	-0.099957	-0.0349834	-0.0178722	0.146701	-0.0356353
Hs.188021	-0.0147367	0.0378436	-0.0383667	0.0992567	0.078315	0.103851	0.0766662	0.0865062	0.071253	0.0423129	0.0671553	-0.0491489	-0.0222442	-0.0562906	0.820747	0.0418232	-0.0354765	-0.0421058	0.0701163	0.0115188	-0.032995	-0.0297811	-0.0550718	0.0846408	0.0667432	-0.0307117	0.0508943	-0.0379646	-0.139344	0.0707688	-0.127253	-0.261302	-0.034895	-0.059682	-0.0385832	-0.0868777	-0.0324434	0.159284	0.786655	0.0827791	0.099777	-0.0261936	0.102766	0.00388596	-0.0457135	-0.037518	0.829389	0.826796	-0.0203688
Hs.18895	0.124924	0.074284	-0.413043	0.0494273	0.138443	-0.0927161	0.0527234	-0.690752	-0.709575	-0.0860353	0.057896	-0.357852	-0.482878	0.0313752	0.0675879	-0.0843729	-0.101927	0.05084	0.00739185	-0.0920144	-0.076501	0.339307	0.0947142	0.00147971	0.0475956	0.417851	0.015038	0.119838	-0.162761	0.0681082	-0.0649121	0.0912054	-0.0762497	-0.103774	-0.484648	-0.0415491	-0.711599	0.0655052	0.192537	-0.0784984	0.0727197	0.048646	-0.115839	0.0684407	-0.432703	-0.232804	-0.0708596	-0.038857	0.30825
Hs.1892	-0.0167298	0.110956	-0.025987	0.236971	-0.0421669	0.0501464	0.365474	-0.0448411	0.106441	-0.0215275	-0.0421664	-0.120515	0.0183743	0.0666742	0.111869	0.797558	0.0795052	0.0671836	0.0361298	-0.0621311	0.0622426	0.800704	0.0958127	-0.0371305	0.0591126	-0.036357	0.0591025	0.0529445	0.0551002	0.052747	-0.0341351	-0.0314194	0.0479867	-0.00967163	-0.0430384	-0.0455365	0.139267	-0.0383668	0.0466491	0.180342	0.0858108	-0.0419294	0.58848	-0.0464119	0.046566	0.0708397	0.0461762	0.0536364	0.0329478
Hs.1898	-0.0280873	0.0226	0.999859	0.869997	-0.0276063	-0.0223296	0.0295337	0.00530296	-0.0333022	-0.0565239	-0.0151085	-0.110903	0.0284874	-0.060215	0.00515536	-0.0272183	0.862035	0.00658711	-0.0600969	-0.0267098	-0.051277	0.0781466	0.0215404	0.0525766	-0.0126956	0.0314044	0.0149518	0.00944935	-0.575856	-0.0312826	-0.00621567	0.999938	0.110652	0.0297046	-0.0130936	0.0215738	0.0634874	0.0174989	-0.0276083	-0.028679	-0.0368101	0.0215739	0.0149914	0.0228179	0.0288474	-0.0286858	0.00909754	-0.0518522	-0.0272768
Hs.1904	-0.0284863	-0.0259275	0.0487766	-0.0246228	0.177323	-0.0234929	-0.0649448	0.334287	-0.0414964	0.0360127	0.073141	-0.0500841	0.0776431	-0.0185672	0.0853879	-0.0294656	-0.0317449	0.0733635	-0.0257881	0.107985	-0.0299099	0.0804942	0.110112	0.11408	-0.0222174	-0.0487656	-0.0291299	0.00571301	-0.0227856	-0.0254822	-0.0238385	0.0725015	0.0907504	0.071679	-0.0255162	0.0651707	0.081401	0.665402	-0.0298012	-0.0123467	-0.0104777	0.0178027	-0.134995	0.501583	-0.0376356	0.430036	-0.0234088	0.811814	-0.0238028
Hs.1905	0.0619333	-0.0425246	0.0638634	0.0179916	0.0526478	-0.0358911	-0.518588	-0.052544	0.112445	-0.0907508	-0.0449935	0.0285798	-0.517194	0.031749	-0.0405186	-0.0493574	0.0365299	-0.0470064	0.0555257	-0.0474269	0.801256	-0.266976	-0.0606555	-0.0928311	0.0411834	-0.0954624	-0.090055	-0.100567	0.0383417	-0.0443564	0.0356891	0.0358664	-0.0173864	0.0654501	-0.0102349	0.0348626	0.629084	0.0505939	-0.0265084	-0.21236	-0.0132702	0.0305941	-0.0524826	-0.0430431	0.031124	0.00858408	-0.084452	0.00545815	-0.0439797
Hs.1906	0.213839	0.0498523	0.046541	0.070913	0.0416324	0.0587607	0.0958792	-0.224769	0.0121109	0.179981	0.00532999	-0.721885	-0.0210195	0.0427327	-0.0868434	-0.0576701	-0.0388517	0.0522294	0.0692824	-0.180867	-0.0254257	0.25869	0.0746062	-0.0649112	-0.04613	0.122864	0.0622365	-0.0643506	0.0257818	0.0508709	0.0271013	0.100555	0.084386	0.0541955	-0.153435	-0.163699	-0.0485548	-0.0690229	0.0539533	-0.0828711	0.0367562	0.103917	0.0625145	-0.076583	-0.172731	0.0555617	-0.0514402	-0.0686727	0.0861615
Hs.1908	-0.0601108	-0.00340576	-0.0395938	0.158107	0.0856717	-0.103443	-0.03332	0.197375	-0.0344095	-0.0444301	0.0623017	0.0440315	-0.0803281	-0.0973936	-0.0444553	0.0379945	-0.0362122	-0.00656793	-0.0251677	0.387072	-0.0550766	-0.0479242	-0.113591	0.311456	0.544919	-0.0163834	-0.0325409	0.09268	-0.0310095	0.0239026	0.0645847	0.0927857	0.0105828	-0.00360453	-0.0231372	0.0995459	-0.0545714	-0.0148313	-0.208925	0.107494	-0.0988536	-0.0376214	0.0543303	0.0670027	-0.0294279	-0.0326585	-0.0373114	0.0377955	-0.128995
Hs.19126	0.0553252	-0.0328074	-0.0622996	0.0476372	0.00787384	0.0594392	-0.0516285	-0.00515819	-0.0231328	0.086153	0.0590434	-0.0655024	-0.0424244	0.0813175	-0.0734507	0.066267	0.0463282	0.104194	0.261519	0.00970096	-0.0860584	0.294881	0.128478	-0.0357045	-0.0362513	-0.0143215	-0.0774254	0.0295735	0.0127482	0.0815289	0.0868474	0.0180667	0.10225	-0.0619483	0.012958	0.0733106	0.29976	0.0764932	-0.0332673	0.110911	0.0353797	0.101065	-0.0350948	-0.42058	0.277033	-0.041042	0.118321	-0.0314574	-0.036113
Hs.191356	0.0922071	0.0357625	-0.0232917	0.0226498	0.0697271	0.0527873	0.0571116	-0.0233306	0.021507	0.00156019	0.209951	-0.0914487	-0.026766	-0.0653126	0.172897	-0.0189782	0.0685618	-0.0346382	0.189351	-0.0505598	0.0773883	0.822701	-0.0231596	-0.053347	-0.00988918	0.0974789	-0.0250422	-0.0206455	0.0427583	-0.0390351	0.810066	0.139778	0.0307227	0.697715	0.090237	-0.0244275	0.204113	0.778367	-0.0811839	0.22509	-0.0131855	0.0564623	0.0746774	-0.0514497	0.0464477	-0.0300524	-0.00162646	0.0188007	-0.0288855
Hs.191887	0.0351236	-0.0141873	-0.0490467	0.821915	-0.0252868	0.0336153	-0.0500561	0.508525	0.0719459	0.0481217	0.0334741	-0.0496682	0.0815073	-0.0462901	-0.0376812	0.0869725	-0.0334578	-0.0380995	-0.0287768	-0.0368707	-0.0259568	-0.0176041	-0.0323694	-0.0307584	0.0376775	-0.0350013	0.0462901	0.0382072	-0.0286852	0.0303307	-0.0324544	0.18737	-0.0266328	0.202057	-0.0305079	0.0400713	0.00899261	-0.0269668	-0.0980696	0.0680456	-0.123688	-0.0389732	0.0093137	-0.0824527	-0.0386576	0.0600935	-0.0351127	0.130577	0.115063
Hs.19236	-0.0560511	0.018229	0.0218473	0.769613	0.0410266	-0.0414326	0.0720216	0.0658532	-0.0781353	-0.0510561	0.00421081	-0.10701	0.0983244	0.0354956	-0.0313996	0.0532933	-0.0359886	0.0130904	0.00813921	0.0407997	-0.0292597	0.0280727	-0.0781943	-0.0310984	-0.0847927	0.0291308	-0.0238802	0.00583385	-0.270505	-0.0349498	-0.0434761	0.235067	-0.0442462	0.0375116	0.848825	0.0521237	-0.457238	-0.0426511	-0.0293775	0.00947694	0.100762	-0.0486947	-0.0557743	-0.0368242	-0.0108935	0.0333327	0.00634223	0.064726	0.0605951
Hs.19261	0.0736402	-0.00368697	0.192416	0.15224	0.0663624	0.060101	-0.0359661	0.0640169	-0.0515668	0.104312	-0.0505971	-0.092788	0.0778822	0.111632	-0.0738338	-0.0239315	0.62284	-0.0182078	-0.0291282	0.0541296	0.0778614	-0.0497163	-0.0510613	-0.0649251	0.0692793	-0.0277166	0.0956256	-0.0328856	-0.00445459	-0.0336533	0.0672363	-0.0280378	-0.0106768	0.225545	-0.0381563	-0.0916321	-0.700649	0.0671087	-0.0329983	0.00210055	0.0549038	0.0412097	0.085231	-0.0497743	0.078026	-0.0504637	0.394152	-0.0755607	0.490744
Hs.192803	0.0390964	0.100376	-0.075558	0.190956	0.0402807	0.0353418	0.0716089	-0.0997092	-0.0817336	0.0445392	0.0406772	-0.591993	-0.258914	-0.1111	-0.0726422	-0.0616553	-0.0964394	0.0671091	-0.0912298	-0.166947	0.0391732	0.206214	-0.128216	-0.11308	0.0472202	0.0269405	0.0433637	0.182291	-0.806653	0.055064	0.0301244	0.119186	0.0045777	0.0401774	-0.177623	-0.055304	-0.726983	0.0211604	-0.00324133	-0.144438	0.0858081	-0.157156	0.0311707	-0.104206	-0.0427519	-0.318152	-0.0677341	-0.103763	0.103206
Hs.192861	-0.0317485	0.0263249	-0.0621173	0.0614713	-0.045016	0.0228173	-0.0343624	0.0264617	-0.0445648	-0.533507	0.0340516	0.0649019	-0.05124	0.00954064	-0.0406866	0.0366243	-0.522289	0.00990233	-0.0500342	0.0433757	-0.0715098	-0.0455701	-0.125459	0.965496	0.0160714	-0.108885	-0.046715	-0.263072	0.0216771	0.0230691	-0.0812614	-0.022023	0.0188948	0.0319659	-0.0457357	-0.0464465	0.0269641	-0.0537004	-0.0512383	0.0035487	-0.0633151	-0.0686608	0.0230458	-0.0559998	0.0383059	0.022921	-0.0456851	0.494779	0.0161113
Hs.192966	0.0636427	-0.0533928	-0.102734	0.0728731	0.192255	0.304186	-0.0703753	-0.0320199	-0.0393524	0.0402283	0.0443089	0.0478712	0.075182	0.0587078	0.349909	0.0346195	0.0891604	0.0504548	0.0888931	-0.0742539	-0.0926792	0.460923	0.0548699	-0.0516557	0.0202497	0.102436	0.221121	-0.137307	0.00758143	-0.0820525	0.12035	-0.0217384	-0.0748912	-0.0585049	0.0655211	-0.0866276	0.388304	0.0675445	0.18244	-0.0298265	0.110757	-0.0949829	-0.0914233	0.00189732	-0.0657124	0.0451135	-0.083154	-0.0510687	0.244245
Hs.193124	0.00325694	-0.0305567	0.117406	-0.0153961	-0.0267236	-0.0435015	-0.0236351	0.651601	-0.0302468	0.0910742	-0.0260225	0.0487191	0.0614995	-0.0295236	0.210081	-0.0274649	-0.028455	0.0290842	0.121207	-0.0221718	0.161511	-0.100534	-0.11414	0.580133	0.0425589	0.0827294	-0.0292131	-0.028798	-0.0401268	-0.0257167	-0.0211706	0.0672204	0.105619	-0.00854678	-0.0309132	-0.0379198	-0.0802158	-0.135012	-0.120336	0.0629553	-0.0729786	-0.0281566	0.29704	0.236215	-0.0440763	0.0335222	-0.0298569	0.178156	0.0865173
Hs.193145	0.00978812	-0.0284003	-0.0250058	0.0220285	-0.112862	0.0259738	0.0259526	0.0278531	0.09401	0.0148111	-0.0205998	-0.00470719	0.0264857	0.0309013	-0.0334161	0.0216316	-0.244214	-0.0549704	-0.0411962	-0.00226411	0.0345684	0.0221971	-0.046121	-0.0303307	-0.0123164	0.0260677	0.0188992	-0.317351	0.314967	0.0445534	0.0620088	-0.0390604	-0.048124	-0.00456387	-0.0220535	0.165401	-0.0500974	-0.827941	0.0278903	0.00983821	0.0199915	-0.0257577	-0.0242364	-0.012218	0.0166868	0.0237495	0.029147	0.0216872	-0.008267
Hs.193163	0.039578	-0.00798631	0.0224307	-0.00138871	0.0438312	-0.00727171	-0.0153025	0.107403	0.0355296	0.0520006	0.0286642	0.0709626	-0.00966339	0.0431463	-0.0168164	0.0035773	0.0576748	0.00453122	0.0608045	0.235633	-0.00704131	0.0147665	0.000144559	0.337483	0.00162248	-0.00906318	0.00100889	0.0778378	0.115162	0.0579235	0.040949	-0.00515912	-0.00113509	-0.00770302	-0.00586146	0.0849231	-0.00665967	0.000894736	-0.0313228	0.0254556	-0.0378393	0.0432829	-0.00776171	-0.00693939	0.00118237	-7.09899e-05	0.0162297	0.129189	-0.0100098
Hs.19317	-0.0331834	-0.354612	-0.0403644	0.0174959	-0.434097	0.00466661	0.00461559	0.00742514	0.02256	-0.0319658	-0.0438437	-0.00722861	0.0253897	-0.0288358	-0.0155785	0.00242665	0.00596838	0.00653531	-0.0242304	-0.0292016	-0.516404	0.00582262	0.134187	-0.0388774	-0.0253378	0.00761692	-0.0374797	0.0119539	0.00998755	-0.0286195	-0.0400602	-0.0574787	0.995	0.00671395	-0.0546557	0.00581832	0.0266994	0.00668585	-0.0526266	-0.0327943	-0.0189444	1.55733e-05	0.00599543	-0.0680383	0.00621622	-0.0529667	-0.0329679	0.0210389	-0.030413
Hs.193640	0.00870278	0.00922036	-0.314425	-0.0183916	-0.0864628	0.00723589	0.00846676	-0.0063805	-0.0274943	-0.68548	0.00789347	-0.00479992	-0.00602691	0.0708402	-0.00175291	-0.0263622	0.0122011	-0.478361	0.00743154	0.00475257	-0.238346	0.0270977	-0.000500766	0.9935	0.011282	0.0100807	-0.00841151	0.0104289	-0.771584	-0.0609076	0.00728961	0.0248946	0.0835925	0.00874622	-0.0106513	0.00445807	0.0125466	0.00234999	-0.0260814	-0.0325729	-0.0138762	0.00763418	-0.0254478	0.0169479	-0.0301247	-0.0367676	-0.0249479	-0.0296366	0.00811696
Hs.19368	0.0355032	-0.0153048	0.0669807	-0.0089166	-0.0057459	0.00594736	0.0362934	-0.0152487	-0.0111214	0.0690536	-0.0129744	-0.0233647	0.0428805	0.00465607	-0.040835	-0.0156016	0.00175689	0.0332914	-0.0135213	0.0748541	-0.0146977	0.0642068	0.490373	0.0808792	-0.017326	-0.047145	0.0968536	0.675565	0.128683	0.0985421	-0.0218673	0.0755475	0.0972805	0.140162	-0.0529461	0.0567448	-0.0135981	-0.0109631	0.678901	-0.0134408	-0.0997713	0.0671863	0.0947797	0.0591001	-0.0124675	-0.0130926	0.0513374	0.0464563	-0.00854516
Hs.193725	-0.0373271	0.0363752	0.234328	0.0369325	0.038248	-0.013442	-0.0498971	-0.0479814	-0.493116	0.0528933	-0.0183961	0.0086531	-0.0476096	0.0397202	0.0658725	0.177597	-0.0222111	0.0609461	-0.0388519	-0.0290522	0.0633723	0.0454249	-0.0380138	-0.0260745	0.0286488	0.443218	-0.0332649	-0.150596	-0.039013	-0.0736206	-0.0350373	0.0298757	-0.113164	-0.0443885	0.473457	-0.117806	-0.0512864	-0.184061	-0.0603171	-0.00856264	-0.0842775	-0.312111	0.122029	0.0356681	0.0380748	-0.0365839	0.0428136	-0.00561123	-0.0312518
Hs.193852	-0.019272	0.0472743	0.240841	0.000191802	-0.00914823	-0.00303133	0.159472	0.0614465	0.0633698	-0.116562	0.0483899	0.273699	0.0642099	-0.0339756	-0.0252895	0.04816	-0.0177957	0.0614324	-0.0228256	-0.0118648	-0.0334446	0.0193542	0.0390403	-0.303828	0.0268128	0.247396	0.107478	0.0198521	0.174459	0.0444562	0.610585	0.0994145	-0.0384023	0.079547	-0.0187252	-0.0174449	0.0956538	-0.0199406	-0.748939	0.0429899	0.0307882	-0.0329666	0.0656713	0.0445254	0.0247982	-0.0171073	-0.00786688	-0.0337103	-0.0218082
Hs.193989	0.149218	0.0390691	0.0422597	0.0132188	0.0524286	0.0757997	0.0391415	0.0392686	-0.139222	-0.035092	-0.007752	0.0640477	-0.0222986	-0.0186286	0.168133	-0.0315647	0.069915	0.0397558	0.00188715	0.0478789	0.0552965	0.0143395	-0.276837	0.0429849	0.0260253	-0.000876604	0.039231	-0.00586734	-0.0233482	0.0602835	0.0428292	0.0486404	0.0464415	-0.0617947	-0.0319616	-0.0401307	-0.889416	0.0481106	0.0313724	-0.0217012	0.0258809	-0.0315438	0.100705	0.0429192	-0.136111	-0.0230374	-0.0323309	-0.0245662	0.134097
Hs.19413	-0.0266907	0.000358923	0.0270261	-0.0185225	-0.0460755	-0.0188098	-0.000133702	0.0139125	0.0133608	0.0106748	-0.018546	0.843988	0.0336063	0.0164278	-0.00340708	-0.0168582	-0.0168324	-0.00829902	0.0134431	0.0184293	-0.0180111	-0.0188575	-0.0266933	-0.0451817	0.0770844	0.0261772	-0.0146561	-0.53753	0.818581	0.184394	-0.0139537	-0.00239565	-0.100446	-0.0251454	-0.0134031	-0.0203062	-0.0172202	-0.0335388	-0.0198469	0.0135836	-0.0206088	0.0136889	-0.00516081	-0.0381034	0.0138268	-0.0121413	-0.00492854	-0.0131553	-0.0200782
Hs.194143	-0.0224517	0.0629285	-0.0515518	0.0423244	-0.0249477	0.00936654	-0.0189331	-0.0125906	-0.0135764	0.0477806	0.031066	0.0296516	0.030594	-0.0539652	0.0912363	-0.0238391	0.0329672	-0.0138973	0.0143778	0.0298395	-0.0386358	0.0319568	-0.060599	0.0828659	0.0358451	-0.0064372	0.0247051	0.0165611	-0.426382	-0.0197469	-0.00921834	0.10438	0.328739	0.0122252	0.0319305	-0.0165383	0.0622151	0.135152	-0.009386	0.0300663	0.0979984	-0.999946	-0.0106597	0.0532177	0.0516145	-0.0171114	-0.00870822	-0.0177642	0.0885272
Hs.194148	-0.0251744	0.107728	-0.198225	-0.0364567	-0.0546843	-0.0618899	-0.133398	-0.0648121	-0.368896	-0.0455523	0.0394901	0.0790253	-0.332345	-0.078203	0.334758	-0.0929664	-0.273202	0.0378271	-0.113794	0.0970248	-0.0930668	0.15991	-0.038167	0.0610668	0.00179695	0.0416447	-0.000149709	0.0411917	-0.0618109	0.0440577	0.00279118	-0.338708	0.0393024	0.0530059	0.0138117	-0.0244386	-0.211971	0.0488277	0.0437928	-0.163599	-0.0864327	-0.0151058	-0.0959461	0.341375	-0.376695	0.0072158	-0.119457	0.12632	0.144721
[truncated: 1,784 more rows]
[truncated: 29 more columns]
