# Supplementary material for: Prognostic meta-signature of breast cancer developed by two-stage mixture modeling of microarray data
Source: BMC Genomics. 2004 Dec 14;5:94. doi: 10.1186/1471-2164-5-94 (PMC544889; doi:10.1186/1471-2164-5-94)
Supplement: Additional File 4 — POE imputation of the Huang data. The excel file contains a table of imputed signed probability matrix transformed from the Huang et al. study data (2,555 times 71 in dimension). [file 1471-2164-5-94-S4.xls]

## Sheet: POE_Huang
UnigeneID	KF0076	KF077	KF0079	KF0110	KF144	KF157	KF094	KF095	KF104	KF105	KF184	KF145	KF069	KF201	KF155	T01194	T01255	T01838	KF67	KF151	KF182	KF129	T94074	T970090	KF125	KF139	T97071	T95162	T97281	KF207	T97017	T97191	T970080	T97019	T970075	T97043	T970094	T96167	T96159	T96094	T96250	T96085	T96136	T96195	T95194	T95040	T95074	T92058	T95031
Hs.100016	-0.035589	-0.0243742	-0.0257403	-0.0377388	-0.0272814	0.0393344	-0.0279829	-0.0267923	0.0540659	0.0341736	0.05535	-0.0114388	-0.815726	0.0949918	0.0248395	0.0450426	-0.0283516	-0.0322552	-0.0941482	0.135711	0.0480412	0.0676899	-0.0358436	-0.0318734	-0.0260666	0.0793725	-0.0352493	0.0266816	0.0202761	-0.0286457	-0.0292584	-0.150202	0.0435848	0.583912	0.0478155	-0.0269932	-0.0233079	0.0707598	-0.0384234	0.0375935	-0.0506414	0.132665	-0.257523	-0.0287552	0.724963	0.0728814	-0.00948416	-0.0369436	0.0425692
Hs.100030	0.061793	-0.0888409	-0.0500195	0.746432	-0.0905821	-0.347515	-0.0341926	-0.0534034	-0.0666874	0.0575223	-0.0662142	-0.0233319	0.0538268	0.0679825	0.0493903	-0.0865573	0.495998	-0.594588	0.107863	0.056918	0.0171651	0.146679	-0.0472342	-0.0410623	-0.0377755	0.0308767	0.0884046	0.52976	0.0376279	-0.051637	0.271773	0.0758661	-0.456426	0.053539	0.0586273	-0.0965588	0.067788	-0.0504563	-0.0529447	-0.0180396	-0.0368517	0.0474174	-0.0372049	-0.0488863	-0.0511823	-0.040334	0.124204	-0.0638003	-0.0588929
Hs.100090	-0.0883005	0.028983	0.0263223	0.248635	-0.0407503	0.0541875	0.0129349	0.100735	0.0479035	-0.149882	0.120102	-0.0565022	-0.182545	0.041392	0.0395498	-0.0684166	0.0524269	0.0532248	0.0426002	0.114941	0.0304058	-0.668444	0.0311414	0.0637314	-0.155636	-0.244766	0.0273886	-0.107649	-0.693317	0.0726294	-0.0179201	-0.0660428	-0.0029377	-0.137806	-0.0570118	-0.237048	0.0325807	0.0172668	0.045214	-0.0157342	-0.0903011	0.0361002	-0.00877153	0.0403898	0.0343237	-0.00977433	-0.0303613	0.0762629	-0.247821
Hs.10029	-0.151954	-0.096728	-0.0961722	-0.0532685	-0.00253084	-0.0704322	-0.0840965	0.0611201	0.057294	-0.0485515	-0.016789	-0.0502643	0.212832	0.0529543	0.129424	0.135303	0.37536	0.682117	0.0202401	-0.0520359	-0.0454002	0.0557645	0.0586749	0.020085	0.00762701	0.135576	-0.0436663	-0.0515774	0.366905	0.0625071	0.0513834	0.0514237	-0.240534	0.0579602	0.0236708	-0.345164	0.106074	-0.0493376	-0.105187	0.0248369	0.0587252	-0.0818526	0.0851367	0.296674	-0.0417547	0.00555619	0.120755	0.0539746	-0.0469516
Hs.100293	-0.0808955	-0.0699279	0.0397079	-0.770654	-0.00355611	-0.105465	0.0756906	0.0274382	0.112151	-0.14157	-0.0235448	0.052595	-0.458112	0.070665	-0.0544556	0.0242533	0.037251	0.0483368	0.105287	0.087908	0.121101	-0.0583746	-0.0991203	-0.00710276	-0.130621	0.0470973	0.0449405	0.0133924	-0.0700783	0.59681	-0.49864	-0.0380878	-0.0497715	-0.135572	0.0470064	-0.016465	-0.240018	-0.169449	0.0611476	0.181656	0.118852	0.0515889	0.0451367	-0.0138424	-0.0825948	-0.0301428	0.0302064	-0.152848	0.0545314
Hs.1004	0.120383	-0.0117375	-0.116859	-0.127035	0.0130953	-0.146621	-0.582269	-0.775442	-0.589048	0.0451393	0.0259288	-0.0918889	-0.148516	-0.366549	-0.12084	0.189354	0.0842902	-0.00259578	0.0643083	-0.713537	-0.476347	-0.126097	-0.0172642	-0.198907	0.0450151	0.0222634	0.033805	-0.189978	-0.0285663	0.0393839	-0.104071	-0.157832	-0.0159741	-0.682597	-0.758518	0.0259877	-0.124098	-0.234401	-0.137094	0.0539551	0.0539491	0.0445324	0.0527462	-0.220757	0.0502489	-0.0840531	0.0331739	-0.360009	0.0547581
Hs.100469	0.057338	-0.273997	0.0682311	-0.0405762	-0.0716017	-0.0864612	-0.0375197	-0.0168096	-0.0388504	0.11503	0.0406396	-0.0482323	0.000455148	-0.0353632	-0.0444381	0.0368006	0.245475	0.0719923	0.0297151	0.427403	0.0373928	0.262328	0.00314563	-0.0838435	0.0683881	-0.0423802	0.0237956	0.0101385	-0.00545123	0.308009	0.137783	-0.0539474	-0.0393755	0.0873119	-0.052958	-0.0393174	-0.0445467	0.706938	0.0625261	0.0852195	-0.0387771	-0.0155283	0.441975	0.0614789	0.0456331	-0.0377027	0.00845192	-0.0816133	0.0726137
Hs.100555	0.0116963	-0.0253115	-0.0459568	0.0405403	0.0315307	-0.0577065	-0.0621256	0.0757097	-0.0364169	0.225285	-0.0543001	-0.0521482	0.0866686	0.0358629	-0.0591431	-0.121725	0.499183	0.0365282	0.144763	-0.00887952	0.0110092	-0.0619374	-0.12568	0.0339905	-0.0516204	-0.0697627	0.038808	-0.361775	-0.122265	-0.0518759	-0.801178	-0.0407888	-0.749707	0.0414237	-0.0644865	-0.134722	0.00308125	0.0466337	-0.00559274	0.0190611	0.0920195	0.000939843	-0.188317	-0.0855269	0.0439285	0.0326131	0.0423375	0.108555	-0.00570383
Hs.100602	-0.0787924	-0.0645325	0.0414342	0.0514668	0.0944818	0.21357	0.00514173	-0.0542258	0.0500527	-0.044985	0.0612763	-0.0449844	-0.0417109	0.209269	0.0310992	0.0521519	0.167085	0.0853596	-0.0483456	0.0633056	0.000439901	-0.0483736	-0.491347	-0.21653	0.037344	-0.04427	0.0930216	0.0070114	-0.0403816	-0.031522	-0.044709	0.0284587	0.0541736	0.0658097	0.121238	-0.00996123	-0.00717561	-0.100574	0.0350997	0.0482767	0.213588	-0.066565	-0.0840228	-0.0531682	-0.281233	-0.0316331	-0.0466057	-0.0256559	-0.0521005
Hs.100641	-0.0562405	0.191987	-0.0519343	-0.0722855	0.0452888	0.0196606	-0.0936457	0.221365	-0.14124	-0.0667927	0.0610577	0.0560438	-0.254234	0.10315	0.086391	0.0435535	0.0829752	0.0509986	-0.0389208	-0.0651565	-0.0930039	0.143842	-0.101785	-0.081664	0.0351001	0.126149	0.0520129	0.078262	-0.0943478	0.0275604	-0.0893529	-0.0593401	-0.0368572	-0.0588987	-0.105955	-0.077879	0.0843766	0.103877	-0.156505	0.0698115	-0.103538	-0.0683974	-0.161683	-0.0928828	-0.0475482	0.0731483	0.105565	-0.153421	-0.0323096
Hs.100669	-0.0414209	0.0496649	0.0635578	-0.0650406	-0.106026	0.0607319	-0.106295	-0.00353483	0.0895228	0.051103	-0.0745881	0.0308342	-0.0369525	-0.124075	-0.0514119	-0.0535478	-0.256388	-0.0845744	-0.275921	-0.064087	0.11509	-0.0509615	-0.123905	0.0330988	0.0337576	-0.0643115	-0.0534444	0.103853	-0.144	-0.11921	0.0406861	0.0509115	0.0702508	-0.0552536	0.0376157	-0.0947716	0.0160515	-0.0923108	-0.0746102	0.0725977	-0.108372	0.103342	-0.0556883	-0.0704457	0.0928589	-0.0520695	-0.0586018	-0.0768577	0.0790299
Hs.100724	0.496403	0.0275944	-0.0516865	-0.232813	0.0426614	-0.710759	0.0354787	-0.0208832	0.0430512	0.398548	-0.11437	0.0578353	0.0889889	-0.121955	0.063664	-0.0483452	-0.457553	0.0322579	-0.0465548	0.0434927	-0.0424627	0.0701229	-0.0885947	-0.0481164	0.0228443	0.0340701	-0.20995	-0.036648	0.0572344	-0.0919485	0.0749168	-0.0813688	0.057368	0.0601414	-0.0940492	-0.114138	-0.0747398	0.123439	-0.0132127	-0.0933223	0.0890204	0.103722	0.052952	-0.118381	-0.0620993	-0.0577947	0.070639	-0.0454793	0.246418
Hs.10094	0.0388006	0.0351777	0.024586	-0.0241272	0.0160964	0.00631543	0.0353392	0.0730346	-0.048647	0.0795037	0.0840648	0.0538251	-0.000302215	0.0394072	0.0336669	-0.0986816	-0.0705818	-0.0850862	-0.125672	-0.593702	0.0240492	-0.0132983	-0.0775096	-0.0626587	-0.0602688	-0.686057	0.0362531	-0.0170271	-0.0600374	-0.00349697	-0.0558163	0.0359575	0.052964	0.0492524	-0.0349462	-0.0644845	0.00142444	0.0308725	0.0350304	-0.0664616	0.0596611	-0.0719138	-0.582937	0.0351271	-0.00817594	-0.054574	0.012891	-0.0684568	0.093245
Hs.100955	-0.109653	0.0847214	0.157912	-0.345658	-0.0824966	0.163121	0.0876452	-0.0274729	-0.0566976	-0.483921	-0.115138	-0.0886835	-0.0997748	-0.191863	-0.0994311	0.195089	-0.258249	0.0623519	-0.0772001	-0.49793	-0.0182065	0.00032773	-0.168667	0.566107	-0.0562021	0.0512701	0.0802935	-0.406558	-0.0173398	0.0602077	-0.0246732	0.112621	0.25308	-0.327054	-0.0777554	0.702393	-0.0539812	-0.108533	-0.0894778	0.0341597	0.0647514	0.0569644	-0.246409	-0.256708	-0.617268	-0.0903563	0.0818274	0.0540042	-0.106466
Hs.100980	0.0449397	-0.0425638	-0.0376015	0.0303123	0.0378241	-0.0370659	0.00760531	0.0296963	0.0170891	0.0588637	-0.0245505	0.02714	0.0528821	0.470931	-0.0100301	-0.211616	-0.00336573	-0.0769817	0.0304186	0.0356533	0.0395201	0.105105	-0.0371648	-0.0271061	0.0299715	-0.0811732	0.0452629	-0.0344316	0.00137503	-0.0928428	-0.0348617	0.0308573	-0.0557011	0.0445159	0.0364469	0.0336817	0.0229285	-0.0353848	-0.0383039	0.045701	-0.0343323	0.0223349	-0.0360427	0.0295972	-0.0239223	0.0385244	0.0319432	0.0377486	-0.0325999
Hs.101025	0.125519	-0.211383	-0.14432	-0.0736287	-0.328935	-0.388249	-0.157259	-0.00956266	-0.13517	0.129027	-0.0675732	-0.00262551	0.0688558	-0.0130054	-0.0897753	0.259475	0.111037	0.122226	-0.0363995	-0.0485368	-0.0548865	0.0144515	0.0858763	-0.0985296	0.0545374	-0.109893	0.0684089	-0.0701179	-0.0616578	-0.0637336	0.0370271	0.050046	-0.299186	-0.0647782	-0.0618742	0.0678742	-0.107767	0.0399393	-0.0795663	-0.0771671	-0.0693307	-0.0385936	0.113242	-0.069124	0.010453	-0.0254737	0.00430926	-0.0275885	0.0827337
Hs.101047	-0.272221	-0.0863412	-0.251521	0.0278793	0.034192	-0.0979224	0.043613	-0.0391158	0.0408649	-0.108743	-0.0743385	0.0450188	0.0298921	0.0390609	-0.0900575	-0.171218	0.0825854	-0.0258702	-0.05704	-0.0435399	0.037526	0.0305461	-0.046135	-0.018836	0.109173	0.0445642	-0.096143	-0.0501297	-0.0453133	-0.0976459	0.0607855	-0.102361	-0.0515977	0.0337473	0.287142	0.0427476	0.0357422	-0.182422	-0.0384922	-0.0415383	0.0120528	-0.0513164	0.147258	-0.108318	0.0464906	-0.0660339	-0.0571794	-0.0494988	0.0542532
Hs.101299	-0.0700472	0.0333431	0.0302708	-0.0429564	-0.0722888	0.00595056	0.0313414	0.03475	0.0428447	0.0342289	-0.0481091	0.0484436	0.0233522	-0.0543409	-0.0553137	-0.136163	0.0413553	-0.0479734	0.0224583	-0.0485125	-0.0451759	-0.932515	-0.100716	-0.0165665	0.0428181	-0.0767326	0.0264984	-0.0813717	0.0231647	0.0269669	0.0138078	-0.834591	0.0245648	-0.934543	0.0443114	0.0286664	0.0274175	0.0360396	0.0176529	0.036615	0.0465469	-0.048908	-0.0364471	0.034836	0.02772	0.00290356	-0.192298	0.0246218	-0.108497
Hs.101359	0.0593768	-0.152516	-0.0697391	0.0400111	-0.0528753	-0.10195	-0.0533363	-0.0482182	-0.00131582	0.045862	0.0373254	-0.0529838	0.0402839	-0.0392287	-0.041531	0.0356054	-0.0334957	0.0818785	0.0239527	0.0268515	0.0430979	0.0623349	0.0482113	-0.0309216	0.0343222	0.172095	-0.0492972	0.0426664	0.0115993	-0.0497514	0.238839	0.0444059	-0.524313	-0.0225791	0.147823	-0.0376593	-0.0408114	0.122727	-0.045457	0.0433467	-0.0741929	0.0475718	0.0192457	0.0402182	0.0411888	0.040742	0.081418	0.00937019	0.187211
Hs.101382	0.171423	-0.145473	0.0405127	0.216024	-0.353422	-0.0903187	0.0263818	-0.121386	0.0307028	-0.0560583	-0.0554313	-0.404264	-0.0847569	-0.0909826	-0.0763204	-0.0333054	0.036815	-0.0498977	-0.0544943	0.0312813	0.0491484	-0.0169768	-0.250966	-0.104358	-0.0544293	0.0879816	-0.247872	0.065899	-0.0165393	0.0354628	-0.0904416	-0.0757231	0.0423449	-0.0620179	-0.066375	0.0402972	0.0596858	-0.0714524	-0.052062	0.025496	-0.0485663	-0.487199	0.0311877	-0.0537782	0.000469387	-0.023155	-0.0457649	0.0354931	-0.0439397
Hs.101408	0.0524158	0.0387604	0.170804	0.0339924	-0.00751974	0.0498069	-0.0311382	0.0365888	-0.0515018	-0.0584168	0.0509732	0.0115517	-0.0261249	-0.0325988	0.123489	0.0269566	-0.0588877	-0.0297898	0.000471613	-0.0401594	0.0289151	-0.0420202	-0.0598337	0.0366908	0.0294393	-0.00127829	0.0843656	0.027927	0.0252795	0.0458294	-0.0348591	0.0261897	0.0348816	0.00786988	-0.0253182	0.0383214	0.0351331	-0.00486041	0.0372629	-0.00838262	-0.0271846	-0.0274956	-0.932973	0.0300257	-0.02888	0.0238975	0.00757966	-0.087227	-0.0245699
Hs.101414	0.0472999	-0.511266	0.153639	-0.116018	0.112911	-0.0375704	-0.0896326	-0.0767666	0.0800345	-0.0489156	-0.12124	0.200027	-0.0473139	0.13094	-0.0811049	-0.0780742	-0.0466609	-0.220887	-0.0800802	0.236714	0.0540319	-0.0651233	0.0332717	0.0964982	-0.0661554	0.0554878	-0.370643	0.0342949	-0.0652168	-0.177514	-0.0571678	0.0409365	-0.099018	0.0372066	-0.0555647	0.230853	-0.0647728	0.0599583	-0.10636	0.16097	-0.134333	0.0483338	0.132877	-0.0813002	0.0327545	0.027676	-0.0655317	-0.0990438	-0.00888377
Hs.101657	0.0349302	0.0219349	0.0433349	-0.139035	-0.0802384	-0.0914946	0.112623	0.127385	-0.073286	-0.0801179	-0.0850426	-0.0762849	0.0988501	-0.0756732	0.0314495	-0.0777062	0.0442444	0.0683157	-0.053956	-0.104959	-0.0538535	0.0654255	-0.158607	-0.107283	0.00902297	0.347349	-0.038399	0.0284429	0.0380015	-0.0631112	0.0500432	-0.42108	0.0512967	-0.341961	0.00839375	0.00683553	-0.0926597	0.0592186	-0.231146	0.0361991	-0.218862	0.050032	0.0269088	-0.0703231	0.0507304	0.057023	0.0180724	-0.230009	0.0193783
Hs.101813	-0.0924603	-0.061307	0.0287047	0.00838455	-0.0919902	-0.140598	-0.0717184	0.0327266	-0.261514	0.0552002	-0.082949	0.0325797	-0.0085651	0.0636168	0.00793792	0.0625671	-0.108674	0.0148393	-0.715309	-0.119153	0.0346829	-0.0711193	0.368406	0.0395264	0.0415835	-0.0985915	-0.0620424	0.273502	0.0470282	0.0589035	-0.112848	0.091602	-0.054775	0.052503	0.038297	0.0209744	-0.0842081	-0.0552495	-0.057003	-0.0573435	-0.175289	0.0420912	-0.0126222	0.0492326	0.0515322	0.0363231	-0.0349561	-0.0526818	0.0978725
Hs.101821	-0.132827	0.0465074	0.0531354	0.0576563	0.036213	-0.0122614	0.0481734	-0.0358168	0.0507971	-0.134285	0.0529053	0.0954268	-0.0889032	-0.323933	-0.276993	0.126516	-0.0618476	-0.132374	0.0918335	0.0341847	-0.220537	-0.112063	-0.0807051	-0.1385	0.227756	0.0479528	0.047427	0.0489763	-0.168555	0.0963654	-0.167747	0.0327068	0.0459597	0.0354763	-0.108586	0.0625302	-0.0468042	-0.117305	-0.453766	-0.166825	-0.470226	-0.15732	0.0322147	0.0297715	-0.155828	0.0726122	-0.157587	-0.0659128	0.0646915
Hs.101842	-0.0750403	-0.0235677	-0.0174282	-0.037337	-0.0237907	0.0181789	0.0295441	-0.0233237	0.0387339	-0.913512	0.0276398	0.0302437	0.0261494	0.0462193	0.0955523	-0.0334537	-0.0203871	-0.0227792	-0.0274384	0.0362856	0.0754899	-0.0165525	-0.0235734	-0.0330838	-0.000209102	-0.0139941	0.0348687	-0.0345404	0.0478445	0.0427684	-0.0195047	0.351379	0.0538205	0.0294094	0.029804	0.0392358	-0.0085103	-0.0174199	0.0108072	-0.0342686	0.0424048	-0.0334432	0.04815	-0.0283477	0.0270905	-0.038346	0.024951	-0.0311817	0.0444973
Hs.102122	-0.0298496	0.238871	-0.0261109	-0.0918095	0.132369	-0.073323	-0.0297103	-0.00733266	-0.0355074	0.0967953	1.43888e-05	0.0396659	0.0786824	0.0348064	0.0380174	-0.0390426	-0.0378287	-0.0500814	-0.00627319	0.0671231	0.0380942	0.0529537	0.0148004	-0.0366246	-0.0958103	-0.205117	-0.0520951	0.0501034	-0.0266889	-0.0259874	-0.0332436	0.0370404	-0.0215315	0.145458	-0.0196542	0.016536	0.0351671	0.0311821	0.0244563	-0.0344289	-0.0131324	-0.177732	0.0404003	0.0193667	-0.0299439	-0.0255821	0.0306823	0.00559751	0.0298844
Hs.102135	-0.619058	-0.0553457	-0.117588	-0.123283	-0.0553837	-0.0622706	-0.134068	0.184789	-0.111967	-0.0647629	0.0129741	0.0323362	-0.161659	-0.0384339	0.0277049	0.0527527	-0.0577549	-0.0734409	-0.0685246	-0.0580175	0.215656	-0.0535387	0.46877	0.129905	0.060654	0.0926898	0.061139	-0.098761	0.0452701	0.155015	-0.0594172	-0.00282005	0.00852556	-0.0520989	-0.109318	-0.179224	-0.0538295	-0.0892242	-0.0392622	-0.233576	-0.0609033	-0.0569214	0.176022	0.0887991	0.0839074	-0.0208888	0.0667023	0.181953	0.12446
Hs.102171	-0.0176294	-0.00290834	-0.720666	-0.341781	-0.0628037	0.0883262	-0.0497589	-0.0635257	0.0887395	0.0506345	0.0247058	-0.0868766	0.0421125	0.0673054	0.0456133	0.05157	0.0602793	-0.0313141	-0.112382	0.0367416	-0.03238	0.0997306	-0.124687	-0.0512276	-0.0543021	0.105229	-0.052433	-0.125708	-0.0360225	-0.0483388	-0.0379892	-0.0580192	0.0470304	0.218897	0.244959	0.00738062	0.0324272	0.0443289	-0.0234411	-0.00954785	0.0596363	0.067736	-0.053117	0.0205973	-0.0790893	0.00175954	0.0398842	0.0738902	0.0604564
Hs.102267	0.0130054	-0.160949	-0.128928	-0.0514544	-0.1407	0.168071	0.0550397	-0.0686492	0.148385	0.0227648	-0.125188	-0.109781	0.0463551	-0.0685638	0.0938065	-0.0738046	0.506546	0.0905831	0.0617752	-0.0513045	-0.0653249	0.0263382	0.0394116	-0.0707034	-0.0817469	0.047896	-0.0348184	-0.124992	0.0441976	-0.0970597	0.0451066	-0.0608631	0.0567288	0.0490805	0.194915	0.0669892	0.131872	0.045092	-0.219073	-0.0628793	0.415901	-0.0615334	-0.0248185	0.0654104	-0.0821332	-0.0611613	-0.0158619	0.416618	0.100308
Hs.1023	-0.854917	-0.0366203	0.0239778	0.0413397	-0.0323783	-0.00326839	0.0373483	0.0313464	-0.0248192	0.0345519	-0.0325929	0.0318157	0.0559918	0.0167228	-0.0287713	0.0200178	-0.0803356	-0.0279589	0.0292959	0.0338852	0.0453983	-0.0109605	0.0409421	0.0254498	0.0316514	0.00532419	-0.0511998	0.00209952	0.0350592	-0.0264866	-0.0577239	0.0273793	-0.0411784	-0.0346731	-0.0275471	0.0322861	-0.0487083	0.0694595	-0.0313237	0.0540424	0.0665195	-0.0306889	0.0246193	0.0175378	-0.0390631	-0.241993	-0.0338976	-0.0629423	-0.0351403
Hs.102308	0.05401	0.0922341	-0.011169	-0.0433597	-0.0603562	-0.0342111	-0.0489906	0.0100112	0.0397079	0.123819	-0.00310371	0.0531628	-0.0543838	-0.0457842	0.0289745	0.0455114	-0.032765	0.0440704	-0.0786764	0.0625927	-0.0519903	-0.876718	0.0405085	-0.0742625	-0.049965	-0.0152883	-0.0579784	-0.780252	-0.288751	-0.0398147	-0.0490294	-0.292745	-0.0178878	-0.0614528	-0.00500144	0.0466423	-0.186019	0.0980055	-0.0365951	-0.0135613	0.0422124	0.397412	-0.0761782	0.0640541	-0.0447922	0.0119812	0.0262899	-0.052634	-0.0394848
Hs.102447	0.0825473	0.0392661	-0.490135	0.0973759	-0.220916	0.0340943	-0.0802005	-0.107859	-0.157103	-0.0841329	-0.0704216	-0.0562697	-0.000163445	0.10404	-0.0482638	0.34572	0.0537707	0.0682068	0.0369153	-0.173367	-0.0901318	0.242446	0.011365	-0.0414037	0.0456498	0.0612011	-0.0550945	-0.064561	0.0719663	-0.0290126	-0.0776348	0.0876496	0.0412556	0.0616365	-0.0622978	-0.0602689	-0.0553696	-0.0419497	-0.134966	-0.0831498	-0.597358	-0.167263	-0.0513334	0.046306	0.191268	-0.0399172	0.043858	0.720212	-0.126156
Hs.102456	-0.114074	0.0749419	0.0651533	-0.258378	0.0557785	0.0204956	0.0696588	-0.236171	0.0385352	-0.0701295	-0.114482	-0.210611	0.113595	-0.0598453	-0.241534	0.0174961	0.0537202	0.0239615	-0.0915467	0.0291085	-0.0886999	-0.108807	-0.102715	-0.0375796	0.0867335	0.0531073	0.0269139	-0.0943557	-0.0812946	-0.096293	0.0431598	-0.067909	0.0268245	-0.190336	0.0339276	-0.0671423	0.0431971	0.0768294	-0.128876	0.0630048	0.0504164	-0.0846557	-0.125834	0.0567961	-0.073414	0.054382	0.0524828	0.0422204	-0.0854202
Hs.10247	-0.332593	0.0765373	-0.0523268	-0.0387447	-0.0612293	-0.0761194	0.0118116	0.125535	-0.0859916	-0.0691367	0.109468	-0.0723673	-0.0613773	0.0378325	0.0516684	-0.065311	-0.0436167	0.0751797	0.0471263	0.0438236	0.0593641	0.0205593	-0.071779	0.255026	0.0523522	0.0208172	0.0558538	0.0373135	-0.142095	0.0453486	0.152425	0.182424	0.0490616	0.0330211	0.0430822	0.409609	-0.231881	-0.00245092	0.0469469	-0.0607861	-0.113527	0.0412983	0.0510861	-0.0354206	0.0445043	0.0133057	-0.251324	-0.62974	0.592903
Hs.102867	-0.159591	-0.0472152	0.0357946	0.0748174	-0.0871894	0.0514197	0.0633426	-0.535292	0.0291155	-0.0909141	0.0489933	-0.27162	-0.553242	0.0454787	-0.0946398	-0.0436478	0.0273141	-0.0735301	0.0364473	-0.240717	0.0475116	-0.184945	0.206627	-0.0109486	-0.0801915	0.0541151	0.0171319	0.0990306	0.66916	0.0528661	0.14982	-0.165375	0.0535567	0.0503263	-0.0214131	-0.249508	0.0569851	-0.120706	-0.100669	-0.129185	-0.569294	0.126549	0.0689155	0.0427823	0.294143	-0.333875	0.0406953	0.072286	0.360361
Hs.102948	0.759495	-0.0568393	-0.0735972	0.067081	-0.149092	-0.0785523	-0.0451586	-0.0213852	-0.0500647	0.403878	-0.0464539	-0.0381066	0.141272	0.0583698	-0.0314755	-0.0275842	-0.00131038	-0.0991725	-0.0156074	0.0146511	0.0622939	-0.0320987	0.0423483	-0.0323341	-0.00779863	0.0766612	-0.0319208	0.0529718	0.0720797	0.0436204	0.0593826	0.0587909	-0.0354367	-0.0334519	-0.0361598	0.723568	0.145346	0.0564296	-0.0535126	-0.0367211	-0.0972083	-0.0243464	0.0439179	0.00269388	0.0543687	-0.0357035	0.0471751	0.0690089	0.0620987
Hs.1030	0.0994786	0.0158153	0.150056	0.0835347	-0.0766661	-0.0515244	-0.0461347	0.0763413	0.0311768	0.274334	0.0256671	-0.0193942	0.123766	0.0785062	-0.0461572	-0.0502792	-0.0520405	-0.0518126	0.056635	0.049948	0.0398988	-0.0175491	-0.0390465	-0.0888313	0.0621263	-0.426675	-0.046727	0.0301006	-0.167815	-0.0841479	0.0395854	0.0863432	-0.0592646	0.162437	0.0504852	-0.0439808	0.0409315	0.0373506	-0.0441471	-0.114138	-0.105098	0.0887453	-0.0211103	0.0291539	0.000529127	-0.0451118	-0.0591645	0.0315896	-0.0357096
Hs.103042	-0.0595841	-0.189261	-0.07552	0.201485	-0.129392	-0.0312353	-0.0531091	0.10586	-0.0652671	0.0148313	0.0661553	-0.167583	0.0733104	0.0065849	-0.0622057	-0.130895	-0.211322	-0.369895	0.0429654	-0.0684606	0.0592633	0.096584	-0.0285282	0.0576634	0.028024	0.0703289	0.0496534	-0.0522137	0.0487026	-0.0671003	-0.0848807	0.0240806	-0.118977	0.134787	-0.0537611	-0.092195	0.0952605	0.0906976	-0.166894	-0.202612	-0.101129	0.107981	0.007138	-0.0394479	0.0464599	0.0240362	-0.0805143	0.0759726	-0.165132
Hs.10306	-0.57144	-0.146061	-0.128791	-0.637111	-0.0738117	-0.0372962	-0.14637	-0.105205	-0.0812793	-0.0369639	-0.0375454	-0.144748	-0.0335709	0.0463619	0.0457185	0.0740036	-0.283339	0.0159539	-0.679316	0.0447788	-0.0970452	0.11458	0.000687892	-0.10312	-0.636297	0.234398	-0.127743	0.0312995	0.0950879	0.00151993	-0.0380929	-0.245444	0.00257179	-0.106671	-0.152969	-0.226483	0.0522727	-0.115237	-0.102433	-0.318478	-0.0429326	-0.353685	0.0230333	-0.0369376	-0.425646	-0.079976	0.0667655	0.0924353	0.0431362
Hs.103081	-0.0383208	-0.0480044	-0.0578203	0.0719068	-0.784488	0.0902797	-0.0346704	0.0445369	-0.0519142	-0.046519	0.0335245	0.0331183	-0.0499711	0.0403367	0.00414896	-0.0560795	-0.0578584	-0.113579	-0.735199	0.101904	-0.0386428	0.104483	-0.00971536	-0.0523283	0.0662819	0.0678672	-0.0481118	-0.123742	0.104014	-0.12572	-0.0797774	0.0957159	-0.0590959	0.216664	0.029132	-0.0687027	0.0473677	-0.0346852	0.0348737	-0.214272	0.0194179	-0.0819321	0.0342173	0.382143	-0.00821803	-0.0405785	-0.0418594	0.0431437	0.0354267
Hs.103329	-0.0537974	0.184544	0.0244894	0.0637451	-0.0462224	0.16493	0.105884	0.270005	0.0633112	0.0496306	0.0623791	-0.0408326	0.0664378	-0.0404238	0.0534873	0.0459576	-0.0426908	0.0537351	0.668277	0.0525364	-0.0402985	-0.0324077	-0.0907862	-0.00698133	-0.0618604	-0.0271144	0.0404583	-0.0244956	0.0735593	0.166526	-0.0316234	-0.0626636	0.0451265	0.0515027	0.0210871	0.0601128	-0.0364855	0.0646161	0.110485	0.0586902	0.0486746	0.0530352	0.0884107	-0.0374789	-0.0963365	0.0532348	0.0585646	-0.0747743	-0.182
Hs.103724	-0.0946773	0.0383881	0.0745054	-0.0922296	-0.172092	0.126963	0.10713	0.0337312	0.0827986	-0.013626	-0.189169	-0.142693	-0.0894048	-0.13238	-0.0414959	0.0172813	-0.0266175	0.0641159	0.00280067	-0.0828028	0.263221	-0.0778016	-0.374696	-0.0534256	-0.105481	0.11823	-0.0888167	0.121046	-0.0883836	0.0874673	-0.0688055	-0.0987287	0.0829867	-0.0803594	0.0891408	0.0604099	-0.254927	0.141695	0.0404332	0.282538	0.256179	-0.0213235	-0.169855	-0.123214	-0.0872655	0.08348	-0.0294044	-0.0461476	-0.127698
Hs.103854	0.380178	-0.0967042	0.138249	-0.0682281	-0.10519	0.144453	-0.150252	-0.0837065	0.0538283	0.0821058	-0.0698487	0.0353525	-0.00723083	-0.0656818	0.0962271	-0.0362692	0.0479393	0.0449508	-0.0896767	-0.0689421	-0.0551108	-0.0392647	0.0434624	0.0887574	0.30648	-0.0204558	-0.0680198	0.291004	0.00179134	0.570828	-0.0569485	0.00249718	0.0988798	-0.0506404	0.256183	-0.0867141	-0.105873	0.290669	-0.0939337	0.136448	-0.310826	-0.0506865	0.0333125	0.0546808	0.094381	0.42789	-0.0402467	0.0127116	-0.0680131
Hs.103989	0.0904022	-0.0659968	0.0518358	0.0508557	-0.0366758	-0.0146444	0.0411623	0.0376756	-0.090347	0.040847	-0.122172	0.0778741	0.0536321	-0.0618882	0.0589596	-0.0911882	-0.1034	-0.12336	-0.0707174	-0.116656	0.0427313	-0.0730656	0.058657	0.041244	-0.0329298	-0.42075	0.0430793	-0.02744	-0.065361	0.137804	0.0400415	-0.0623453	-0.0203352	0.613564	-0.710821	0.0499973	-0.0629085	-0.0115224	-0.056283	0.049503	0.0866225	0.032657	-0.0227603	-0.153199	0.0149183	0.0187323	-0.0597286	-0.10558	-0.159763
Hs.1041	-0.0620527	0.130623	-0.0919668	0.550213	0.103441	-0.0491884	-0.0607915	-0.0290992	0.0748194	0.188205	0.039587	-0.0341977	-0.0371669	0.093847	0.0356774	-0.0369006	-0.0410409	-0.010599	0.287417	0.693661	0.0688043	0.0637307	0.656406	-0.0720203	-0.0261104	0.647007	-0.0917904	0.270101	0.0936287	0.0652647	0.0584583	-0.0235279	-0.0407681	0.0325302	-0.0114685	-0.0383272	-0.0486868	-0.0351592	-0.0371768	-0.0363379	-0.0550233	0.170292	0.0786384	-0.0179251	0.0897904	-0.00453396	0.34881	-0.067078	0.0281395
Hs.104105	0.00532667	0.044229	-0.523615	-0.795246	-0.166149	0.00294815	0.000140465	-0.0770586	0.0935417	-0.131953	0.01774	0.0251126	-0.069695	-0.0862704	-0.157368	0.0221308	-0.108301	0.0358007	0.0835838	-0.107793	0.00420556	0.032932	-0.0753653	-0.032891	-0.175123	0.027261	-0.144828	-0.45923	-0.078532	-0.0781425	0.0778606	-0.148757	0.0582022	-0.0528307	0.0380625	0.0333175	0.0228191	0.0175943	0.034434	-0.0935274	0.0434739	0.0733042	-0.118927	-0.830446	-0.840906	-0.0420644	-0.0249934	0.0380024	0.0317436
Hs.104119	0.136638	0.0705676	0.105393	-0.0415356	0.0378222	0.0742126	0.0271125	-0.0398665	0.0152003	0.0136956	-0.0524863	0.0417464	-0.785612	-0.0732196	-0.0393029	0.0433495	-0.0396551	-0.0649126	-0.0093	0.0279313	-0.040706	-0.150829	-0.0512641	0.0514873	0.0417582	0.0230455	0.0649392	-0.900751	0.0310536	-0.0408383	-0.135578	-0.0469174	-0.015306	0.0320558	0.0359446	0.0301366	-0.0938087	-0.075459	-0.0662836	0.0496559	0.0452876	0.0333538	-0.0443741	-0.000872325	-0.0583696	-0.0401282	-0.0576593	-0.282049	0.0268425
Hs.104555	0.0422999	-0.0378975	-0.0885552	-0.12364	-0.114704	-0.152721	-0.0602352	-0.0476368	-0.0600009	0.0207269	-0.0574398	-0.0122882	0.0925923	0.049808	-0.0436337	0.0585866	-0.00916344	-0.0590156	0.124695	-0.0676108	0.124497	0.280019	-0.061043	-0.113208	0.0525441	0.0342242	-0.0615269	0.0366959	0.0662734	0.0164528	-0.074679	0.0531764	-0.061058	0.0379469	0.0301643	-0.0846202	-0.0406751	-0.033515	-0.39126	-0.117225	0.0122542	0.0396094	0.151787	-0.261964	0.0659294	0.0569929	-0.0631613	-0.0563582	-0.0517645
Hs.104879	0.0246694	-0.0862688	0.0333528	-0.104636	-0.117983	0.0301165	-0.00953273	0.0432172	0.0305964	0.0722067	0.03491	-0.0582074	-0.0818373	-0.100303	-0.842713	-0.0777362	-0.110608	-0.147324	-0.604392	-0.0333805	0.0611871	-0.0084609	0.0412618	0.00315816	-0.528715	-0.0929585	0.0160034	0.036596	0.0293781	-0.685253	0.0302937	0.0524616	-0.0314731	-0.195552	-0.11228	-0.1206	-0.0870437	-0.0246519	-0.126842	0.0292353	0.0327079	0.0327516	0.0087645	0.0495439	0.0170043	0.0280647	-0.0962078	-0.0717466	0.0374801
Hs.104916	0.0623654	0.0337254	0.06626	-0.0570832	0.0460413	0.0206447	-0.114558	-0.138263	0.328619	-0.079621	0.0320526	-0.143063	-0.0119575	-0.430751	-0.198232	-0.0634579	-0.0909098	-0.0127041	0.136587	0.0482331	0.0434228	-0.470264	-0.156582	-0.0852702	-0.071088	-0.0528501	0.0550798	-0.062199	0.0508093	-0.0714541	-0.128272	0.0867863	0.0949543	-0.583874	0.0329888	0.294729	-0.22829	0.0989887	-0.0585413	0.0942521	-0.414629	0.0487999	0.00422616	-0.113737	-0.0795011	0.0820633	-0.0908518	-0.173075	-0.0870256
Hs.104925	-0.0870471	-0.617802	-0.0615982	-0.0786253	-0.0573687	0.074382	0.0755625	-0.167376	-0.057846	0.0367072	-0.0481343	-0.082935	-0.0519573	-0.0504189	0.0404255	0.110992	0.0963549	0.0736633	0.0948319	-0.0896346	-0.0541292	0.0623188	-0.0454507	-0.406137	0.0613377	0.356065	-0.107943	0.128095	0.375396	0.110644	0.197472	-0.057849	0.0659227	-0.0528719	0.178821	0.0630507	0.0970433	0.0596257	0.0150497	0.057089	0.0649811	0.0548937	-0.0786102	-0.049397	0.0539131	0.067102	-0.08709	-0.0889325	-0.0492236
Hs.1050	-0.261878	-0.0545517	-0.0226855	-0.503804	0.0679214	-0.0683453	0.0292293	-0.273754	-0.0259438	-0.223741	0.0602392	-0.0694382	-0.0552501	0.0281835	-0.0548495	-0.0386886	0.165662	0.167652	-0.0628349	0.0369091	-0.0618536	0.0757141	-0.0641008	-0.0797408	0.109335	0.0911254	0.25081	-0.0497227	0.0724873	-0.0487469	-0.000647101	-0.0575428	0.0305027	-0.239251	-0.0357772	-0.0302096	0.0799974	-0.0626102	-0.05929	-0.0537895	0.0909152	-0.216774	0.0718101	-0.114243	0.295216	-0.0530599	0.0444502	-0.0791118	0.0883771
Hs.105584	-0.0985025	-0.0809458	0.0241285	-0.0271524	-0.0688596	-0.0200333	-0.0853433	0.0289435	0.0330076	-0.040262	0.0340055	0.0257432	-0.808506	0.0339851	0.0270358	0.0344216	-0.00890999	-0.0525611	-0.625784	0.0302885	0.0322282	0.0446444	-0.0347218	0.0261801	-0.0714157	0.095327	-0.0498685	-0.0509362	0.03213	0.0390957	0.0313041	0.0365022	0.029225	0.0440283	-0.037354	-0.108549	0.0828885	-0.140674	0.0414282	-0.0956048	-0.0107204	-0.0325233	0.0405043	0.0335001	-0.0166875	0.0467453	-0.418285	0.048975	-0.063232
Hs.105658	0.0462841	-0.0310115	-0.0367755	-0.0366188	-0.0570429	-0.0403511	-0.0290365	-0.0285533	-0.0344313	-0.748105	-0.021219	0.0375632	-0.0506575	0.0429776	0.0531595	-0.29867	-0.0511863	-0.0481485	0.0530536	0.151925	0.0564097	0.0361338	0.0365278	0.0319223	0.0371218	0.0718811	-0.86582	-0.0900854	-0.020266	-0.114861	0.0397719	0.0597967	-0.0519434	0.100898	-0.0984471	-0.0271303	-0.0363799	-0.0422498	0.0328841	0.0163053	-0.0557662	0.0331101	0.0493908	-0.0467034	-0.0427124	0.0419157	-0.0322554	-0.0452137	0.0374086
Hs.105700	-0.920518	-0.0209326	-0.036763	-0.0400445	-0.0340989	-0.03328	0.0364193	0.0439237	0.321546	0.0875258	-0.0430198	-0.0409921	-0.0439721	0.0225204	0.042015	0.0266963	-0.000232372	0.0340907	0.00483046	0.0316236	0.0246907	-0.0403535	-0.0171212	0.033991	-0.0411547	-0.0423128	0.0302554	0.00839059	-0.0188804	0.0326072	0.046138	-0.00618967	0.291951	0.0470825	0.0357604	-0.0332073	0.476553	0.0346199	0.105203	-0.0399798	-0.042094	-0.0607706	-0.0254885	0.0494011	-0.0414639	-0.059307	0.0325118	-0.84093	0.0453783
Hs.105751	-0.108807	0.218091	0.246225	-0.042653	0.328878	0.0116165	-0.0330721	-0.0321553	-0.0322593	0.0544408	-0.0959348	0.044087	-0.0437912	-0.0393432	-0.0423023	0.286335	-0.0617963	-0.0810775	0.040771	-0.746291	-0.0520713	-0.0685631	-0.432709	0.0615332	0.0405594	0.040012	-0.0361048	0.0480737	0.0403967	-0.0525433	0.0493874	-0.0323341	0.190652	0.0400998	-0.0363631	0.0500108	-0.0369976	-0.0656098	0.0439246	0.181863	-0.109705	0.0601689	0.0570727	-0.0555758	-0.117195	-0.0205593	0.0388774	-0.0232427	0.0339244
Hs.105806	-0.0778858	-0.113905	-0.0373139	-0.0161401	0.0531156	0.0423527	0.0747596	-0.0844605	-0.0710246	-0.0487413	-0.0911306	0.0121082	-0.0482443	0.0697945	0.062024	0.259491	0.0888276	0.0507628	-0.0997119	-0.0478239	-0.102594	0.2567	0.112375	-0.0761016	0.01276	0.604562	-0.0539727	0.0829737	0.152598	-0.0498916	-0.0269268	0.0810844	-0.0979629	-0.0569449	-0.0664214	-0.121991	0.158849	-0.10202	-0.0661382	-0.0597016	0.080482	0.0760914	0.0998218	-0.0384952	-0.0277255	-0.046455	0.141412	0.224583	-0.0337484
Hs.106019	-0.0491191	-0.0415345	-0.0287329	0.0133367	-0.0318434	-0.0324876	0.00872705	0.0691332	0.0585979	0.0518948	-0.0356422	-0.00520512	0.0569728	0.0444361	-0.0201065	0.221458	0.0772302	0.0706143	0.0530892	-0.0261386	-0.699972	0.0768646	-0.0523658	0.0587135	0.818624	0.0615865	-0.0108613	-0.0685665	0.80639	-0.0480964	0.0496535	-0.0695306	-0.0873298	-0.0457474	-0.0226544	0.0741384	-0.0428507	-0.0590252	-0.089015	-0.0651052	-0.00900039	-0.0680179	0.756146	0.0524124	0.055782	0.0733157	-0.0319857	-0.0336651	0.0472408
Hs.1063	-0.120737	-0.0861877	0.000688827	0.189845	0.109978	-0.051895	-0.105216	0.00197285	-0.347919	-0.16659	0.0514783	-0.065889	0.0549978	0.134019	0.021112	0.0543965	-0.0662006	-0.0508799	-0.441839	-0.680461	-0.124205	-0.111381	0.102133	-0.116887	0.0593439	0.00988577	0.0689282	0.0723893	0.207427	-0.00521059	0.074536	0.0447781	-0.078169	0.0244554	-0.0843389	-0.0689906	0.0861416	0.0675273	0.0459247	0.0133859	0.218544	-0.0802086	-0.100384	0.608206	0.0524576	-0.0573528	0.018125	0.600486	0.056184
Hs.106415	-0.0225301	0.0430653	0.0188098	0.18608	0.0386651	-0.0258465	0.0603856	-0.0445074	0.0332997	-0.776732	-0.0326476	-0.0131671	0.0386754	-0.0265273	0.031902	0.0371791	-0.0261028	0.0880551	0.0600415	0.0174564	-0.0402424	-0.0286089	-0.0300354	-0.0357782	0.0446494	-0.0326989	0.0423671	-0.0149472	0.0492285	0.0355127	0.10214	-0.0768377	0.0666903	-0.0772366	0.045625	0.0397537	0.130802	-0.0539498	-0.0328567	-0.0569291	0.0599986	-0.078666	-0.0241314	-0.0129038	0.0400341	-0.0499581	0.0164535	0.0373376	-0.0297641
Hs.106635	0.0745355	-0.077973	-0.125679	-0.0524114	-0.186359	-0.0485548	-0.0390792	0.000814187	-0.0481555	0.100114	-0.127609	-0.0755766	0.0742985	-0.0404412	0.0173579	0.182631	-0.046181	-0.0300951	0.0724679	-0.0372081	-0.0236812	0.0369311	0.0551418	-0.0417044	-0.0354783	0.384172	-0.0812219	0.0579703	0.0296193	-0.0419932	-0.0334651	0.0922095	-0.00479243	0.0809563	0.0944507	-0.110831	-0.0185184	-0.0888878	-0.0760311	0.234687	-0.0373073	0.204622	0.715865	-0.0439417	-0.00599354	0.00557946	0.0570502	-0.030022	0.0728187
Hs.106671	0.0434746	0.0557254	0.0458966	0.0516695	-0.0643643	0.0555311	0.0309273	0.0375303	-0.0594683	0.0455849	0.176743	0.0566248	-0.833558	0.072643	0.734766	-0.736884	-0.0332501	-0.0488095	-0.174769	-0.0157836	-0.0189416	0.0387187	-0.0240789	0.045096	-0.019254	-0.0552808	0.0463958	-0.0402323	0.0932481	0.0413137	0.0566992	0.027884	0.049083	-0.112751	0.0457646	-0.035052	0.106156	-0.0537503	-0.0430871	-0.0514663	-0.0421733	-0.0815029	-0.0293733	0.0198147	0.0582941	-0.171336	-0.0364255	-0.0448991	0.310797
Hs.106674	0.107593	0.0772489	0.0740817	-0.0336657	0.0302394	0.0881094	0.0578234	-0.0361968	-0.0593558	0.0541702	0.0949626	0.0124999	0.218554	0.0671349	0.00634573	-0.0388712	-0.0524098	-0.0228089	0.0600219	0.106294	0.0595554	0.0927543	-0.0536464	0.0479086	0.0852252	0.502866	-0.0680236	0.00133357	-0.0918041	-0.38231	0.0713541	-0.735296	0.0663915	0.047362	-0.0542182	0.0202657	-0.0356311	0.0891826	0.0330953	0.0732045	-0.0290598	0.0433552	0.00392092	-0.0471832	-0.0520825	-0.0954345	-0.0432611	-0.0573211	-0.0341557
Hs.106778	-0.0950544	0.0474263	0.0440165	0.380688	0.138943	-0.0448088	0.043979	-0.0814387	-0.0582748	-0.503139	0.0679185	-0.048409	0.100262	-0.0933565	-0.0663241	0.040878	-0.0562896	-0.0626687	-0.0792673	0.0506795	0.174869	-0.0801161	0.0562219	0.065442	-0.0470217	-0.101016	-0.100337	0.0539009	0.027321	-0.0439926	0.0590789	-0.233074	0.0803722	-0.0913446	-0.0793307	0.118931	0.606572	-0.281579	0.0701136	0.0332171	-0.0279169	-0.10832	0.0437151	-4.89443e-05	-0.0499128	0.0634174	-0.271409	0.0756347	0.0574542
Hs.106880	0.0435812	-0.196283	-0.0507798	0.0581532	0.0461354	0.058898	-0.275898	-0.627033	-0.0757258	0.0380744	0.0347462	-0.0689343	-0.0122456	-0.035905	-0.00877627	-0.185575	-0.0482215	0.0371311	0.0273225	-0.0592244	-0.0823074	-0.0995632	0.172102	-0.0834742	0.0329318	-0.0705931	0.0574565	-0.0464997	-0.0437061	-0.00770616	0.260863	0.246489	-0.0325658	-0.00953263	-0.00114451	-0.0582822	0.0728024	-0.115827	0.0566175	0.0429706	0.068839	-0.0472589	-0.0558666	0.0626997	0.0839987	-0.0727782	0.134313	0.0693358	-0.117357
Hs.107	-0.0571686	0.0605436	-0.0739956	0.0277855	-0.349974	-0.137556	-0.107151	-0.195517	-0.0791084	0.584942	-0.0912934	0.152772	-0.227418	-0.0590653	-0.0721903	0.0526005	-0.0816226	-0.542572	0.064757	0.0156199	-0.0642413	0.161353	-0.062331	-0.0491883	0.0898816	-0.207246	0.0576569	-0.0500671	0.0944063	0.0468444	0.031057	-0.00650442	0.0802285	0.0564039	-0.0721491	-0.036743	-0.0425007	-0.0602719	0.129865	-0.0511433	-0.0155528	-0.062194	0.619176	-0.0552789	0.078804	-0.0863517	0.128918	-0.0398586	0.0956951
Hs.107019	0.0450485	-0.0315253	-0.0480336	-0.044888	-0.177595	-0.042198	0.0668921	-0.304148	-0.051476	-0.0450598	0.0416182	-0.0591726	-0.410537	-0.105273	-0.0534641	0.00846745	-0.0730064	0.00262727	-0.0623737	-0.088184	0.135071	0.0640237	-0.0690463	0.00393153	0.0755534	0.101199	0.0500699	-0.105063	0.0826433	0.0445195	0.195758	0.0401088	0.0367336	-0.0876975	0.0329851	-0.0302448	0.0818463	-0.252916	0.018739	-0.0584927	-0.00852881	-0.115208	-0.0725735	-0.0498201	-0.049108	-0.170935	0.0467057	-0.0966267	0.0454644
Hs.107213	0.0257755	-0.0717832	-0.673421	-0.0222226	0.0331296	-0.0111323	-0.144441	-0.029801	-0.570046	-0.0441443	0.0603371	-0.198148	-0.111664	-0.0733446	-0.00988732	-0.691275	0.0293719	-0.099339	0.0283709	-0.855144	-0.258617	0.0304721	0.0436588	-0.133844	0.0310218	-0.0739343	0.0280637	0.0291861	-0.146898	0.0237937	-0.860131	0.0259931	-0.750922	-0.283108	-0.460635	-0.849944	-0.0928454	-0.0200607	0.0327039	0.0329219	0.00117343	0.0262839	-0.108428	0.0355882	0.0125268	0.0321747	-0.13649	0.0314358	-0.515901
Hs.1074	-0.240543	0.0253924	0.0497891	-0.0547163	-0.0173278	-0.700892	0.0386622	0.0827545	0.0249643	0.171831	0.0119142	-0.0257319	-0.324076	-0.0703	0.0116721	0.0421982	0.0316965	-0.0328606	0.0412545	-0.0398729	0.0475666	0.158674	-0.0398174	-0.106585	0.0254664	0.101145	0.0842843	0.0405802	-0.470404	0.0258468	0.0358931	0.140063	0.0197434	0.0303015	-0.16062	-0.0877813	-0.132539	-0.0729667	-0.110878	0.0627035	0.059548	0.0738946	-0.15543	0.0101409	-0.063822	-0.428701	-0.0784429	-0.148591	0.0394564
Hs.107474	-0.675917	0.163729	0.177927	-0.562072	-0.0995211	0.0597401	-0.00812763	0.0237386	0.035303	-0.0230601	-0.230687	-0.0386679	-0.0707003	-0.429856	-0.121822	0.0401172	-0.117483	-0.0712957	0.0354476	-0.5487	-0.137223	0.015855	-0.325284	0.0994042	-0.0549687	-0.0841835	-0.00311147	-0.0232941	-0.660739	-0.114663	0.0400839	-0.259477	0.0455346	-0.335963	-0.192566	0.0456385	0.0310578	-0.111345	0.0195478	0.0201076	0.0117399	0.0433213	0.0296102	-0.6467	-0.252399	-0.132909	-0.12116	0.0797395	-0.268973
Hs.10755	0.0579709	-0.131161	0.0469764	0.0351163	-0.051544	-0.112119	0.00457702	0.0356858	0.0883248	0.0509637	-0.0478215	-0.0657118	0.111069	0.014604	0.160421	-0.159363	-0.24449	-0.0514604	0.347997	0.0574721	0.0469884	0.0591895	-0.0458049	0.0468863	-0.0573165	-0.0193271	-0.0892963	-0.0863791	-0.0527253	0.0595075	-0.128774	0.0525756	-0.0463619	0.647315	-0.00107168	-0.116808	0.0572518	-0.0502843	-0.0370625	0.0555451	0.106877	0.0638706	0.0953	-0.0467564	0.0588067	-0.119825	-0.0684555	-0.051811	0.070878
Hs.10758	0.67504	0.0149324	-0.0376605	0.0811285	0.0620681	0.0361671	0.0432742	-0.0415893	-0.084502	-0.0339736	-0.00162494	0.00727243	-0.0714035	-0.0604111	0.0234997	0.117823	0.439639	-0.077941	0.0539137	0.0569719	0.216424	-0.0604788	-0.066804	0.13625	0.123807	-0.282769	0.168577	0.0751137	-0.0666339	0.0723478	0.0549231	-0.0469804	-0.0506421	0.0394661	0.0762904	-0.00474925	-0.104201	0.0567977	0.0433108	0.027955	-0.0841456	0.0224534	-0.318287	0.0727041	-0.351066	0.0471128	-0.0970249	-0.0138343	-0.496281
Hs.1076	-0.0573614	-0.496487	0.0857272	-0.0764508	-0.158894	0.240085	-0.295222	-0.0255973	-0.069795	0.511803	0.0531299	0.0649792	0.0521451	-0.00904953	-0.152963	-0.0864489	0.130755	0.115805	0.111705	-0.0652606	-0.00203217	0.572766	0.159444	-0.0403664	0.0323096	0.0884151	-0.0416393	-0.046104	-0.102695	-0.0701415	0.403996	-0.029881	-0.0517604	-0.0398542	0.0338036	-0.0502493	0.162297	-0.0676943	0.0489681	0.000372614	-0.0800825	0.0221968	0.218445	-0.0459905	-0.0521535	-0.0642373	-0.060072	-0.048143	-0.0651546
Hs.108043	-0.0908144	0.0314535	-0.0320387	-0.0649732	0.0290084	-0.0776379	-0.00804682	0.0304554	0.0344726	0.0428703	-0.0914157	0.0292647	0.043208	-0.134722	-0.0484007	-0.0189891	0.0127488	0.0317922	0.0313194	0.0352745	-0.141063	-0.0606018	-0.088936	-0.0647637	-0.830326	0.0307178	-0.0220456	0.0230463	0.0321759	0.0248882	-0.0124714	-0.0428803	-0.0422177	-0.07947	-0.0440173	0.0316144	-0.0274919	0.0289526	-0.0598487	0.0426837	0.0289358	0.0354865	-0.0787874	0.028793	0.0285777	-0.0569879	0.0207482	-0.120685	-0.85395
Hs.108327	0.137445	-0.0430901	0.0242352	0.0247799	0.0704969	-0.0337095	-0.083453	-0.0383291	-0.0760563	-0.106742	0.080611	-0.0610769	0.0432094	0.0522214	0.0107816	0.84859	0.00906336	0.903049	-0.0512348	-0.371681	-0.143007	-0.0514988	-0.0232331	0.0332552	0.0283363	-0.0279627	-0.00583233	-0.0264132	0.0320794	-0.202087	-0.23981	0.0474589	-0.0149654	0.0380758	-0.0431381	-0.0150032	0.0416356	-0.0834409	0.0297748	0.0161911	0.026578	0.0296458	0.0260001	0.0271252	0.0827966	0.0377849	-0.0271956	-0.000649551	0.0571882
Hs.108332	0.00163875	0.028105	0.0659338	-0.0485886	0.232437	0.0432094	0.0441929	-0.0657241	0.0348253	-0.156179	0.0681589	0.0186274	-0.717225	-0.0395899	0.0491567	0.0525183	0.0697426	0.0542961	-0.0231213	0.0203772	0.0124099	-0.120288	-0.202494	-0.0237024	-0.0358359	-0.0788826	0.0849939	0.0646182	0.0575168	0.0472198	-0.0922043	0.0406135	0.137372	-0.107918	-0.050172	0.0408238	-0.0305231	0.0235637	0.0650529	0.0389755	0.0155009	0.038914	-0.26169	0.0548208	-0.0698804	0.0296253	0.0313503	0.0357468	-0.101629
Hs.108371	-0.40472	-0.058188	-0.0705226	-0.0529413	-0.234592	-0.0536937	-0.0836457	0.07777	0.0347054	0.0197359	0.0196567	0.0628916	-0.0805775	0.154481	0.0605089	0.0505745	-0.0268736	-0.26374	-0.101128	-0.117493	0.0510992	-0.206848	0.0348827	0.0195234	-0.0167873	-0.0847317	-0.394207	0.0578054	0.0531876	0.00122786	-0.0501665	0.127276	-0.145914	0.437851	-0.00789878	-0.19659	-0.0388147	0.0325567	-0.103992	-0.0737785	-0.319443	-0.206944	-0.130973	0.069558	-0.374868	-0.0404064	0.0304505	0.0440585	0.120761
Hs.10842	-0.0819809	-0.0977896	-0.181742	0.0970329	0.108788	-0.0991186	-0.388723	-0.0687527	-0.0899338	-0.233821	0.0355237	0.0322292	0.0563119	0.0564127	0.079105	0.10644	0.453258	0.0919323	0.176218	-0.0842098	-0.270568	-0.111794	0.0504753	0.0468516	0.065348	-0.0673432	0.0521329	-0.0352028	-0.135136	-0.225417	-0.152089	0.023306	-0.233021	-0.0408618	-0.269348	-0.441592	0.0149	-0.132151	0.0763059	0.0553549	-0.0279794	0.00153549	-0.234111	0.467541	0.0694389	-0.0129137	0.017328	-0.0694311	-0.343357
Hs.108441	0.0159322	0.0263992	0.0595312	0.0272433	-0.0538847	0.0202283	-0.034969	0.0145608	0.177932	0.0370638	0.0191247	0.00998837	0.0207028	-0.0275842	-0.0269337	-0.0344362	-0.0833579	-0.0180555	-0.0244563	0.0196808	0.0215473	0.0435775	-0.00738797	0.018716	-0.0270853	-0.023663	-0.0527152	0.0181429	0.00414138	-0.0288963	-0.0156252	-0.0257918	-0.026689	0.0791151	0.00272971	-0.0281029	0.0138396	0.0239116	-0.0358946	-0.0246697	0.030459	0.0182647	-0.0362144	-0.0115468	0.0128432	-0.0275253	-0.0302751	0.0242305	0.976
Hs.108623	0.0512515	-0.109633	-0.301262	-0.0763372	-0.200219	0.144863	-0.0418559	0.0557575	0.482817	0.0839997	-0.0912527	-0.100976	-0.098107	-0.0339552	0.0973311	0.0726629	0.384349	0.249781	-0.04936	-0.0811589	-0.0770782	0.0310562	-0.0129777	-0.0256709	0.0462696	0.000391358	0.0516663	-0.107662	-0.131815	-0.0946325	0.0448819	-0.115228	0.201607	0.079993	0.137708	0.074608	0.197484	-0.037517	-0.247653	-0.0259317	0.385276	-0.141273	-0.0646084	0.00558114	-0.0557635	0.056608	0.0351115	-0.203073	0.0391402
Hs.108642	-0.121775	0.0652267	0.212403	-0.0249648	0.0316307	0.0229687	0.372051	-0.0987744	-0.00309779	-0.127648	-0.106803	-0.112708	-0.0488615	-0.120918	-0.114971	-0.481886	-0.0786175	-0.323366	-0.100628	-0.0848935	0.165746	0.0893246	-0.231851	-0.0152159	-0.275501	0.0132384	-0.130503	-0.30099	0.0949819	-0.0270126	0.167895	0.0476934	0.0565804	-0.086078	-0.0724205	0.239771	0.0440173	0.131443	0.0268662	-0.108636	0.304173	0.0530537	-0.418357	-0.157719	-0.154982	-0.0806574	-0.091458	-0.0183898	0.0936591
Hs.108694	-0.194844	-0.0319543	0.0478587	-0.133647	-0.166562	0.010305	0.0351986	0.0436583	-0.0318309	-0.0765207	-0.0582228	0.0327125	-0.0830602	0.038396	-0.734893	-0.0572172	-0.102648	-0.132809	-0.0571981	0.0378406	0.0432973	0.0386207	0.0249884	0.0307722	-0.00431576	-0.70436	-0.0781919	0.0375113	-0.0835311	-0.556139	0.0339092	0.0359728	0.0287687	0.185467	-0.00963372	0.0301949	0.0433463	-0.00483366	-0.0798939	-0.258037	0.026548	0.0333919	0.0295809	0.044352	0.0316793	-0.0930314	-0.0957851	-0.0956846	0.0388733
Hs.108705	0.0357677	-0.0775887	0.0319185	-0.134104	0.000426464	-0.092611	0.0249448	0.0474169	-0.054741	-0.434227	0.0391807	-0.200932	0.0302906	-0.0165196	-0.0818833	-0.0325521	0.136186	0.0251928	-0.0734519	0.0357842	-0.657204	-0.0400539	-0.0767241	0.0373829	-0.0205143	0.0372003	0.027757	-0.0673332	-0.658484	-0.08067	-0.248393	-0.024283	-0.0706962	-0.339086	0.0366426	-0.799566	-0.139018	0.0448065	-0.0990784	0.0584223	0.0172658	-0.532941	0.0513924	-0.0883335	0.0381589	-0.308398	0.0286367	0.0381709	-0.70899
Hs.108708	-0.142236	0.145449	0.0602843	-0.116268	0.0540759	-0.119118	-0.0740751	0.0348032	-0.0105135	-0.0443171	0.0174081	0.050452	-0.521761	0.0868944	-0.0953702	-0.0281375	-0.376595	-0.134804	-0.111925	-0.068139	0.05183	0.042647	0.023648	0.551826	0.107136	0.0825833	0.0924631	-0.169028	-0.0947752	-0.141244	-0.0599162	0.246851	-0.0276771	0.141822	0.0207197	-0.0878465	0.0634892	-0.0839572	0.0181067	0.0423927	-0.111871	-0.0769111	0.0611922	0.20234	0.0779851	0.0330482	-0.0881245	-0.0475725	-0.0639524
Hs.108802	0.16489	-0.0589141	0.0491327	0.152779	-0.0352568	0.18123	-0.195914	0.0622935	-0.17781	-0.0863259	0.298715	-0.150593	-0.0556288	-0.0548673	-0.0430142	0.0613408	-0.142864	0.045805	0.137797	0.0441208	-0.0725668	-0.0949222	0.0640361	0.0606858	-0.0103111	0.766313	0.135295	0.0270247	0.14509	0.0732573	-0.0658547	0.0593481	-0.096855	-0.0546573	0.0296491	-0.0776185	-0.0684494	0.0600363	-0.0156616	0.0544718	-0.0672092	0.00591914	-0.0024809	0.063889	0.0852022	-0.000710649	-0.0328903	-0.0558649	0.0263834
Hs.108809	-0.0962637	0.0648051	0.112767	0.040281	-0.0571015	-0.0714231	-0.0735842	0.0207607	-0.0922954	-0.0951484	0.0795167	-0.00497479	-0.0604388	-0.250676	-0.0290498	0.122686	0.0520064	0.0883395	0.0564605	0.0441671	-0.171851	-0.102515	-0.0421742	0.0379217	0.241501	-0.131223	0.037443	-0.0935299	0.26831	-0.0688643	-0.0869851	-0.0584546	0.124094	-0.0618691	-0.0924732	0.042504	-0.108491	-0.109135	0.0589927	-0.0540064	0.0376459	-0.0749803	-0.0908471	-0.0668473	0.0631959	-0.0731212	-0.251266	-0.0631134	-0.0705377
Hs.10882	-0.022572	0.277039	-0.061538	0.0327636	0.0923231	-0.025382	0.0361603	-0.0246717	-0.0227137	-0.0644183	-0.144082	0.0476767	-0.0821745	-0.0102033	-0.0648641	0.0389792	0.069599	0.0234685	-0.0445949	-0.182622	0.0508907	-0.316687	-0.224597	0.1726	0.00800182	0.0350563	-0.0713978	0.0867989	-0.0590774	-0.233702	-0.0789455	-0.0786661	0.0787876	0.0348757	-0.0425388	0.134863	-0.0340453	0.053857	0.0887746	0.0624742	0.0242534	0.0523297	-0.00387138	-0.0587779	-0.206587	0.0477593	0.0356482	-0.250668	-0.0800967
Hs.108884	0.0391857	-0.0622684	-0.0592035	6.43884e-05	-0.574355	-0.623036	-0.0883922	-0.0234674	0.0317151	0.0369229	-0.671152	-0.0278779	-0.190174	-0.208464	-0.0371989	-0.087348	-0.0569506	-0.148652	0.0139831	0.0304086	-0.0973462	-0.0245165	0.0302604	-0.103189	0.0181345	-0.0935891	-0.300056	-0.755978	0.0351723	-0.0616038	0.0528569	0.0334158	0.00988503	0.104106	-0.0899846	-8.49423e-05	-0.0834188	0.0314523	-0.129062	-0.158574	-0.693894	0.0283798	0.0597969	-0.10325	-0.178196	-0.188527	-0.0241708	-0.264373	0.0309211
Hs.108885	-0.0280087	-0.072942	-0.153376	-0.0155116	-0.239021	-0.0745814	-0.0395626	-0.028175	0.0662574	0.0508948	-0.0272853	-0.069176	0.0240388	-0.0447666	0.571398	0.0243462	0.83491	-0.0206088	-0.0380574	-0.0297923	0.0218567	0.0346127	0.0433627	-0.0337825	0.0100902	-0.00726308	-0.0438291	-0.00999948	0.0317736	0.0310463	-0.0222772	0.0328513	-0.0363961	0.0491307	0.0216015	-0.0338683	-0.0258674	-0.0253499	-0.0311029	0.0262916	-0.0413825	0.109485	0.0339599	-0.0287469	0.0498828	0.0695669	0.0287837	0.0462982	0.00104265
Hs.108966	-0.0965703	-0.112968	-0.0781206	-0.107088	-0.0755219	-0.726326	0.0297372	0.0361757	-0.00297876	-0.0513543	-0.138672	0.0299806	0.0244883	0.0327097	0.0347107	-0.0784311	-0.0757549	-0.562629	0.0296908	0.0472804	0.0711161	0.0379034	0.0529574	0.0339043	-0.612982	0.0329283	-0.0889497	0.0288385	0.0646673	-0.0741743	-0.270635	-0.295734	0.0525166	-0.317774	0.0399018	0.0238553	0.0420819	0.0374822	-0.782512	-0.103071	-0.813772	0.0185645	-0.097691	-0.0157964	-0.0854063	-0.137549	0.0337783	0.00791003	0.037283
Hs.109225	-0.0603281	0.00519169	-0.0629703	-0.0437425	0.0257544	-0.0655277	-0.055269	-0.0535814	0.0308184	0.0161658	0.0302347	-0.00808733	0.044515	0.0298282	-0.0650014	0.0357014	0.034857	0.0298243	-0.0725524	-0.0381221	-0.707077	-0.0461654	-0.00471587	-0.809086	-0.0697358	-0.0444519	0.0407517	0.00373807	0.0399424	-0.136661	-0.0535665	-0.00932812	-0.0579951	0.00729759	0.0313142	-0.0716992	0.0409683	-0.0604828	-0.0474186	-0.169386	0.215683	0.0169448	0.0401207	0.0286416	-0.0570295	-0.826389	0.0399549	0.0512937	-0.182549
Hs.109494	0.132535	-0.0694714	-0.025821	0.0424234	-0.0538061	-0.0534977	-0.0693345	0.0408201	0.042802	0.177066	-0.0703075	-0.0568278	0.235706	-0.269142	-0.0450677	0.0395452	0.0672114	0.0141135	0.0525126	0.0417461	0.0503014	-0.0237885	0.0835903	-0.0718444	0.010001	-0.0531283	0.00403316	-0.044009	0.0404676	-0.0476394	0.0521088	0.0438099	-0.0191681	0.0407169	-0.0398337	-0.0455186	-0.110122	-0.0130701	-0.0423289	0.039097	0.0386117	0.0417846	-0.0289521	0.0449048	-0.042644	-0.22034	0.0206311	0.0161788	0.0680268
Hs.109606	-0.0785511	-0.104085	-0.0456729	-0.132914	-0.0444929	-0.0823485	0.070729	-0.0355017	0.0616663	-0.0402843	-0.0325615	-0.0492277	0.070842	0.0595604	0.0626825	0.194888	0.0655186	0.0887339	-0.126376	0.0596035	-0.051516	0.212592	0.0612639	-0.0404986	-0.0692137	0.323594	0.0591191	0.0523534	0.193535	0.0826454	-0.0481434	-0.0514252	-0.0485757	-0.0411314	-0.0454748	-0.130512	-0.0321084	-0.0121494	-0.0795432	0.0479852	-0.0452132	-0.072366	0.0804879	0.062521	0.0574811	0.0750403	0.129802	0.117259	-0.0218082
Hs.110299	0.145618	0.0473551	-0.0533195	0.0708859	-0.191573	-0.0768612	-0.0377809	0.0852903	-0.0415226	0.672704	0.109769	-0.0379217	-0.0633549	0.0607571	0.0451254	-0.0843101	-0.0362698	-0.0814474	-0.070764	-0.0819568	0.567399	0.298277	0.360435	0.07727	-0.0152105	-0.0245722	0.058427	-0.108105	0.147689	-0.0299693	0.0744606	0.0779323	0.00586113	0.0612372	0.372033	-0.0452433	0.0834682	0.0104992	-0.0730071	-0.0388207	-0.0676673	-0.0070263	0.222828	-0.046085	0.100886	0.117726	0.0766246	-0.033665	-0.0559096
Hs.1103	-0.0239066	-0.4105	0.041869	0.0602114	-0.10288	0.284239	-0.0845665	0.0336277	-0.0354766	0.131485	-0.0417611	0.0361302	0.0909711	-0.048988	-0.0671582	-0.053822	-0.072739	-0.0491399	-0.103853	0.074579	-0.107347	-0.0504761	0.0522682	-0.0455762	0.0552561	0.0634244	0.0250476	-0.0496944	-0.0461404	-0.0782692	0.50648	-0.0408637	-0.10524	0.0978528	-0.0450501	0.031254	-0.0751203	-0.0359691	-0.0450195	0.000876342	0.018421	0.0694811	0.111344	-0.0485059	-0.0553582	-0.125177	0.0476486	-0.0193492	0.09785
Hs.110364	-0.365808	-0.0413567	-0.0918909	-0.0276862	0.0875934	0.0498988	0.0382639	-0.232006	0.170439	0.0657974	-0.105872	0.0693985	-0.0873854	-0.149648	0.0570222	-0.105263	0.0729941	-0.0427783	-0.143036	-0.108978	0.0599937	-0.0682225	-0.0650149	-0.0659013	0.0400333	0.0327529	0.0267161	0.0368989	-0.2031	0.0208856	0.101396	-0.113918	0.0938411	0.00735388	0.0495078	0.365493	0.0774385	-0.0669724	0.0259501	0.0463322	0.0374733	0.073372	-0.0416379	0.0413466	-0.288516	0.00226014	0.036662	0.0109107	0.0708766
Hs.110675	-0.0716244	0.0247439	-0.0579883	0.0429564	-0.129245	-0.100002	-0.000191083	0.213051	-0.0603516	0.189719	0.0566045	0.0462486	-0.0974845	-0.0456706	0.0808072	-0.0604466	-0.0902472	-0.130025	-0.0333511	0.0544874	-0.0740597	0.0471354	0.186235	-0.0428193	-0.0675687	0.0619844	0.21224	0.109112	-0.0741527	0.256747	0.0649713	0.0497597	0.0926212	-0.0151229	0.0238534	-0.0399982	-0.0652308	0.091412	0.041906	-0.0405884	-0.0456716	0.0664236	-0.0424277	0.121223	0.0600007	-0.0378992	0.0541855	-0.0789276	0.0544719
Hs.110707	0.187262	0.120369	-8.98774e-05	0.01424	0.0373813	0.12552	-0.120901	-0.308481	-0.0117826	-0.117934	0.0296431	-0.18118	-0.0628651	-0.0486155	-0.0682479	-0.0510836	-0.0620309	-0.0768986	-0.16613	-0.00128707	0.137084	0.0426587	-0.554337	-0.0530133	0.0850326	0.0412278	0.0754622	0.263714	0.0209455	0.0548353	-0.114345	-0.052033	0.0654247	-0.0339847	0.0425657	0.0377596	-0.0630175	-0.0173125	0.165376	0.0396741	-0.105084	0.039023	-0.0560558	-0.71496	-0.123649	0.0320397	-0.0394486	-0.145856	-0.259594
Hs.110802	-0.162674	0.0480309	-0.0514975	-0.552868	0.0159927	0.0269748	0.0343576	0.0445617	0.0536298	0.102644	-0.126163	0.0409027	0.0405022	-0.0703669	0.0540553	0.117052	-0.0745071	0.0962201	0.0390884	-0.0836977	-0.0350675	0.0695739	-0.0970498	0.0297801	-0.0938488	0.0582941	-0.0875148	-0.129396	-0.089571	0.0430915	-0.114156	-0.581567	-0.0559368	-0.129732	-0.121499	-0.752507	-0.533501	0.0354421	0.0379273	0.0730458	-0.0985982	0.00678005	-0.0161628	0.0378592	-0.074738	0.0435079	0.0373717	-0.0616508	-0.0226511
Hs.111024	-0.0165961	0.0176354	0.0189415	0.00641044	-0.0416615	-0.0172009	-0.0665632	-0.057021	0.0317767	0.0789969	0.0571772	0.0404899	0.0305208	0.0479366	-0.00790207	0.0216239	0.0310696	0.042855	-0.0697003	-0.0193497	0.114805	0.0300629	0.037988	0.250353	0.0379917	-0.0472588	-0.0260252	-0.0486315	-0.0157531	-0.0155347	-0.0321934	0.0695098	-0.0325594	0.000289757	0.0257992	-0.0283103	-0.03945	-0.0440641	0.0117155	-0.0337851	-0.0316866	-0.0846417	0.0327537	0.294359	0.145651	-0.0272058	-0.0234238	-0.00431333	-0.0428971
Hs.111039	0.489816	0.045751	-0.0836323	-0.0670556	-0.132366	-0.0738826	0.0449639	-0.0671655	0.0273301	-0.0550779	-0.0674205	-0.191193	-0.0791212	0.0647222	-0.112355	-0.117078	-0.422831	0.100539	0.352141	0.046066	0.101991	0.00764453	-0.108334	0.0483255	-0.0716706	0.0203846	0.0534545	0.0520352	0.0370783	-0.0646788	-0.0806345	0.283509	-0.322394	0.0358389	0.179038	-0.0843326	0.0984379	-0.0866923	-0.117024	-0.135252	-0.611754	0.0407332	-0.0650693	0.0380177	-0.265013	0.0782784	-0.00216433	0.0452538	0.0470929
Hs.111126	-0.0612574	0.0652777	-0.0801778	0.042406	-0.0655364	0.0347837	0.0980134	0.0100027	0.0685375	-0.0930344	0.059258	-0.008744	-0.220229	-0.427273	0.0974217	0.0487056	0.18087	0.0925431	-0.0399811	0.118713	0.0506269	-0.131157	0.0431893	-0.145332	0.0368565	-0.126499	0.284002	-0.00745363	-0.11878	0.0247486	0.0737021	-0.0886412	0.435676	-0.0816698	0.083297	0.0755446	0.048174	-0.0744485	-0.0379891	-0.0737268	0.106959	-0.121217	-0.272971	-0.154877	-0.0930146	-0.041285	-0.213589	-0.149604	0.0819245
Hs.111554	0.0475851	0.0282599	0.0373154	0.0369502	0.0366775	-0.145807	-0.0130932	0.0611788	0.0446193	0.0441685	-0.0662673	0.0371341	-0.00582333	-0.112244	-0.0945669	0.0363789	0.0190997	-0.0723753	-0.0760402	0.0777404	0.0496514	-0.0417857	0.0473801	-0.081141	-0.0417831	-0.0465464	-0.0481946	0.0714935	0.0496129	0.0376418	0.0502928	0.0484138	-0.0708155	0.10113	0.100881	-0.0323801	-0.113348	0.0458219	-0.0347842	-0.205479	0.0328355	-0.108126	-0.0841749	0.0363201	0.035497	-0.0266357	-0.0564271	-0.0492445	0.0665303
Hs.1116	0.149488	-0.0706158	-0.0549963	-0.0608027	0.0158699	0.0674673	0.073907	-0.0613626	0.04272	-0.0898493	0.0694693	-0.0621972	0.0467354	-0.062674	0.0916366	-0.0358546	0.0581286	0.353157	0.0562313	0.0977049	-0.135336	-0.0821737	-0.0457459	0.0510015	-0.0220656	0.00803865	0.103004	-0.0441578	-0.155205	0.0530041	-0.0469487	-0.0395382	0.0600491	-0.188139	-0.0581528	-0.0426771	-0.00332692	-0.0152761	0.0535473	0.0639819	0.0578413	-0.12847	-0.0297718	0.0493542	0.0688942	-0.0898681	-0.376958	0.590792	0.0767485
Hs.111732	0.0929265	0.0612767	0.719681	-0.0566562	-0.0263428	0.169851	-0.0167025	0.869458	-0.0235946	0.18285	-0.0139717	0.0310143	0.0615728	0.053542	0.0316677	0.0793334	-0.0625139	0.0186049	-0.0329165	0.0553797	0.0512749	0.0656593	-0.0502628	0.649807	-0.0832266	-0.0259651	-0.0388266	0.169315	0.0341822	0.896886	0.0663591	0.061132	-0.0341697	0.0744178	0.05252	0.0415812	0.0471926	-0.0545235	-0.0281728	0.0630649	-0.0267675	0.0580418	-0.0364588	-0.0751491	-0.0151412	0.178036	0.0436828	0.856369	-0.0215906
Hs.111779	-0.112763	-0.779842	-0.360486	-0.13854	-0.33207	0.103178	0.01358	-0.117762	0.0518913	0.0939222	-0.396544	-0.450201	0.0307731	-0.105464	0.0833169	0.0291205	0.0517991	0.0270265	-0.100618	-0.0525107	-0.0582588	0.00664728	-0.113948	-0.0416735	-0.109574	0.0533024	-0.105556	-0.24516	-0.187948	-0.0676497	0.0420435	-0.491342	0.0105715	0.0627515	0.186988	-0.000389382	0.0485007	0.0438535	-0.126829	0.00455111	0.0484632	0.038555	0.0305909	0.0375927	-0.119594	0.0328389	-0.113671	-0.142064	0.0567535
Hs.111850	-0.0414965	0.0391399	0.0466001	0.0302189	0.0421219	-0.100894	0.0104838	0.0496124	0.0423135	-0.0996249	0.0825849	0.058373	-0.141028	-0.0651198	0.0396029	0.0359048	-0.101144	-0.0219355	-0.259502	0.0618638	0.024635	0.0736837	0.00863691	0.0410655	-0.443097	-0.0661968	0.0396818	0.0350694	-0.0903107	-0.317066	-0.115358	-0.011294	0.033992	0.0466978	0.0542026	-0.00882842	-0.107456	0.042839	0.0525178	0.102001	0.0486975	0.0522975	-0.0338192	0.0481843	-0.21496	-0.0624386	-0.214591	-0.0698796	-0.163321
Hs.1119	0.0561825	-0.00741208	0.0356902	0.0340072	0.0212726	-0.0679561	-0.660811	0.0681996	-0.142789	0.192027	-0.0136246	-0.216827	0.0359291	0.0585503	0.0274618	-0.110197	0.0360508	-0.0798023	-0.0780126	0.0352478	-0.110634	0.0537917	0.0588787	0.0395411	0.0112228	-0.328121	-0.0784949	-0.0631236	0.0360356	0.0404663	0.0333188	-0.0273887	0.0248461	-0.107967	0.0444083	-0.143614	0.0153736	-0.0895844	0.0328359	0.0107751	-0.0279484	-0.316824	-0.14241	0.0572505	-0.508678	-0.411853	0.05034	-0.17343	0.0596459
Hs.111903	-0.0640317	0.0575356	-0.0713809	-0.0627525	0.0505529	0.0523758	-0.0584656	0.0180913	-0.00254285	0.046046	-0.0865515	0.0839018	-0.343957	-0.0456579	0.620319	0.37421	0.314242	0.0905373	-0.0674495	-0.055988	-0.0760734	-0.053383	-0.342798	0.0263924	-0.0565433	0.150226	0.0675394	-0.144751	-0.0494451	0.05373	-0.301425	0.0487853	-0.0655992	0.0350631	0.046066	-0.247059	-0.00345743	0.0611539	0.0806831	0.0113867	0.0132846	0.0498229	-0.293532	0.0562627	-0.0567989	0.0501315	-0.0863105	0.0421274	-0.0771966
Hs.112078	0.443602	0.0873002	0.0805605	0.0590748	-0.126053	0.0932437	-0.0349039	-0.718598	-0.0259152	-0.0552576	0.0680793	0.0409228	-0.0168389	-0.0771149	-0.0373217	-0.0540983	-0.154788	0.0192348	0.452126	0.0986352	0.0653252	-0.191618	0.0456395	-0.336156	-0.215229	0.261493	0.060829	-0.0566784	0.0446166	0.057808	0.0605227	-0.0679948	0.236341	0.00664642	-0.050165	0.0774682	-0.0573594	-0.0935042	0.00478221	-0.0450868	-0.161026	-0.0733709	0.0723329	-0.0492541	0.0783468	-0.0517816	-0.0440127	-0.121163	0.0570017
Hs.112360	-0.659105	0.249728	-0.0458453	0.356124	-0.0396235	0.0550977	0.0649839	-0.069188	-0.138033	-0.0043255	0.0295614	-0.0671477	0.109967	-0.072722	-0.0687421	0.0159085	-0.199216	-0.0269729	0.0463095	-0.497709	-0.0598896	0.0658437	0.0916509	-0.0448012	-0.0368212	0.0749919	0.00273313	-0.00146743	0.014349	-0.0947982	0.142186	-0.0492929	-0.0504252	0.00886614	0.0556654	-0.0623575	0.528846	0.0312157	-0.0385159	0.0584084	0.12262	-0.0127615	0.121747	-0.0504468	0.657334	-0.0414021	0.0899793	0.115029	-0.135709
Hs.112743	0.0501041	0.0190201	-0.242191	0.0385291	-0.104072	0.00165874	0.0513602	0.081491	0.0483853	-0.0886765	0.0514268	0.0604911	0.072917	0.0403311	-0.68391	-0.0584785	-0.044911	-0.0327987	0.0432435	0.0655319	0.0551498	-0.0757766	0.0234402	0.0472397	-0.0846777	0.00669742	-0.0423833	-0.0602818	-0.0512213	-0.0240871	-0.0551771	-0.048737	-0.251325	-0.0480737	0.0725866	0.0412797	0.0133345	0.0145126	0.052358	0.0439455	0.0651262	0.0543657	0.252729	0.0407505	0.0687188	-0.163922	-0.207912	-0.364442	0.625679
Hs.112933	0.101184	0.0149934	0.110415	0.0953902	-0.132698	0.0423827	-0.0499024	0.0800479	0.0310122	-0.159584	-0.0474248	-0.0992374	0.0688437	0.0386021	0.0394031	0.0336112	0.0340943	-0.372294	0.0951777	0.0303025	0.0389019	-0.339275	0.0520815	0.124616	-0.0923314	0.0297711	0.0329961	-0.4557	0.0412805	-0.219127	0.0382318	-0.139238	0.0286459	-0.222879	0.0227229	-0.438191	0.0389201	0.0467374	0.0500356	-0.0180576	-0.192026	-0.0535036	-0.675801	0.0249284	-0.262063	-0.31779	-0.266896	-0.275382	0.0311735
Hs.113	-0.120189	0.085525	0.186154	0.0406456	-0.135613	0.00692449	0.086625	-0.130696	0.0527292	-0.117563	0.0119433	0.0112954	-0.00368012	-0.22292	-0.292243	0.0516262	0.0450915	-0.0370479	-0.0138066	-0.000308619	0.131394	-0.0603648	-0.0188445	0.0553832	-0.23756	0.0055979	0.0231399	0.0849708	-0.162006	-0.0478551	0.0576947	-0.139121	0.0724365	-0.157557	-0.112699	0.0971506	-0.0951831	0.0518324	0.0520803	0.0241156	0.0127516	0.126001	0.016467	-0.19805	-0.207253	0.127804	-0.0732127	0.109909	0.1029
Hs.113082	-0.942132	0.0781023	-0.0460992	0.0273413	-0.0263711	0.0135415	-0.0338695	0.0258863	-0.0435302	-0.0456569	0.0249446	0.0263785	0.0851196	0.0220245	-0.0879702	-0.0391984	-0.0307086	-0.0451948	0.0566372	-0.149726	0.0307967	0.0527474	-0.05814	-0.0165829	0.0301479	0.028087	-0.0481778	-0.0337177	-0.0302107	0.0305393	-0.0198264	-0.00955891	0.0329015	-0.0484312	0.0330879	0.0351056	-0.0333284	0.027144	0.0307482	0.0121993	0.0249754	0.0285831	0.0872148	-0.855446	-0.036321	0.0297622	-0.0221865	-0.120712	-0.170622
Hs.11342	0.0405176	0.0293615	-0.0531276	0.0303399	0.026611	-0.053374	0.0215219	-0.117888	-0.138028	0.0268634	-0.0669815	0.0361394	-0.0850559	-0.093191	0.0241823	0.073613	0.051982	-0.00342279	-0.178749	-0.124803	-0.0778009	-0.0134707	-0.0848375	0.0429706	0.0210351	0.107522	-0.0773344	0.0422086	-0.0879158	-0.0162368	-0.758724	-0.0995601	0.0348651	0.0277375	-0.0361561	0.0305558	-0.120344	0.033211	0.0386553	-0.00387999	-0.388111	0.0160112	-0.839505	0.0322445	-0.0996826	-0.0774627	0.0297865	-0.0757843	0.00638356
Hs.113882	-0.043084	0.0533472	0.177626	0.0762196	-0.094754	0.0942053	0.0135949	-0.00179861	0.0520657	0.143731	0.0586548	0.0868589	0.288378	-0.0334876	0.056715	-0.0558558	-0.111214	-0.0655202	0.0934431	0.437389	-0.11625	-0.02465	-0.0584525	0.0410047	-0.0615234	0.0939965	0.0418539	-0.138325	-0.0867618	-0.0710698	-0.0803085	0.18157	0.304167	-0.0566637	-0.0244421	0.0667386	-0.0381772	-0.0550401	0.0772184	-0.120944	0.110843	-0.168727	-0.00130844	-0.0456611	-0.0382808	-0.0862269	-0.111988	-0.0347494	-0.0387909
Hs.11393	0.0444781	-0.125145	-0.0150928	-0.140648	-0.130707	-0.082007	0.0309657	-0.0307887	-0.0850004	0.0323349	-0.156358	-0.18992	-0.347358	-0.357747	-0.10073	-0.380129	0.0529484	0.0591348	-0.0455133	0.0452836	0.0138843	-0.12151	-0.0731779	-0.0774151	0.0313138	-0.0555439	0.0392409	0.033693	-0.0910843	-0.181387	-0.240667	0.0435134	-0.656297	0.0341884	0.0331254	0.0400388	-0.0743477	-0.153442	0.00541908	0.0354852	0.0439782	0.0340826	-0.0493833	0.0392139	0.050359	-0.0807567	-0.035503	0.0548854	-0.25179
Hs.114169	0.066174	-0.0697252	-0.0646669	-0.0557098	0.0605312	0.0783336	-0.0580356	-0.0992151	-0.074117	0.019652	0.0674694	-0.0602659	0.0725033	-0.0520302	-0.0588954	-0.0731991	-0.0900194	-0.0500954	0.120796	0.260476	0.00939755	0.121745	0.618146	-0.0531555	-0.227986	-0.0541695	-0.176368	0.61701	0.0405021	-0.0676381	0.0855928	-0.00709844	-0.249977	0.060514	-0.0655695	-0.0502236	-0.0368636	-0.0170677	-0.0993339	0.0427981	-0.0638829	0.0378891	0.114593	0.0365369	-0.0656808	-0.0480825	-0.0717255	-0.0431926	0.0639228
Hs.114218	-0.121654	0.0329589	-0.358718	0.215276	-0.339539	0.0733947	-0.0850995	0.0393031	0.0329513	-0.0434399	-0.0414613	-0.67396	-0.0856902	-0.0933233	-0.0805156	0.044495	-0.0959698	0.101117	0.0597068	-0.0841797	-0.0709648	-0.368356	0.0796328	-0.0603771	0.07829	-0.151186	-0.0399628	-0.080233	-0.121069	0.0918049	0.0366405	0.0390884	-0.0579129	-0.0830851	0.014583	0.0516622	0.0750883	-0.457287	-0.401809	0.0945022	0.0554853	-0.0825561	0.0297136	-0.0326443	-0.368891	-0.0955531	0.034963	-0.0703195	-0.128547
Hs.114360	-0.0854592	0.0953138	-0.0571105	0.123774	0.120004	0.0667659	0.0494891	-0.0850492	-0.0742313	0.0359893	-0.232099	0.00578056	-0.27133	-0.321678	-0.0310354	0.0476687	-0.0959264	0.164381	0.0525792	-0.118681	0.0253676	-0.179597	-0.376451	0.102585	-0.0884545	-0.129459	0.0537806	0.0537496	-0.0996949	0.0484667	0.182718	-0.0922958	0.0998398	-0.0837971	0.0339404	0.073621	-0.106205	-0.323005	0.0310967	0.0606716	-0.150835	0.154407	-0.0987403	0.057385	-0.102883	0.0193232	0.0265572	0.0410348	0.0495165
Hs.1144	0.0264761	0.0255031	-0.390761	-0.0505172	-0.362762	-0.0614443	0.0694976	0.00993665	-0.063117	0.225611	-0.0880431	0.0136935	0.0636072	-0.0616121	0.123082	-0.0412895	0.0306329	-0.0570138	-0.079218	-0.0291998	0.0351624	0.0446228	0.0108762	-0.0531734	0.032017	0.0220464	-0.0443146	0.0418984	-0.116301	-0.105444	-0.0739858	-0.0563839	-0.347376	0.177009	0.0465217	-0.225554	-0.134125	0.0102817	-0.0662744	-0.0676557	0.72545	-0.0627476	-0.143943	0.0326116	-0.0990208	-0.0284305	0.0537415	-0.0767116	-0.0829511
Hs.114408	0.0508641	0.107089	-0.146067	-0.0447213	-0.0894569	-0.0272439	0.0174079	-0.0891045	0.0409485	-0.146648	0.0116223	-0.0651524	-0.773886	-0.748752	-0.152417	-0.0659613	-0.49339	-0.0522179	-0.294026	0.0221405	-0.0034265	0.0288814	-0.47206	-0.0128595	0.0582872	-0.0408439	-0.0966343	-0.00558514	-0.287271	0.0686154	-0.00760192	0.0409366	0.0386051	-0.0748636	0.059763	0.0713036	-0.0886208	-0.0718735	0.203915	0.0577057	0.13271	0.0364965	0.046346	-0.281453	0.0396719	-0.00224245	-0.0693561	0.0387542	-0.0866476
Hs.11465	-0.382067	-0.430656	0.0480186	-0.763399	-0.211351	0.0467177	-0.083781	0.0106358	-0.128033	-0.236532	0.0322257	-0.655857	-0.0799718	-0.176	0.0440071	0.137808	0.03248	0.0211512	0.0462816	-0.189199	-0.737594	-0.0682439	0.0366518	0.128165	0.00783248	-0.139903	0.0707697	-0.0952314	-0.69114	-0.130251	0.108808	-0.132982	-0.0922733	0.0415463	0.0476257	-0.0920319	0.0670796	-0.182755	-0.0909463	-0.0851823	0.133944	-0.165504	-0.0178214	0.0358847	-0.108399	-0.0910325	-0.0324652	0.0442655	0.0209728
Hs.1148	-0.105694	0.0318162	0.104254	-0.102804	-0.0241764	0.0379408	0.129412	0.0589469	0.0333333	0.105876	-0.112908	-0.0444099	0.0498555	-0.0743842	-0.0288206	-0.565382	-0.671908	-0.123016	0.0388338	0.0590562	-0.0115227	-0.14923	0.0668757	0.0261942	-0.0162305	-0.0757192	-0.169463	-0.0936575	0.0133311	-0.0573898	0.0337371	0.00141412	0.0248162	0.0305316	0.00364488	0.0761271	-0.0463842	0.0348331	-0.714115	0.0469107	0.0263377	0.17069	0.0616551	-0.0418519	0.0610115	-0.0817847	-0.156886	-0.084668	-0.0514752
Hs.115181	-0.711806	-0.266319	0.0247225	-0.0734623	-0.712171	0.068747	0.0438077	0.0504576	0.0365597	-0.0451648	0.0237591	-0.775633	-0.201153	-0.467189	0.0214125	-0.148293	0.0557472	-0.207683	-0.0780959	-0.252521	0.0372328	0.025694	0.0141628	-0.438402	-0.719996	-0.195393	-0.179875	-0.43008	0.0389161	-0.167823	0.0350812	-0.205928	-0.103987	0.0529977	0.0122728	0.0354608	-0.146072	-0.0460078	-0.769018	-0.243294	0.0500705	0.0456202	-0.131215	0.0281483	-0.543785	0.0409443	-0.671633	-0.678097	-0.185004
Hs.115242	0.0375454	0.0177917	0.065832	-0.171485	0.189405	0.0442717	-0.173312	-0.08692	-0.126593	-0.0460352	-0.0825541	0.0482293	0.0910211	0.0690352	-0.169126	-0.0562725	-0.089766	0.0689044	-0.0996772	-0.68671	-0.108406	-0.0740863	0.0669526	0.0458331	0.00951069	-0.0502191	-0.152224	-0.640769	-0.0666	-0.0746619	-0.0167277	-0.0792422	-0.14571	-0.0643913	-0.260571	-0.00661884	-0.150084	0.0389119	0.0397159	-0.0971742	0.134624	0.0388904	0.0412707	0.0446174	0.727214	0.0337274	0.0280249	0.149418	0.0256994
Hs.115256	-0.0738894	0.0295165	-0.194406	0.0361809	-0.0662524	-0.0555702	-0.0609754	0.0463746	0.0252736	0.0717649	0.0421352	0.0302331	0.124867	-0.0452315	-0.115009	-0.0534661	-0.499856	-0.0917603	-0.0869369	0.0712877	-0.0563085	-0.0554525	0.113141	-0.00340523	-0.602406	-0.276083	-0.0267125	0.0315218	0.0332455	-0.00776697	0.0275178	-0.0522648	0.0280964	0.107394	0.0407885	-0.0548291	-0.024893	0.0325316	0.0284403	-0.113147	0.0383762	0.0305826	-0.0650571	0.0330984	-0.0823186	-0.0559652	0.043363	-0.0521509	0.0290324
Hs.115474	-0.050945	-0.0736746	-0.11744	-0.0489678	-0.0455978	0.0263253	-0.0485219	-0.0733711	-0.39535	-0.0397394	0.0568576	0.0633199	0.0395504	-0.0512295	-0.00338921	0.0397704	0.106711	0.0733033	-0.0585469	-0.0747577	0.0240867	0.0353711	0.0468647	-0.258012	-0.00270821	-0.0483704	0.102755	0.054552	-0.0492116	-0.0335812	0.0369572	0.0420625	-0.240131	-0.0546989	0.0407549	-0.0476512	-0.0544178	-0.724352	-0.0552842	0.0228724	-0.0341387	-0.0381445	-0.170713	0.32695	-0.047722	-0.0530675	0.127685	0.0996395	-0.0246375
Hs.115617	0.101798	0.101454	0.104781	0.214359	-0.0457902	0.0606381	-0.0624705	0.0756235	0.134208	-0.092564	0.120848	0.269713	0.0431024	0.226133	0.0316273	-0.0592062	-0.0797606	-0.29742	-0.130739	0.030206	-0.0410213	-0.105137	0.00937404	-0.0575079	-0.0608332	0.0898566	0.0955867	0.00765478	-0.0663824	-0.0237274	0.331735	-0.0524368	-0.0736992	-0.00950321	0.105278	0.172584	-0.0480893	-0.0719902	0.0263617	0.100488	-0.381722	-0.0461078	-0.0446006	-0.0498498	-0.130116	-0.0598955	-0.0631103	0.23477	0.0170906
Hs.115907	0.405989	0.0214961	0.313264	-0.0808888	0.0177673	0.0513358	0.0786119	-0.0658343	-0.0497192	-0.0584807	-0.0506841	-0.071683	0.0172609	-0.0356413	-0.0912486	-0.0800498	0.0255864	-0.144065	-0.135981	-0.0527564	0.033378	0.0763547	-0.0344055	0.103783	0.170309	-0.0744855	-0.079652	0.276172	0.0209804	-0.0346312	0.0505892	-0.0817482	0.0463142	-0.0426752	0.0871405	0.706421	-0.268031	-0.0662694	-0.053169	-0.0954758	-0.0938117	0.0023977	-0.020568	-0.154692	0.102808	0.0533637	0.00976635	-0.575064	0.0466812
Hs.1166	-0.129275	-0.666263	0.0467633	-0.0544273	-0.111288	0.0370231	-0.00275034	-0.277993	0.0433986	0.194176	0.0627402	0.0499102	-0.22253	-0.143308	-0.173859	-0.050122	-0.409225	0.0407102	0.0362192	-0.0797551	0.0381057	-0.0802357	0.172465	0.0669667	-0.0606795	0.0317764	-0.455132	-0.08936	-0.140381	-0.0650326	0.0464767	-0.141039	0.0364698	-0.0774792	0.0376779	0.081473	-0.0455481	0.052798	0.0379012	0.0221463	0.0845831	-0.218467	-0.110621	0.0480338	-0.12483	0.0381777	-0.371867	0.0377481	-0.155475
Hs.116774	-0.0798249	-0.678623	-0.015552	-0.061363	-0.117238	0.38143	0.0414923	-0.00276639	-0.0597727	0.0283129	0.033703	-0.10468	0.0299818	-0.0607708	-0.0554886	0.162447	0.0871422	0.0355514	0.0394692	-0.68142	-0.00752763	0.0688554	0.0326539	-0.564961	0.0293739	-0.0640951	-0.0277367	-0.0722114	-0.0472193	-0.0601392	0.0571548	-0.3466	-0.0795842	0.000701364	0.0592594	0.0552216	0.0372511	0.0981597	0.0266031	-0.0538554	0.0637717	-0.0578912	0.0357289	0.0306251	-0.522589	-0.0541305	-0.283037	0.0359958	-0.687648
Hs.116784	0.0292375	0.0387232	-0.173315	0.0203427	0.0343541	-0.152206	0.0299354	-0.102385	-0.0644176	-0.083809	-0.721268	-0.0673907	-0.0859709	0.0531685	-0.269157	0.0302441	0.0439716	0.0740874	0.0259174	0.0242598	-0.259608	-0.625754	-0.097812	-0.0881532	0.0224486	0.0325656	0.0333279	-0.1023	-0.146837	-0.107067	-0.0666719	-0.683729	-0.0287928	-0.796	-0.0936247	-0.124345	0.0145604	-0.1052	0.0148371	-0.183382	-0.173119	0.068982	-0.817879	-0.0071137	0.0471571	0.0297982	0.0413873	0.0351506	-0.101593
Hs.11711	0.0892935	-0.14368	0.0759029	-0.0921586	-0.224441	-0.0867592	-0.0187855	-0.190667	-0.258504	-0.498985	-0.0734634	-0.524265	-0.182313	-0.545532	-0.385146	0.0224603	-0.0932743	-0.0725227	0.00846918	-0.180627	-0.335053	-0.50076	0.0810116	-0.109306	0.031994	0.103971	-0.519203	-0.0863964	-0.388322	-0.125075	-0.0931956	-0.248375	-0.401329	-0.547076	-0.529132	-0.431742	0.0193015	-0.525116	-0.406911	-0.187682	-0.409356	0.00437276	-0.0461623	-0.448623	0.00816726	-0.12932	-0.394511	-0.323307	-0.522272
Hs.117367	-0.213358	-0.194954	0.0796324	0.109882	0.0619189	-0.010268	0.0677818	0.115713	-0.121965	0.0265971	-0.0794144	-0.117107	0.115214	-0.0607547	-0.05411	-0.0492129	-0.0819929	-0.0652237	0.0517778	0.120206	0.244623	-0.0525636	-0.00738323	0.052275	-0.0557335	0.0578882	0.0721115	-0.0623214	-0.185925	-0.0448743	-0.043598	-0.0606418	-0.320571	0.0388151	0.0304612	0.0437564	0.146636	0.0576926	-0.119032	-0.0985511	-0.106737	-0.109125	-0.0366022	0.0785289	0.0819309	-0.150092	-0.0632859	0.0998404	0.0479571
Hs.117546	0.0789631	0.0395763	0.0285277	0.035666	0.0355807	0.0303813	0.0338941	0.0514069	0.0612478	0.0511062	0.0283938	0.0360597	-0.0126867	0.0275053	0.0301026	-0.335911	-0.0435463	-0.123875	0.0478435	0.0288202	0.0530376	-0.118306	-0.0570312	-0.00522069	-0.0240987	-0.0660232	-0.0359146	0.018288	-0.00245056	0.0422517	-0.0249583	0.0311291	0.0388955	-0.0341168	0.0233578	0.0283851	-0.528381	-0.0500808	0.0242903	0.0101059	0.0335162	0.0026915	-0.113861	0.0244647	-0.0358523	-0.0355266	-0.0601909	0.0274406	0.0452896
Hs.1176	-0.326625	0.0287602	-0.133191	-0.0892532	0.03663	0.0882972	-0.118681	-0.194038	-0.0860992	0.0125847	0.0438617	0.0599081	-0.217388	-0.265733	-0.0595742	0.158516	0.0650627	-0.133651	0.0833246	-0.0784058	0.143513	0.00741327	-0.00985843	-0.0906039	-0.142559	0.103522	-0.0279436	0.0216996	-0.113993	-0.163921	0.0619481	-0.0830765	0.071091	-0.109466	0.0114787	-0.0236661	0.0246635	-0.183393	0.0911351	-0.322932	0.0947951	0.0612628	0.0537018	-0.200803	-0.0381994	-0.0683569	-0.14394	-0.0138191	-0.163912
Hs.117780	0.0379292	-0.000181987	0.0347429	-0.0805734	0.145528	-0.0625672	0.047817	0.0594656	0.0453996	-0.068209	-0.0153561	-0.0472618	0.0622489	0.045183	0.0443182	-0.0402712	-0.620462	-0.146762	-0.0605549	0.0408325	0.000842374	0.0591831	0.0843229	0.0475278	-0.165658	0.0114102	-0.240101	0.0412726	-0.0518046	-0.1928	0.00658193	0.0459168	-0.213317	-0.0540157	0.0331306	-0.0705369	-0.14358	-0.0531947	-0.0218627	-0.0507544	0.0410923	0.0341478	-0.00506794	0.0829504	0.0472106	0.049388	-0.0681551	-0.0838598	0.28067
Hs.117938	-0.10684	0.419422	-0.318468	-0.293444	0.139943	0.0794985	0.0867225	-0.0176433	-0.0873653	0.086414	0.0833586	0.055646	0.0583239	-0.123344	-0.168572	0.0512137	-0.332195	0.0492502	0.0782146	-0.0233753	0.0466826	0.0545799	0.00541396	0.0666964	0.0242951	0.000973658	0.0182332	0.062222	0.0479944	-0.14242	0.452066	0.108712	0.0646823	0.0550666	0.0122321	-0.0744134	-0.0813398	-0.108081	0.0318323	0.110061	-0.0638478	0.0390027	-0.10195	-0.136074	-0.0760823	-0.0059656	-0.0113272	0.0607674	-0.168505
Hs.118021	-0.118477	0.0928264	0.0365526	-0.110162	-0.0743465	0.132083	0.0208842	0.0344787	0.0201827	-0.342054	0.00409749	0.00795138	0.0414074	-0.0547134	-0.0493829	0.0283109	-0.0788366	-0.0622999	0.110346	0.041721	-0.0603589	0.0386976	-0.040607	0.0744495	-0.0341892	-0.250889	-0.0403644	0.00494531	-0.00134639	0.0643162	0.00551437	-0.239101	0.0468034	-0.0679441	0.0360706	0.0440899	-0.0671692	-0.084516	-0.0661107	0.0275474	-0.0849789	-0.0720428	-0.353698	-0.248089	-0.126835	0.035366	-0.0221106	-0.408651	-0.0540678
Hs.118110	0.0651034	0.055952	0.124913	-0.0627259	0.370549	-0.714147	-0.0199827	-0.113485	0.0544202	-0.237887	0.0665248	0.651376	-0.11949	0.060932	0.0102156	-0.0132689	0.280095	0.0627525	0.12693	-0.0615616	0.099956	-0.0417599	0.145522	-0.103201	0.041501	0.313819	-0.0689951	-0.115843	-0.0175392	-0.15935	-0.227331	-0.0646311	0.0505464	-0.0648358	-0.0767929	-0.0461927	0.0585827	0.375855	0.100155	0.0456405	-0.0512357	-0.0383865	-0.0624273	0.0935617	-0.0143136	0.035816	-0.0211831	0.0792115	-0.0599122
Hs.118174	0.0464969	0.0754597	-0.0492753	-0.061247	0.0754876	0.134136	0.0556206	0.160895	-0.0366936	-0.220434	0.0789689	-0.0468869	-0.0335367	-0.12688	-0.0394774	0.0770029	0.0565493	0.109445	0.0655032	-0.0930592	0.0657385	-0.15639	-0.056592	0.0755011	0.299232	-0.0179389	0.406323	0.0297914	-0.0570651	0.467897	0.0269206	-0.093792	0.409389	-0.067122	0.10141	0.0362198	0.0615407	-0.175155	0.0568765	0.0683324	-0.0615047	0.0652205	-0.152007	-0.138376	-0.072307	0.0538355	-0.0526441	-0.15311	-0.0700912
Hs.118442	0.0116723	0.00598327	-0.0695763	0.0311348	0.0474832	0.0431224	-0.0882215	0.044819	-0.0683771	-0.525082	0.0262156	-0.0871154	0.0678218	0.0343036	-0.71853	0.0559672	0.107775	0.0519711	0.0307799	-0.0924036	0.0332873	-0.093989	0.049507	-0.236741	-0.269982	-0.475475	0.0405435	0.0318246	-0.133535	-0.00271655	-0.143225	0.0344447	-0.575821	0.0256721	0.0110567	-0.0923411	0.042767	-0.0942579	-0.0781134	0.0478966	-0.0833242	-0.12061	-0.492574	-0.041137	0.0500604	-0.172198	-0.0226354	-0.277085	-0.199915
Hs.118483	0.0298285	0.0289835	0.089132	0.0286398	0.0330627	0.0385825	-0.0322765	-0.0355179	0.0246333	-0.0500163	-0.00214727	0.0223333	-0.0449864	0.0492612	-0.122026	-0.122747	0.0222355	-0.188912	-0.0478574	0.0392091	0.0336618	-0.0442457	-0.045242	-0.0104283	0.0360952	-0.244681	-0.041952	0.0425535	-0.0371106	0.176419	-0.0191043	-0.00411926	-0.0325554	-0.0325076	0.0405538	0.0827737	-0.0430419	0.0670516	0.03255	0.0263432	0.0205264	-0.0167266	-0.0371393	0.0297042	0.134636	0.000925327	-0.438593	-0.11764	-0.0484513
Hs.118684	0.117453	-0.0422824	0.0219755	-0.0618438	-0.0340251	0.0244192	-0.069352	0.0269754	-0.0577141	-0.0510966	0.0319903	-0.0615101	0.0227455	-0.0530136	0.0443042	0.109102	0.800507	-0.0380499	0.0257432	0.0904605	-0.0503523	-0.0467827	-0.0391129	0.0403785	0.0374452	0.0450045	0.201478	0.0233677	-0.0807197	0.0378026	-0.046912	0.0204134	-0.113439	-0.0238365	0.0340377	-0.16391	-0.0387846	0.0241868	0.0320023	0.0271712	0.0320932	-0.0180854	-0.0764588	-0.0125419	0.628127	0.0306632	0.0440209	-0.168935	-0.0715504
Hs.118722	-0.198518	0.0424842	0.00991618	-0.158218	0.0540197	-0.0612392	0.0534263	-0.0775173	-0.0189708	0.0347361	0.0136244	-0.0711753	-0.0845646	-0.0189947	0.0649787	-0.0841065	0.0384989	0.0585435	-0.329555	0.248494	0.0356925	0.0687267	-0.0697906	-0.22397	0.220113	-0.0880295	-0.0129171	0.0494262	-0.146878	0.0976157	-0.0662171	-0.0546037	0.0635585	-0.057755	-0.00146533	0.0517572	-0.0820137	-0.0535831	0.0895491	-0.0814909	-0.196055	0.0412388	0.00728896	-0.0678426	0.044661	0.0505403	0.0630564	-0.376169	-0.661789
Hs.118787	0.102658	-0.10546	0.0780449	-0.0378435	-0.137754	0.188103	0.030069	-0.0494088	0.15861	0.0424043	-0.198917	-0.173454	-0.0438887	-0.0732506	0.542695	0.0705989	0.653225	0.0542129	-0.0420567	-0.065092	-0.0519524	-0.0432518	-0.0593677	-0.0569837	0.00501491	-0.0438498	-0.0319013	-0.0373124	-0.0729558	0.0597238	0.724028	-0.0610251	-0.199881	0.140532	0.204859	0.0561846	0.107515	-0.0397899	-0.277185	-0.0410988	0.48462	0.209955	0.0458169	0.0852088	0.014555	0.0343842	-0.0363797	0.136855	0.0980757
Hs.11881	0.051068	-0.164743	0.0779686	0.0685673	0.0630953	0.00151629	-0.126026	0.0775741	-0.0660977	0.0961231	-0.0538483	0.0511099	-0.00358317	-0.0864573	0.0116209	-0.0571381	-0.0850225	-0.277339	0.0103735	0.0558062	0.0936362	0.0101796	-0.0202681	-0.195447	-0.0753385	-0.0685874	-0.154292	-0.0530567	-0.0704713	-0.239277	-0.0539859	-0.0732082	-0.0543322	-0.0326974	-0.0413941	0.11474	-0.0707653	0.11633	0.126644	0.101958	-0.157599	-0.0677425	0.185719	-0.0843512	-0.0429463	0.00385662	0.0628908	-0.10343	-0.0615839
Hs.118825	0.0232915	0.031264	0.0664644	-0.053201	0.0546971	-0.580482	-0.0685577	-0.0596159	-0.0881748	0.0820849	-0.146628	0.0190837	0.040792	0.00104844	-0.320459	-0.055875	-0.0575271	-0.00392481	0.00893863	-0.0509757	-0.0868882	0.191142	0.048689	0.036563	0.0334009	-0.0445517	-0.100929	0.0607268	0.0431089	-0.0543807	0.22375	0.0322697	-0.0782695	0.0591498	0.0535145	-0.0430884	-0.0861693	0.0349592	-0.0666281	-0.0584002	-0.0878786	0.0559683	0.109111	-0.0687528	0.0511545	-0.0544245	0.0475668	-0.0425746	0.00431512
Hs.118836	0.46258	-0.0368468	0.0598108	0.0926802	0.048934	-0.200173	-0.0298651	-0.232331	-0.0828354	-0.0976618	0.0895349	0.0437036	0.0687058	0.0584188	0.00298078	-0.0832537	-0.114006	0.0418745	-0.343954	-0.128014	0.0511145	-0.0910901	-0.0783463	0.0437512	0.118851	-0.0998659	-0.0762792	-0.070504	0.0583775	0.0423512	-0.269239	-0.00970225	0.0408853	-0.0858115	-0.116378	0.0288758	-0.13486	0.00144295	0.0646011	-0.0730929	-0.301144	0.0368873	0.120707	0.00380117	0.169265	0.00990928	-0.136686	-0.144953	0.0930766
Hs.1189	0.0547314	-0.0885865	0.0521565	0.0651005	0.0145743	-0.0382796	-0.0353767	-0.137999	0.0698782	-0.0721614	-0.0391077	-0.0561469	-0.169402	-0.188997	0.0497948	-0.0646004	-0.0194495	0.0662994	-0.0355312	-0.0170828	0.0543019	-0.0349847	0.160416	-0.0402008	0.12348	-0.050391	0.0589391	-0.0645049	0.259466	0.0637689	0.179253	0.047817	-0.018718	-0.337789	0.100913	0.0375762	0.30733	-0.0429925	-0.141645	-0.0282062	0.206973	0.0637395	0.730324	-0.0526963	0.0531906	-0.0473877	0.0170245	0.445509	0.0338098
Hs.118910	0.156567	0.0769191	0.0314513	0.0449568	0.104385	0.105974	-0.0578289	0.0770254	-0.0771321	0.0313422	0.370773	0.0303802	-0.289577	-0.042169	0.0636205	0.0732932	-0.0651614	0.60608	0.0732343	-0.272178	0.0508531	-0.714208	0.00630807	0.0481293	-0.076939	-0.0692131	-0.0490759	0.302225	0.0596503	0.0560444	-0.0923652	-0.116051	-0.068534	-0.0480806	0.00809038	0.0436746	-0.0840089	0.0551912	0.147814	0.0590059	0.049538	-0.0924358	-0.175522	-0.0196913	0.695291	0.0640759	-0.0653509	-0.0148669	-0.0686265
Hs.118962	0.088945	0.052464	-0.0571312	0.0631731	0.681305	-0.0538895	-0.0600252	0.06294	0.039328	-0.073388	0.384866	0.170975	0.0446841	-0.00214128	-0.0700753	0.0358555	0.305546	-0.0494952	-0.0613657	-0.0547002	-0.0592891	-0.051633	-0.0402669	-0.0442694	-0.0526055	-0.15593	0.0302489	-0.0138471	-0.000907286	0.0507856	-0.0750135	0.0792588	-0.0763767	0.0697627	-0.0405966	0.00942186	-0.150521	0.045209	0.105825	0.0626199	0.0688906	0.0333562	-0.138075	0.0464996	0.0339559	0.00937663	0.223076	0.0227779	-0.559906
Hs.1191	0.0374262	0.0696074	-0.0704407	-0.0281444	0.0916472	0.0348565	-0.0137956	-0.0478935	-0.032345	0.00846274	0.0504566	0.0370856	-0.00859891	-0.0342178	0.0399523	0.05203	-0.040201	-0.0383132	0.106904	-0.0478708	-0.558418	-0.0501152	-0.742745	-0.0475909	0.000105597	0.0399476	0.450672	-0.0156255	-0.0212969	0.0414508	0.037151	0.0297141	-0.0294617	-0.25551	0.0349836	0.0770452	-0.0983238	0.0679057	0.042081	0.0412044	0.129136	0.0869313	-0.0385654	-0.056647	-0.217679	0.0249602	-0.0504726	-0.22642	-0.111869
Hs.119129	0.0353344	-0.160476	0.0875589	0.00993098	-0.14014	0.256536	0.0353097	0.0311883	0.0518818	0.077597	-0.0565768	-0.219583	-0.070892	-0.117032	0.0880046	0.0129011	-0.0416205	0.0465859	0.0188468	0.21136	0.128281	-0.0207098	-0.0954288	-0.0594684	-0.0629227	-0.0103127	-0.0289159	-0.0962115	-0.106827	0.0539793	0.181074	-0.0748793	-0.0682425	-0.0629486	0.144766	0.0677959	-0.0283317	-0.061247	-0.0684196	-0.07728	0.246777	0.0529722	0.119142	0.0844851	-0.0213919	-0.000746326	-0.0713062	0.0516599	0.0459762
Hs.119222	0.185017	0.17079	0.0542265	0.0379616	0.0737058	0.111437	0.0333419	0.0401207	-0.0262821	-0.0800262	-0.0827754	-0.0503672	-0.141179	0.0565913	-0.482232	-0.169259	-0.0507673	-0.143545	0.0375534	-0.00450711	-0.0793779	-0.110051	-0.0915326	0.0583666	-0.0808783	-0.58699	0.0472439	-0.13536	0.0338031	0.0307127	0.129443	0.0602277	-0.0752448	-0.0881063	-0.0976765	0.0304874	-0.24784	0.0767491	0.0268287	-0.109295	0.0434187	-0.0668653	-0.0828931	-0.0898526	-0.226204	-0.0643251	0.0387534	0.0841794	-0.0831434
Hs.11951	0.268974	-0.0459817	-0.0615136	0.0508071	0.0206525	0.0876572	-0.0653584	0.492049	0.0591889	-0.0610543	-0.0301687	0.0635899	0.051501	0.0642807	0.0226647	-0.0570755	0.0902482	0.0668265	0.0430956	0.0569886	-0.0534048	-0.0352841	-0.0736563	0.0881422	0.0868471	-0.0576035	-0.183542	0.057386	-0.0593474	0.108988	-0.293943	-0.17189	-0.0831871	0.0822896	0.157433	0.0572764	-0.0833129	0.116497	-0.0491077	-0.0467681	0.0590425	0.0651461	-0.0568695	0.054531	0.0615211	0.050099	0.656794	-0.0639001	-0.0452514
Hs.119571	-0.11721	-0.0929929	-0.795437	-0.144475	-0.278598	0.037163	0.0327191	-0.0906761	0.0583377	0.0837821	-0.0667155	-0.602573	-0.236865	-0.00657566	0.0546652	-0.0142328	0.0397578	0.0343867	-0.111542	0.00548041	-0.0434051	0.0221956	-0.0727986	0.023778	-0.108865	0.0260849	-0.0521805	-0.395903	-0.0553698	0.0316568	0.0304584	-0.502839	0.0372739	0.0279462	0.101588	0.0314126	0.0483315	0.0348896	0.0292677	-0.0312188	0.0490869	0.168404	-0.0518741	0.0313113	-0.190805	0.0396941	0.0208035	-0.126846	0.0397179
Hs.11958	-0.0873936	-0.398372	-0.115003	-0.0783665	-0.151412	0.305768	0.0249543	-0.19425	0.0954779	-0.252537	0.0377928	0.0321488	-0.0975766	0.0296386	0.0682123	0.0319035	0.0663763	0.0706845	0.0361491	0.0416435	-0.0901831	-0.274384	-0.0306253	-0.121671	0.0443775	0.0311391	-0.0886664	-0.149421	0.0367809	-0.107582	0.037897	-0.356707	0.0125574	-0.0204639	0.2018	0.0545092	0.031492	-0.23139	-0.0257219	-0.0884749	0.0447619	-0.0943304	-0.0689717	-0.0540992	0.00930699	-0.191618	-0.0260237	0.0132469	0.0384234
Hs.119591	-0.0800873	-0.0867051	0.0330129	0.0574119	-0.054863	0.0109483	-0.167641	-0.15742	-0.0545815	-0.0963927	0.0633248	-0.00418995	0.0565757	-0.0604803	0.748676	0.809053	0.0727509	0.0852737	-0.497567	-0.559066	-0.281566	0.0829686	0.527997	0.057642	0.063656	0.108696	0.0361115	-0.121826	-0.00701188	0.0509229	-0.0580914	0.058948	0.0562076	0.0494534	-0.0577552	-0.0827493	0.321352	0.0519744	0.103917	-0.137051	-0.0491797	-0.0912224	-0.0771533	0.763824	-0.0833723	0.0659844	-0.042388	0.0664938	0.0655019
Hs.119597	0.0317828	-0.209451	-0.0290436	-0.138274	0.119238	-0.518908	-0.0640631	0.0381868	-0.00308582	-0.380969	-0.0851167	0.063164	0.0858116	0.0696802	-0.0230432	0.0318102	0.052728	-0.0605419	-0.034239	0.0363805	0.0426487	0.0367751	0.131727	0.0261831	-0.0955928	0.00659237	0.0289473	0.0209411	0.0330629	-0.12884	0.047053	-0.222079	-0.22635	0.000128395	0.0092729	0.0389313	0.0305004	0.0336547	-0.792962	-0.0741843	-0.141249	-0.00963035	-0.0649999	0.034753	0.0948822	-0.202001	-0.234875	-0.210344	0.0335885
Hs.12013	-0.784242	0.0384535	-0.0691149	0.0277919	-0.0499827	0.0312161	0.0583381	0.0306307	0.0401756	-0.114496	-0.0998552	-0.395408	-0.744841	-0.0680884	-0.0668267	-0.124132	-0.703533	0.0174957	-0.0740869	0.188629	0.00735442	-0.136297	-0.0735393	0.0319339	-0.0135196	-0.100452	-0.103973	0.0393859	0.0121115	-0.100162	0.0431713	0.0744481	-0.0133813	0.0535353	0.0542302	-0.0929871	0.0354138	-0.11742	-0.044466	0.0420091	-0.018064	-0.00570323	0.0435475	0.0358614	0.0331647	-0.212978	-0.164307	-0.167859	-0.0644874
Hs.12056	0.666003	-0.0416576	-0.0700183	0.00480924	-0.0521902	-0.0751165	0.058498	-0.0480804	-0.0359143	0.311413	0.0635911	0.0566867	0.529387	0.0667963	-0.0384041	0.120345	-0.0289051	0.0855688	0.111978	0.289343	-0.064731	0.023768	0.0487588	-0.0493247	-0.156004	0.0914893	-0.0718874	-0.0312393	-0.0255632	0.0939637	-0.0500332	0.257944	-0.0843166	0.00958435	-0.0044493	-0.0517853	-0.0369975	-0.0437133	-0.031765	-0.0516348	0.203311	-0.0315049	0.414299	0.0876168	0.0632509	0.0141156	0.0927685	-0.0399221	-0.0440155
Hs.12068	-0.0514075	0.0426988	0.171135	0.0656217	-0.0634676	0.0302839	0.114979	-0.144183	0.0578649	0.0386783	-0.0951356	0.00151908	0.0326915	0.0297072	-0.0744283	-0.0810022	0.0199126	-0.05762	-0.097227	-0.124313	-0.125544	0.051893	-0.0474792	0.0494403	0.309875	0.290381	-0.0771118	0.102039	0.252481	-0.0201456	-0.0900117	-0.381101	0.146053	-0.0413379	0.061224	-0.0721342	-0.491284	0.0453009	0.024638	-0.0156695	-0.0826775	0.000183054	-0.173533	0.249544	0.235325	0.129577	-0.061248	-0.10105	0.225626
Hs.1209	0.0493801	0.218452	-0.0948196	0.0664215	-0.020218	-0.416184	-0.0318006	0.0289789	8.21514e-05	0.039993	-0.0207155	-0.0972534	0.0737556	-0.0858832	0.0570859	-0.0551132	-0.272203	-0.00405595	0.0438083	-0.651089	0.0618235	0.0907117	-0.0933618	-0.0965817	0.0395814	-0.219735	-0.0435759	-0.123999	0.0224566	0.0414063	0.0934542	-0.132503	0.0359892	0.0767171	0.00402934	-0.454355	-0.000514966	-0.363079	-0.0552358	0.0556766	-0.184857	-0.100345	0.0490299	-0.100518	0.0859851	-0.0283945	-0.185098	-0.155342	0.404819
Hs.1211	-0.0538877	0.0240748	0.0605162	-0.0764081	-0.0608297	0.0170875	-0.0861871	0.0422454	0.0427178	-0.721604	-0.0346585	-0.0446817	-0.716911	-0.078013	0.0421792	0.0361584	-0.0975389	-0.026589	-0.0729204	0.0208626	0.0372131	0.0391577	0.0425186	0.730535	-0.000417034	0.0583973	0.0371647	-0.0467211	0.0573911	0.802091	0.005386	-0.0639448	0.0535821	0.0921471	0.0244093	-0.0485575	-0.0333574	0.039176	0.0115276	-0.0674759	0.00658457	-0.0789733	0.0396531	0.0409114	0.0394659	0.0257107	0.0334325	-0.0537048	0.144973
Hs.121549	0.729205	0.105759	0.738945	0.112387	-0.118694	0.342897	-0.178086	0.255502	0.0707792	-0.0727505	0.0941079	-0.0455761	-0.0439358	0.0879269	0.0380099	0.0669815	-0.0421314	0.0700932	0.0829467	0.0399651	-0.0432684	0.00624838	-0.061508	0.0530364	-0.120104	0.0391744	-0.0496998	0.0878265	-0.0400052	0.386825	-0.0569617	0.0544573	0.164125	-0.0918053	0.091173	-0.0618678	-0.0436229	-0.0614886	-0.0287822	0.492007	0.0381644	-0.0635015	-0.16224	-0.0541028	-0.0484466	0.114775	-0.00114223	-0.0432756	-0.0697433
Hs.121576	-0.179922	-0.036005	0.0341146	-0.0169822	0.074237	0.659894	0.0491345	-0.481625	-0.0363455	-0.0520815	-0.063879	-0.0525312	-0.0505102	-0.102714	0.0628031	-0.0596067	0.105014	0.0680843	0.0460665	-0.0471278	0.0151566	-0.0680033	0.0464223	-0.0537635	-0.0599278	-0.0919834	0.0692962	-0.0532487	-0.0482902	0.0840334	0.0857599	-0.0426214	0.0686351	-0.0518702	0.112723	0.682814	0.069851	-0.0614181	0.0490463	-0.0582901	0.140602	0.0782498	0.0822398	-0.0972974	0.0768211	-0.0476451	-0.059083	-0.0921685	0.111125
Hs.1216	0.171903	-0.28946	-0.107685	0.0454029	-0.182361	-0.303351	0.00971047	-0.0647178	-0.0461386	-0.0429916	0.0401108	0.0403965	0.0433319	0.0789202	0.0442686	-0.117651	-0.0646177	-0.231682	-0.510713	-0.0952188	-0.168394	-0.00378494	0.0368123	-0.210372	0.0317862	-0.639713	-0.0539077	0.0775686	0.0373391	-0.0117647	-0.10204	0.0468841	0.0298579	0.0672386	0.0718537	0.0375555	0.0378222	0.0593818	-0.0820168	-0.107633	-0.267094	-0.0646397	0.0359323	-0.0500714	0.080913	-0.0794694	0.0454989	-0.0833447	-0.13726
Hs.12246	-0.0514829	0.0854472	-0.437644	-0.0653366	-0.0555475	-0.0741215	-0.048034	0.0461735	-0.0701119	0.294358	-0.0468047	0.0598888	-0.0805368	0.0716461	-0.0537493	-0.0385602	-0.0513423	-0.292427	-0.0588286	0.0512548	0.160076	-0.0581759	0.0531064	0.0324363	-0.175443	0.0366623	0.0341316	-0.0504022	0.0656531	0.0629272	-0.222756	0.0380938	-0.0475462	0.0317194	0.0485692	-0.0484705	-0.143547	-0.0905811	0.0560404	-0.0201077	-0.0459823	0.333008	0.0587065	0.0030183	0.0205821	0.0475555	0.04371	0.0485821	0.050869
Hs.122575	0.739933	-0.209377	0.0368338	-0.0770064	-0.109336	0.00797544	-0.154564	0.0710778	-0.0719466	0.0274339	-0.623856	0.0403135	-0.121099	0.0280406	-0.0826175	-0.0109332	-0.0758374	-0.137516	-0.267363	-0.139196	-0.0804769	0.0520465	-0.0135793	0.0142815	0.0446925	-0.612878	-0.0603588	-0.0421071	0.076786	-0.0749741	0.00341519	0.254917	-0.0804849	0.0964893	0.103857	-0.455004	-0.0869358	-0.189537	-0.0666336	-0.12002	-0.654351	-0.42196	-0.111662	0.0377052	0.0594698	0.0096978	-0.0858889	0.0329221	0.0943383
Hs.122669	0.130522	0.0391917	0.00687067	-0.0197168	-0.0190453	-0.0174948	0.0162011	0.0234894	0.0322362	-0.0397969	0.0263364	-0.0168936	-0.0365133	-0.436797	-0.0418806	0.0325745	0.00416128	0.0254291	0.0281005	0.00855545	0.0286871	-0.0180551	0.0282175	-0.0128642	0.0494492	-0.0369977	0.0352465	0.0301936	0.02606	0.0318816	0.0310062	-0.0169288	-0.00883385	-0.194037	-0.0410767	-0.0455515	0.0157842	0.0292468	0.0272541	0.0288582	0.0373676	0.056217	-0.528078	0.0159504	-0.0224635	-0.0171459	-0.0182376	-0.0741426	-0.0228744
Hs.12337	-0.0364441	0.0396515	-0.0572537	-0.497166	-0.042242	-0.0173109	-0.089737	-0.109737	0.0805969	0.0389067	0.0359308	0.0313506	0.106981	-0.713453	0.0808784	-0.126546	0.0436008	0.0666338	0.0484246	-0.727899	0.0384833	0.0682751	0.0432541	-0.144954	-0.167296	-0.0759564	0.0272956	-0.329048	-0.138055	-0.148993	-0.732091	-0.150885	-0.425989	-0.114532	0.281218	-0.0971358	0.0304738	-0.191253	-0.171815	-0.0405342	-0.0174507	-0.111767	-0.359694	-0.0626095	0.0459063	-0.0736969	0.0451266	0.066196	-0.11524
Hs.123654	-0.640478	0.0492983	0.192317	-0.351295	0.156426	0.00901468	0.0377574	-0.239609	-0.114141	-0.119118	0.0517157	0.00286722	-0.762805	0.0354858	-0.00776593	-0.120863	-0.118664	-0.189816	0.0373374	-0.112977	0.068788	-0.205555	-0.749433	0.0351507	-0.0614616	-0.709573	0.0365277	0.0669718	0.00443496	0.095906	-0.113972	0.0207054	0.0512983	-0.610319	-0.150142	0.319923	-0.159442	-0.154214	-0.00432582	0.036816	0.0107455	-0.00928228	0.0298735	-0.197146	-0.11058	0.0559477	-0.0759285	-0.259856	-0.0650422
Hs.12373	0.0568997	0.090486	0.0511854	0.0545521	0.0651969	0.0282451	0.051855	0.0405936	0.0450948	-0.106055	0.0461596	0.0399797	-0.229934	0.0385427	-0.0891863	-0.0991543	-0.109831	-0.0985811	0.055829	-0.0766585	0.0697172	-0.359242	-0.0145263	0.0273736	-0.0993254	-0.477212	0.0135576	0.0463564	-0.202934	-0.0394094	-0.119651	-0.0897775	0.0608162	-0.12246	0.0084645	0.149155	-0.0807222	-0.0308281	0.0411038	0.0258832	-0.100506	0.036278	-0.181281	-0.0660755	-0.115666	0.030483	-0.113616	-0.39185	0.0393482
Hs.12379	-0.0409426	-0.0511746	-0.0597862	-0.0679828	-0.0388038	-0.0917757	-0.0338965	0.591866	0.0570137	0.0525841	-0.0409931	0.0790417	-0.0368161	0.0355803	0.06832	-0.0368511	-0.0357671	0.0691536	0.0682474	0.0715485	-0.0372493	0.0575462	-0.0227269	-0.0593029	-0.0406869	0.66641	-0.0798091	0.0495558	-0.0551219	-0.035286	0.0669384	0.07831	-0.174714	0.0878511	0.00606467	-0.0381463	0.0700101	0.0989168	-0.0428932	-0.0537029	0.141803	-0.0415132	-0.0361359	-0.0268614	-0.0348715	0.0126115	0.252974	0.45202	0.0460612
Hs.12385	0.211231	0.281958	-0.0256801	-0.112082	0.350816	-0.0477387	0.0522186	-0.0941992	0.630203	0.175026	-0.0153019	-0.0905354	-0.0472639	0.085654	0.249338	-0.0515254	0.0871146	0.127307	0.166596	0.0873835	-0.228306	-0.0451793	0.0784294	-0.0572939	-0.084353	0.0694143	-0.518598	-0.0810733	0.0840044	-0.0413022	-0.0515965	0.0843231	-0.0280026	-0.0412914	-0.0709091	-0.048016	0.0812439	-0.0625606	0.038355	0.610498	-0.013766	-0.00523338	0.640544	-0.319479	0.0572865	0.0984531	0.057615	-0.0390772	-0.0533372
Hs.124027	-0.192867	-0.140057	-0.112709	-0.137464	0.0290346	0.0522558	-0.840776	-0.159928	-0.214138	-0.791612	-0.148684	-0.116727	-0.207912	0.0347973	0.0443749	-0.0197348	0.0344492	-0.107317	0.0292958	0.0324255	0.0299009	-0.60671	-0.729419	-0.113249	0.0403243	-0.108728	0.0495519	0.0377705	0.0271451	-0.57172	0.0290588	-0.693228	-0.0110172	-0.732302	0.0328022	0.0406163	0.0572927	-0.579441	-0.000813672	0.0169758	0.0094513	-0.30307	-0.315032	-0.132555	-0.146082	-0.152213	-0.0288879	-0.145272	-0.282499
Hs.124029	0.0494303	0.0483872	0.0382424	0.106378	-0.0827979	-0.223323	-0.0544209	0.167912	0.0163836	0.0454672	-0.117051	0.0834736	-0.00078456	0.0283307	0.0798566	-0.162605	0.0365767	-0.155151	-0.129703	0.00921785	0.00425691	-0.170002	0.208949	-0.0891557	-0.119055	-0.0601943	-0.235509	-0.0751882	-0.0442469	0.0302715	0.095132	0.0473003	0.0421574	0.00761789	-0.0635587	0.0518062	0.0438499	-0.145081	-0.0696146	0.041698	0.035051	0.13643	-0.0512588	0.0394816	-0.0698198	0.0759254	-0.129495	-0.21199	-0.113179
Hs.124085	-0.220223	0.0605861	-0.107924	0.0237108	-0.0276327	0.0228091	0.0489856	-0.10969	0.0461837	0.117246	-0.0228231	0.047908	0.061383	-0.121792	-0.0838511	0.0516026	-0.111009	0.0223549	0.00171306	0.0457373	0.0458705	-0.0361214	-0.522942	-0.0866698	-0.312136	0.0265425	-0.0205793	0.00879792	0.0347105	-0.114365	0.063084	-0.0962917	-0.22152	-0.117217	-0.109467	0.00962104	-0.391644	-0.133874	0.0324292	0.0370338	0.0419967	0.476061	0.0647338	0.024069	-0.529983	0.0384192	-0.282888	0.0850617	0.0441966
Hs.12409	-0.0124257	-0.105357	0.05623	0.243301	0.0395848	-0.2374	-0.0743297	-0.0683998	0.0441431	0.0471629	-0.0505971	-0.0498026	0.0458641	0.0654015	-0.0474246	-0.0808115	-0.0907738	-0.335866	0.0434284	0.00945833	0.0290153	0.0624758	0.083063	-0.0536183	-0.0785934	0.0786032	0.0187176	0.00684146	0.0580295	-0.106044	-0.0578909	0.317432	-0.0593506	0.0516531	0.0473381	0.0719633	0.186784	0.00315159	-0.0524353	-0.0464085	-0.0485943	0.724042	-0.0618476	0.0655105	-0.0394955	-0.0395005	0.37341	-0.033478	0.0588584
Hs.12413	0.0456646	0.0546965	-0.204767	-0.127539	0.119428	0.055308	0.045532	-0.244776	0.044144	-0.0136126	0.0264214	-0.0513514	0.00782983	-0.0572196	-0.16432	0.0860187	-0.0527201	0.0468376	-0.0580002	-0.101626	0.0371813	-0.0363359	-0.0382863	-0.0560515	-0.0774701	-0.0667362	0.0633745	-0.0423792	0.0585956	-0.109575	0.710286	0.0344444	0.0599943	-0.0989907	0.0386913	-0.0892286	0.381997	0.0285555	-0.10332	-0.021094	0.194668	0.055346	0.0371457	-0.0633984	-0.0363636	-0.0664386	0.0547839	0.146162	-0.0578925
Hs.1244	-0.0548598	0.0606481	0.0864355	0.324402	0.118652	-0.0420688	0.0441358	-0.0286188	0.0294837	-0.0434939	0.0385627	0.0609657	-0.0483544	0.029578	0.0748266	-0.0319866	0.121945	0.178358	-0.0764071	-0.0458755	-0.178088	-0.127597	-0.0940827	-0.0325114	0.029902	-0.0463864	0.241534	0.0551082	0.0550141	0.112937	-0.0354615	0.0444778	0.213404	-0.0812238	-0.0143186	0.054526	0.0354679	-0.0509315	0.0436702	0.038816	0.0412842	0.0450992	-0.117876	0.0726981	0.0402746	0.0418107	0.0347345	0.0396322	-0.0402534
Hs.12482	0.0722896	0.0235493	-0.0830255	0.314048	-0.0567749	-0.0574872	-0.0586067	-0.257222	0.0461141	-0.0652237	-0.066612	-0.0683841	0.533588	-0.0578928	0.0739623	-0.0780185	-0.00851189	-0.0206511	-0.0869911	0.018135	-0.0467837	-0.073576	0.0434297	0.161383	0.000132672	-0.0811713	0.0760002	0.094242	0.102776	0.114033	-0.00211006	-0.314979	-0.0770529	-0.0787302	0.0460026	0.0310347	-0.054936	-0.0639044	0.163535	0.0445905	-0.0452282	0.0164467	0.241137	-0.67708	0.0601	-0.038633	0.0459805	-0.0251443	-0.0688915
Hs.12503	-0.117232	-0.138262	-0.0631533	-0.0856382	-0.23036	-0.14672	-0.0522746	0.0347	-0.0698025	0.0224587	-0.0218927	-0.167528	0.078326	0.0332719	-0.0542057	0.0648697	-0.0762141	0.0340266	-0.0616592	0.0484561	-0.0340559	-0.68634	0.0447309	0.0799332	-0.193291	0.0330536	-0.0856101	-0.0879817	0.0550663	-0.189889	0.0432902	-0.0210224	-0.105829	-0.00476194	-0.449227	-0.349765	0.181435	0.00795213	-0.122837	-0.0313317	-0.0452247	-0.079802	0.0423298	0.0388281	-0.00924431	0.032502	0.0401223	0.0423424	0.0571781
Hs.1252	0.0395378	0.0136692	-0.0788267	-0.0866836	-0.210624	-0.119682	-0.0340198	0.0610379	0.0118916	0.076608	-0.320253	0.0527298	0.0696924	-0.0462661	0.0375328	-0.0846408	-0.637569	-0.241645	0.0221164	-0.0289018	-0.102705	0.0991832	-0.204768	-0.128151	0.0351014	-0.232317	0.0364028	0.0355005	0.0364009	0.0351885	-0.0936301	0.0427052	-0.0773094	-0.0814279	-0.0819528	0.0285564	0.0347063	-0.0678032	0.0572063	0.0323234	0.0262763	-0.106605	0.0619955	-0.116621	-0.0567991	0.00612873	0.0156368	-0.0807096	0.0497622
Hs.12532	0.294171	0.262021	0.0721932	0.0589771	0.0454185	0.143518	0.22097	-0.0382328	-0.0245762	-0.0353426	-0.0594055	-0.0494775	-0.0682832	-0.041865	-0.0751612	0.0636601	0.111851	-0.102556	0.260688	-0.0473843	0.0661625	-0.0433867	-0.0366245	0.187591	0.156592	-0.075752	-0.0168917	0.128513	0.112682	0.236265	-0.0763191	0.0877969	0.27425	-0.0451619	-0.0250442	0.135913	-0.0331982	-0.0227557	0.333613	-0.040232	-0.0837402	0.0577115	-0.0387965	-0.0369661	-0.0371614	0.119375	-0.0586683	-0.0609521	-0.0527421
Hs.125359	-0.0603568	-0.69571	-0.0584841	-0.184359	-0.731371	0.118703	-0.03524	0.031487	0.116649	0.167161	-0.0501214	-0.248876	-0.0501812	-0.0269963	0.119399	-0.0376141	0.0457746	-0.0101668	-0.0678377	0.0274306	0.0338089	0.103983	-0.0580574	-0.0653169	-0.0487637	0.0410557	0.0293974	-0.100236	-0.0470417	-0.0499859	0.0421246	-0.0146983	-0.0375399	0.167475	0.149605	-0.00637318	0.0373688	0.0770071	-0.228177	-0.190177	0.0472463	0.0430702	0.0856522	0.0375832	-0.0569347	-0.0228742	0.038685	-0.044261	0.0396143
Hs.12540	0.102098	-0.108469	-0.0981512	0.0388577	-0.254642	-0.0563052	-0.260919	-0.145945	-0.0980963	-0.177133	0.0576028	-0.0809873	-0.301856	0.207243	0.0645304	0.0388633	0.0251189	-0.0416953	-0.175245	0.0198328	0.048591	0.068317	0.141565	-0.0983509	0.0474668	0.136609	-0.0341801	-0.115785	0.33603	-0.0497164	-0.0490644	0.130509	-0.0797158	-0.0599688	0.0542575	-0.0754972	0.0447788	-0.093961	-0.12066	-0.0878985	-0.138236	-0.201952	0.104178	-0.114361	-0.157407	-0.0706544	-0.0766128	0.0522882	-0.0489942
Hs.125453	-0.0608987	0.13266	-0.123933	0.672282	0.452564	-0.0353201	0.0513607	-0.0650202	0.0459328	-0.264329	-0.420298	0.0321929	-0.109053	-0.00727964	-0.147792	-0.138914	0.0443235	0.00680026	0.100246	0.0426223	-0.0587281	-0.141764	0.0192721	0.0573163	0.0744283	-0.288202	-0.019139	0.0665123	-0.0693425	0.00982017	-0.0948166	0.0477099	0.0242609	-0.0753908	-0.000137386	0.1115	0.06872	-0.0403741	-0.0044511	0.13462	0.161129	0.043897	-0.0738183	0.0536722	0.0722445	0.00300197	-0.0584371	0.101804	0.0131461
Hs.1259	0.0609727	-0.0939886	-0.0902509	-0.0507526	-0.0936762	-0.32649	-0.0326198	0.085699	0.0574356	0.0476562	-0.059586	-0.0644252	-0.0653335	0.0616112	-0.0287942	-0.124946	-0.570775	-0.0631242	-0.111695	-0.0452151	-0.0456425	-0.057335	0.0395975	-0.109814	-0.0265943	0.0900547	0.0497735	0.0819454	-0.249022	-0.0569142	-0.0630687	0.0482364	-0.0793633	0.109599	-0.107459	-0.0811655	-0.0397585	-0.0659297	-0.0609958	-0.0624418	0.0614847	0.0353669	0.0664034	-0.0675989	-0.00856116	-0.0750267	0.386468	-0.0603025	-0.0422322
Hs.126076	-0.0069047	-0.0780754	-0.0337152	0.234604	0.0892686	-0.0614146	-0.0394803	0.298977	0.0225277	0.154265	-0.0518024	0.0114797	0.055975	0.263652	0.180981	-0.241748	-0.069378	-0.110538	0.0159575	-0.023991	-0.0201194	0.0559194	0.115636	-0.016372	0.0653698	-0.0775367	-0.0393636	-0.03598	0.00802915	-0.0591506	-0.0470937	0.359593	-0.0240623	0.0859746	0.0813828	0.0603205	0.0682492	-0.0442698	0.0459297	-0.0991242	-0.0361789	0.0499687	0.0761285	-0.034173	-0.0372098	-0.0456062	0.0967632	0.04603	0.0360169
Hs.126256	0.0335189	0.0508218	0.302282	-0.0773702	0.143625	0.0852524	0.146644	0.177112	0.0797685	-0.0459165	-0.100292	0.0544023	-0.0388035	-0.0305142	0.0491795	0.100745	-0.0821286	0.13007	-0.0675373	-0.0500677	-0.0764547	-0.0295833	0.08009	-0.0177168	-0.130707	-0.214866	-0.129384	-0.062956	-0.0491885	0.236334	0.0731189	-0.0514036	-0.0195376	0.346117	0.0877119	0.0725519	-0.0450573	0.0521872	-0.118294	-0.106271	0.228012	-0.0405765	-0.045713	-0.0469867	-0.0608611	0.013834	-0.0813809	0.0806822	-0.00680051
Hs.1265	0.0265336	-0.138444	-0.262485	0.103139	-0.0437127	-0.736521	-0.000917829	0.0472216	0.0538314	-0.0506907	0.0455461	0.0142356	0.113892	-0.0177835	0.0385631	-0.104151	0.0266379	-0.252967	-0.0426548	0.0593168	0.0473959	0.0309599	-0.078159	0.0081372	0.0437911	0.0365843	-0.0490566	0.0326281	-0.0506677	-0.118983	-0.030903	0.0378038	0.00946957	-0.0443422	0.0440088	0.0629172	-0.12528	0.163257	-0.042492	-0.0387041	0.0854089	0.0333884	-0.0521782	-0.0598416	0.0514761	-0.0555508	-0.229536	0.0324203	0.0575145
Hs.12719	-0.0661584	0.0744141	0.183325	-0.0297928	-0.0338643	0.0324346	-0.00291381	0.0304676	-0.031191	-0.0304072	-0.0185914	-0.0303516	-0.139517	0.000318824	-0.109876	0.163407	-0.0398922	0.0556608	0.0595973	-0.0554474	-0.015151	-0.0631214	0.0806342	0.102784	0.11886	0.119907	-0.00478895	-0.0704036	0.0421696	-0.0360134	0.0483563	0.026508	0.0405596	-0.0293076	0.047306	0.122421	-0.0481573	0.0591968	-0.0469277	-0.0265929	-0.116616	-0.035517	-0.0796235	-0.146365	0.0641741	-0.0343929	0.124179	-0.00409136	0.0840823
Hs.127376	-0.0516608	-0.123433	-0.0415131	0.0298835	-0.39684	-0.243978	-0.0524153	0.053002	-0.0705585	0.0508013	-0.0578493	-0.0520072	0.659856	0.512763	-0.0469603	-0.0572299	0.119778	-0.0531726	0.0140002	0.0864312	0.0314066	0.4236	-0.0464598	-0.050408	-0.0301625	-0.120157	-0.000905592	-0.00563183	0.052319	0.169666	0.312934	0.00196971	0.342093	0.13932	0.0385214	-0.0358726	0.0853961	-0.0459425	-0.0755867	-0.0391011	0.00757333	0.0619477	0.0837014	-0.0558957	-0.08124	0.199068	0.0823142	0.0874448	0.0579105
Hs.1274	0.0307862	-0.578196	-0.816196	-0.150873	-0.801589	0.0599806	-0.0880092	-0.318673	0.0427303	-0.0281816	-0.680895	-0.748642	-0.0346953	-0.275257	0.0469582	-0.112129	0.0416851	0.0315907	-0.0707545	-0.178662	0.017818	-0.16279	0.024013	-0.0920403	-0.116727	0.0337472	-0.158352	0.0315418	-0.00557704	0.0204779	0.0353021	-0.409001	-0.10015	-0.0302935	0.0633572	0.036909	0.031963	-0.0777201	-0.634379	-0.119651	0.0401444	-0.124639	0.00362199	-0.115368	0.0260807	-0.063401	-0.0401452	-0.0386275	0.0581327
Hs.127428	-0.591462	-0.038458	-0.0155183	0.034075	-0.0214628	0.0261291	-0.479352	0.107716	0.0257727	-0.151174	0.0149857	0.0478143	0.0494307	0.0232305	-0.0556262	-0.819017	-0.201366	-0.159643	-0.140397	0.0461124	0.0098863	-0.0499447	0.0238124	0.0301787	0.0295624	-0.195646	-0.073162	-0.721579	0.00954336	0.0127606	-0.0590143	0.0307347	-0.0367533	-0.045004	0.0386533	0.0279238	0.0469394	0.0386059	0.0321253	-0.0355692	0.0240995	-0.0501922	0.0254935	-0.00418675	-0.00834618	0.0387354	0.00811235	0.0137198	-0.0563074
Hs.127436	0.0902645	-0.0263547	0.0692262	0.10102	0.0474958	0.303055	-0.0305656	0.120074	-0.0338218	-0.124639	0.0738016	0.0311419	0.0397421	0.0376581	-0.00619328	-0.0534138	-0.0639785	-0.0549239	0.0452399	0.0419376	0.192925	-0.457007	-0.0682328	0.0414391	0.0250801	0.0380149	-0.0332561	0.0528736	-0.0546988	-0.0970872	-0.156082	0.0349886	0.0323988	0.005539	0.0380773	0.0415646	-0.0729379	-0.0428695	0.0362254	0.0121013	-0.14516	-0.0569466	0.0877575	0.0397135	-0.711531	0.0544481	-0.0419546	-0.0793674	-0.0126991
Hs.127799	-0.273011	-0.0708867	0.039515	-0.039191	0.080869	-0.177414	0.03783	-0.0719161	0.0355786	0.00463697	0.0372807	0.085488	-0.0315669	0.0416465	-0.118667	-0.0323861	-0.0315913	0.0430238	0.0462392	0.0432521	-0.0334823	0.0571812	-0.0490071	0.0419891	-0.0841415	0.0741208	-0.0352327	0.0729405	0.0728545	-0.060154	0.0431961	-0.00503573	-0.0159485	0.0368445	-0.739567	-0.0345398	0.0427053	0.0470318	-0.0298728	0.0316763	-0.0309742	-0.0722816	0.0521482	-0.0305922	-0.037177	-0.0584243	0.0443208	0.101947	-0.0352829
Hs.127826	0.333547	0.0360292	-0.0412975	-0.173455	0.0443166	0.0575407	0.071841	-0.0392865	-0.108551	0.0403112	-0.0120758	0.0769182	0.0531252	0.0892428	-0.0693381	0.0653384	0.082164	-0.0807883	-0.0985154	0.0564601	-0.0208973	-0.065735	0.00967865	-0.0640925	0.268131	0.482368	0.0489595	0.0504443	-0.0848049	-0.0854944	-0.180164	0.0597279	-0.0804505	0.0533549	0.0544701	-0.0568671	-0.0687046	0.0931446	-0.0681456	0.0719514	-0.325722	0.0633148	-0.0678289	-0.289401	-0.630641	-0.0592532	0.104691	-0.367855	-0.115001
Hs.1279	-0.081708	-0.00226817	-0.050139	-0.74098	-0.0632134	0.037699	0.0411661	0.0247496	0.0763781	0.051432	-0.0404928	-0.0539714	0.0413922	-0.0221609	0.037153	0.0465258	0.0117943	0.042633	0.0213815	0.0193314	0.0350023	0.0675967	-0.0597646	-0.0535287	-0.202481	0.0693031	0.036695	-0.107399	0.0457267	-0.148919	0.0614073	-0.200793	0.060097	-0.0363383	0.0733708	-0.0271356	0.250961	0.0391772	0.0435615	-0.0232751	0.16889	-0.128935	0.0189773	0.0404476	-0.190746	-0.0375844	0.0939918	0.219918	0.0429138
Hs.12797	-0.093431	-0.0472997	-0.0577603	-0.0913154	-0.0788812	-0.0546048	-0.283102	-0.126379	-0.396757	-0.152866	-0.0638992	0.0786337	0.0584773	-0.00140257	-0.059444	0.119892	-0.0530567	0.0371169	-0.594919	0.0675032	-0.188088	-0.0637189	0.0379363	-0.106842	0.0653186	0.0663796	0.333234	0.0554549	-0.0544936	-0.0513782	-0.0922769	0.0790981	-0.095312	-0.069447	-0.0592803	-0.0658458	-0.0394004	-0.05247	-0.0254515	0.0377019	0.0918265	0.0478991	-0.140512	0.0130615	0.0747031	0.0448084	-0.134233	-0.0461891	-0.0665788
Hs.12802	0.0186017	0.027269	-0.123264	-0.147353	-0.00443404	-0.158088	-0.641324	-0.126656	-0.115451	-0.70279	0.0298563	-0.134094	0.0365646	0.058962	0.0067816	-0.0834964	-0.112823	-0.0693382	0.0770993	0.052966	0.00831131	-0.515261	0.0685776	-0.307128	0.0394438	-0.178471	0.056789	0.0351449	-0.251643	0.0152919	0.0332384	-0.402253	0.0685898	-0.156207	0.0357103	0.0632662	-0.097308	-0.0962094	0.0480578	-0.228672	0.0364599	0.0311426	0.0471327	0.0431871	0.146934	0.0236173	0.0245865	-0.184156	-0.0782616
Hs.1281	-0.0999592	-0.0172568	0.0209544	0.0863161	0.0476833	0.0427276	0.0067605	0.0136468	0.0327666	-0.6785	-0.0659638	0.0268617	-0.807054	-0.116277	-0.133331	-0.0872099	-0.0989165	0.0374124	0.057596	0.0347287	0.00177326	0.0538235	-0.106945	-0.00591617	0.07692	-0.0708607	0.0508668	0.040883	-0.480855	0.0351229	0.0292998	-0.0569725	0.00124791	-0.446562	0.034356	0.0937061	-0.0608202	-0.0942604	0.0476926	0.0358184	-0.0571676	-0.0264965	-0.0933762	-0.296881	-0.00955707	0.0546138	0.0252512	0.0281324	-0.000315639
Hs.128702	0.330138	-0.0202288	0.126148	0.0117391	-0.0459881	-0.0190482	0.102474	-0.104891	-0.0342775	-0.0566582	0.00182937	-0.0705893	-0.148986	-0.0339596	0.58751	-0.0503873	-0.048828	-0.0428964	-0.0105376	-0.125039	-0.0492094	-0.0490592	-0.0438833	0.101288	0.478772	0.0770626	-0.0483768	0.185694	0.412343	-0.0431277	0.188153	0.0545487	-0.0637465	-0.0623724	0.232359	0.149521	-0.0203373	0.0787287	0.0501429	0.22432	-0.172367	0.106381	0.326233	-0.0248099	0.149982	0.123677	-0.0362359	-0.0446262	0.057955
Hs.1288	-0.0234981	-0.0543326	-0.0893373	0.000376934	-0.0760198	0.0354358	0.0387226	0.0366631	0.0330526	0.0472846	-0.0252357	-0.0540913	0.712714	0.0478171	-0.0621719	0.0100318	0.0369228	0.0398584	-0.102936	-0.130577	0.0397454	-0.0401623	-0.0730962	-0.781408	0.00644496	0.651595	-0.0569878	0.0357433	-0.0167649	0.0239791	0.31584	0.0356214	-0.0556559	0.0428986	0.033379	0.0212772	-0.0312215	0.0151188	-0.0673917	0.105191	0.0523427	0.0306251	0.0285154	-0.0579046	0.035642	-0.358718	-0.0253012	-0.339955	-0.0486295
Hs.129055	-0.364013	0.0258267	-0.255491	0.0204098	-0.0167067	-0.00777721	-0.0047088	-0.175509	-0.472772	-0.143893	-0.0300608	-0.0991371	-0.137679	-0.0993107	-0.00554311	0.0568961	0.0696946	-0.00674872	-0.0742922	-0.127849	0.0273351	-0.0936067	0.0510866	-0.369806	0.0425203	0.0770434	-0.0881264	-0.00853006	0.0755259	0.0215297	0.0197848	-0.182288	-0.302203	-0.181415	0.00464546	-0.108883	-0.231579	-0.121223	-0.114701	-0.060674	0.0666881	0.0979308	-0.225409	-0.0627148	0.0771539	-0.194397	0.112977	-0.11369	0.0842095
Hs.12953	0.067014	0.0409992	0.0492281	0.0761483	-0.0828532	-0.287608	0.0476637	-0.0967271	-0.0611001	-0.139643	-0.376561	0.037389	0.0901962	-0.181201	-0.133556	-0.0564553	0.0324212	-0.0408673	-0.51762	-0.213402	0.0374459	-0.0358064	0.0588202	-0.243838	-0.0838193	-0.0784202	-0.29973	0.10629	0.0694823	-0.0800634	-0.0365824	-0.0296615	0.0523149	-0.128797	-0.0791674	-0.0669686	0.0310543	0.0465861	-0.141464	-0.0770908	0.0299987	0.0436899	-0.0861216	0.037946	0.119516	0.0261258	-0.0868584	-0.382715	-0.0597066
Hs.129548	0.0488779	0.0250664	0.19182	0.0392408	0.0402615	-0.0102522	0.0332795	-0.0902066	0.0381647	-0.184335	-0.0840701	0.0319524	-0.228898	-0.0671855	-0.0943506	-0.212163	-0.130533	-0.161256	-0.0685293	0.011046	0.0685238	-0.241961	-0.111219	0.0404559	-0.126087	-0.512032	0.0353558	0.134671	0.0387367	0.13294	0.0367475	0.050332	0.0463493	-0.658022	0.0402152	0.0486289	0.0376685	-0.124675	0.0442314	0.0514384	-0.149721	0.0247648	-0.08222	-0.0806889	-0.0990919	0.0256393	0.0366046	-0.142452	-0.0585404
Hs.12956	-0.176527	-0.125488	0.0576156	-0.021404	-0.188291	0.0543611	0.0383355	-0.192305	0.0669003	0.114359	-0.128147	-0.527248	-0.019476	-0.0849631	0.0638295	0.0650122	0.0493979	0.0515786	-0.0312239	-0.154542	-0.163287	-0.108254	-0.0724887	-0.0999916	-0.171144	0.251384	-0.0757443	-0.000471044	-0.158172	0.0262725	0.119736	-0.376122	0.0235807	-0.0708712	0.0439132	0.0491973	0.0431495	-0.209103	-0.0693569	0.00668467	0.100465	-0.0480376	-0.0756447	-0.236884	-0.108717	0.0210218	-0.0665503	-0.0822697	0.0907607
Hs.12969	-0.0801503	0.0405465	0.0770212	-0.074018	-0.0691166	0.0457141	-0.0677162	-0.068551	0.0227459	-0.667433	0.0444782	-0.31291	0.0311305	-0.0812764	-0.0770399	0.0313242	-0.0765825	0.012024	0.0491024	-0.826062	0.0298442	-0.844603	-0.831588	0.0379924	0.0407999	-0.0836772	0.00843478	0.0386328	-0.0402566	0.0554791	-0.0747694	-0.132982	0.0237615	-0.29827	0.026213	0.0789848	-0.077232	-0.450902	0.0365768	-0.0575306	-0.0943131	-0.0756588	0.0193015	-0.0817197	-0.0961603	0.0178954	-0.0599965	0.0100425	-0.254503
Hs.1298	0.132499	0.68226	0.0597939	-0.103533	0.0775976	0.0488988	0.0581783	-0.0317227	0.0816579	0.106844	-0.0585686	0.090177	0.0541016	-0.0393477	0.0469484	-0.112211	0.0382061	0.0452909	-0.0299245	-0.0332658	-0.081269	0.040496	0.0590316	0.0992104	-0.226745	-0.0527217	-0.0451193	-0.0538005	-0.0466959	-0.0412703	-0.0672509	-0.0577104	-0.0558565	-0.0425325	0.0566104	0.0249039	0.18717	-0.0493953	0.0542637	0.156211	0.127422	0.0835776	0.237754	-0.0704808	-0.0583599	-0.199225	-0.0630017	-0.103055	-0.0449775
Hs.129818	-0.0446901	-0.122705	0.637694	-0.0165337	0.0994627	-0.00234084	-0.00976774	0.0432012	-0.0843538	0.158944	-0.0857886	0.046987	0.0374829	-0.0363428	0.0631361	-0.0698852	-0.069925	-0.0593725	-0.0433785	-0.00591909	0.0297511	0.0556646	0.10087	0.0753346	-0.244626	-0.193594	-0.0643207	-0.127426	0.0448077	-0.0489407	-0.0520187	0.0689533	0.0685308	0.231465	0.0268527	0.0498195	0.165658	0.0023903	0.0765862	-0.11219	-0.00809155	0.0368975	-0.0582892	-0.0521399	0.00561207	-0.0499594	-0.0381603	0.722363	0.0679492
Hs.129867	0.05185	-0.0171564	-0.054254	0.103565	0.0710353	-0.0933358	-0.125796	0.0471983	-0.0573672	0.0867923	-0.0569011	-0.0412789	-0.0384542	-0.00286877	0.183605	0.0907218	-0.0543902	-0.161275	0.459854	0.439396	-0.0470264	0.0539613	0.256831	-0.0455008	-0.044163	0.0384427	-0.0478696	0.297718	-0.0492259	0.0172224	0.29584	0.147835	0.118725	-0.029453	0.0204141	0.0680695	0.0628387	0.0472398	-0.161994	-0.0596798	-0.0472654	0.0289223	-0.0340025	-0.0237754	0.0578385	0.39471	0.0637842	-0.0362277	0.0675101
Hs.129883	-0.00435601	-0.065163	-0.0828028	-0.314835	-0.0852177	-0.0622418	-0.000961274	-0.0429613	0.0250471	0.111964	-0.10848	0.0270316	-0.00627102	0.0574989	0.0185328	0.0304705	-0.0830732	-0.0670985	0.027103	0.0196296	0.0241246	0.0391089	-0.511323	0.0272601	0.00103445	-0.0697209	0.0288347	-0.077596	0.040082	-0.00232532	0.0241447	0.0424157	-0.0989222	0.00281386	0.0264842	-0.755678	0.0285552	-0.0748191	-0.121867	-0.0444234	-0.10471	0.0293869	-0.0714114	0.0298674	0.0241441	-0.0835615	0.0456074	0.039047	0.0321252
Hs.129914	-0.0602089	0.0544403	-0.0133254	0.0380936	-0.0633148	0.0317954	0.0376055	-0.0130921	0.0420952	-0.49716	-0.00213766	-0.017884	0.0253433	0.00644588	0.0377527	0.034074	-0.0576421	0.058686	0.0463299	0.0631315	-0.378265	0.0166383	-0.209751	0.0391563	-0.114708	-0.0634686	0.0263926	-0.725522	-0.467719	-0.0554994	-0.0415571	0.0346504	0.0566419	-0.407282	0.0500047	0.0349238	0.0410464	-0.0589984	-0.0663359	0.0355863	0.0265331	-0.0499762	0.0391926	0.00576674	-0.116256	0.00262327	0.0226344	0.0328687	0.053684
Hs.129951	0.0422501	0.0501353	0.476236	-0.0584799	0.122738	0.0839613	0.0645904	-0.0429606	-0.018474	-0.0744094	0.0731215	0.0450129	-0.0655323	0.0359404	-0.0103893	-0.200858	-0.709915	-0.0416365	-0.110735	0.0599054	0.0621237	0.191145	-0.193736	-0.0286358	0.130257	0.0950842	0.0507884	-0.0397208	0.0512857	0.0381992	0.0441966	-0.0462979	0.0398922	-0.103532	0.0444709	0.0890818	-0.088135	0.0109412	0.0498085	0.040831	-0.0457082	0.0277807	-0.0621799	-0.1893	-0.0415442	0.0274277	-0.0465019	-0.458829	-0.0551369
Hs.129953	-0.435779	-0.0942904	-0.225209	-0.67886	-0.126874	-0.0984885	-0.0373883	-0.0834833	-0.0886842	-0.126755	0.0556963	0.0868045	-0.0769197	0.0420792	-0.0683075	0.063001	0.0359025	0.0153974	-0.256375	-0.0288263	0.0361782	0.103576	-0.0821003	-0.113659	0.0961239	0.0543105	-0.157988	-0.109424	-0.106583	-0.0813838	-0.12549	0.0589195	-0.122097	-0.368094	-0.585155	-0.053782	-0.264205	0.0271163	0.039031	-0.0861918	-0.0814919	-0.0736064	0.0826527	0.0730438	0.0625136	-0.0426729	-0.074725	0.0763133	0.0253274
Hs.13024	0.0798557	0.0432795	0.0517817	-0.0727483	0.0560292	0.0366771	-0.034307	-0.0475812	-0.105889	0.113473	0.0437746	-0.0020321	0.484503	-0.00140382	-0.159449	-0.0746324	-0.0466086	-0.157762	0.0619207	0.10031	0.0277126	-0.043474	-0.0259096	-0.0461909	-0.41639	-0.0702122	-0.0378384	0.0123616	-0.167822	0.0383867	-0.0473021	0.194007	0.0309762	-0.721216	0.011968	0.261956	-0.0343955	0.0751074	0.0477131	0.0522438	0.138689	-0.0330622	0.0473491	-0.0987558	0.0422948	-0.0516448	0.0245155	0.0613721	0.0515141
Hs.13046	0.0576062	-0.0460918	-0.0454625	0.266994	0.0487311	0.0533544	-0.100997	0.00353923	-0.0620249	-0.326643	0.244722	-0.0574342	0.0559375	0.659121	0.109373	0.104512	0.0812452	0.405281	0.141091	0.0549131	-0.107787	-0.0501706	0.316642	-0.0426655	0.0359297	-0.0546461	0.0317701	-0.0744297	0.0919029	-0.0587242	-0.0147827	0.1488	-0.112004	-0.0764775	-0.0566513	-0.0754419	0.275731	0.0531497	-0.0593908	-0.058575	-0.063144	-0.0586098	0.0599892	0.307782	0.122634	0.0336789	0.0472432	0.0655279	-0.0446064
Hs.130607	0.0455349	0.0347012	0.0539463	-0.0892967	-0.0648433	-0.0698949	-0.0143623	0.0960623	0.0365655	-0.0638064	0.0253285	0.0568212	0.0366024	0.0634112	-0.0469523	-0.0677357	-0.158625	-0.609884	-0.113668	0.0410663	0.0664334	0.0927749	0.037734	-0.0840519	-0.101185	-0.108671	-0.0719287	-0.0520822	-0.0320702	-0.645449	0.0481971	-0.0242644	0.039734	0.0616805	0.0362695	-0.0976141	0.0179737	0.0937036	0.0579035	-0.0935589	0.00220496	-0.0653716	0.0387573	0.0437366	0.0142743	-0.668894	-0.0858514	-0.284033	0.698554
Hs.130829	-0.0699776	-0.112512	-0.0497482	-0.106799	-0.0694159	-0.214639	-0.046631	0.041306	-0.0279756	0.052406	0.0505642	0.138188	0.0514936	0.0515502	-0.0490673	-0.708688	-0.0681097	-0.0617865	0.047587	-0.0926206	0.0308717	0.0648494	-0.0655203	-0.147869	0.0433941	0.200072	-0.046265	-0.0295987	-0.0254107	0.0211472	-0.087116	0.0595478	-0.0447201	-0.019648	0.033048	0.0477308	0.0602222	0.0432744	-0.061351	-0.00864455	-0.051402	0.014548	-0.0777568	-0.050151	-0.159719	-0.0509619	-0.0557118	0.0210023	0.0410219
Hs.1311	-0.100069	-0.0745648	0.102804	-0.169478	0.0534312	-0.07385	0.0467405	0.0912582	0.0646821	0.0869984	0.0432901	0.0531148	0.0561758	0.037535	-0.0936782	-0.0746512	-0.0853369	-0.109753	-0.0727391	-0.0539834	0.0412267	0.0727187	-0.349946	0.037908	-0.746778	-0.0454666	-0.0774776	-0.07379	-0.0901667	-0.0366099	-0.0262092	-0.743916	0.045571	0.0587451	-0.110947	-0.00942241	0.0341715	-0.0346761	-0.0418339	0.0418188	-0.212297	0.0539497	-0.0638721	-0.161605	-0.0741509	-0.0972688	0.0833169	0.0370089	0.0375886
Hs.131255	-0.0996642	0.0123481	0.0048532	-0.0709155	0.032638	0.0545464	-0.0886504	-0.0820675	-0.0931372	-0.257861	-0.0282584	-0.00437845	-0.221236	-0.59112	-0.170702	0.067188	0.0666595	0.286246	-0.0902957	0.0506208	-0.00477736	-0.026975	0.0452929	0.0617426	-0.396461	-0.158646	0.230317	-0.151154	0.0350389	-0.0222669	0.077093	0.0922315	-0.100451	-0.198338	0.0109987	0.0748873	0.0115201	-0.262419	0.0521228	0.0819269	0.0839191	-0.0556858	0.0285046	0.0721586	-0.090374	-0.097176	-0.129466	0.114972	-0.145002
Hs.13137	-0.590248	-0.0501596	-0.0478352	0.130467	0.0665206	-0.0541318	0.0788176	0.0336974	0.0506916	0.0424333	0.154026	0.00636846	-0.064588	0.411358	-0.0180807	-0.0704818	0.0292548	0.0415243	-0.040875	0.636146	0.0798941	-0.0491086	-0.0493922	0.0444036	-0.0739778	0.0262811	-0.153035	0.0440019	-0.144204	0.0856591	-0.754006	0.119481	-0.0644455	0.0442742	-0.0597689	-0.0434386	-0.243132	0.00809304	-0.0458664	0.0373748	-0.0548275	-0.0499161	-0.0802828	-0.00254844	-0.0120762	0.0358443	0.0478886	0.0398236	-0.0668857
Hs.131924	-0.509174	0.0310545	-0.527899	-0.636162	-0.0937444	-0.103875	0.0182857	-0.68703	-0.000707042	0.0699825	-0.0302978	-0.426941	-0.131662	-0.549559	-0.0839986	0.0215331	0.0323006	-0.109869	-0.0995061	-0.00289173	-0.101567	-0.00144307	-0.153692	-0.562788	-0.131586	-0.0595955	0.0195012	0.0628482	0.0387551	0.0984117	-0.00824233	-0.00782368	0.0305404	0.019923	0.0329733	0.018568	0.0186774	-0.421189	0.0306949	-0.123325	0.053635	-0.566438	0.0843224	0.0311506	-0.164988	-0.0576164	-0.604201	-0.056432	-0.124857
Hs.132834	0.036853	-0.124	-0.0403881	-0.760795	-0.112036	-0.304428	0.00730937	-0.0981299	0.0420913	0.0604228	-0.768382	-0.0802008	0.0258484	-0.142105	-0.0312119	0.0530198	-0.0955946	0.0654442	-0.105505	-0.102255	-0.104842	0.100238	-0.00281797	0.039391	-0.0912446	0.0468688	-0.18976	-0.043632	-0.104352	0.106955	0.0414591	-0.689505	-0.0871357	-0.762829	-0.0454911	-0.292442	-0.0746891	-0.115888	-0.132147	-0.596763	-0.0762944	-0.246444	0.065996	0.0399214	-0.0972664	0.0471458	0.00789971	-0.0299309	-0.143405
Hs.132898	-0.0635184	-0.262165	-0.490211	0.0545052	-0.186029	0.0341886	-0.255204	-0.132332	0.0285816	0.0358402	0.0417043	-0.820261	-0.733377	-0.138931	-0.697035	-0.396979	0.021799	-0.133402	0.029082	0.0463237	-0.161806	-0.761023	0.0415618	-0.0656454	-0.219444	-0.158771	0.042905	-0.112597	-0.313511	-0.150006	0.0273597	-0.105868	-0.107354	-0.446661	-0.0979184	-0.820648	0.0292792	-0.75279	-0.14191	-0.131306	0.0363652	-0.12064	0.058775	-0.0060376	0.0417847	-0.000225672	-0.0207365	0.0349428	-0.0751225
Hs.132955	0.069797	0.139861	0.413498	0.0471853	0.791707	0.10278	0.308328	0.0507908	0.106911	-0.0667731	-0.0349768	0.202932	-0.122164	0.0701826	0.0429719	-0.126967	-0.00681429	-0.0371614	-0.312103	-0.0363302	0.0985499	-0.0440695	-0.0627393	0.260062	-0.0285736	0.0441531	-0.0541183	0.0102707	0.190636	-0.0454754	0.0493453	-0.103605	0.0568044	0.0472186	-0.0199695	0.0544797	0.0477623	0.0892819	-0.00624418	-0.0176115	0.0491722	0.0600902	-0.0394903	-0.0357807	0.0478459	-0.0361215	-0.0448066	0.0447005	0.739884
Hs.13321	-0.127334	-0.0352239	-0.103938	-0.0720581	0.0340932	-0.0613303	0.0277786	-0.0193757	-0.0249272	-0.0450541	-0.537547	0.0590277	-0.524004	-0.0852806	-0.0319833	0.0294596	-0.0414347	0.0306885	-0.110609	0.027182	-0.0611428	-0.0788964	0.0101706	-0.0767492	-0.33013	-0.0802518	-0.0720593	0.00662351	0.0401734	-0.210684	0.0280129	0.0317537	0.0277583	-0.178809	0.0409167	0.0407543	0.74296	-0.0760598	-0.089872	0.031033	0.0435226	0.0707082	-0.0686608	-0.082788	0.121675	0.0248592	-0.0680064	-0.0303473	-0.0675276
Hs.1334	-0.0883849	0.0313311	0.00481072	-0.0398099	0.141494	-0.159649	0.0087732	0.0500652	-0.283918	-0.203956	0.00880464	0.235214	-0.0753569	0.0569088	-0.00409207	0.0438896	0.0444913	-0.00730489	-0.0449379	0.011203	0.0381123	-0.0795705	-0.20886	0.0284025	-0.0228956	-0.32257	0.0412134	0.00121606	-0.0992955	0.0435404	-0.41169	0.0372611	0.0416175	0.0410023	0.0381592	0.0404833	-0.205735	-0.325202	0.0363168	0.0483313	-0.0862664	0.0616532	-0.0991358	-0.476022	-0.262625	-0.0401045	0.0594737	0.0191251	-0.21951
Hs.13340	-0.0116632	0.0929527	0.0496675	-0.023175	0.336137	0.030828	0.000385783	0.0342208	-0.0455127	-0.0200826	-0.026203	0.0506001	-0.0646849	-0.0385014	-0.0443531	0.0397062	0.0408114	0.0405094	-0.0808227	0.0433928	-0.0655408	-0.363327	0.0537833	0.0851375	0.0326156	-0.0295617	0.0404763	0.0411966	-0.0566957	-0.0612983	0.0185634	0.0247541	0.0230318	-0.0325933	-0.0344496	0.0299003	0.0390903	0.0339205	0.055782	0.0374236	0.0295945	0.087569	-0.0511476	0.0301642	-0.0313178	0.0883861	0.00666399	0.0392076	-0.0538143
Hs.1340	-0.0118466	-0.308806	-0.06203	0.194461	-0.398087	-0.118451	-0.125836	0.250983	-0.0725095	0.0265811	0.242443	0.0921746	0.0415125	-0.0345912	0.109458	0.0815726	-0.13705	-0.0573769	-0.0817238	-0.0467426	0.358293	0.0422333	0.0396708	-0.0537027	-0.109626	0.0856222	-0.153441	-0.0372423	-0.0122558	0.132603	0.0276041	0.0430186	-0.122506	0.21289	-0.0253213	-0.049867	-0.0635486	0.0604298	0.078162	0.0416655	-0.075365	0.0715708	-0.0460236	-0.0460979	0.111602	-0.0474153	0.0407367	0.0634253	0.121649
Hs.13501	0.185176	0.0313721	0.0844893	-0.0592966	-0.325491	0.110773	-0.0594797	-0.0817231	-0.0599115	-0.0427668	-0.0181951	-0.0845668	0.0663671	0.0725427	-0.0680264	-0.0986967	-0.0925191	0.0575081	-0.10063	-0.19494	0.00577818	0.0643457	-0.0488289	0.0565418	0.109783	0.207872	-0.137127	-0.672006	-0.063853	-0.0906078	0.0821817	0.0635093	-0.173298	-0.0713033	-0.113502	0.0590311	-0.0894312	-0.0710195	0.0560801	-0.0639984	0.0781607	0.00597759	0.0694305	0.0693499	0.651251	-0.0839486	0.0447584	0.234089	0.0483369
Hs.136309	-0.567316	0.208796	-0.075549	-0.110847	0.172876	0.700127	-0.05497	-0.108206	0.0725398	-0.0301295	0.065591	0.0368639	-0.379237	-0.11956	-0.0955746	-0.112745	-0.126311	-0.171215	0.0815453	-0.462759	0.0485266	-0.0494907	-0.00500886	-0.0430444	-0.102819	-0.13803	-0.0749761	-0.0944217	0.0461713	0.0506343	-0.00719716	-0.00263476	0.0566375	0.0402344	0.0619566	0.0630096	-0.32878	-0.578865	0.162242	0.0682288	0.0307204	-0.0846503	0.0390248	-0.0986407	-0.300035	-0.0407045	0.0297611	0.022905	0.0168949
Hs.136348	-0.091835	-0.153279	-0.770068	-0.0890765	-0.306013	0.0647983	0.0627031	-0.0744821	0.0603666	0.0782055	-0.0465884	-0.471705	-0.0870544	-0.0624548	0.0905812	0.0381317	0.0779168	0.0744128	-0.129747	-0.0267315	-0.0749782	0.0152657	-0.0752994	0.0300679	-0.061499	0.0247822	0.0251462	-0.0597034	-0.0536209	0.0346985	0.0294257	-0.175655	0.0299364	0.0512717	0.0570172	0.0320014	0.0368764	0.0299701	-0.0661948	0.0299488	0.0468828	0.072018	-0.070225	0.0275091	-0.13667	0.0478768	0.0294266	-0.0850538	0.0423242
Hs.1369	-0.0688144	0.0467039	0.100944	0.226604	-0.045255	0.201623	-0.0556056	-0.0852668	0.741166	-0.072771	-0.0216039	-0.100246	0.0686413	0.0604822	0.0669231	0.03982	0.178172	0.0681118	0.333317	-0.0375697	0.022093	-0.00758762	0.76229	-0.302015	0.062149	-0.0584185	0.0656452	-0.077189	-0.036741	0.0508716	0.0475951	-0.0527395	0.0646308	0.0817555	0.7215	0.170064	0.0597808	0.0556172	0.0171324	-0.0475531	0.122618	-0.040427	0.0619418	0.0503029	-0.0157924	-0.194478	-0.0842123	-0.00457443	-0.0361981
Hs.137476	-0.00824098	-0.0750757	-0.670129	0.0531655	0.11105	-0.127785	0.0401756	-0.616896	-0.099069	-0.670676	0.0378481	0.0595224	-0.112518	-0.240197	-0.194302	-0.151875	0.0436727	-0.0269629	0.0466103	-0.170343	-0.0613619	-0.150817	-0.164625	-0.264667	0.0436503	-0.0371917	0.0324597	0.0163811	0.0774229	-0.14503	-0.120522	-0.0457275	0.0638873	-0.254452	0.0489124	0.0428461	-0.139886	-0.00708021	0.0645356	0.0650943	-0.0896624	0.0407031	-0.298178	0.0693857	0.0517103	-0.0260594	0.0719414	0.0432698	-0.322489
Hs.13751	-0.154692	-0.00789659	0.0252118	0.0265113	0.0883588	0.00425079	0.0141952	0.0603271	-0.142799	-0.0145538	0.0540564	0.0970757	-0.437375	-0.383277	0.161148	0.104062	-0.0533231	-0.0417035	0.0572271	0.0809766	0.0625902	0.035334	-0.0291478	0.0650925	-0.0656443	-0.0570454	0.0550539	-0.0230861	0.0298598	0.137313	0.195312	-0.036142	0.0547804	-0.0973695	-0.138043	0.0531823	0.663158	0.0657949	0.41811	-0.121508	-0.0628584	-0.0346552	0.0696936	0.459666	0.094344	0.0273815	-0.194938	0.0491907	0.0927474
Hs.1376	-0.130771	-0.0155359	0.027181	-0.0625688	0.00418488	-0.00108404	-0.103164	-0.129103	-0.110962	-0.10043	-0.297558	-0.114876	-0.148254	-0.0449655	0.0586093	0.047063	-0.635346	-0.502197	0.0520219	-0.582978	0.212672	-0.651024	-0.128256	-0.166841	-0.186467	-0.816198	-0.0832657	-0.681887	-0.141808	-0.000861348	-0.0154331	0.0308227	0.0784904	0.100686	-0.200545	0.0390518	0.0339502	-0.161504	0.0210436	-0.129008	-0.803997	-0.833579	0.0206961	-0.130396	-0.145655	-0.177164	0.0454435	-0.082903	0.0847525
Hs.13776	0.0378252	-0.0623221	0.0524973	0.0328326	-0.0352227	-0.0428599	0.0612813	-0.0167371	0.0318393	-0.0593524	0.0503937	0.0431888	0.265912	0.0542675	-0.25728	-0.166683	-0.0467778	-0.106285	-0.724946	0.0300992	0.0621765	0.031629	0.0250079	-0.0444243	-0.0432839	-0.0420986	0.0333752	0.0365863	0.0422325	-0.0706357	-0.0576653	0.0536327	0.0401682	-0.0787556	-0.0541885	0.0209687	0.038836	-0.114885	0.00800518	-0.0602529	0.0325291	0.00791502	0.0396682	-0.0418999	0.00569556	0.0414385	-0.189062	0.0302218	0.118281
Hs.138860	0.0535662	0.0725709	-0.051719	-0.0340278	-0.0499064	-0.067996	-0.0692005	0.0346712	0.0422614	0.397178	-0.0309642	-0.0318106	0.0260697	-0.029914	0.00143687	-0.0299738	0.826408	-0.0466192	-0.0109262	0.0339479	-0.0278486	0.0438911	-0.028717	-0.0169508	0.0452621	-0.0272694	0.0176862	0.0283552	-0.0719594	0.0446582	0.0480272	0.042204	-0.039655	0.0433247	0.0495897	-0.0400528	0.000173738	-0.034599	0.0249752	0.0103143	-0.0294492	0.0495629	0.0607556	0.0201359	-0.0106641	0.01261	0.0461364	-0.0280061	0.046425
Hs.139410	0.0684435	-0.594641	-0.0463198	-0.140648	-0.0789428	-0.0724391	-0.087146	0.0198718	-0.113325	-0.440271	-0.215128	0.0376756	0.297086	-0.00429105	-0.0601989	-0.106206	-0.0683441	0.0347839	0.0503519	0.0544583	0.056377	-0.169266	-0.150531	0.0453135	-0.131032	-0.0499831	-0.0386507	0.0562252	-0.172571	-0.124308	0.0571377	0.0306752	-0.12732	-0.120357	0.091591	0.0365528	-0.11372	-0.0586853	-0.072979	-0.333691	0.0424526	0.0340973	0.0403225	0.0393369	-0.301746	-0.186016	-0.114799	0.0564574	0.0441461
Hs.1395	-0.692261	0.185586	-0.405451	-0.336411	0.0454161	0.00287122	0.046783	-0.120892	0.0343847	0.0663496	-0.029463	0.0227755	-0.457843	-0.192268	0.0391632	-0.00389527	-0.156284	0.124968	0.0409039	-0.0494266	-0.779951	0.035657	-0.711013	-0.0605822	0.0252859	-0.301466	-0.125108	-0.0393055	-0.000345972	0.0386293	-0.0263602	-0.146569	-0.00114655	0.0345853	-0.0970291	-0.702211	-0.197473	0.0366102	4.43394e-05	0.0582776	-0.0951177	0.27295	-0.356683	0.0367377	-0.097915	-0.134455	-0.064039	-0.251678	-0.108176
Hs.139851	0.0790071	-0.19574	-0.0794803	-0.0738046	-0.237891	-0.40584	-0.0547693	0.417041	-0.0507813	0.0734503	-0.0331573	-0.106252	0.00166144	0.0210711	-0.0759014	0.0576896	-0.0416304	-0.0390983	0.0682162	-0.0748542	0.0542697	-0.0524962	0.0918911	-0.0378839	-0.0495129	0.167328	-0.068977	0.0515934	-0.0230003	-0.0438834	0.291487	0.0660884	0.100834	0.718471	-0.0958084	-0.0676047	-0.0103369	-0.0567679	-0.0736046	-0.069138	0.0255237	0.0605645	0.0590829	0.0550206	0.476345	-0.0455172	-0.0598196	0.142228	-0.0392907
Hs.140452	-0.0541606	-0.0668294	-0.0509809	-0.0828181	-0.0585381	-0.0618655	-0.105811	0.050714	-0.24811	0.0439501	0.0511614	0.0434899	0.037069	0.0540561	0.0479612	-0.112945	0.0304018	0.0376191	0.0392996	0.0702129	-0.0912531	0.124913	0.0416327	0.0350289	0.0309856	-0.126729	0.0243802	0.0566693	0.073459	0.0314269	-0.0971581	-0.0459586	-0.217349	0.0574783	-0.0734664	0.0391311	-0.134418	0.0623241	0.0307654	-0.132401	-0.0416382	0.0811474	-0.0541943	0.0589515	0.0383093	0.0441925	0.0104153	-0.0494963	-0.0484391
Hs.1420	-0.072995	0.0276266	0.0263422	0.0390877	-0.142766	-0.0610156	-0.0719222	-0.0805191	-0.00704203	-0.0728491	-0.00461898	-0.0744341	0.00282492	0.0377271	-0.0623204	-0.111502	-0.0764123	-0.169919	-0.0655853	-0.0621839	0.0434027	0.0797396	0.0283312	-0.16963	0.0113078	-0.171399	-0.0409014	0.0209438	-0.342315	-0.0616213	0.0500226	0.0387308	-0.289182	0.0811827	0.0409405	-0.686697	0.0391726	0.0467824	-0.0920368	0.0309735	-0.0789006	0.0377914	-0.0030943	0.0309151	0.0308675	0.0312483	0.0340502	0.0749165	-0.0784577
Hs.1422	-0.0515624	-0.0633988	-0.054684	-0.158317	0.0200768	-0.0773258	0.0352816	0.0133565	0.21814	0.0487201	0.022266	-0.098864	0.207604	0.0301143	-0.0212726	-0.0590523	-0.211927	0.06445	-0.237906	-0.0596507	-0.0566354	0.0843139	-0.0851868	-0.0613546	-0.14069	0.0484099	-0.215298	-0.062967	0.0508928	0.0597541	-0.0472751	-0.061477	-0.025262	0.0270041	-0.0475638	-0.0623336	-0.0736311	0.0692823	-0.117407	-0.018672	0.0125072	-0.08698	0.0718314	0.0553804	0.0402811	0.0514729	-0.014565	-0.0608274	0.0670862
Hs.1424	0.0165169	0.0542161	-0.184132	-0.0889678	-0.0387227	0.0595149	-0.158442	-0.0979131	-0.076776	0.0087789	0.0813625	-0.0876212	0.131951	0.0415715	0.051521	0.113745	0.0505265	0.0491895	0.0241079	0.187923	-0.0846732	0.0857981	0.0862414	-0.0236602	-0.509904	0.186796	-0.224255	-0.150132	0.159833	-0.0752936	0.0273576	-0.255417	-0.213039	0.00746958	-0.0547673	-0.109211	0.0577216	-0.172796	-0.151836	-0.0549856	0.0497977	0.0297366	-0.100938	0.00333437	0.0286662	0.0465314	0.102888	-0.242263	0.00980815
Hs.14286	0.560785	0.269881	0.437998	0.28999	-0.02771	0.0402219	0.078144	0.12387	0.0517795	-0.00135009	-0.0412508	-0.037151	0.0513807	0.0143582	-0.0210224	-0.052759	-0.0443549	-0.0475872	-0.035784	-0.0422259	0.114009	-0.0235691	-0.136698	0.38238	0.065844	0.00255368	-0.0374898	0.255607	-0.0413259	0.208269	0.0284763	-0.0378014	0.077059	0.0515759	0.0666831	0.0607515	-0.112693	0.0107614	0.0769601	0.0762772	-0.273724	0.315805	0.0331925	0.00559005	0.0657893	0.247028	0.113778	-0.0863365	0.601073
Hs.143102	0.0311198	-0.081722	0.0393318	-0.100529	0.0260391	0.011588	-0.0499256	0.0401545	0.0408467	-0.0418076	0.0305101	0.0222946	0.0334271	0.0559678	-0.0415176	-0.0701625	-0.0479487	-0.0413138	0.0783794	-0.0609663	-0.0696277	-0.0422145	-0.753261	0.00124395	-0.00628653	-0.0336891	-0.0943412	0.00555776	0.0364616	-0.0335851	-0.0448005	0.0290809	-0.0506906	0.0402746	-0.0483741	-0.0413396	-0.0476318	0.0374541	-0.0444311	-0.0389177	-0.0287971	-0.0409245	-0.0649539	-0.527522	0.0420043	0.0329066	0.0409431	-0.0385678	0.0505434
Hs.143131	0.0223563	-0.018383	0.0301461	0.0193824	-0.00698332	-0.0151303	0.0204157	0.0341749	0.0244585	0.0311984	0.0311234	0.0472603	0.0184912	0.00657706	-0.0129267	-0.0120852	-0.0140914	-0.00883938	0.0232657	-0.0137984	0.054814	0.0209859	-0.013586	-0.0115335	-0.0587033	-0.0950386	0.034901	0.0229788	0.023648	0.0233641	0.0224417	0.033549	0.0233156	-0.0194638	0.0272171	-0.0151267	-0.0297115	-0.00601395	0.0228302	-0.9845	0.0107519	-0.0176166	0.0433748	-0.0177497	-0.0108194	-0.0130515	0.0391838	-0.0157009	0.0435196
Hs.1437	-0.0786785	-0.158411	0.195002	-0.0456436	-0.181738	-0.0567159	-0.238854	-0.00328893	-0.077815	-0.0949484	0.0436377	-0.0637891	-0.114689	0.0590411	0.129209	0.0457739	-0.0133168	0.603704	-0.721855	0.125664	0.033119	-0.0607691	-0.0719661	0.0411785	0.0885551	0.0144941	0.0538314	0.0578439	-0.0600144	0.0448195	-0.111279	0.181467	0.0744005	-0.0418869	0.27689	-0.0115053	-0.0253957	-0.068917	0.0161223	0.0805344	-0.0598419	0.011793	-0.220255	-0.0816418	-0.0486312	0.0635932	-0.494954	-0.0160993	0.0753063
Hs.144567	0.0529941	-0.12189	-0.0523086	0.0621905	-0.391282	-0.173391	-0.0590637	0.0124527	-0.0505263	0.539643	0.0511301	-0.06189	-0.0323296	0.00869852	0.4073	-0.115608	-0.190651	-0.0379571	0.0338709	0.0434352	-0.0489482	0.0579799	0.0341097	-0.066461	0.0466995	0.175263	0.100146	0.0577058	-0.0623133	-0.0845297	-0.0445539	-0.0244343	0.0925345	-0.0216402	0.031845	-0.0805249	-0.0542874	-0.0657256	0.0578535	-0.0893431	0.147723	0.159797	0.0692798	-0.052148	-0.0674112	-0.049376	-0.0690287	-0.0528704	-0.0166211
Hs.144700	-0.0356909	0.0193321	-0.427514	-0.281823	-0.268494	-0.0944043	-0.127698	0.0437616	-0.0958129	0.0515968	-0.00192373	-0.0324483	0.0331054	0.044254	-0.0380972	0.0166073	0.00565032	-0.108238	-0.612066	-0.0735518	0.0257507	0.0408026	-0.0480663	0.0172644	-0.0449586	-0.41112	-0.424418	-0.125471	0.0167543	0.0487154	0.0399056	0.0524595	-0.251757	0.0308354	0.038133	-0.523633	-0.0592739	0.0228167	-0.310639	-0.239825	-0.00805636	0.0344999	0.0360683	-0.0113146	-0.05693	0.0286213	0.046628	0.0578131	0.0376336
Hs.144904	0.241584	-0.0608977	0.0535141	0.681813	0.0727773	-0.079714	-0.1397	-0.0785545	-0.045552	-0.0337515	-0.145997	0.0166896	0.109243	0.227299	0.101274	0.0108554	-0.0646796	-0.00860215	-0.167553	-0.0948451	-0.0673744	0.024523	0.441811	0.0678864	-0.0160771	0.479267	-0.139151	0.0893783	-0.0581396	-0.0621488	-0.0948463	-0.140344	0.0534887	0.357408	0.0617155	-0.142327	0.163276	-0.00391344	0.0597575	0.022324	-0.256327	0.0526706	0.0234755	0.0575741	0.06072	0.060904	0.0415871	0.111499	-0.10005
Hs.145279	-0.0741609	0.0567846	-0.0419801	0.0406399	0.110883	0.0832215	-0.100413	-0.0739601	-0.0885785	-0.438475	-0.0864932	0.0249789	-0.421591	-0.0703548	0.0310948	0.0435205	0.0188659	0.00391014	0.0391396	-0.254137	-0.200298	-0.192452	-0.0432865	0.0410838	0.0571701	-0.133314	0.0948725	0.0267985	0.0338849	-0.0120902	-0.610222	0.0450556	0.037673	-0.200911	-0.0903169	-0.0892989	-0.066605	-0.150066	0.0473965	0.0730845	-0.114229	-0.0797141	-0.709881	0.0277514	-0.0191064	-0.0453872	0.0227459	-0.0942868	-0.816429
Hs.14541	-0.14332	0.0336297	-0.259104	-0.0787457	0.0351658	0.0278492	-0.0402631	0.0264231	0.027165	-0.0874254	0.0254754	0.0286546	-0.681675	-0.041978	0.0379011	0.0449836	0.0345607	0.0372927	0.0256844	-0.0353515	-0.010822	-0.0316468	0.0277781	0.0507528	-0.0379903	-0.839853	0.0299593	-0.0311244	0.0216083	-0.0358861	-0.365964	-0.0154415	-0.0156239	0.0279134	-0.0208377	-0.0305285	0.044424	-0.0636119	0.0579051	0.00909185	0.0538869	0.0163448	0.0281956	0.0134196	0.041593	0.0281096	0.0203812	-0.0293427	-0.073062
Hs.14601	-0.0618525	-0.193591	-0.0480003	-0.566575	-0.0787888	-0.0463037	0.0477201	0.0479253	0.0540631	-0.032486	-0.0492834	-0.0617634	0.0169533	0.0442341	-0.00131006	0.220143	-0.0178194	0.138292	-0.0593487	-0.0587821	-0.0625228	0.134987	-0.0723762	0.0223523	0.0143959	0.241525	-0.13493	-0.00984739	0.0775419	0.110561	-0.0531584	-0.0541878	-0.0384886	-0.0423572	-0.0440184	-0.140417	0.0460203	-0.0413198	-0.073579	-0.0230455	-0.0472704	-0.0460896	0.0636715	0.0640188	0.0318134	0.126227	0.113041	0.03461	0.0660405
Hs.14623	-0.331363	-0.614195	-0.0742565	-0.0733333	-0.077906	-0.0872419	-0.090121	-0.13357	0.0458692	-0.188731	-0.123246	-0.0907387	0.0134083	-0.0411817	0.0921581	0.113521	0.0411635	0.0724973	-0.135371	-0.10553	-0.0981407	0.00721064	0.0552028	-0.094077	-0.11845	0.346431	-0.20341	-0.138447	0.164327	-0.00771552	0.052658	-0.118515	-0.0871881	-0.0750005	-0.0866948	-0.0796092	-0.0778215	0.0480078	-0.673662	-0.146176	0.0486727	-0.396769	0.0669506	0.111718	0.0594191	-0.0798142	0.0436513	0.0986633	0.0770064
Hs.146388	0.0298054	0.0349507	0.0614005	0.0740363	0.000368458	0.0342685	-0.0597148	0.0412445	-0.048829	-0.0259888	-0.0426539	0.0131025	0.0465159	-0.0105634	-0.142125	0.0305428	-0.0416893	-0.0432688	-0.0502481	0.0439015	0.0168429	-0.0365915	-0.028771	0.0415965	0.0340284	-0.0435561	-0.101514	0.0317081	0.0242667	-0.0451793	0.00722371	0.0261618	-0.312255	-0.0381065	0.0292545	0.0201859	0.046159	0.0283573	0.002242	0.0202271	-0.769084	0.0283211	-0.193432	-0.0806327	0.0548333	-0.0545917	0.0392571	-0.277205	0.000134039
Hs.146406	0.0414364	0.0320985	0.0334759	0.083259	-0.019315	0.0113544	-0.0415766	-0.0534703	0.0418241	-0.0597622	0.0304561	0.018953	0.0325731	0.0551785	-0.0467435	0.0657218	-0.0720436	-0.112638	-0.73379	0.0569616	0.082081	-0.0400904	-0.0572027	0.0142007	-0.0290775	0.140367	-0.060956	0.0434469	0.0250784	0.00124445	-0.118198	-0.0560748	0.0202342	0.030856	-0.00998158	0.0302296	-0.0440882	0.0135263	-0.0425939	-0.0518228	-0.066871	0.0379547	0.0278848	-0.0246653	0.73863	-0.0156299	0.0272536	-0.124829	-0.0507655
Hs.146409	0.241548	0.331609	0.141429	0.0798739	0.799174	-0.0136571	-0.0302449	0.785061	0.492125	-0.0336858	0.0924833	0.833376	0.0733215	0.013933	0.0411729	-0.0284487	0.794951	-0.0353833	0.0663747	0.829358	0.125269	0.0905213	-0.0289245	-0.0312919	0.0504367	-0.0381825	-0.0342568	-0.0442494	-0.0281602	0.122694	-0.0410703	-0.0266953	-0.0112929	-0.0117657	0.0819203	0.0797581	0.0865528	-0.0312466	0.0118141	0.00111717	-0.0345324	-0.16985	-0.0395151	0.0677767	0.0438503	-0.10848	-0.0475309	-0.0722222	0.243609
Hs.146550	-0.0136764	-0.00984085	-0.0684402	-0.059723	-0.0184445	0.201214	-0.0557974	-0.0582037	0.173552	0.0184766	-0.0678741	-0.0746285	-0.00101559	0.0604362	0.0074367	-0.133136	-0.0923879	-0.0454053	-0.043505	-0.050536	0.0467054	0.0559165	0.0564547	-0.0424964	-0.0295672	-0.154988	-0.112463	-0.137045	0.112978	0.0680685	0.451124	-0.0989294	0.0527805	0.0361332	0.149008	0.0970482	-0.00100057	-0.106279	-0.104576	-0.0224996	0.0708612	-0.0801708	0.0731755	0.114446	0.0529114	-0.0406404	0.0571453	0.173456	0.637624
Hs.146688	-0.042458	0.0820425	0.0621075	0.0315902	0.483308	0.0434782	-0.108738	-0.0698478	-0.0693592	0.0317026	0.204069	0.354559	-0.182704	0.00844374	0.0839741	0.0179352	-0.0495373	-0.163903	0.0713155	0.00835026	0.217649	-0.0910383	0.0632197	-0.0639915	0.0561455	0.121826	0.111217	0.0226142	-0.0594785	0.0487658	-0.123054	0.145259	0.0702453	0.150418	-0.0765908	0.0491743	-0.0837302	-0.0382959	0.171382	0.0309228	0.0621487	-0.128492	-0.0635483	-0.082589	-0.225773	-0.132815	0.0624527	-0.138073	-0.0410241
Hs.146847	-0.019068	0.0369937	-0.0149747	-0.0169049	0.0244101	0.0303971	0.0400057	-0.0181546	0.0122818	-0.0326292	-0.0177079	-0.0237776	-0.0195405	-0.0200774	-0.0175927	-0.0220169	0.00497293	0.012374	0.0358279	-0.0138847	-0.019208	-0.0177071	0.0256847	0.0408615	-0.0183308	-0.02951	0.0316122	0.0258206	0.0356963	0.0304987	-0.0257468	0.0287662	0.0277892	0.0190957	0.0300233	0.0611135	0.0326884	-0.00777903	-0.0119177	0.029772	0.0191392	0.0258919	0.0269054	-0.0390973	0.0112216	0.0252226	0.0427757	0.029052	0.0292846
Hs.146861	-0.038257	0.0263118	-0.113031	-0.0934274	0.0335428	0.0162154	-0.689881	0.0439518	0.011848	-0.492177	-0.196993	0.0322602	-0.0138624	-0.142581	0.0486143	0.04836	0.040125	0.0369319	0.0476198	0.0677922	-0.320473	-0.107752	-0.141135	0.0372756	-0.0979292	0.0381868	0.0101927	-0.82006	-0.113456	-0.789422	0.0394829	-0.221391	-0.0544172	-0.604786	-0.68354	-0.133359	0.0353826	-0.268909	0.0290178	0.0317317	-0.0807667	0.0317435	-0.130581	-0.253881	0.0196786	0.0171027	-0.782666	-0.11871	-0.125891
Hs.147097	-0.0681248	-0.291919	-0.00448757	0.0799585	-0.0913701	-0.0506947	-0.0730065	-0.0807836	-0.124482	-0.0478923	0.0669711	-0.0627232	-0.139261	0.0594642	0.11605	-0.055047	0.0653382	0.314012	0.0301426	-0.0639643	-0.48173	0.0402795	0.0554012	-0.0587925	0.406221	0.059667	0.0189255	-0.0924919	0.0546319	-0.0848127	-0.0312437	0.0779433	-0.0683611	-0.132147	0.0270203	-0.0707464	0.0757278	-0.222313	-0.0763713	-0.0667612	-0.162368	-0.0556709	0.0559501	0.0709035	0.110064	-0.185424	-0.0775725	0.150297	-0.0289321
Hs.147189	0.0168841	-0.406544	-0.0671647	-0.0133257	-0.0847585	-0.354262	-0.0931344	0.0395391	0.043075	-0.149403	-0.421875	0.0448585	0.142592	-0.138348	-0.124027	0.0321687	-0.00378702	-0.548568	0.0374736	0.0506128	0.0316712	0.0741197	-0.25859	0.0494744	-0.17946	-0.0332895	-0.0229994	0.0839438	-0.390554	0.00501106	0.0681563	0.0629381	0.0477143	0.046463	-0.298426	0.0155138	-0.120031	0.00122867	0.0543818	-0.149845	-0.13387	0.0413978	-0.0441926	-0.482651	-0.459677	0.0293864	-0.216573	-0.464879	0.0344618
Hs.14732	-0.0838074	-0.27229	-0.1176	0.0320919	-0.054668	0.00420668	-0.10231	0.0316643	0.0814188	0.0545574	-0.0562886	-0.0803913	0.039721	-0.21375	0.0476441	-0.309579	-0.0538539	0.0411319	0.0487269	0.0562354	-0.30711	0.0101177	0.0611392	-0.0450721	-0.146206	0.0528004	0.0433283	-0.0894154	-0.0601522	0.244831	0.0281195	-0.075855	-0.1275	-0.00138436	-0.0628366	-0.0424644	0.0408675	0.0480808	0.0727345	0.0621054	-0.0990162	0.0102747	-0.0651245	-0.44831	-0.13021	-0.109639	0.0874151	-0.10854	-0.0968582
Hs.147663	0.0656379	0.0605865	-0.0440785	0.0619581	0.0589277	0.0395136	-0.0971948	-0.0919179	-0.06616	0.056381	-0.0622772	0.046663	0.0495938	0.137553	0.0592671	-0.0553222	-0.0710891	-0.163367	0.0501717	-0.0737188	0.0385656	0.0613569	-0.104155	-0.0487607	-0.100266	-0.177564	-0.0377577	0.0398755	-0.0883929	-0.0719088	-0.0582661	-0.111989	-0.0987507	0.0504777	-0.299731	0.0333348	-0.058799	-0.00788793	-0.128919	-0.00395078	0.0402618	0.0457127	0.0369785	-0.0697959	0.717878	0.0811873	-0.0919859	-0.0430573	-0.0256945
Hs.1478	0.0572045	-0.565262	-0.0554198	-0.0464465	-0.0955751	-0.103649	-0.1335	0.0364679	-0.0371736	0.106638	-0.0322581	-0.0101806	0.0728827	0.0483195	-0.0219721	-0.0382258	-0.0536927	-0.0318586	0.216692	0.0740445	0.0430855	-0.0448074	0.0588364	-0.0572211	-0.013483	0.0224426	-0.065631	0.0719342	0.0101535	0.0294468	0.0429585	0.759913	-0.119802	0.0427365	-0.0490361	-0.00098964	-0.00999287	0.0383074	-0.110711	-0.0418149	-0.0422375	0.0794024	0.788642	-0.0669424	-0.0345531	-0.0448291	-0.0404246	0.0531853	0.0641352
Hs.14894	0.0506823	0.0175906	-0.0104908	-0.441372	0.042611	0.0204863	-0.356678	0.0501454	-0.205943	0.0113949	-0.0244214	0.0443701	-0.0460714	0.0836686	0.155635	-0.197658	0.0452861	-0.705712	-0.0615997	-0.229398	0.0307185	0.165062	0.0430455	-0.233512	0.0240096	0.0282397	0.0436774	-0.0750491	-0.0760367	0.0521263	0.0373942	-0.0667351	-0.0192846	-0.103428	-0.181486	0.0613658	-0.108353	-0.0829761	0.0443024	-0.163496	0.10567	0.00730625	-0.156195	0.0412349	0.0291302	-0.0701054	0.0602997	-0.137198	0.0406992
Hs.149	0.0528084	0.228029	0.0682996	0.311561	-0.0343436	-0.0447056	-0.0325119	0.0304353	0.621602	-0.0383333	-0.0381167	-0.0374042	0.0976429	0.0609926	-0.0210048	-0.0561413	0.0719939	-0.107097	0.611782	-0.0494022	0.652411	-0.0380466	0.0721859	0.0867749	-0.0741309	-0.223542	-0.0790354	-0.0293124	-0.0289196	0.107334	0.336491	0.0886324	-0.029603	0.0811763	0.138823	0.0279815	0.514478	0.0904026	-0.0568976	-0.0882963	-0.0991762	-0.027877	0.0606471	0.101351	0.02737	-0.0400509	-0.0389154	0.078084	0.0617849
Hs.149098	-0.0332027	-0.0674745	-0.386546	-0.0770215	-0.3492	-0.086985	-0.0767247	-0.457363	0.0478758	0.0747382	-0.1865	-0.0570339	-0.0269574	0.0348218	0.0408853	0.0531346	0.055504	-0.0575133	-0.164815	-0.0987283	-0.0735269	0.158473	0.0711621	-0.154611	0.0338249	0.0330123	-0.258716	-0.162384	-0.0502394	-0.155486	0.00886076	-0.0749294	-0.104187	0.0130917	0.0390167	-0.166982	-0.23716	-0.0868142	-0.073588	-0.0676095	0.146064	0.0591494	0.210797	0.0476937	0.0829004	0.0155695	-0.0424665	0.089577	-0.066817
Hs.14912	0.00296282	-0.0211671	-0.400962	0.0996055	0.0425765	-0.0381483	0.0171183	-0.670285	-0.0333806	-0.0681131	0.0381217	-0.0539954	0.0273142	0.0449504	0.0296285	-0.0335057	0.0434648	0.0449539	0.0292611	-0.0261456	-0.0348935	0.0162359	-0.036734	-0.115156	0.15658	-0.0290485	0.104267	-0.0320029	-0.0398932	-0.946699	-0.0282561	-0.0263908	0.0287342	-0.927483	-0.0325324	0.0565827	-0.0727889	0.0166603	-0.0286424	0.01422	0.0354966	-0.0259937	-0.0377194	0.029173	-0.0219705	-0.0884321	0.0204092	0.0321619	-0.0520924
Hs.149255	0.0597496	-0.124736	-0.429084	0.0204764	-0.0153836	-0.0231102	-0.0432844	-0.175198	-0.0138989	-0.0448235	0.0409525	-0.329652	-0.858784	-0.0323977	-0.0403651	0.0332781	0.0384749	0.0496871	0.0105119	-0.141401	0.0355435	-0.0271378	0.0304993	-0.0601013	0.0286047	0.0249211	-0.0995426	0.110336	0.0626649	0.0863144	-0.10266	0.0292572	-0.561534	0.039722	0.0269913	0.0159553	-0.0393576	-0.0769423	-0.259604	-0.015286	-0.0307104	0.0347614	-0.00461044	0.0321106	0.0269818	0.0266492	-0.00328018	0.00240677	-0.17157
Hs.149436	0.0334295	-0.0795111	-0.73701	-0.00788487	0.0296037	0.0366343	0.0407796	0.0397393	0.0154998	-0.601005	0.0518172	-0.0961816	-0.524594	-0.0741742	-0.0899476	0.0503974	0.200769	0.0400719	0.263929	0.039794	-0.0599007	-0.260273	-0.0779533	0.0531071	0.0466476	-0.0946353	0.0322297	-0.0370014	-0.0642882	-0.101396	0.0479031	-0.292718	-0.0627503	0.0403087	-0.251678	0.0347442	-0.0090237	-0.0694456	-0.699928	0.0286957	0.0285123	0.0418263	-0.35659	0.049519	0.0286083	0.0208391	-0.290986	-0.0771602	-0.109724
Hs.1497	0.11098	-0.0509003	-0.716227	0.0388311	-0.180052	-0.0628467	-0.313095	-0.0807625	-0.087984	0.0333991	0.0413871	0.000128354	0.0377428	0.0317699	0.0406751	0.0405269	0.0284729	0.0461955	0.0534142	-0.813612	0.0233271	-0.153291	0.0741061	-0.0309196	0.0347211	-0.17084	-0.171625	0.0305151	-0.0189023	0.0571896	-0.116872	0.040207	-0.0545563	-0.300054	-0.0528223	-0.00296232	-0.0486007	-0.083203	-0.000705326	-0.0827247	-0.0597234	-0.0557536	0.0485487	-0.0511709	-0.0553853	-0.0607658	0.0323147	0.0470301	0.0403551
Hs.1498	-0.0964146	0.0304715	0.0585643	-0.0398638	-0.0939986	0.0290605	0.00603449	-0.0688285	0.0377427	-0.138041	-0.620608	-0.422299	-0.249459	0.0567587	-0.0305024	-0.0129494	-0.051393	-0.0683679	-0.112189	0.0342827	0.0508421	0.0409402	0.0330509	-0.784806	-0.0759097	0.00773979	-0.667668	0.0340693	0.0341995	0.0226429	-0.0601721	0.0895537	-0.0485149	0.070595	0.0394025	0.0505413	0.0257657	0.0370804	-0.147736	-0.120186	0.0271826	0.0377296	0.0455066	-0.10538	0.0389061	0.0330383	-0.0774883	-0.0907139	-0.188264
Hs.149846	-0.0717479	0.0324547	0.0450717	-0.122818	-0.0677868	0.0343223	-0.0684094	-0.0927226	0.0423163	-0.04683	-0.139633	-0.0591741	0.0361658	-0.117527	0.0826555	0.0477882	0.061838	0.0592439	-0.210365	-0.133577	-0.0513606	-0.0590058	0.0969068	-0.133749	-0.0782769	0.12649	-0.0865563	0.0364471	-0.466698	-0.09415	0.0268832	0.0587323	0.0461939	0.0523651	0.0807427	0.0371605	-0.0710952	-0.0605145	0.0761427	-0.0632966	0.173306	-0.0308246	-0.0519825	-0.110788	0.0726572	0.056175	-0.24371	-0.623741	-0.0268896
Hs.149894	-0.025446	-0.0170274	0.0746217	0.0564559	-0.00397868	-0.11728	0.0448196	-0.0449888	-0.0378864	-0.956998	-0.0364224	0.0169574	0.0274191	-0.106219	-0.0546486	0.0254759	-0.0156155	-0.0292521	-0.0284393	-0.00944608	0.0128088	-0.0667093	-0.100193	0.0251264	0.032778	0.024274	0.0266674	-0.0367625	0.0267625	-0.0299914	0.0245105	0.0267186	0.0232837	-0.988999	-0.0349122	0.0434746	-0.026942	0.0327942	-0.00999173	0.0275875	0.030348	0.0202378	0.0423695	-0.0534122	0.00191809	-0.0273103	0.0257312	0.0372434	-0.0669258
Hs.149923	0.0239748	-0.00998528	0.0475432	0.0287963	0.0276246	-0.0328256	0.0354964	0.0340845	-0.0424252	0.0317582	-0.0561564	0.0317529	-0.0645771	-0.0278487	-0.0547153	-0.0502076	-0.0347398	0.0170762	-0.085939	-0.035343	0.0262327	-0.0655305	-0.0500675	0.0600577	0.0205447	0.0278951	-0.0429685	0.0781861	-0.0351508	0.0442116	-0.239355	0.00605175	0.0227834	0.0235626	-0.0296853	0.0391217	-0.74474	0.0292934	0.0255785	0.0380735	-0.522957	0.0850711	0.0208518	0.0251876	0.0636185	0.054876	0.0405857	-0.370157	-0.0491868
Hs.149957	-0.0842917	-0.0653675	0.0622718	-0.151118	-0.232343	-0.0420828	-0.0519147	0.0757582	0.0268373	0.0319289	-0.0984377	-0.0657578	-0.0608904	0.0431003	-0.107115	0.0500021	-0.10121	-0.147671	-0.0525081	-0.0517008	0.0493391	-0.0677548	0.0437072	0.0419127	-0.0516946	0.0538762	-0.708541	-0.0496742	0.0444068	0.0230817	-0.000114564	0.0575252	-0.0389744	0.0663246	-0.0977081	-0.076491	-0.0440597	0.0420756	-0.127957	-0.0355031	-0.376696	-0.0553967	0.0714293	0.0351965	0.0559964	0.149968	0.0263445	0.0413918	0.0444559
Hs.1501	0.00481237	0.0299772	-0.156505	-0.111625	0.0565097	0.22974	0.0466806	0.0543031	0.0695782	0.0361524	0.0517849	-0.0325623	-0.349605	-0.201661	0.0974625	0.0561385	0.0573152	-0.0182629	0.121863	-0.0550794	0.0779432	0.00899148	-0.121129	-0.053808	-0.0487315	0.0208705	-0.104484	-0.0981406	-0.110109	0.524256	0.214326	-0.107279	0.0194068	0.0382261	0.061249	0.14121	0.146769	-0.699421	-0.254324	0.0819278	0.120942	-0.0581067	-0.073481	0.0272238	-0.0866479	-0.0601543	0.0449863	0.085796	0.0557503
Hs.150101	-0.0864447	0.0498268	0.524136	0.144876	0.0830398	0.0106067	-0.106949	0.0909053	-0.0530819	0.0420291	-0.102635	0.0285953	0.058312	-0.132861	-0.0574295	0.0667884	-0.176534	-0.107344	0.227418	-0.121195	0.0602333	-0.218722	-0.309708	-0.0565161	-0.0345773	0.261317	0.463099	0.0628365	-0.133728	0.0855824	-0.0266484	-0.0591593	0.112558	-0.0484231	-0.0546782	0.180117	-0.136808	0.0577582	0.0790946	-0.00677062	0.00828645	0.0918077	0.0512384	-0.303068	-0.0620976	0.0147901	-0.0782227	0.136358	0.459116
Hs.150390	-0.23375	0.0489831	0.0357985	-0.155147	0.205764	0.161722	0.0531051	-0.0327427	-0.00953199	-0.555442	0.0656926	-0.0295492	-0.720169	-0.0161467	-0.0389426	-0.0862725	0.0375955	-0.0494449	-0.0466637	-0.0945255	0.0623837	0.0228418	-0.0599538	-0.0589572	0.0301959	0.0318439	-0.0997311	-0.0533258	0.0503135	-0.0605614	-0.338064	-0.0425323	0.0421664	-0.0680965	-0.0352875	0.312816	0.0466998	-0.042565	0.0539328	0.0217448	0.0424561	0.046422	0.0485514	-0.061492	-0.0949806	0.0861198	0.0373597	0.0045771	-0.0560454
Hs.150402	0.0727926	0.0245624	-0.0790232	-0.0772036	-0.443024	0.0216361	0.0177181	0.0565707	0.118312	0.112915	-0.252067	-0.0731278	0.135801	-0.151193	0.017877	-0.0765864	0.0574988	-0.0451458	0.0451861	-0.0586696	-0.000648603	-0.119311	-0.0494151	-0.0439438	0.0443999	-0.174724	-0.0582103	-0.0645931	0.0228418	-0.0602731	0.0919912	-0.0316376	-0.0219036	0.0741113	0.0915707	-0.0458819	-0.055324	-0.0524926	-0.128583	0.0560139	0.122898	0.0914302	-0.0434222	-0.318324	0.0293959	-0.0665616	0.0574647	0.0531828	0.329659
Hs.150403	0.039221	-0.0209671	-0.00454586	-0.0632012	0.0349373	0.0223462	-0.0607329	0.0388873	-0.0696039	0.0442329	-0.0406187	0.0400605	0.00867134	-0.0426206	-0.061296	-0.0718035	-0.0815032	-0.0525654	0.0339055	0.036766	0.0333824	-0.144768	0.0617151	-0.0553491	-0.0589067	-0.131615	-0.0405792	-0.0527089	0.053006	-0.0593078	0.0475903	0.0266963	0.00522245	0.0480713	0.0113458	0.0378171	0.0547886	0.0368905	-0.0505346	0.034907	-0.00181173	-0.0275659	0.129645	0.0300712	-0.0360133	-0.0334009	-0.593715	-0.526866	0.535878
Hs.150477	0.0332914	-0.146591	-0.153342	0.0327415	-0.11597	-0.192281	0.0447188	-0.310528	-0.577858	-0.080986	-0.128689	-0.146506	0.0456688	-0.420341	-0.126323	-0.195077	-0.176131	-0.171036	0.0143165	0.0397103	-0.196503	0.0511739	-0.290572	0.0309009	-0.811563	-0.117546	0.00091419	0.0113661	0.0371162	-0.821297	-0.118758	-0.543876	-0.121901	0.0361587	0.0296517	0.0427074	0.0267972	-0.0797647	-0.00863936	-0.170687	0.0371444	0.0739404	0.0396222	-0.239722	-0.270039	-0.823374	-0.128543	0.0514795	0.0116344
Hs.150490	0.0478301	0.0331164	0.0625555	-0.187773	-0.0625622	-0.00971389	-0.144445	0.0323383	0.00314858	0.0586262	0.0451504	-0.122317	0.0264228	-0.180171	0.0538654	-0.151816	-0.069966	-0.0351571	0.0524204	-0.032834	-0.116964	-0.151971	-0.120794	-0.131589	-0.38161	0.000822727	0.0166652	0.0371821	-0.234186	0.0409165	0.045034	-0.401611	0.023903	-0.117354	-0.320397	0.0257392	-0.141734	0.065616	-0.0841556	-0.63331	0.0264229	0.0139936	-0.109328	-0.323741	0.00424304	-0.321892	0.0319524	0.0369097	0.046705
Hs.150557	-0.186389	0.177335	0.124514	0.0595885	-0.000108274	0.0574042	0.105387	0.0639013	0.119251	0.0716406	-0.0880562	-0.139691	-0.0711756	0.0707756	-0.0656067	-0.029082	0.0926272	0.0681967	0.702078	-0.0575627	-0.073675	-0.0021312	-0.168694	0.735937	-0.0309309	0.0434339	-0.0585697	-0.0873002	-0.158467	-0.0393161	-0.157051	-0.0566942	0.0570657	0.051332	-0.0783571	-0.0672145	-0.182753	-0.0520151	0.0447709	0.0575001	-0.0600666	0.049056	-0.0667156	0.0447039	-0.117569	0.115863	0.0460961	-0.0496286	0.0481626
Hs.15071	-0.0433271	0.0428597	0.012681	0.0989735	0.0356871	0.0289618	-0.0130106	0.0321093	-0.0379924	-0.403404	0.0263745	0.0287295	0.0354447	-0.825298	-0.0394853	0.0263432	-0.0359435	0.024789	0.0295575	0.0277278	0.0188807	0.027547	0.022861	-0.041419	0.040263	-0.170803	0.0942784	0.0438323	-0.00899366	-0.0334896	0.0301158	0.0493377	0.0249426	-0.0964951	0.0836734	-0.0139807	0.126093	-0.725223	-0.0337327	0.00720205	0.00860966	0.0252343	-0.014237	-0.0225953	-0.0310622	0.0273051	0.0635701	-0.104074	-0.0624763
Hs.1508	-0.0235373	0.032083	0.0168011	0.0343903	0.0270854	0.0221682	0.0138198	0.0403191	-0.241475	-0.582048	0.0331235	0.0696111	-0.0921947	0.0335801	0.0285707	-0.575677	0.0473448	-0.0637258	-0.679011	-0.203405	-0.296593	0.017407	-0.46921	-0.0330577	-0.0820354	-0.0606257	0.0412971	-0.155122	-0.394423	-0.082554	0.0476051	-0.0389775	0.0338599	0.0322723	-0.289331	-0.0856628	0.0436517	-0.553239	-0.0795309	0.0331244	-0.00943683	0.0315106	0.0281658	-0.338408	-0.3643	-0.122736	0.0166636	0.02753	0.0251546
Hs.15087	0.39833	-0.101887	-0.0982261	0.218508	0.166689	0.0686498	-0.486608	-0.278748	-0.153679	-0.232832	0.0869469	-0.117475	0.0597068	0.0783463	0.0582967	0.0699112	-0.00125461	-0.11301	-0.0751831	-0.0385649	-0.0597209	-0.140409	0.0659162	-0.0738833	0.125016	0.396431	-0.327977	-0.00530201	0.0342767	0.0365994	-0.318502	-0.133907	-0.169655	-0.0586548	-0.0757269	-0.140085	-0.052063	-0.111332	-0.107117	-0.0978141	-0.134512	-0.465834	-0.131092	-0.0776703	0.441743	-0.0892674	0.0177941	0.0590277	-0.276158
Hs.150926	0.0530799	0.0613976	0.11994	0.00169886	0.679788	0.193271	0.102629	0.0515838	0.0288414	-0.0561964	0.0512722	0.059081	-0.0807064	0.0486645	-0.0416058	-0.0574037	0.0742467	-0.0409341	0.0779195	0.0547797	0.0807792	-0.228203	-0.00917364	0.0520345	-0.100494	-0.0664577	-0.0558589	-0.0122223	-0.0494033	0.0578533	-0.0612325	0.462814	0.0648875	-0.0300216	-0.0577432	0.172307	-0.0393154	0.0353566	0.38302	0.0518993	-0.0415724	0.049345	-0.0765385	-0.0552495	-0.174259	0.0633895	0.0436656	0.0326512	-0.157227
Hs.150930	-0.0572986	-0.820465	-0.0415118	-0.0718537	0.0106332	0.0127522	0.0143065	-0.565413	0.0336651	0.0447128	-0.103364	0.0283897	0.0354681	-0.0976875	0.0415668	0.0327332	0.0593796	-0.0730145	0.0198944	-0.0765244	-0.198816	0.0488944	0.0554445	-0.58302	0.0307075	-0.0626645	0.0355125	-0.1675	0.031243	-0.0746451	-0.0759875	0.0342229	-0.183045	0.0536089	0.045837	0.030705	-0.0167723	-0.0513504	0.0281306	-0.598908	0.0402949	-0.0722896	0.0326031	0.032537	-0.102979	0.0266011	0.0130905	-0.0842326	-0.0326183
Hs.151051	0.0279489	-0.0494875	0.063767	-0.0468739	-0.146546	-0.0733968	0.0323735	-0.0199022	0.0503883	0.0515717	0.0445792	-0.0597151	0.0247433	-0.415503	0.162357	0.104839	-0.123743	0.550954	-0.063195	-0.0749988	-0.0113498	0.0561121	0.045374	-0.138525	-0.0580348	-0.0621997	-0.0654308	-0.0554715	-0.0982001	-0.136417	0.019764	-0.00450618	0.0455562	0.0434121	0.0538629	0.00403235	0.0290638	-0.199346	-0.0538032	0.073044	0.0411165	0.0700419	-0.0615051	-0.125295	0.153257	-0.0604023	-0.079055	-0.273848	0.69266
Hs.151139	0.00319189	-0.377901	-0.0741581	0.108628	-0.125756	-0.0100015	-0.0104821	-0.126485	-0.0212801	-0.0728812	-0.0690252	-0.0859613	0.692116	0.00844199	0.06614	-0.0333102	0.026394	0.0466194	0.13618	-0.18701	0.066795	-0.064555	0.0391263	-0.424756	0.0620334	0.115997	-0.0687325	-0.0675207	-0.292668	-0.0849747	0.00718637	-0.186616	0.0850511	-0.0827899	0.0581737	0.0805668	0.175089	-0.0323124	-0.0950915	-0.103711	-0.0153715	-0.213551	0.0715411	-0.0529052	-0.0210235	-0.0563175	0.12091	0.623515	0.0933418
Hs.15114	0.129213	-0.0753405	0.0574701	0.0795648	-0.251334	0.0716942	-0.0267666	-0.0724441	-0.0621752	0.0907059	0.0938095	-0.0510639	-0.0684584	0.0559728	-0.0223861	0.429511	0.0274387	-0.688267	-0.080424	0.705419	-0.0588355	-0.0642322	-0.107332	0.0251776	0.160022	0.0893008	-0.0735791	-0.112344	-0.111334	-0.116505	0.0563272	-0.00246197	-0.0703153	0.173999	-0.0696848	-0.0308441	0.0542295	0.0112958	0.0822257	-0.0669212	0.0498579	-0.0660652	-0.0838859	-0.0336674	-0.069811	-0.0754607	-0.079529	-0.0721831	-0.0122791
Hs.151236	-0.726424	0.0298718	0.0288328	0.015132	0.0291782	0.0372586	-0.0608168	-0.0748549	0.0258103	0.0200072	-0.074806	-0.0617698	0.0370711	0.0189743	-0.0576062	-0.0248397	0.0539929	0.00638935	-0.0532053	-0.410148	0.0190401	0.0221358	-0.455431	-0.10949	-0.0682989	0.0223591	0.0511382	-0.878143	-0.0194616	-0.124455	0.0244406	-0.232704	0.0294115	-0.842991	0.0332906	0.0358713	-0.126568	-0.0499549	0.0179281	-0.0610806	0.0578674	-0.617614	-0.271766	-0.0705761	0.0582847	0.0019771	-0.0730521	-0.710915	-0.290881
Hs.151242	-0.675475	0.0653786	-0.674345	-0.694473	-0.327643	-0.0896159	0.0547253	-0.105198	0.118908	0.0833017	-0.106749	-0.105058	-0.116722	-0.119336	0.0201803	0.0541718	0.0468482	0.0611367	-0.0677156	-0.078099	-0.017711	0.266377	-0.1163	-0.144341	-0.445623	0.236488	-0.0966373	-0.699379	0.0567901	-0.261852	0.0444179	-0.200732	-0.00208318	-0.0415041	0.0449093	-0.116491	0.0577753	0.084888	0.0398962	-0.102394	0.361269	-0.509562	0.00973428	0.0211678	-0.195348	-0.116532	0.0440351	-0.102223	0.0605976
Hs.1513	-0.335009	0.0483946	0.0840455	-0.192272	0.0361439	0.0372821	0.0299517	0.0560577	0.0306849	-0.276626	-0.183533	-0.0367372	0.0614407	-0.0442697	0.007656	0.0303723	0.0293703	0.0123618	-0.271456	0.0367521	0.0283761	0.0331589	0.017464	0.0438419	-0.00853709	-0.051744	-0.0292675	-0.462731	-0.161014	0.0398076	-0.308564	-0.392951	0.0343338	0.0480771	-0.0472231	-0.082639	0.0603208	0.0358385	-0.119013	0.0389151	0.0242629	-0.0768432	-0.450979	0.0466393	0.0185474	-0.0330282	-0.293302	-0.0873801	-0.103629
Hs.151301	0.13416	-0.110463	-0.00659259	-0.0566136	-0.0322938	-0.0310608	0.248605	0.0839515	0.180406	-0.0135435	-0.0470674	-0.0507608	0.517874	0.0319163	-0.117367	-0.0721016	-0.0409737	-0.0414042	0.640245	0.0425017	0.300877	-0.071828	0.301712	0.0282863	-0.0737952	0.137695	-0.044925	-0.049836	-0.0426073	-0.0285133	0.0930131	-0.21827	0.00841935	0.0622012	-0.0384959	-0.0455281	0.0676841	0.0398267	-0.0483573	0.103173	-0.0674628	-0.0137137	0.0550459	-0.0815822	-0.238474	0.120799	-0.0979364	-0.0604169	-0.0522901
Hs.151413	-0.0859599	-0.0300704	0.0334633	0.0233998	0.264647	0.15194	-0.00287044	-0.0339822	0.0136385	-0.0493516	-0.03208	-0.0446846	-0.239057	0.0338981	-0.0491655	0.0329845	0.0307201	0.0294705	-0.0331326	0.0870045	-0.0365601	-0.140948	0.0282113	-0.0303358	0.150856	-0.0818122	0.200371	0.0214113	0.0364571	0.0409609	-0.0382325	0.0405149	0.124283	-0.00692689	0.0393612	0.0332438	0.0305379	-0.0337425	0.02649	-0.0302882	0.0514581	0.0322453	-0.053655	0.0313536	0.0274286	-0.010386	-0.0249092	0.0373127	-0.0305451
Hs.151461	-0.30157	0.0315763	0.0299452	0.0566242	0.155166	-0.0276401	-0.015215	-0.0191677	-0.0243398	-0.250861	-0.0150056	0.0284763	0.0203063	-0.0076135	-0.0144744	0.0251354	0.104588	-0.0270009	0.0311819	-0.0307055	-0.00372736	-0.022797	0.0356566	-0.0195707	-0.0328229	-0.0101221	0.030296	-0.0190587	0.0695623	-0.0381745	-0.00625934	0.0335246	-0.018661	-0.0295101	0.0139764	-0.000901556	-0.0041132	-0.022589	-0.024158	0.0278023	0.0269478	-0.018546	-0.0200441	0.0302836	-0.018508	-0.0267998	0.0365997	0.0359331	-0.0185233
Hs.151518	-0.0550539	0.129198	-0.118392	-0.416692	0.0152494	-0.0891864	-0.0577358	-0.0173609	-0.0583652	-0.127587	-0.0452485	-0.13708	0.0370054	-0.161215	-0.0772171	-0.138879	-0.0993631	-0.0770689	-0.0804915	0.043382	0.0643607	0.0101476	-0.100219	-0.187649	0.0383203	0.0388889	-0.0612267	0.0772535	-0.479246	-0.0512822	-0.697949	-0.0221544	0.0465618	0.0449944	-0.0599222	0.0576294	-0.0393543	-0.114387	0.163142	0.0336736	-0.093567	0.0483102	-0.284493	-0.559484	-0.0992069	0.0629775	0.0945716	-0.112364	-0.668937
Hs.151531	0.0117983	0.147264	-0.127735	-0.670148	-0.1991	-0.0773972	0.02814	0.0419444	0.0775308	-0.0597615	0.0468456	0.0281405	-0.14444	-0.120193	0.0313709	0.156453	0.116298	0.0381004	0.0330725	-0.0965221	-0.206911	-0.065457	-0.209574	-0.00157636	0.0352484	-0.0626111	0.0832255	0.0427609	0.031318	-0.0735883	-0.583124	-0.780382	0.0484714	-0.108988	-0.0648203	0.023057	-0.475191	-0.0993726	0.036484	-0.0771089	0.0069088	0.0509122	-0.759843	-0.291683	-0.106727	-0.0661754	-0.0718866	-0.479971	-0.14445
Hs.15154	-0.191023	0.675227	-0.157651	-0.0710717	-0.0348668	0.0598671	-0.0658424	-0.0194406	0.0955962	0.0567327	-0.0526856	0.126373	0.123552	-0.057141	0.0530339	-0.0505936	0.0619247	0.232289	0.131369	-0.0539416	-0.0656195	-0.0689399	-0.0556278	-0.0248341	-0.287642	-0.00672444	-0.0536732	-0.0519849	-0.0478983	-0.167009	-0.0649438	-0.0685718	-0.100854	0.044846	0.308109	-0.0516333	0.0501906	0.00531058	-0.0368365	-0.180627	0.113057	0.218543	0.0102801	-0.0636212	-0.222261	-0.060624	0.110233	0.038566	0.0574524
Hs.151573	-0.0309609	0.101091	0.173013	0.0216878	0.603136	-0.0288356	0.20514	0.0628175	0.607839	-0.0571054	-0.0580505	-0.0354023	-0.0188098	-0.150366	0.0549786	-0.155709	0.0320684	0.0789291	0.171709	0.221781	-0.0259789	-0.0502523	-0.0529585	0.688037	0.00513237	0.0663693	0.165024	-0.0461358	-0.120809	0.0619672	0.0641786	0.0615505	0.280715	-0.0397499	-0.0748049	0.187771	-0.0119738	-0.0355938	0.135931	0.10104	-0.0988423	0.0675315	-0.0444676	-0.0590057	0.0447582	-0.0282441	0.0725315	-0.0648742	0.0414303
Hs.151738	0.0464608	-0.0533355	-0.031421	-0.028771	-0.050698	0.0794869	-0.0803563	-0.0583002	0.004779	-0.0469869	-0.0290483	-0.0477502	0.0711267	-0.0461289	0.0734173	-0.0302934	0.0328453	-0.0430835	-0.0635	0.0504147	-0.0399485	0.0453836	-0.06512	0.735415	0.0709822	0.0478951	0.0534703	-0.0269468	0.0369166	0.177045	0.247363	-0.044476	-0.0407824	0.168476	0.0148353	-0.0293686	-0.0321617	-0.0220893	-0.262363	-0.0610832	-0.0346501	-0.0611311	0.276355	-0.0482801	0.0416173	-0.0388398	0.0334357	0.0941726	0.0145571
Hs.151777	-0.037196	0.0562926	0.0394964	-0.0466802	0.090437	0.0715038	0.0459925	-0.0347987	-0.0242408	0.0614985	-0.0958446	-0.033726	-0.0924153	-0.0561327	-0.0598196	0.0719664	0.0902776	0.0702537	-0.0343282	0.0617013	0.0378692	-0.201265	-0.0462052	-0.0530408	0.330339	-0.0334201	0.264617	-0.0377507	0.0113087	-0.0434452	0.325744	0.054088	0.115305	-0.0323358	0.0425087	0.205485	-0.0377398	0.0436621	-0.0384354	0.0855609	0.0442548	0.0405357	0.133936	0.036277	-0.0423185	-0.0472576	0.0218086	0.0937723	-0.0784704
Hs.151791	-0.10976	0.0887032	0.0383721	0.0228183	-0.0213508	-0.131964	0.0298565	-0.0704759	-0.0374158	0.0302842	-0.064767	-0.0679999	-0.624361	0.0477519	-0.624141	-0.100027	-0.0761817	-0.124556	-0.162779	0.0279932	-0.0714406	-0.588157	-0.660393	-0.0246767	-0.162308	0.00589617	0.0342304	-0.0714171	-0.0694225	-0.0488837	0.060859	-0.782549	-0.00247771	0.0113724	0.0385828	0.0454927	-0.313146	-0.571904	-0.0704688	0.0228181	0.0712723	0.0404671	0.038144	-0.0194859	-0.0753691	-0.283917	0.0323395	0.0845417	-0.0718572
Hs.151899	0.0358678	0.0254503	-0.0548461	0.0837159	-0.0824906	0.0218637	0.0881399	-0.0412472	0.0556905	0.0792312	-0.0411228	0.0529309	0.159815	0.151122	0.0590501	-0.185294	-0.0491907	0.0987319	-0.0689968	0.0423499	-0.0822026	0.0218083	-0.0470481	0.067158	-0.0247477	-0.144505	-0.0190169	-0.108782	-0.0387254	0.0625224	-0.0434626	-0.0667645	0.353274	0.0263127	0.0294275	0.326749	-0.0456389	0.0375786	0.139994	-0.064725	0.168791	-0.149735	0.044089	-0.0517615	-0.0412249	-0.188688	0.134164	-0.051318	0.0519307
Hs.1519	0.0689013	0.0194834	0.0469563	0.0296861	-0.0536908	0.0620295	0.0463957	0.0267582	-0.0371721	-0.0277299	0.122956	-0.00304091	0.0731774	-0.0284544	0.0645411	0.284246	-0.0379719	-0.0391023	-0.0216512	0.0933219	-0.039229	0.033911	0.170762	0.0533069	0.0648441	0.047029	-0.0461683	-0.0380122	-0.0418796	-0.0339409	-0.0345812	-0.0116635	0.0624503	-0.00683992	0.06447	-0.0727487	0.054817	-0.16383	-0.0375176	0.0361081	0.0757831	-0.0299161	0.0374237	0.138017	-0.0561828	-0.0563176	-0.106724	-0.025226	0.0629412
Hs.151903	0.0178183	-0.127908	-0.138781	-0.451751	-0.0335624	-0.0245179	0.0239408	-0.535269	0.0365533	-0.00658098	-0.16443	-0.0357784	0.0412627	0.0518546	-0.133056	-0.671943	-0.667065	-0.146941	0.0302286	-0.718009	0.0281362	-0.153305	-0.0278164	-0.242842	0.0223793	-0.0403972	-0.116292	-0.058521	-0.241747	-0.115193	-0.185581	0.0323613	-0.370884	-0.220702	0.0422785	-0.125178	0.0368054	0.0502045	-0.640514	0.0339007	-0.722002	-0.698707	0.0620076	-0.276831	-0.317951	-0.11496	0.122463	0.0342984	0.0564018
Hs.151988	0.468835	-0.0139841	0.10733	-0.290985	-0.0151851	0.118343	0.0631523	0.174173	-0.0152859	-0.0663854	0.029352	0.0574592	0.0631354	-0.0381263	-0.0580524	-0.0702647	-0.0568047	-0.0488939	-0.0703096	0.250968	-0.0887363	0.0569884	-0.0372786	0.66617	-0.157225	-0.12701	-0.0610868	0.0616142	0.0607976	-0.0790874	0.549872	-0.108159	0.0391579	-0.0605249	-0.0524535	0.111853	0.160532	-0.0858878	0.0636902	-0.0522395	0.139747	-0.675694	-0.0609348	-0.106394	0.0833461	-0.0548006	-0.46458	-0.0192029	-0.0510836
Hs.152094	0.0828282	-0.0365573	0.0195286	-0.0281359	-0.0640494	-0.142102	0.0492352	0.0374954	-0.0402112	0.250744	0.0706699	0.0561708	0.105909	-0.0324979	0.0493397	0.00250963	0.080611	-0.030346	-0.0818692	-0.0227912	0.0714108	0.0781839	0.0461421	0.0703392	-0.0817272	-0.0979424	-0.0408425	0.119325	0.00443544	0.0690024	0.435663	0.0847452	0.00974551	0.0381788	0.0617877	-0.0230826	0.0733437	0.309739	-0.0645284	-0.0365913	-0.00433488	-0.0350898	0.381519	-0.0792151	-0.040189	0.00764578	-0.0312596	0.0298958	0.314948
Hs.152096	0.0288622	-0.0578252	-0.693589	0.0272886	-0.0685535	-0.0483518	-0.111439	-0.0230291	0.0361612	0.0422703	-0.0826398	0.0389837	0.0465021	-0.0595449	-0.0939676	-0.0457937	-0.275546	-0.0594905	0.0442314	0.0192453	-0.145451	0.0316274	0.0727844	-0.0809547	0.0590634	-0.321221	-0.0874173	0.0650226	0.0523771	-0.0433073	0.12871	0.179147	-0.0144686	-0.0951965	-0.0262768	-0.0180785	0.514481	0.0548408	-0.0672484	0.041582	-0.147107	0.0457503	-0.0162738	-0.235619	0.0402605	0.0474931	-0.0688147	0.0398727	0.0522128
Hs.152292	0.242331	0.089675	0.0214878	-0.100581	0.0678488	0.211399	-0.0257995	0.180781	0.0538281	0.029327	0.0566491	-0.00690681	-0.0881601	-0.356258	0.0506277	0.0311061	0.0580835	-0.0339059	0.0618527	-0.133247	0.0802743	0.0130408	-0.0843442	-0.0955212	0.0815738	-0.0450519	0.0495681	-0.150124	-0.113781	0.128717	-0.0156595	-0.168858	0.0706431	-0.112973	0.035961	0.020986	-0.0413944	0.0282842	-0.207245	0.0696081	0.0271763	0.0387558	-0.0691792	0.147663	0.0911723	-0.103916	0.0517566	0.0644426	-0.156186
Hs.15243	-0.0907396	-0.070053	-0.365586	0.0474887	0.0587807	-0.0826201	-0.0663382	-0.104705	-0.104408	-0.612529	0.0632196	0.0145086	-0.0582181	-0.0661865	0.0583024	-0.00227226	0.0644595	0.0349599	-0.0753003	-0.27379	-0.0741709	-0.0411283	0.0693391	-0.0722289	0.0517802	0.115935	0.0165685	-0.0911198	0.00679849	0.0865384	-0.0945719	-0.0329526	-0.490912	-0.308347	-0.33215	-0.0816323	-0.0637252	-0.159272	-0.20983	-0.060543	-0.020487	-0.116849	0.0584137	0.0464761	0.0538528	-0.0532057	-0.0616552	0.319496	0.0439595
Hs.152629	0.050836	-0.0384331	0.0347607	0.1089	0.0518437	0.046877	-0.0189724	-0.150298	-0.0567981	-0.0391877	0.0158842	-0.0252682	-0.0513606	-0.0377218	-0.0541384	-0.0470952	-0.0245981	0.0373511	0.0497594	0.0790406	0.0547907	-0.0227627	0.0542753	-0.189437	0.0940362	0.00092431	0.713147	-0.041686	-0.0336441	-0.0276504	0.108427	-0.0560166	0.431435	-0.0468005	-0.035895	-0.0179776	0.151273	-0.0783423	0.13357	-0.0293639	0.188608	-0.133571	-0.0101956	-0.0927352	0.73956	-0.0575219	-0.0244245	0.0252668	-0.0915751
Hs.152720	-0.103326	0.0546808	-0.0597737	0.109998	0.0442086	-0.0465501	-0.0393224	0.0635622	-0.0178359	-0.0552956	0.0749443	-0.0332422	0.160665	-0.0225225	0.0704494	0.205476	0.0750291	0.027753	0.233869	-0.0393984	-0.0313104	0.0155912	0.757939	0.0416795	0.0261301	-0.0399129	-0.0554353	-0.0613873	-0.02586	-0.0404785	-0.014953	0.0563805	-0.0691759	-0.0336615	-0.0442601	0.141582	-0.027286	0.0074771	-0.0377508	-0.0422153	-0.0786125	0.0370498	-0.037516	0.189868	0.395415	0.0537676	0.206299	0.0365937	0.778516
Hs.152818	-0.0896469	0.0467388	0.0289138	-0.0908012	0.0716148	0.027428	0.286436	0.0557492	0.0271793	-0.0540887	-0.0448377	0.0201974	-0.0427254	0.719952	0.0351994	-0.0961973	0.0359236	-0.107794	0.0190664	0.0353586	0.137239	-0.26733	-0.735701	0.0385799	-0.0929978	-0.0506777	-0.029271	-0.0501209	-0.0100436	0.0309324	0.0331422	-0.0541189	0.0258124	-0.0336441	-0.144363	0.0432912	-0.0654597	0.0738368	0.0621248	0.0293731	0.0256666	-0.000584684	-0.0561993	-0.0590901	-0.0578068	0.0287071	-0.117046	-0.186621	-0.0594012
Hs.152978	0.0598744	0.0382659	-0.00109841	0.0215833	-0.0130809	0.0602481	-0.0846448	0.0393131	-0.0891797	-0.74261	0.17636	-0.181414	-0.876234	-0.0603345	-0.0489416	-0.0517469	-0.0534324	0.0303648	0.108268	0.0260675	0.0266167	-0.072889	-0.0463104	0.0522989	0.0336051	0.0458103	0.0881672	0.0363151	-0.0882743	-0.077222	-0.874957	0.0848544	-0.0478782	0.00317907	0.0393786	-0.0341865	0.0311798	0.0302033	0.0285001	0.0287245	-0.0582113	0.033199	-0.0981814	-0.0497116	0.0306882	0.00715661	-0.111815	-0.0554723	-0.18468
Hs.152981	0.0507913	-0.101505	0.0563364	0.0597457	0.0676613	0.0720991	0.0429425	-0.053444	-0.136971	-0.754019	0.0409216	-0.154217	-0.119623	-0.0111076	0.110023	-0.547844	0.0349098	0.0403087	-0.00854536	-0.14067	0.0397196	-0.582287	0.0548992	0.0584792	0.0538168	-0.153805	0.0208418	0.0584858	-0.117122	-0.055424	-0.194285	-0.167868	0.0446547	-0.159535	0.0266948	0.0423526	0.0571616	-0.650805	-0.0950966	0.0290014	-0.308425	-0.0187796	-0.102483	-0.0845316	0.027517	-0.0520027	-0.212048	-0.476806	0.0362832
Hs.153022	-0.123738	0.0608554	-0.41937	-0.147384	-0.0891179	-0.196079	0.0232531	-0.0778274	-0.0559485	0.0522168	-0.059517	-0.0942716	-0.115117	0.0289732	0.0742444	0.174665	-0.213762	-0.076925	-0.0729702	-0.0667161	0.325625	0.02905	-0.127056	-0.109317	0.0696364	0.111631	0.146267	-0.180605	-0.0981154	0.00357465	0.161203	0.115121	-0.0249431	-0.103619	-0.0468707	-0.0333899	0.0862341	0.0162477	-0.0820462	0.0393153	-0.0692505	-0.0360248	0.00214515	0.00859525	-0.226308	-0.195954	-0.0648308	0.0438186	0.0638957
Hs.15303	0.0400278	0.114003	0.0732667	-0.0147945	0.34406	0.0523303	0.0323865	0.0311713	-0.0801981	-0.0377709	0.0362852	0.022557	0.0424032	-0.0411703	-0.0593933	0.0376404	-0.0337697	0.0349049	0.0354489	-0.0404938	-0.0967617	-0.152549	-0.0882226	-0.0463822	0.0406967	-0.0817446	0.122687	0.160657	0.00397342	-0.0828157	-0.051742	-0.0489936	0.0396248	-0.0343119	0.0365049	0.0547814	0.0143491	-0.0464372	0.0364855	0.0865726	-0.00305242	0.0579195	0.0353501	-0.167938	-0.0390448	0.0389512	0.0128684	-0.00729258	-0.268104
Hs.153053	-0.0343856	-0.0318116	-0.0331673	-0.122247	-0.0575447	-0.0415613	-0.00456563	0.0494933	0.044329	-0.0355277	0.0275466	-0.00396298	0.0494136	0.0377984	0.0395707	0.0727831	0.0132945	0.0526592	-0.0443508	0.0131812	-0.0388364	0.205475	-0.0292169	-0.0236269	-0.0937565	0.302522	-0.0190086	-0.0323477	0.0862415	0.0384441	-0.032505	-0.0308939	-0.0132145	-0.0363432	-0.143556	-0.0759765	-0.0308995	-0.019782	-0.0214463	-0.0383814	-0.0281732	-0.0888229	0.0383674	-0.0223835	-0.0367287	0.0395781	0.0991802	0.000755442	0.0422332
Hs.15318	0.499105	-0.0319876	-0.0520758	0.715951	-0.0619291	-0.0454363	-0.0493858	-0.108658	-0.111145	-0.055692	0.0573681	-0.0538495	0.0483705	-0.0430121	0.055315	0.0155724	-0.0336083	0.0109115	-0.00763318	0.0418995	0.190293	-0.0366638	0.275505	-0.0368001	0.0320898	0.0583576	0.314868	0.109424	0.0571482	0.00850274	0.0537048	-0.287403	0.0542963	0.0435396	0.046993	-0.0359789	0.0398787	0.0674767	0.214839	-0.0423951	-0.0381681	-0.725376	0.286397	0.08726	0.048842	-0.0295381	-0.0453524	-0.0323306	-0.0334817
Hs.153221	0.0298724	0.0679327	0.0211724	-0.0689206	-0.0773696	-0.344119	-0.0404126	0.0557065	0.0389826	-0.0926915	0.0537229	0.0661812	-0.282068	-0.185286	0.0815472	-0.707053	0.261831	-0.143332	0.0688129	-0.0596306	-0.0646143	-0.0414939	-0.0845818	-0.179751	0.226289	0.0225081	0.0563514	-0.0709314	-0.445132	-0.0885224	-0.26703	-0.0741788	-0.12736	-0.0970061	-0.114208	-0.0863445	-0.109694	-0.0739334	0.121701	0.0383898	0.0388734	0.0597342	-0.051962	-0.0941673	-0.608254	-0.0987214	0.0419143	-0.024456	-0.176685
Hs.153227	0.623349	-0.05489	0.0584377	0.0454075	-0.03013	-0.0681539	0.19776	-0.0087925	0.0463691	-0.0514387	0.0609889	0.048636	0.0432749	-0.0569429	0.0664614	0.0461528	-0.0358925	-0.0915772	-0.0750414	-0.0428566	0.0116822	-0.0485731	-0.0460409	-0.04931	0.0553597	0.351078	-0.216005	-0.0461252	-0.0748114	0.0766465	-0.044347	-0.0508656	-0.239643	-0.0475883	-0.105253	-0.0468439	0.0796774	-0.0134355	0.0989825	-0.105913	0.0423395	-0.041157	-0.0489062	-0.0788009	-0.046136	0.116938	0.134513	-0.047197	0.248259
Hs.153261	0.468838	-0.106448	0.0452853	0.0533849	-0.0692307	-0.0312598	-0.0787616	-0.0454114	0.105813	0.12072	-0.00128878	0.0520062	0.0471581	0.0129302	0.0516881	-0.0779651	-0.0471419	-0.061714	0.796077	0.700983	-0.0481476	0.0708567	0.0565343	0.0470605	-0.0373204	-0.0422351	0.420861	0.0555074	0.0289665	0.0589409	-0.0361671	0.102968	0.0699642	-0.0409047	-0.00936605	0.0307051	-0.0799927	-0.031955	0.115207	0.0782054	-0.0378305	-0.0380597	0.0737589	0.0385336	0.0450155	0.0519884	0.0588837	0.0569362	-0.0365079
Hs.153357	0.0469109	-0.0470861	-0.0447285	-0.0360435	0.0293298	0.0337475	-0.0549893	-0.0562163	-0.0684538	-0.0486347	-0.0591382	-0.0814051	0.0329486	0.0342303	0.0654238	0.0185443	-0.0498143	-0.0928055	0.192489	-0.068342	-0.0465317	-0.0686933	0.0252861	0.00623211	-0.640455	0.0564507	0.0434985	-0.056095	-0.0477267	-0.0543749	0.177959	-0.0364709	0.0451185	0.0338677	-0.0202097	-0.0480731	0.0436552	-0.189257	-0.0533001	-0.299927	0.0339837	-0.049705	-0.0394919	-0.0361931	0.0398362	-0.0442843	-0.0688407	0.793015	0.0313074
Hs.153487	0.057995	0.0633114	-0.0537272	-0.0487771	0.161654	0.0320296	-0.151678	-0.13801	-0.106536	-0.0604179	0.251391	0.0444857	0.0421909	0.0377023	0.0954674	0.0470143	0.0708051	0.0311213	0.0448207	-0.117751	-0.196777	-0.19114	0.00727801	0.038319	0.0389065	-0.158268	0.173488	0.0874683	0.0567672	-0.751898	-0.0685623	-0.0596229	0.00564808	-0.059165	-0.0544656	0.0363774	-0.0498696	-0.214535	0.0401804	0.0486539	0.0351988	0.0472364	-0.0514959	0.0329063	0.0186389	-0.0161572	-0.041807	-0.0531954	-0.722289
Hs.153498	-0.0322585	-0.0592905	0.393564	0.28499	-0.0310684	-0.0327572	0.0232026	0.674006	-0.0192452	0.0582999	0.0453394	-0.00438413	0.0680044	0.349304	-0.0409262	-0.00103993	-0.03948	-0.0748731	-0.0907006	0.0302262	0.55681	0.0723566	0.0805931	-0.0310558	-0.0206891	-0.0738533	0.0970651	-0.0533691	-0.0282447	0.174398	0.515728	0.0414609	0.0636759	0.0411252	-0.0365115	0.166016	-0.0322248	0.0211597	0.0718572	-0.0372092	0.0872788	0.00320836	-0.0286978	-0.0238588	0.387706	-0.0614683	-0.0527082	0.00364282	0.0612336
Hs.153595	-0.048258	0.135551	0.531981	-0.0490639	0.148931	0.101221	0.107777	0.717859	0.0773658	0.0886048	0.0701196	0.160497	-0.0991867	-0.0259177	0.0476624	-0.049854	0.062583	-0.0417546	0.186169	0.0517705	0.0872117	-0.0532994	-0.0496772	0.0640187	-0.254182	0.0632001	0.0156562	-0.0528809	-0.0555313	0.611404	-0.0531271	0.280757	0.0433802	-0.0257579	-0.035837	0.425935	-0.0494766	0.0524433	-0.0449298	0.082105	0.0931703	0.116862	0.0480058	-0.0470858	-0.0516491	-0.016742	-0.0532385	0.0590965	-0.113156
Hs.153612	-0.0924665	-0.220783	-0.185816	-0.0491866	-0.31546	-0.074866	-0.050247	0.00451816	-0.0827545	0.107789	-0.0557475	0.0314184	0.0465607	0.062558	-0.0642088	-0.553447	-0.212567	-0.541474	-0.0965905	-0.134506	-0.0720457	0.0459849	0.0439235	-0.0921919	0.0372103	-0.15957	-0.0838567	-0.0286571	-0.00633648	0.0525729	0.037994	0.054913	-0.0124045	-0.0677681	0.029556	0.0398723	-0.0226954	-0.0600109	-0.382073	-0.255273	-0.079956	0.0495516	0.0378427	0.0536082	0.0216545	0.0318509	0.0455149	-0.109271	0.0628763
Hs.153618	0.0328592	0.0808193	-0.00955124	-0.016388	-0.0380675	-0.0426428	0.0218437	0.0422944	-0.0332602	0.00402257	-0.0418822	-0.0132955	-0.0311855	0.0282141	-0.272035	-0.0647782	-0.039534	-0.0403792	0.0251229	0.00222738	0.0250694	0.03596	-0.0316414	0.032361	0.0306506	-0.0368942	-0.0328119	0.0268995	0.0269894	0.0176243	0.0284879	0.0769571	0.0236606	-0.14361	0.0522564	0.179237	0.0121212	-0.0482873	0.0277742	-0.0663697	0.024612	-0.0170173	0.00948205	-0.0482396	-0.0128426	0.0665733	-0.0408394	0.0323983	-0.0463678
Hs.153636	-0.0994974	0.11621	-0.105567	0.0742736	0.115344	0.183536	0.00142424	-0.184683	-0.0120868	-0.0850619	-0.0798233	0.0356952	-0.163034	-0.085039	-0.120663	0.0460801	0.0647239	0.0252638	0.000744381	-0.293162	-0.180767	-0.213474	0.0808662	0.0698827	0.0670467	-0.257486	0.149161	0.00592075	-0.0505067	0.375248	-0.123271	-0.0640949	0.0442172	-0.477528	0.0288993	0.085537	-0.216982	-0.150868	0.104628	-0.0945458	-0.0928413	-0.138484	-0.0344093	-0.147249	-0.192995	-0.109831	0.0901318	-0.0711545	-0.201054
Hs.153640	-0.235536	-0.221283	-0.0728603	-0.0659178	-0.740124	-0.0274791	0.0472304	0.0429757	0.135981	0.22372	-0.0526228	-0.0483886	0.0390134	0.0354225	-0.0480689	-0.065469	-0.098945	-0.0385075	-0.0538423	0.0337353	-0.050705	0.0531239	0.067767	-0.0617786	0.0246151	-0.0485822	-0.797307	-0.063579	-0.0487511	0.0356914	0.0723304	0.0340221	-0.0553261	0.604554	0.0929791	-0.322903	0.0172251	0.0511948	-0.0893185	0.0252798	0.0413623	-0.307359	0.0455854	0.0365809	-0.0178558	0.0350398	-0.0520977	0.0345052	0.0290151
Hs.153684	0.0472528	0.0503116	0.0288878	-0.190889	0.0222281	-0.0809034	-0.0880031	-0.0180588	0.0400122	-0.0644223	-0.103084	0.0339234	-0.381574	-0.0347806	0.0184254	0.0835926	-0.100147	0.0597241	0.0352416	0.0349114	-0.042571	-0.0370132	-0.33036	-0.0388287	-0.110768	-0.201394	0.0407922	-0.660986	0.0415757	-0.0783605	0.0138765	0.036908	0.04916	-0.147271	0.0460894	-0.218085	0.0468899	-0.054543	0.0835962	0.0435672	-0.117061	0.0794809	-0.557305	-0.174979	-0.390935	0.0730028	0.0352368	-0.28641	-0.152078
Hs.153685	0.0306037	-0.349774	0.0407454	0.0404157	-0.254273	-0.00326	-0.0934156	0.0437456	0.0555479	-0.0460028	-0.131703	0.0553684	0.052559	-0.0251566	-0.111381	0.0271112	-0.132991	-0.0666929	-0.121253	-0.365991	0.0471612	0.064449	-0.158273	0.0102116	-0.255843	-0.0932117	0.0546617	-0.0960914	0.0322982	-0.0749283	-0.0682207	-0.0810034	-0.12709	0.0597826	-0.140091	0.0665533	0.018877	0.126372	0.0114609	0.0443435	0.072879	0.0251793	0.0428403	0.0595615	0.0312861	0.0409829	-0.298513	0.0385907	0.0601307
Hs.153687	0.0673892	0.0366077	0.0501438	0.0531201	0.0363229	-0.0491712	0.195183	-0.333605	0.0268978	-0.220592	0.0324656	0.0366043	-0.0708483	-0.137806	0.0268088	-0.116481	0.0200108	-0.0894633	-0.593523	-0.0282479	0.059625	-0.108482	0.0123375	-0.155171	-0.0252225	-0.0506578	0.0234001	0.0460673	-0.380662	0.04199	0.0389112	-0.278123	0.0321066	-0.132663	-0.218816	0.0735817	-0.691082	0.0220592	-0.0349238	0.0687579	-0.751484	-0.0110872	-0.727768	-0.51018	-0.136012	0.0372758	-0.0941482	-0.447937	0.0241162
Hs.153752	0.0321988	-0.14009	-0.11771	-0.0559395	-0.30518	0.101146	-0.0755768	-0.453684	-0.0820881	-0.183888	0.0461933	-0.174678	-0.0680685	-0.08299	-0.0769074	0.198511	-0.0712506	0.0398426	0.0611455	-0.0147876	-0.0430612	0.118083	0.470526	-0.0661736	0.101931	0.101261	0.0186845	-0.0399212	-0.0517736	-0.09096	0.0587546	-0.162665	-0.0538767	-0.103353	-0.0756943	-0.140041	-0.10793	-0.0291219	-0.172612	-0.0991566	0.0635377	-0.0577725	0.0808253	0.0643681	0.319742	-0.121687	0.010193	0.106605	-0.155163
Hs.153837	-0.0329331	-0.0551948	0.048983	-0.296329	0.0533396	0.0316935	0.0490713	0.0557324	0.0334152	0.0375262	-0.0699411	-0.0486491	-0.018864	-0.00626515	-0.0302763	0.0403804	0.042933	0.0620067	0.00410348	0.0340051	-0.0323021	-0.892244	0.02038	0.0126055	-0.790041	-0.0297816	0.0369265	-0.0105246	0.0331984	0.0498922	0.0234449	0.00908955	0.0593601	-0.0473789	0.0316299	-0.0266784	0.0563757	0.0353724	0.0124087	-0.051292	0.0128385	-0.201576	-0.0392304	0.0515436	-0.0371412	0.0993834	0.0242281	0.0306576	-0.0417551
Hs.153863	0.135018	0.139117	0.0732895	-0.103345	0.0849311	-0.0615347	0.063061	0.0278763	0.0590482	0.238018	0.064845	0.0398532	0.05422	0.0289586	-0.125866	-0.0969286	0.028353	0.0835438	-0.125885	-0.0758919	-0.0405265	0.0265699	-0.0600219	0.0400972	-0.0430659	0.0627916	-0.0434518	0.10716	-0.0829778	-0.0685442	0.0648659	-0.0127561	0.0506297	-0.0555685	-0.0270734	-0.195752	-0.154091	0.0783853	0.132445	0.0723704	0.601465	0.0726791	-0.0742437	-0.0728559	0.0864678	-0.227608	-0.0504687	-0.0301857	-0.0316161
Hs.153884	0.0619981	-0.105646	0.0528644	0.0391925	0.208681	0.0383001	0.0489577	-0.0201975	-0.0708798	0.0139944	-0.0694917	-0.0862517	0.0603757	0.0433027	-0.0982541	0.0496674	0.199068	0.0625982	0.0865714	0.14318	-0.072488	-0.715057	-0.0559868	-0.056911	-0.0474197	-0.684406	0.575589	0.0925628	-0.0468361	-0.043323	-0.0562272	0.00691388	-0.03755	-0.0995274	0.0616412	0.00743029	-0.0754056	0.0344531	-0.193041	0.0516697	-0.0720469	0.0369736	0.0646601	0.0365887	0.0408591	0.0398091	0.0612655	0.0383837	0.0324679
Hs.153932	0.0331578	0.049607	0.051445	0.766713	0.0574822	-0.0579155	0.021912	0.0439761	-0.0285398	-0.0426953	0.06341	-0.0379697	-0.0473474	-0.0517847	-0.0165419	0.0327501	0.0907448	-0.0289395	0.0448912	-0.0353405	-0.0451358	-0.0488112	0.101223	0.152784	-0.0391591	0.0400947	-0.0521302	0.311102	-0.0338941	-0.0457593	-0.118615	-0.0599578	-0.0461628	0.0364115	-0.0286489	0.091878	-0.0328153	-0.0679548	-0.0427049	0.0593821	-0.143911	0.0364459	-0.16739	0.0376932	0.0666545	0.0431735	0.0423005	-0.0444349	0.0382008
Hs.153937	0.0738759	-0.107479	0.1037	0.0361597	-0.0434362	0.0299389	-0.0500167	-0.103627	-0.116588	-0.194656	0.0402743	0.0470066	0.0163176	0.0376024	-0.522111	0.0748768	-0.166168	-0.0962378	-0.521907	-0.00391495	0.0417833	0.0100754	-0.715502	0.0373984	0.0418323	0.0698433	-0.13065	0.0371181	-0.102225	0.034083	-0.0920094	-0.0976317	0.0569367	-0.0873231	0.0416752	0.054043	-0.239125	-0.0874974	0.0189665	-0.0699572	-0.212148	-0.720507	-0.191413	-0.0976208	-0.00384591	-0.146792	-0.0669813	-0.106543	-0.107338
Hs.153954	-0.0609283	0.100713	-0.0832308	-0.158303	0.0794002	0.478976	-0.0148228	-0.0693481	0.1784	0.0454418	-0.0242498	0.0373786	-0.0893134	-0.0493164	0.0454021	0.0480249	-0.000337567	0.00262079	-0.0698841	-0.139558	0.0511086	0.0561961	-0.0900292	0.0596237	0.0165811	-0.0457507	-0.0642217	-0.189703	-0.0432385	0.0455404	-0.0753004	-0.0507074	0.197448	-0.0374803	0.0131071	-0.0181901	0.0932852	-0.159443	-0.0160513	0.0195919	0.296803	-0.027385	0.145184	-0.0274217	-0.156731	-0.238868	0.211455	-0.0221951	0.0545518
Hs.154036	0.0763559	-0.0752556	0.0783997	0.0433407	-0.160799	0.0355701	-0.0573136	0.0830284	-0.0473369	-0.0442697	0.0340901	-0.0464064	0.0349268	-0.194801	-0.0496242	-0.117534	0.0499198	-0.112875	0.0678214	0.0296238	-0.0762376	-0.0831438	0.671686	0.0239985	0.0698482	-0.100271	0.0338779	0.0392131	-0.0529282	-0.0349938	0.0662498	-0.0472664	0.0336263	-0.316769	0.0350581	-0.787558	0.0364915	-0.0932779	-0.0506468	-0.0470946	-0.0486486	-0.0712302	-0.0505733	0.113399	0.00424862	-0.0336987	-0.382253	-0.0472822	-0.0432225
Hs.154045	0.11225	0.0294358	0.0483096	-0.0449541	-0.0723189	0.0532028	0.0314487	-0.125894	-0.0953095	-0.697045	-0.0340056	-0.0538182	-0.10864	-0.161566	0.0258168	-0.093902	-0.156392	0.00876721	0.0268068	-0.0752604	0.039814	0.026072	-0.294161	-0.121278	-0.0970038	-0.0662671	0.0412663	-0.267672	0.0581095	-0.198224	0.0381665	0.0362645	0.0462194	-0.367683	0.096647	0.112771	0.106275	-0.0956936	-0.117095	-0.201195	0.0438795	-0.0921772	-0.429048	0.021376	0.0334079	-0.126327	0.0626582	-0.087466	-0.0821963
Hs.154057	0.793246	0.0364238	-0.0428267	0.0925273	-0.420432	-0.0703468	0.0163566	0.0326881	-0.0437536	0.67407	0.0840097	0.0146609	0.127673	-0.00682832	-0.0272955	0.0896704	-0.0395744	-0.00336487	0.697921	-0.0370634	-0.0682652	0.0949844	0.0910774	0.0625953	-0.0104005	0.470289	-0.0389126	-0.00348532	-0.00423555	-0.0447932	-0.0106732	0.0904444	-0.0374505	0.609177	0.07743	-0.0739015	0.0337495	0.0414272	-0.138059	-0.0615224	-0.0483268	0.10527	0.0863416	-0.0493346	0.0257632	0.190674	0.277516	-0.0376803	-0.0370909
Hs.154069	0.275883	-0.113378	0.274061	-0.0391739	-0.0246813	-0.0589814	0.0751342	0.119369	0.0315392	0.140121	0.0810837	0.0905261	0.184631	0.0587605	0.0340158	-0.137009	-0.0255749	-0.212417	-0.0511338	0.297806	-0.044461	0.112786	0.0690131	-0.119685	-0.0330315	-0.0419137	0.0501452	-0.0395404	0.664664	-0.0127096	0.0710066	0.0334873	-0.0421817	0.0648956	-0.0351585	0.684737	0.0214736	0.0708415	0.0483959	-0.0129825	0.0592909	-0.0356373	0.0727151	0.0752506	0.186594	-0.0535148	-0.0345844	-0.0748275	0.0890089
Hs.154078	-0.0202626	-0.0171536	0.0508445	0.0347661	-0.0365599	0.017192	0.00458336	0.0530325	0.0392142	0.0394266	0.0324753	-0.00122776	-0.0715275	0.052472	-0.023166	-0.0497425	-0.0469063	-0.031438	0.0124943	-0.0680365	0.0433699	0.0527535	0.0394919	0.0308213	-0.03904	-0.033721	-0.0317489	0.0177617	-0.0214466	0.0120609	0.100704	0.0251848	-0.0307284	0.043952	0.027457	-0.0252802	0.038024	0.0310112	-0.0273193	-0.027018	0.00020024	-0.0249783	0.960367	0.0235102	0.0066489	-0.0274039	-0.0278286	0.600636	0.897989
Hs.154138	-0.0271284	0.173842	0.129145	-0.0751783	-0.124853	-0.0609152	-0.0513666	-0.0738057	-0.0334026	0.0592154	-0.165757	-0.0295312	0.0832428	-0.606909	-0.175791	-0.0422375	-0.0686913	-0.0828906	0.0347992	-0.557118	0.137249	0.0530623	-0.00119936	-0.0096591	-0.0630857	-0.0702578	-0.235421	0.123709	0.0406207	0.0795891	0.0840333	-0.038	0.0551014	0.0717366	-0.129894	0.0486564	0.38002	-0.0367244	-0.0730371	0.0536694	0.036006	-0.0526263	-0.00182153	-0.0602319	-0.0709453	0.105798	0.0506624	0.691809	-0.114403
Hs.154210	-0.846143	-0.053406	0.023755	-0.288453	-0.0220706	-0.0813017	0.0273617	0.0242035	0.028169	0.0757965	-0.0416918	0.0311606	0.0614977	0.017728	-0.0130234	-0.0452409	-0.744814	0.0516306	0.080697	0.0329811	0.037672	0.00322885	-0.276216	0.0457153	-0.102108	-0.0594699	-0.0545619	-0.23	0.0273279	0.0267596	0.0450737	-0.0897821	0.0299207	-0.0697524	0.0333257	-0.00453978	-0.054177	0.03743	-0.0706512	-0.035582	-0.0572002	0.0281008	0.0151212	0.0288673	-0.639867	0.0285706	0.000475157	0.00199965	0.03357
Hs.154248	-0.023153	0.160346	-0.0164714	-0.954498	0.194534	0.20195	0.00764418	-0.00726865	-0.0192651	0.0359065	-0.0200056	0.0627101	-0.0275906	-0.0293346	-0.020298	0.0325551	-0.0268417	-0.0275193	-0.0212474	-0.0212325	0.0345402	0.0185023	-0.0349068	0.00712368	0.249902	0.0531214	0.0647265	0.0961476	-0.0196226	0.031201	-0.0101499	-0.0405605	-0.0228654	0.0332579	-0.00859522	0.034303	-0.0505627	-0.0191118	-0.0340254	0.0251318	-0.0398876	0.0338241	0.0451193	-0.0522387	-0.0178867	-0.0121457	-0.0193248	-0.121382	-0.00626899
Hs.154294	-0.1222	0.0351829	0.0222018	0.036335	0.00898027	0.0447383	-0.0762842	0.0667577	0.0621115	-0.0628156	0.0505607	0.0432929	0.104058	-0.0811065	-0.068989	0.0316015	-0.0604256	-0.0569853	0.0265421	-0.0696555	0.0437466	-0.0694322	-0.0800297	0.0377335	0.101526	-0.0744411	-0.149758	0.03331	-0.00386957	0.0220424	0.0953758	0.0368172	0.0348185	0.0362505	-0.108662	-0.0651859	0.0549116	-0.0759861	-0.604017	-0.198126	0.075532	-0.0693903	-0.040682	-0.147968	-0.0646522	-0.0460359	0.0399366	-0.13984	-0.0787685
Hs.154295	-0.0435781	0.104237	0.0509608	0.284099	0.73101	0.0482609	0.0533454	-0.0719596	0.0462694	-0.0564695	-0.0377102	0.753433	-0.066199	0.0243239	0.00606402	0.028718	0.0382795	0.018709	-0.0481574	0.0331242	-0.0415676	-0.0726933	-0.0413709	0.0459647	-0.0204383	-0.0860002	0.0624418	0.115635	0.0290855	-0.00525713	-0.0765153	0.0438791	0.0617393	0.043529	-0.0135221	0.297534	0.0657854	-0.0470772	0.212321	0.0600699	0.0456392	0.0538936	-0.0100989	-0.1188	0.00249737	0.0674383	0.0568328	0.0456737	-0.0477427
Hs.154299	0.0594555	-0.0233702	-0.0155296	0.0662347	-0.0634896	-0.0329137	0.0292751	0.0521762	0.0296299	0.0488597	-0.0301443	-0.0786706	0.0687947	0.038696	0.0307971	-0.0328878	-0.0354165	-0.0352406	0.029649	0.0335837	-0.0296444	0.0538856	0.0214636	0.0422493	-0.0459228	0.112384	-0.0375044	-0.0143098	-0.028154	0.048352	-0.0246224	0.000259875	-0.117127	0.0506594	0.0464375	0.190602	0.00494632	-0.138559	-0.036677	0.0859677	-0.0368332	-0.0303452	-0.0288033	0.0439434	-0.0309499	-0.0533318	-0.011708	-0.0318909	0.0156808
Hs.15432	0.0931563	-0.0447373	-0.0432545	-0.0511672	-0.107136	0.184172	0.0639488	0.0319629	0.668818	-0.0413082	-0.103413	-0.0339769	0.0297226	-0.0562588	0.0511783	-0.0636757	0.0854854	0.048093	-0.045949	0.0359018	-0.209102	0.0536553	-0.0701044	0.212674	-0.108612	-0.156714	0.0104159	-0.0842411	-0.0673897	0.00933657	0.475272	-0.135577	0.0711895	0.137801	0.163212	-0.0263414	0.285349	0.0589151	-0.072511	0.11083	0.566546	-0.139638	0.0610925	0.0276598	0.0295305	0.057521	0.0684031	-0.106496	0.070894
Hs.154332	0.0771174	0.0317685	0.0775544	-0.0507333	0.0326883	0.0391356	0.0304604	0.486559	0.030064	0.0340599	0.0381518	0.0345883	-0.0343096	0.0501385	-0.151344	-0.0753246	0.046269	0.023939	0.0402185	-0.0235662	-0.0149601	-0.0345841	-0.114445	0.0842248	0.0286539	0.0778924	0.0241862	-0.0419997	-0.0610851	0.202994	0.19541	0.0573948	-0.043054	0.0364899	0.0224397	0.00827403	-0.0297133	0.0334551	0.0543002	-0.073621	0.0361572	-0.0360136	-0.0744423	0.0382424	-0.0231101	-0.0323559	-0.0367758	-0.22375	-0.101951
Hs.154365	0.0227139	0.102873	0.039748	0.0571958	0.0485368	-0.127811	0.0786059	0.0330025	0.0586318	-0.403314	0.0346176	0.127588	-0.762696	0.00767773	0.0433233	0.0544058	0.0579981	0.0222421	-0.0524575	0.0507841	-0.0212397	-0.115578	-0.0620052	0.0324948	0.100928	-0.0343605	0.561716	-0.162257	-0.0331489	0.0752831	0.0294333	-0.0230225	0.0566124	-0.618065	-0.0326763	-0.0384601	-0.0288971	0.0476491	-0.0334923	-0.038502	-0.033627	0.0329018	-0.0310192	-0.0155894	-0.241469	-0.0255019	0.0545481	-0.0308293	-0.0496134
Hs.154387	-0.0943709	0.0355873	-0.0189948	0.049118	0.0410615	0.050976	0.0258323	0.0360066	0.0284764	-0.0383769	0.0352684	-0.020031	-0.963209	-0.0246044	-0.022411	-0.0201817	0.0299176	0.0867256	-0.0164341	0.0564842	0.000994264	-0.0270159	0.0508144	0.0253592	0.0242645	-0.0321058	0.13554	-0.0179546	0.0261512	0.05449	0.025434	-0.0188079	-0.0130209	-0.0254728	0.00499057	0.025715	0.0221794	-0.00909366	0.00998252	0.0390573	-0.0223775	-0.147201	0.0319796	0.0276983	-0.0228745	-0.0187236	0.0175156	0.0120895	-0.0211316
Hs.154443	-0.328234	0.0449948	-0.106527	0.0496338	0.0933067	0.0640526	-0.0664838	-0.0763909	-0.0146136	-0.23165	-0.0655791	-0.0558022	-0.0769845	-0.0384006	-0.00850403	0.064318	0.220046	0.111331	0.049991	-0.0940165	0.0220131	-0.0881682	-0.0701356	-0.114003	0.06814	-0.0884234	0.0929311	-0.129952	-0.0783576	-0.172777	0.0246972	0.0993092	-0.0852977	-0.18072	-0.133965	0.0404666	0.0477983	-0.0853328	0.0503716	0.0512624	0.144412	-0.0692618	-0.0744487	-0.0762966	0.0504486	-0.398654	-0.106707	0.0592225	-0.0635841
Hs.154583	0.0416378	0.140815	0.0978245	0.0862751	-0.0717291	0.0734445	0.0655165	-0.0516486	-0.0506147	-0.331667	0.0951198	0.0542916	-0.0494846	0.0716161	0.102275	-0.03238	-0.0492882	0.0422448	-0.0846891	0.0857388	0.07566	0.813723	-0.262078	0.0343647	0.715869	0.360348	-0.0411658	0.0597991	0.212305	-0.0336704	0.0807795	-0.090177	0.0900632	0.07032	0.0154696	-0.0412723	-0.0597034	-0.0458199	-0.044924	-0.0515669	-0.0470719	0.0501613	-0.022125	-0.0321887	-0.0201765	-0.133668	-0.0838534	0.0731787	-0.338778
Hs.154654	-0.0524103	0.0432386	-0.222747	-0.0350503	0.0575263	0.049104	0.0441891	0.00922931	0.0564916	0.0466368	-0.0398303	0.00287085	0.0303112	-0.019166	0.0463105	0.067381	-0.474092	0.126097	0.103205	0.0646691	-0.0474977	-0.0129536	-0.0623827	0.054037	-0.0409419	0.0498239	0.0514414	-0.0454734	0.0511328	-0.0428747	-0.0289322	-0.0289285	0.0469096	0.0623392	0.0381311	0.060509	0.723725	-0.0560005	0.0416524	-0.0327562	-0.0437732	0.0541412	0.0380584	-0.034904	-0.0536361	-0.0195007	0.0540571	-0.0626031	-0.0355653
Hs.154668	0.122867	0.0468681	-0.0457924	-0.0335572	-0.0772713	0.0275587	-0.0952591	-0.0308095	-0.0477439	0.0681847	0.0323785	0.095996	-0.0678505	-0.116141	-0.26111	0.0083976	-0.0867189	-0.0717023	-0.115217	0.21631	0.251964	-0.050736	0.00932687	0.0396659	0.143067	-0.107224	0.13543	0.120509	0.0567665	0.0252521	-0.0493608	-0.056249	0.0659421	-0.0524179	0.0245242	0.160947	-0.116812	0.0423	-0.0636755	-0.0703371	0.0474822	-0.0456517	0.20051	-0.0346765	-0.0700262	-0.0453758	0.162637	-0.0367509	0.0540549
Hs.154672	-0.037459	0.0186608	-0.134507	0.0561255	0.0425517	-0.102674	0.0637085	-0.0485177	-0.157381	-0.0978196	-0.0405524	-0.04899	-0.0358596	0.0596428	-0.0442856	0.120033	0.156465	0.0584379	0.056872	-0.11582	-0.146471	-0.0632096	0.692756	-0.0330647	-0.0318106	-0.0503686	0.0455134	-0.0635225	0.341456	-0.0816544	0.119516	0.0739356	-0.0112136	-0.170616	-0.0529693	0.0723407	0.263005	-0.0654708	0.0518128	-0.0310944	0.0703751	0.0437757	0.321672	-0.0348766	0.222909	-0.0446384	0.410111	0.069725	0.0449664
Hs.154695	0.0833894	-0.0907814	0.0359538	0.067451	-0.0796137	-0.0979439	0.048224	0.0442984	0.0569658	0.377208	-0.0944333	0.0280996	0.0430275	-0.469586	-0.197629	-0.104283	-0.107703	-0.00599496	0.0373218	-0.0580266	0.0666942	-0.089359	0.0598938	-0.149281	0.0393709	-0.136664	-0.156707	-0.0536591	-0.0408666	-0.0612388	0.027898	0.0778757	-0.0445769	-0.0901479	-0.496355	-0.0333373	-0.566183	-0.0922309	-0.0869676	-0.0419062	-0.0874147	0.0459746	0.0360513	-0.494637	0.0426278	0.0322157	-0.393367	0.0352459	-0.172256
Hs.154721	-0.0321786	0.092641	0.020628	-0.00320675	0.047091	0.00335322	0.0937129	0.0466844	0.0809359	-0.0152377	0.00350613	0.0218742	0.0548351	-0.0558935	0.454133	0.016566	-0.069447	0.0715711	-0.0466255	0.154315	0.052706	-0.0525507	-0.482962	0.0684112	-0.248491	0.04304	-0.302807	-0.0591075	-0.642725	-0.0278265	-0.0393112	-0.211246	0.0217063	0.0129247	-0.0618247	0.0465692	-0.100984	-0.030295	0.0517992	0.0412865	0.0584847	0.159663	-0.0791238	-0.0867574	-0.0753262	-0.0509915	-0.0611323	0.0449056	-0.0818091
Hs.154782	-0.0563479	-0.014328	0.0369591	0.136006	0.023527	-0.0161118	0.0432481	-0.795165	-0.143175	-0.757679	0.0442151	-0.0721709	-0.0905169	-0.392793	0.0354411	0.0282529	0.0236776	-0.0677084	-0.0673801	0.122	0.0573683	-0.0524365	-0.0417767	-0.027814	-0.14715	0.0303279	0.0221565	-0.00626309	-0.0487334	-0.0659021	0.0336921	-0.0699244	0.112093	-0.834391	-0.166766	0.0559971	0.0389003	0.0513383	0.0309052	-0.0915223	-0.0569906	-0.113415	0.0419573	0.0355768	0.0737883	-0.07311	-0.0730701	-0.139089	-0.057475
Hs.154797	0.0390393	0.0128478	-0.120678	-0.401682	0.0337256	-0.000765635	0.0480258	-0.329219	-0.235838	-0.324817	0.0195587	0.0247904	-0.300231	-0.13253	-0.0938591	0.0277194	-0.370015	-0.748924	-0.100852	0.170724	-0.115554	0.0423796	-0.199914	0.0417121	-0.000574609	-0.267064	-0.0630533	-0.159961	-0.119536	-0.0168485	0.0722713	0.076512	0.0366701	0.0238947	-0.754938	0.063073	-0.127354	0.0274783	0.031533	0.0440985	-0.759419	0.110193	-0.116798	-0.457295	-0.233156	-0.0957492	-0.699932	0.00929744	0.0876911
Hs.154868	-0.0658408	0.0618364	-0.0480748	-0.516234	-0.0840786	-0.035616	-0.126848	0.0204192	-0.0801756	-0.108499	-0.0469488	-0.077122	-0.0584052	-0.00890069	0.00882417	0.0769114	-0.0656459	-0.0638862	-0.118957	0.0463353	0.00131399	0.0562094	-0.446782	-0.477432	0.0773322	0.325157	-0.220895	-0.23626	0.0955678	-0.201639	0.0229996	0.0440759	-0.0231215	-0.107238	-0.0867365	-0.0434614	0.193594	0.0257438	0.164042	-0.0431927	0.148414	0.0488318	-0.187323	-0.0986999	0.143853	-0.240954	0.0170783	0.143933	-0.16569
Hs.154890	-0.140649	-0.0593579	-0.0619528	0.350444	0.00808371	-0.0595291	-0.0687078	-0.00335239	-0.0562963	-0.795331	-0.0408735	-0.0521539	0.03661	-0.0755964	-0.0549503	-0.0256382	0.0473298	0.105931	0.0542686	-0.00694105	0.0346825	-0.101436	0.100271	0.0544238	0.0442951	-0.0529103	-0.0209663	-0.812875	0.0417271	0.0850623	0.0446405	-0.280884	0.0284351	-0.0601154	-0.0494901	-0.037111	0.0345452	-0.102061	-0.0451712	-0.134805	0.000844389	-0.500825	0.274325	0.0651258	-0.0420338	-0.0388857	-0.036804	-0.00678088	0.344087
Hs.154970	0.0476418	0.0390661	-0.826874	0.0313425	0.0425324	-0.824437	-0.169151	0.0396057	-0.600355	0.0428627	-0.319452	-0.178225	-0.0655157	0.0342224	0.0328024	0.0334947	-0.322684	0.0291252	0.0644766	-0.146163	-0.0426006	-0.0342097	-0.0875234	-0.0729681	-0.542971	0.0496015	-0.157214	-0.00712487	0.0213536	-0.0420038	0.0727664	0.0395451	-0.396824	0.0335492	-0.00995232	-0.169188	-0.0821918	-0.0470099	0.0253213	-0.110785	0.0243482	-0.140589	0.0658232	-0.391675	0.0538738	0.0600744	0.0634818	-0.122497	-0.115886
Hs.155017	0.0710083	0.216975	0.0566648	-0.0846559	0.462623	0.0701426	0.0649263	0.121584	0.0840327	-0.043397	0.114053	0.433142	-0.0804753	0.05698	-0.019564	-0.0425956	-0.0340439	0.0635715	0.0491114	0.266616	0.0492651	-0.0179226	-0.0863183	-0.0386564	-0.0338346	0.00183517	0.333307	-0.0347423	-0.0635327	0.234819	-0.0379771	0.0489186	0.0445094	-0.0328919	0.0502775	0.120727	-0.0695524	0.0429512	0.192963	0.1155	-0.0900509	-0.0298823	-0.0650708	-0.0768363	-0.0425843	0.0327462	-0.03624	-0.733308	-0.0515133
Hs.155024	0.0562999	-0.168331	0.241892	0.563001	-0.00199895	-0.0632453	0.14031	0.068115	-0.0357573	0.0785639	0.0627863	-0.00951593	0.711034	-0.0375195	0.0512586	-0.039581	-0.0510718	-0.4807	-0.0353836	-0.0101329	0.0250315	-0.0543033	-0.0229411	0.0499772	-0.0384564	-0.0522906	0.00111948	0.505133	-0.0330302	-0.0509581	0.0321175	0.0585304	0.09433	-0.034113	-0.170673	0.0442834	0.06305	0.766989	-0.0681511	-0.0334193	-0.0474142	-0.049221	0.0332983	0.154788	0.0626035	-0.0531556	-0.0879958	-0.0551279	0.0788958
Hs.155048	0.0779865	-0.0436637	0.0418633	-0.0405811	-0.0454878	-0.000354271	0.0427398	0.0829654	0.0359491	0.0860441	0.0366143	-0.0423121	-0.0398309	0.0804625	-0.0432715	-0.160815	-0.0792772	-0.108455	-0.146899	0.0424176	0.0535926	0.0372131	-0.0081777	0.0366546	-0.0856619	-0.683083	-0.0377453	0.0385358	0.0301275	0.0160674	0.0296622	0.114049	0.00852552	0.0640628	0.0115836	-0.0192056	0.00859296	-0.0389594	-0.0398743	-0.0385273	-0.0479713	-0.0969667	0.0346134	0.0411267	0.0456841	-0.0408396	-0.00652145	-0.00682248	0.0702947
Hs.155079	-0.0266692	0.0676535	0.0607169	0.0498875	0.0971907	0.0345854	-0.0624121	0.0467905	0.0352579	-0.0639127	-0.0262199	-0.0643966	0.0276342	0.0633823	0.0771354	0.058367	-0.046702	-0.0507781	-0.0480618	0.0805269	-0.039349	-0.0490521	0.0273763	0.0366872	-0.0497095	0.0678805	-0.0710048	0.124548	-0.102452	0.125841	-0.155706	-0.152049	-0.0461312	0.0429281	-0.0360011	-0.0706785	-0.131229	-0.0629829	0.0445276	-0.0514714	-0.496636	-0.0248085	0.0469976	0.0468033	0.0245365	0.0429545	0.0174276	-0.0498415	0.0457392
Hs.155103	-0.0539761	-0.0167227	-0.70898	-0.418873	-0.202296	-0.0581239	0.0360807	0.0577155	-0.0733114	-0.13951	0.0447316	-0.212604	-0.0273053	-0.312224	-0.0700723	-0.0594596	-0.0389988	0.0367711	-0.192619	-0.238752	0.036525	-0.0652219	0.0290143	-0.139092	-0.0813955	0.029962	0.0317384	-0.0316773	-0.0589578	0.0215269	0.129756	0.0383089	-0.0712642	0.0544683	-0.0144411	0.0336432	-0.677624	0.00426722	-0.0640309	0.0367839	0.0483996	-0.00140836	0.0597208	0.00656871	-0.122358	0.0317156	0.0571374	0.0101479	0.070356
Hs.155119	-0.230558	-0.0917956	0.047224	0.0469475	-0.101816	-0.249262	-0.0546246	-0.573588	-0.0362018	0.0516358	-0.0530422	0.0377194	0.125447	-0.0563996	-0.0981381	0.0548912	-0.0589994	-0.0547292	0.0297762	-0.053309	-0.0700602	0.145228	0.0457436	-0.245287	-0.0471631	0.15641	0.0396281	-0.0616137	0.0665031	-0.0851869	0.0514528	0.0479701	0.116617	-0.0811225	-0.0715867	-0.175475	-0.000790803	-0.0115944	0.00817673	-0.0481787	-0.050158	-0.0530978	0.147777	-0.072733	-0.0510835	0.0432781	0.0487923	0.058131	-0.0103326
Hs.155150	0.0335837	0.0130814	0.0399718	-0.0998712	-0.0398187	-0.0597904	-0.511906	-0.184668	-0.6821	-0.208243	-0.0995302	0.0497031	-0.0999328	0.058719	-0.0842344	-0.0998576	-0.0103498	0.0353717	-0.189316	0.0313534	0.0172091	-0.339636	-0.194521	-0.115791	0.0339097	-0.108884	-0.0790065	0.0496564	-0.138758	-0.0665235	0.0463643	0.0494971	0.039007	0.0213173	-0.384814	-0.0124251	0.0304402	-0.72126	0.0342294	0.0162263	0.026622	0.0384681	0.050938	0.0219853	0.0480903	0.028005	-0.125817	0.0329417	-0.826291
Hs.155165	-0.823141	0.0511663	-0.00750709	-0.0692828	-0.420407	-0.0711336	-0.015418	-0.0521503	-0.0792413	-0.094744	-0.031012	0.057368	0.0398739	0.0228029	0.0316482	-0.0648515	0.0267352	-0.0594147	-0.0582651	-0.111053	0.0202511	-0.0608083	-0.11883	0.0332881	-0.0944105	0.0485286	0.0184166	-0.0564629	-0.364802	-0.0563538	-0.208386	-0.0335187	0.0374503	0.114745	0.0483929	-0.0571361	-0.0598705	0.0456312	0.156668	-0.147238	0.0296352	0.0461413	-0.0379376	0.0318447	0.0321394	0.0573251	-0.0646851	0.0381951	-0.166214
Hs.155172	0.101663	0.0856001	-0.0737134	0.182321	0.464955	0.0726456	0.105567	0.0570287	0.135867	-0.0965387	0.0645221	0.155605	-0.0864286	0.0748057	-0.0572389	0.0327439	0.087559	-0.0588818	0.0398385	0.091903	0.108494	-0.0980345	0.0381151	0.0478794	-0.048126	-0.0661223	0.212799	-0.0286685	0.0481311	0.280528	-0.0904285	0.0880457	0.0572222	-0.0627926	0.060499	-0.0193077	-0.0436237	0.0103762	0.0739617	-0.00454613	-0.0703586	0.0141986	-0.411415	0.0552029	-0.207254	-0.0811534	-0.12219	-0.096775	-0.0929466
Hs.155182	-0.0708182	0.0357542	0.0420965	-0.255517	-0.137376	-0.0435069	-0.0431348	0.049371	0.0607892	0.122472	-0.0548592	0.0305702	0.0312617	0.070258	0.0128335	-0.0864072	-0.0365289	-0.727214	-0.205509	0.0473874	-0.0391364	0.453279	0.0322035	0.0383463	0.0717065	-0.0376441	0.0274637	-0.0229206	0.0576281	0.040087	-0.0608924	0.0345958	0.0323447	0.0614819	0.078436	0.0348158	-0.205685	0.0873408	0.0362138	0.0614163	-0.0398171	0.0304292	-0.0480858	0.0994078	-0.0837693	-0.0423957	0.0334109	0.0123059	-0.0326445
Hs.155185	-0.0661485	0.000988243	-0.372664	-0.117645	-0.214915	-0.0546123	0.0600291	-0.0358267	-0.0542043	0.108283	-0.651444	-0.0743905	0.675781	0.112717	-0.0814686	0.038481	-0.173784	-0.0594103	0.0616138	-0.026631	0.0504644	0.0471318	-0.360577	0.0503595	-0.0661003	-0.119722	-0.1344	-0.0406159	-0.20383	-0.048859	-0.0222301	-0.157779	0.0142552	0.0447937	0.0123961	-0.0733076	-0.0120603	-0.207853	0.0397027	0.0612486	0.043979	-0.0872317	-0.0116953	0.0392419	0.0628547	-0.170251	0.0534882	0.0442112	0.0535578
Hs.155202	0.067552	-0.0996309	-0.137474	0.0114478	0.0642995	-0.055398	0.0184077	-0.00339089	-0.0828981	-0.442424	-0.193435	0.0286845	-0.121068	-0.0968882	-0.00419378	-0.0134831	0.047839	-0.165057	0.0356968	-0.109306	-0.152982	-0.208881	0.0431724	-0.00188673	-0.0135288	0.0352649	-0.661084	-0.429108	-0.0734165	-0.277689	-0.101382	-0.137045	-0.119189	0.0489429	-0.5591	0.0355138	0.0889941	-0.19626	-0.4796	0.00651974	0.046397	-0.1326	0.0289338	-0.0460001	0.0466459	-0.810076	-0.0584113	0.00304729	0.0327825
Hs.155212	-0.0593701	0.0520568	0.0959412	0.724154	0.0614979	0.0693306	0.0763159	0.0258399	-0.0332054	-0.115955	0.0536807	-0.0365551	-0.0410348	0.0777919	-0.0785556	-0.0796909	-0.0701818	-0.0888339	-0.119939	-0.0273109	-0.0501534	-0.158123	0.0481559	0.144613	-0.0357192	-0.0756186	0.142939	0.0574762	0.0510452	0.0452768	0.147215	-0.0807487	0.0954311	-0.173937	0.0446726	0.169129	0.0262265	0.0346056	0.0449549	0.0479572	0.241071	0.0489664	-0.0386319	0.0389763	0.0499713	-0.0831125	0.0500036	0.0498812	-0.0317324
Hs.155227	0.0415171	0.0868491	-0.0520561	-0.240642	0.00729865	-0.0377491	-0.0449317	0.0483675	0.00953638	0.0116923	-0.541717	0.045854	-0.0432251	0.0413677	-0.0102823	0.0100901	0.0513768	-0.169564	-0.861915	-0.294695	0.0397138	0.548258	-0.00392171	-0.0250225	0.0524699	0.109607	0.0386054	-0.0259507	0.0477544	-0.0645852	0.0844081	-0.0474868	0.063544	0.0146882	-0.0687587	0.0378625	-0.0471622	0.0173079	-0.0210551	0.011783	-0.0382973	0.0308237	-0.123351	-0.0428378	0.173904	0.0469657	-0.0719184	0.279416	-0.0184823
Hs.155247	0.0608575	0.0436608	-0.0429661	0.0511788	-0.115266	0.498403	0.0880012	0.162237	-0.0398703	0.1064	-0.0637555	-0.0454258	0.057104	0.0489144	-0.0839844	0.0567763	0.465126	-0.0494708	-0.135342	0.127726	0.0509369	-0.0047382	0.0610445	-0.0446782	0.0844122	-0.0947231	-0.102895	0.00175515	-0.0241786	0.423609	0.103883	0.0649258	-0.0777171	0.00285848	-0.0265919	-0.0719813	-0.0112592	-0.0450226	-0.0487238	0.0422887	0.0982632	-0.0956202	0.0577087	0.0260324	-0.0312548	-0.0504077	0.195992	0.25358	0.0459222
Hs.155287	-0.0712221	-0.0447853	-0.0891603	0.0585217	0.121631	0.0369129	0.02988	0.0248704	-0.0397519	0.0279488	0.0573035	-0.117851	0.0473856	0.041835	0.015496	0.0546142	0.106846	-0.0970707	0.13208	-0.0919135	0.0396564	-0.379175	-0.201193	0.049037	-0.125515	-0.426957	0.0451588	0.00852773	0.0344326	-0.0763953	-0.524704	-0.0358998	0.0503295	-0.312728	-0.197356	-0.0661503	-0.068793	-0.427455	0.0427954	-0.0657467	0.0332681	-0.027416	-0.0535735	-0.167399	0.0347972	0.0214	-0.0435515	-0.0876896	0.0623172
Hs.155313	0.0598651	0.0538665	0.0623984	-0.032886	0.0531113	0.107758	-0.0423954	-0.0277514	0.0412093	-0.0168437	0.0325629	-0.0262816	0.184557	0.121997	-0.036781	0.207874	-0.0326857	-0.0385947	0.0133664	-0.0921503	0.049394	-0.0538612	0.0500881	-0.0200215	0.0375938	-0.0300426	0.633603	0.0445505	-0.0122126	-0.0342374	-0.0266906	-0.0507934	0.0372069	-0.0365236	0.0609818	0.190639	-0.0376998	-0.0575176	0.0127744	-0.0305268	-0.310266	-0.0276456	-0.0338855	0.0621511	-0.0228638	-0.0325926	-0.0294018	-0.0100997	0.00508743
Hs.155314	-0.0763612	-0.0666841	-0.145868	0.0318066	0.167943	-0.150364	-0.0966678	-0.0813784	-0.0787777	0.0517716	-0.0735474	0.0161426	-0.00059608	0.0303883	0.0640903	0.0732285	-0.0535291	0.0972781	0.0158741	-0.16581	-0.0825799	-0.116332	0.165762	-0.110075	0.00880231	0.0828817	-0.0698943	-0.220065	0.579783	-0.0689183	0.0458819	0.0983466	-0.0225571	-0.0817769	-0.0804068	-0.291393	0.0676673	0.0495535	-0.279895	-0.0484112	-0.0751641	-0.0780093	-0.131427	0.062069	0.087557	-0.0168321	-0.0701242	0.727094	-0.270821
Hs.155321	-0.0795974	0.0340074	-0.17279	-0.369313	-0.0779679	-0.0567412	0.0681239	-0.0832434	0.0361032	0.0667264	0.0330267	-0.10937	0.377649	0.0042978	-0.496712	-0.346615	-0.0804883	0.0579521	-0.00659714	-0.0137636	0.0543358	0.0320968	-0.0994128	-0.116654	0.100053	0.0440483	0.0157476	-0.0610434	0.00847117	-0.0746211	0.0591792	-0.0387297	-0.076128	0.056634	-0.0546487	-0.0269463	-0.12371	0.232054	0.0347879	0.112702	0.0730413	-0.0605577	0.0412629	-0.102359	-0.00820928	-0.191489	-0.097755	0.0416733	0.0396973
Hs.155342	0.116969	-0.0849743	0.038746	-0.0729282	-0.117974	0.0521415	-0.0664662	-0.0933268	-0.0772059	-0.361486	0.0827002	0.0413021	-0.208299	0.551236	0.0500329	0.0458521	-0.0179683	0.0496348	-0.0750051	-0.056268	0.0341613	0.0218091	-0.334852	0.062375	0.499342	0.131677	-0.0635402	-0.0613351	-0.062827	0.0415172	-0.13424	-0.720938	-0.00419384	-0.0190881	0.0246671	-0.144424	-0.491994	0.0732157	-0.102053	-0.0170482	-0.21596	-0.0895956	0.0532376	0.0525813	-0.0544961	0.018645	0.0601837	-0.0350424	0.0559393
Hs.155392	-0.114427	0.0465729	0.0691301	-0.103402	0.049835	0.744321	0.0673613	0.075593	0.0515645	-0.0393102	-0.0366835	0.0656867	-0.0603821	0.0563883	-0.0768503	-0.0546461	0.0168019	0.040608	0.0464662	-0.0477876	0.0599188	0.0928961	-0.0346711	0.733637	0.0863342	-0.137223	0.161149	-0.0664607	-0.0840241	0.0150404	-0.0820535	0.0250702	0.0397319	-0.0564927	0.0483274	0.0610834	-0.0456324	-0.0363723	-0.00525652	-0.164528	-0.0388386	0.173543	0.103764	0.085264	0.0697278	-0.0895701	-0.0916596	-0.092469	0.120074
Hs.155396	0.0478792	-0.0670874	-0.133271	0.0570293	0.113718	0.0739558	-0.0465857	-0.0198128	-0.0740106	-0.0449295	0.0670815	0.0574255	-0.0672662	-0.0483731	-0.708085	-0.0349842	0.0606096	0.0692799	0.144897	0.0507379	-0.0527295	0.0358718	0.0507073	-0.0799497	0.0747322	0.0222114	0.151142	0.0436558	0.0492087	0.0357838	-0.0457511	0.029656	-0.0559376	-0.0409266	0.0365128	0.0444804	0.0487623	0.352913	0.173589	-0.0644667	-0.111603	-0.0623625	-0.17639	-0.00607451	-0.0628378	0.0418577	-0.0508296	-0.0442552	-0.0274904
Hs.155418	-0.0789746	0.0714534	-0.206246	0.202841	0.067942	0.0880649	-0.0383071	0.0919314	0.00358165	0.07547	-0.0644089	-0.028377	-0.0515967	0.0398924	0.097701	0.597732	0.602928	-0.0653442	0.554245	-0.122278	-0.0839071	-0.0526126	-0.0451534	-0.321824	0.732208	0.0602819	-0.0843848	-0.184926	0.0914201	-0.105978	0.0301011	-0.454098	-0.0453212	-0.0714092	0.0107514	0.011876	-0.065199	-0.0790046	0.0605173	-0.0638471	0.0929503	0.0445527	0.14441	-0.0622331	0.0866943	-0.0402457	0.0861022	0.0484339	-0.02726
Hs.155421	-0.0279221	0.0385216	-0.0254348	0.0471846	0.0531181	-0.0156966	-0.0382882	0.0552118	-0.0337128	-0.00390287	-0.0208878	0.0343164	0.0279093	0.0403032	0.429122	-0.129836	-0.0452605	0.0486159	0.834419	0.0376421	0.0420142	0.033423	0.0323616	-0.0272368	0.0314486	-0.0633055	0.120554	0.0623487	-0.0178546	-0.0258154	0.0634143	0.00070843	0.0336245	0.0376616	0.040918	-0.0586887	-0.0330395	0.0674567	-0.0289904	0.059571	-0.0301579	0.142988	0.0137373	0.0162176	0.0502907	-0.0540045	0.029464	-0.0394038	-0.0291877
Hs.155433	-0.100012	-0.0676312	-0.0723141	0.173925	0.0744956	0.0470562	-0.0723446	0.0451554	-0.0283331	-0.323933	0.557735	-0.0681928	0.0368192	0.132007	0.0793756	0.0472669	0.0568232	-0.114146	-0.0494506	-0.0555217	-0.0888601	-0.250989	0.0055848	-0.00443668	0.0765218	-0.723903	0.0746448	0.0411179	0.065018	-0.506235	-0.00615471	0.00285623	0.0401367	-0.0963637	-0.0894814	-0.0735298	0.0379663	-0.179643	-0.0782859	-0.0792307	0.297274	-0.0604267	-0.0841899	0.0868019	0.118532	0.0239843	-0.0776874	-0.0514769	-0.0613812
Hs.155462	0.00963811	-0.118055	-0.060089	0.0567937	-0.0438978	0.0321894	0.0112681	-0.0883043	0.0403757	-0.139567	0.0519539	-0.0645857	-0.0537319	0.0477001	-0.0396715	-0.0394039	0.127685	0.306898	-0.121807	-0.0437361	-0.0922567	-0.0416926	0.0842669	-0.245037	0.272931	-0.0339257	0.0528509	-0.0380532	0.0450877	-0.219398	-0.073539	0.0597038	-0.0254535	-0.0516005	0.0115861	-0.0219579	0.0264816	-0.0410704	0.0402371	-0.0495772	0.0977066	-0.0598894	-0.0426352	0.0367949	0.177325	-0.0595894	0.0329141	0.727522	-0.0291911
Hs.155481	-0.0583363	-0.0583014	-0.197441	-0.0478695	0.0415891	0.0466391	0.158509	-0.00601418	-0.0528629	0.101374	0.0624254	-0.0488295	0.176503	-0.117922	0.0714578	0.129023	-0.0782824	0.0712518	0.142434	0.0708852	-0.0137564	0.0434231	-0.0751273	-0.116352	-0.101812	0.208281	-0.0425355	0.204864	-0.618332	-0.0528025	0.0277843	-0.207341	0.0291543	-0.0432595	-0.0340544	-0.0680724	-0.17315	-0.0517928	-0.0293401	0.0277713	-0.0782606	0.150677	-0.0861194	-0.0345591	0.021104	0.0556889	-0.205642	-0.135604	-0.112595
Hs.155485	0.0229271	-0.0493127	-0.00251015	0.0127618	0.0701708	0.000185475	0.0279363	-0.12547	-0.0329419	-0.0365305	-0.0564633	0.0258888	-0.937423	-0.0359071	-0.0212897	0.0284982	0.0463649	0.0417207	0.0128128	0.0411887	-0.0678752	-0.604078	0.0443359	0.0273856	-0.0590328	-0.357682	0.00125525	-0.0543599	-0.085638	0.0260773	-0.668808	0.00472511	0.00530935	-0.643222	-0.0318093	-0.0556306	-0.0681216	0.038973	0.00532071	0.0562408	-0.117505	0.0372036	-0.0767725	0.0312087	-0.00979193	0.0357232	0.0309932	-0.307783	0.0279177
Hs.155499	-0.0121137	0.0527349	0.0691974	-0.0231387	0.0191916	0.00657269	0.0457851	-0.0223743	-0.0472642	-0.0258226	0.00534419	0.0556892	-0.957497	-0.01782	0.043278	0.0411267	-0.00320824	0.0332017	-0.0422246	0.023672	-0.0262506	0.0523111	0.0524327	-0.0233145	0.0390396	0.11836	0.065996	0.0381661	0.0441781	-0.0358123	0.0524077	-0.0385095	0.0587066	-0.453812	-0.0494509	0.0141704	0.00996485	-0.0178027	-0.0195825	-0.0243395	-0.0863	-0.0215709	0.0504653	-0.0348121	-0.0348941	-0.0260012	0.0128575	-0.0416277	-0.006875
Hs.155524	-0.0831523	0.089608	-0.227744	-0.0973153	0.0107751	0.0699198	0.0717205	0.0633932	-0.11777	0.00608956	-0.0455049	0.0240519	-0.0548247	-0.20929	0.0610444	0.117472	-0.110003	0.0760679	-0.0981557	0.00390769	-0.154746	-0.0731362	-0.240792	-0.249564	-0.14508	0.00961275	-0.0875862	-0.10715	-0.215974	-0.132121	0.0567381	-0.176635	-0.00572779	0.0530636	0.0770712	0.154437	0.0665777	0.117693	0.0174472	-0.322267	0.154173	-0.0997456	0.0284331	-0.232375	-0.0881253	-0.256302	0.0203705	0.0532469	-0.00647646
Hs.155530	-0.24411	-0.0673959	-0.196341	-0.0680636	-0.0186898	-0.00430964	0.0300719	0.128141	0.130032	-0.0610966	-0.0229907	-0.179445	0.00682749	-0.00213688	0.0365149	0.0419203	0.0942828	0.112488	0.0749858	-0.136388	0.046507	0.116422	0.293738	0.0990662	-0.174203	0.102558	0.044071	-0.150612	0.0923986	-0.0392852	-0.0517828	-0.0790113	0.0016851	0.0390391	0.0526372	-0.0757457	0.283589	0.0784081	-0.0567138	-0.105064	-0.0275525	-0.0420434	0.0578038	0.139915	-0.0662943	0.0760123	0.105426	0.5857	0.161352
Hs.155545	0.030326	-0.0455957	-0.459775	-0.691218	-0.12035	0.228543	0.151541	-0.0412225	0.185221	0.065761	-0.0673647	-0.120703	-0.0792966	0.0238747	0.0565058	-0.0725714	-0.0179428	0.0533556	-0.165855	-0.109568	0.0353387	0.0837642	-0.0934866	-0.113094	-0.0717778	0.0467655	0.0490781	-0.699079	-0.137414	0.0399853	-0.138598	-0.156679	0.0973405	0.0663048	0.0548837	0.0444749	0.0455783	0.238782	0.0354435	0.0456963	0.0350087	0.0636628	-0.0373738	-0.160609	-0.532181	0.0349803	-0.119423	-0.130836	-0.0749399
Hs.155566	0.0350126	0.0268921	0.000259645	-0.0010233	0.0207227	-0.0579401	-0.0419919	0.0764414	-0.0318344	0.0231507	-0.0597194	0.0337946	0.0359307	0.0270116	-0.043779	-0.0433991	0.0275331	0.0412449	0.0257018	-0.053344	0.0424737	0.0725971	-0.075757	0.0528445	-0.115868	-0.0366396	-0.0743408	-0.872418	0.00639793	0.0289771	-0.128651	0.0274047	-0.0375587	0.032178	0.0303623	-0.0431373	-0.0389326	0.0607282	-0.0234883	0.0312478	0.0279072	0.0353783	-0.0351972	-0.00296303	-0.0363071	0.0308987	0.0474875	-0.0549504	0.0526879
Hs.155584	-0.0541483	0.0659965	0.0494423	-0.0455614	-0.084375	0.107631	0.0497525	-0.0510695	0.0459531	0.0435731	-0.071967	-0.0849899	-0.0603355	-0.163592	-0.0580351	0.0805466	-0.195004	-0.0294418	-0.0450493	-0.0683798	-0.034497	-0.0635784	-0.61923	-0.0177468	0.0492137	0.0920806	0.0469369	0.0240851	-0.0439424	-0.0322303	0.81324	0.0505734	0.0425643	0.0522562	0.0502019	0.0686734	0.04822	-0.070087	0.0221798	0.0618548	0.58009	0.0222851	0.0541429	-0.144329	0.0441642	0.0492219	-0.152751	0.0500702	0.0762148
Hs.155585	-0.0477414	-0.010354	0.0242213	0.0435678	-0.0852248	-0.011777	0.0323004	-0.0743028	0.0372938	-0.049242	-0.476953	-0.091089	0.0499721	-0.0360621	0.044106	0.0505879	0.0370917	-0.0382583	0.0795468	-0.0805343	-0.077353	0.0099594	-0.0695685	-0.557516	-0.313527	0.058511	-0.101757	-0.00777491	-0.285314	0.0141719	-0.0321854	-0.503818	-0.0336091	-0.16261	0.0335847	-0.168399	-0.100868	0.0042834	-0.0085309	-0.09829	-0.00536266	0.113808	0.0324693	0.0136699	-0.055593	-0.139259	0.0444683	-0.113808	0.0302804
Hs.155637	-0.0247998	-0.020837	-0.0267568	0.0478618	0.038761	0.136299	-0.0396916	-0.0170419	0.0102745	-0.854907	0.0540353	0.0340466	-0.0411408	-0.0218413	-0.0185112	0.0355441	0.0589134	0.708207	-0.0220854	-0.0261866	-0.0650298	0.0125487	-0.0418359	0.0677873	0.0327869	-0.00679319	0.0987601	-0.024142	-0.0151544	0.0550748	0.0241774	0.0980069	-0.0440595	0.0488164	0.0186063	-0.0218975	-0.0297479	0.0420012	0.04268	0.0912247	0.0627121	0.0310791	-0.0199277	0.199312	0.0215816	-0.00264807	-0.0159149	0.12124	-0.0554205
Hs.155693	-0.267528	0.0272193	0.0171831	0.0403882	0.0416438	0.0574897	0.0624233	-0.0721106	0.0443081	0.0433182	-0.249483	0.100744	0.0481058	0.0472175	-0.113584	-0.562026	0.0480489	-0.229061	-0.494335	0.0271428	-0.133664	0.0697765	-0.308958	-0.0249068	-0.204666	-0.220073	-0.145541	0.0372175	0.0194637	-0.104598	-0.0370051	-0.128898	-0.162253	0.0762725	-0.137396	0.0794926	0.0491662	-0.000919398	-0.299974	0.0593611	0.090859	-0.0344186	-0.0845264	0.0459105	-0.113104	-0.112237	-0.415665	-0.542257	0.0376186
Hs.155894	0.120158	-0.0634354	-0.0367092	-0.0435072	-0.0578047	-0.173289	0.0435096	0.060725	0.0593389	-0.371153	0.110216	0.0395139	-0.18814	0.149929	-0.068974	-0.490237	-0.0305954	-0.0683602	-0.0274384	-0.139476	0.0164197	-0.353296	0.0527989	-0.0870748	0.0727665	-0.106889	0.0813989	-0.0794836	-0.354179	-0.431493	0.0462211	-0.156968	-0.0438406	-0.148852	-0.405922	0.0444919	0.0267533	0.0832129	0.069193	-0.574177	0.0431508	-0.549498	-0.32486	-0.0338313	-0.161989	-0.0849248	-0.42422	-0.035559	-0.467502
Hs.155924	-0.330665	-0.0375243	0.0469369	0.0341559	0.316123	0.00117902	0.0279593	0.0285343	0.0669816	0.0303253	0.0311806	-0.00517167	0.0620164	0.033152	0.118199	-0.0507583	0.0841555	0.0376361	0.745932	-0.0624574	0.0385335	0.011471	0.0293407	-0.0351749	0.0401446	-0.0844369	0.0159191	-0.0330069	-0.0617994	0.0313809	0.0122304	-0.0446777	-0.0672457	-0.0495327	-0.0703045	-0.0479482	0.0548234	0.031427	-0.05498	0.0353275	0.0632412	0.0305837	-0.0640758	0.0647445	-0.0507801	-0.0545286	0.0872273	0.0263956	-0.334033
Hs.155935	-0.31317	-0.394751	0.0721977	-0.16546	0.009733	-0.111154	-0.0854979	0.0918639	0.0415831	-0.189744	0.035912	-0.706387	-0.30576	0.0367682	0.0466152	-0.236379	-0.0341926	0.072339	-0.202846	0.0358402	0.0273184	0.0253015	0.0122751	-0.545698	0.0393807	0.0432596	-0.0816189	-0.317832	0.00737007	0.0392617	0.0337121	-0.138204	-0.0817625	0.0338772	-0.159289	-0.0351402	0.0324171	-0.130539	0.0309137	-0.109261	0.0520421	0.0342261	0.0244157	-0.00802281	0.0584975	0.0285763	0.0105937	-0.114035	-0.214746
Hs.155939	-0.112213	-0.0292117	-0.000399117	-0.0772049	-0.0237847	-0.0287126	0.0806938	0.0345037	0.0354925	0.00619126	-0.0128136	-0.0256942	0.00351167	0.0329047	-0.0249197	0.0352837	-0.0450073	0.00888331	-0.161314	0.0297922	-0.032614	0.123702	-0.0440637	-0.00413838	-0.123568	0.173591	-0.0564391	0.0202096	0.0724431	0.0299567	-0.0352326	-0.0485108	0.000731081	-0.0333594	-0.0357402	-0.030662	0.0287932	0.0316296	-0.0271367	0.0255667	-0.0297636	-0.0491387	0.0346459	-0.0160575	-0.0296938	0.0416513	0.0326905	-0.0255402	0.032808
Hs.155956	0.0591104	0.085191	0.0991389	-0.0694004	0.147353	-0.0589756	0.087266	-0.0629245	0.0904855	0.0402763	0.0302196	0.0614551	-0.0825167	0.116578	0.0932926	0.0629816	-0.0524771	-0.0473179	-0.0572131	-0.0547848	-0.0458037	-0.105818	-0.106886	0.134459	0.0585343	0.15192	-0.0489416	0.062301	-0.0716031	0.093279	-0.082878	0.0361224	0.13075	0.0930431	0.0330751	0.0585296	-0.0574253	0.17545	-0.0563594	0.0446745	-0.0762691	0.128934	-0.0497576	-0.000379996	-0.0207152	0.0886087	-0.068183	-0.123452	-0.0432143
Hs.155968	-0.0706788	0.0573074	0.0597712	0.0652468	0.370753	-0.102373	-0.0672208	0.0437387	-0.0722335	-0.0754222	-0.0737259	0.106879	0.0076278	0.0395455	-0.0909594	0.00782111	0.140587	-0.0175535	0.0381065	0.00719132	-0.0580022	-0.18368	0.0397195	0.0378606	-0.0278474	-0.320201	-0.0448468	0.0861663	-0.0941287	0.0591442	-0.754861	0.108494	0.0193001	0.0394132	-0.0832634	0.0529937	-0.122737	0.0260423	0.0377552	0.032721	-0.0746778	0.0326207	-0.103686	-0.0532983	0.043644	0.0474916	-0.0795526	-0.457941	-0.0829548
Hs.155975	-0.0531065	-0.0747335	-0.0256867	-0.0554233	-0.0292335	-0.0296837	-0.0276106	0.0466559	0.00447033	-0.0310203	0.0477937	0.0433682	0.0674564	0.0558755	-0.0270109	0.201026	0.0458751	0.0654958	-0.0629483	0.0692693	-0.0426505	0.20296	0.0497238	0.051098	-0.0315498	0.346955	0.0557444	-0.0452393	0.0981459	0.0114926	-0.0758564	-0.0340035	-0.0187059	0.041748	-0.0961706	-0.114115	-0.043466	0.0336092	0.0344369	-0.0454944	0.043606	-0.0589207	0.049157	-0.0427352	-0.0400866	-0.0512442	0.082556	0.0563925	0.0554157
Hs.155979	0.026934	-0.055685	0.0183188	-0.0516354	0.0478157	0.036149	-0.266426	-0.0142819	-0.0253445	0.0372663	0.0114862	0.0139155	-0.214353	0.0298326	-0.0303099	0.11502	0.0334615	-0.0014896	0.0331348	-0.0441619	0.0550355	-0.851775	-0.145454	-0.32199	0.0194816	0.0847546	-0.0196376	-0.048278	0.0362881	0.0329263	0.0180109	0.0271076	-0.00758651	-0.0799155	-0.405877	0.0230844	-0.153931	0.0307762	-0.0494654	0.0264491	-0.0349927	-0.0419836	-0.283514	-0.0447952	-0.0438941	0.0360819	-0.54427	0.021543	-0.0556372
Hs.155981	-0.00632921	-0.0160222	-0.0447019	0.0657823	-0.034795	0.0172526	-0.0427267	0.0520523	-0.0402561	-0.0453292	0.0511238	0.0414186	-0.0443492	-0.0164602	0.0599075	-0.0400221	-0.0443595	-0.039224	0.0539905	-0.0378769	0.0732185	0.066728	-0.0317828	0.00341543	-0.156234	0.0490117	-0.0800376	0.124326	-0.0407997	-0.076291	0.818631	-0.0543407	-0.0419087	0.0464061	0.0127129	-0.039088	0.107594	-0.0810827	-0.0419958	-0.0332234	0.810029	0.0816014	0.041341	-0.0294835	-0.101575	-0.0597906	0.0586475	0.417283	-0.002611
Hs.156000	-0.0413887	0.058497	-0.0873633	-0.730645	0.172409	0.0383642	0.0298651	0.0631011	0.0424858	0.0821818	0.0345239	0.0726962	-0.00498517	0.0412885	0.0297361	-0.394775	-0.0575378	-0.264171	-0.0487643	-0.00596827	0.0275161	0.0118442	-0.0483938	0.0302057	-0.241846	0.0232119	0.0298257	-0.0433818	-0.0367639	0.0565284	-0.658061	0.0292537	-0.0657572	0.00725065	0.0305352	0.0379586	-0.030615	-0.0414109	0.0310824	0.0245689	-0.0537488	-0.028642	-0.119968	0.0337341	-0.0422706	0.0727749	-0.0185028	-0.0515223	-0.0140097
Hs.156115	0.0788683	-0.108854	-0.0704645	-0.0510982	-0.0654183	-0.0748471	-0.0492317	-0.060101	-0.109043	0.0715582	-0.0511055	0.112414	0.0796507	-0.0562913	0.0511976	0.295982	0.0654006	-0.0467816	-0.00917995	-0.0408287	-0.0429411	0.000351992	0.00367214	-0.105518	-0.0599643	0.0687163	-0.0671668	0.0480207	-0.0701351	-0.0408215	0.13885	-0.0498435	-0.0796688	0.137023	0.0493244	-0.0803019	-0.0581542	-0.0611813	-0.275466	-0.0527546	0.0437027	0.0745122	0.107066	0.0420937	0.058211	-0.0649956	0.0409953	-0.189251	-0.0664862
Hs.156346	0.0757813	-0.207297	-0.138414	0.0934938	-0.0254154	0.0490437	-0.0733223	0.0313981	-0.0746076	-0.0124674	0.327684	-0.038402	-0.0309727	0.0461574	0.0450353	-0.0410128	0.164613	0.0503934	0.0558882	0.0546453	-0.0446345	-0.0498118	-0.0437554	-0.0795837	0.702598	-0.136063	0.087818	0.0840102	-0.0427046	-0.0859916	-0.0734736	0.0528414	-0.0824341	0.0124112	0.00753603	-0.158538	0.0403216	0.0366842	-0.0139877	-0.149544	0.0413903	0.0272637	0.0449092	0.0331198	0.0333191	-0.0307563	-0.0490366	0.0984114	-0.0634094
Hs.1565	0.0207633	0.0389691	-0.0856503	-0.0835308	0.0764502	0.0278051	0.0155328	-0.0545478	0.0610969	-0.0559649	-0.119328	0.0440014	-0.441786	0.39412	0.0416555	0.090347	0.0721367	-0.0215261	-0.0678539	0.0453835	0.0510489	-0.24157	-0.492488	-0.183627	-0.350643	0.0191577	-0.0248497	-0.0518813	-0.693557	-0.106294	-0.377796	0.0433242	-0.170943	-0.253496	0.0319044	0.0471727	-0.148679	-0.430329	0.0413177	-0.0759417	-0.128874	-0.126264	-0.290001	0.0615497	-0.0783525	0.0490249	-0.20376	-0.117746	0.0506308
Hs.156814	0.130768	0.0311804	-0.0614792	-0.11513	0.0463797	0.0745138	-0.101032	0.0335346	-0.0718594	-0.831376	0.0942434	0.00027033	-0.698888	-0.165412	-0.00673782	0.0435491	-0.104985	-0.100766	0.0384359	0.0198722	0.0369752	-0.23849	0.00850195	0.0340142	0.0226361	-0.117269	0.0478542	-0.109122	0.0269133	-0.0594325	-0.0652583	-0.104968	-0.123223	-0.0832028	-0.256778	-0.0252302	-0.415475	0.0474075	0.0368775	-0.0708348	-0.208886	-0.0851519	-0.36103	-0.0974115	-0.899113	-0.100515	-0.146791	0.0298151	0.0309582
Hs.157	-0.0848829	0.0126373	0.0334497	-0.0691299	-0.304174	-0.0748244	-0.102382	0.0584014	-0.066835	0.0319201	-0.060367	0.0359639	0.0220189	0.0341289	-0.0903173	-0.734804	0.0357155	-0.0808007	-0.0724122	-0.11011	-0.119514	-0.815672	0.0263256	0.0443563	-0.0804486	-0.0779414	0.00901606	-0.128742	-0.0247868	0.037372	-0.084339	0.028312	-0.814573	0.0186456	0.0476692	-0.167359	-0.0664808	0.0365595	0.0329948	-0.0409603	0.0145627	0.00422776	-0.122048	0.0370451	-0.0939175	-0.0178314	-0.294653	-0.0977096	0.0418456
Hs.15711	0.180055	0.0914997	0.738675	-0.099914	0.0207242	-0.0471473	0.201205	0.0530142	0.0535833	0.0595009	-0.0532201	0.0402243	0.043144	-0.0816026	-0.0794159	-0.0112684	0.042302	-0.0723359	-0.121254	-0.261743	-0.0749777	-0.0568943	-0.0839249	0.0309744	-0.0671574	0.131837	0.0189328	0.283892	0.00494089	0.0402702	-0.138566	-0.0435169	0.0709182	-0.0635788	-0.0399776	0.0140736	-0.210372	0.0178015	-0.0518972	0.0308868	-0.171603	0.0931778	0.00503655	-0.0413722	0.0313394	0.0166606	-0.0360355	-0.0789825	-0.0151138
Hs.157441	-0.300946	-0.542021	-0.569684	-0.156938	-0.733755	-0.728535	-0.402173	-0.429137	0.00708513	0.0299332	-0.701323	-0.318265	-0.256848	-0.187861	0.0157596	0.0932921	0.0360656	-0.0943216	-0.115718	-0.672489	-0.120339	-0.156557	-0.0411675	0.0373611	0.0378645	0.0402024	-0.61449	-0.0429909	0.0741804	0.0555156	-0.652709	-0.410773	-0.484401	-0.010318	-0.303721	-0.160854	0.0337214	-0.640789	-0.245726	0.00110764	-0.175582	-0.121073	0.00291932	0.0196256	0.0229537	0.0358019	0.0411774	0.0543685	0.0298145
Hs.15767	0.0278161	-0.105761	-0.0448048	0.0402408	-0.272273	-0.0340968	0.129679	0.00912069	0.0248121	-0.148035	0.028014	-0.167227	-0.0812348	0.0278633	-0.109125	-0.142206	0.0353957	0.0312606	0.000872686	0.0285632	0.00638444	0.0234626	0.024305	0.0161678	0.0595122	-0.0625159	0.0517929	0.0351458	-0.0891227	-0.0887393	0.0379042	0.0137915	-0.0811843	-0.853929	-0.744583	-0.058474	0.0306957	-0.115972	0.0309026	-0.0615741	-0.0645554	-0.0432547	-0.182795	0.0368543	0.0431574	-0.15812	-0.191753	0.0282124	-0.631868
Hs.1578	0.0394218	-0.0288078	-0.019214	0.0403027	-0.0098418	-0.0209563	-0.0253824	-0.0201982	-0.0263534	0.0342597	0.0487807	-0.0328475	0.104701	0.0488161	-0.0287202	-0.0414367	-0.00122088	0.038252	-0.0246326	-0.0199238	-0.0269692	0.0178737	0.0369747	-0.046342	0.0456661	-0.0183062	0.033379	-0.0321577	0.0409729	-0.0390863	0.0461339	0.0564015	-0.0295239	0.0432535	-0.00707598	-0.0228584	-0.0242853	0.0326759	-0.0221466	-0.0208184	-0.0277096	0.0376017	0.0271647	0.0372092	0.916158	-0.0209573	0.0337962	-0.00555733	-0.00337367
Hs.158174	0.0278013	0.0277058	0.0307596	-0.132428	0.112342	-0.0243128	0.0347172	-0.897698	0.0258861	-0.178253	-0.0815829	-0.0324427	-0.796829	-0.0257684	-0.014252	-0.0876803	0.0341209	-0.0585341	-0.611641	0.0402104	-0.0804013	-0.147024	0.0293183	-0.0112834	-0.096558	-0.0664588	-0.0636409	0.0220433	-0.0506114	0.0196619	-0.439374	0.032974	0.0336937	-0.0968547	0.025891	0.0503749	0.0268359	0.0313048	0.0216026	0.0305825	0.0508812	0.025007	-0.89786	-0.0914043	0.0395034	0.0237145	0.0330495	-0.0165118	-0.0987189
Hs.158205	-0.0873347	-0.173704	-0.0871756	0.0465028	0.0416172	-0.0762456	0.0285515	-0.0977023	0.0359519	-0.0309059	0.0343217	-0.226146	-0.219628	-0.0141052	0.0290448	-0.147779	0.0515319	0.0217056	-0.0834873	0.139434	-0.0710445	-0.082225	0.0660625	-0.018683	0.0343015	-0.0855118	0.0370756	0.02622	-0.0714517	0.0321082	-0.122216	0.0309339	0.0410898	-0.675158	0.0316831	0.040245	-0.0708792	-0.10889	0.0212702	0.0317046	0.0771831	0.0527664	-0.392895	-0.111197	-0.133161	-0.058146	-0.564348	-0.0938687	-0.108882
Hs.158282	-0.0453835	-0.177842	-0.096131	-0.11283	-0.127141	-0.0611394	-0.0999018	-0.00907033	-0.0411048	0.0299608	-0.100852	-0.0544354	0.0263598	0.0262559	0.0158811	-0.271618	-0.306811	0.0405209	0.0430742	-0.0898429	0.165306	0.0899327	0.0493823	-0.0933442	-0.0628407	0.0526834	-0.0569244	0.104916	0.0411541	-0.0606339	-0.0620398	-0.0648802	0.0442366	0.0687529	0.0348747	-0.0977464	-0.0707362	0.0825629	-0.00485354	0.0857002	-0.134877	-0.138412	0.10949	-0.0900805	-0.0918121	0.0588119	0.102764	0.0240749	0.167969
Hs.158295	-0.159131	-0.048973	0.02922	-0.103554	-0.104131	-0.0676859	-0.566809	0.0247346	0.0537331	-0.366567	0.0341278	0.055263	-0.127044	-0.113401	-0.340626	-0.185901	-0.106352	-0.122506	-0.720353	-0.155499	-0.108013	-0.13704	0.0289621	-0.0455341	0.0458905	-0.296438	-0.0511921	0.0357044	0.0344953	-0.260572	0.0347122	0.00849816	-0.141349	-0.090734	-0.382707	0.0386945	-0.106952	0.0491679	-0.116193	-0.405839	-0.114962	0.0278059	0.0327638	0.0350978	0.0148148	-0.144539	0.0378135	0.0457732	0.0517847
Hs.1583	0.0685421	-0.0268255	0.00951912	-0.0172988	-0.0811992	-0.037668	0.0378632	0.0184767	0.0234761	0.10631	-0.0108277	-0.0299973	0.0397962	0.0214205	0.0276719	0.0523836	0.0317419	0.0389268	-0.0234589	0.055874	-0.0279758	0.0512685	-0.0221304	-0.0207692	-0.0279427	0.95731	-0.0244833	-0.0244308	0.0597742	0.0297246	0.0167237	0.033713	-0.0245153	-0.0263858	-0.0247873	-0.0542327	-0.0281758	0.00738172	-0.0291431	-0.0718254	0.0353819	-0.0305543	-0.0256037	-0.019996	-0.0344626	-0.0315808	0.0384774	0.0460199	-0.00918258
Hs.1584	0.0424755	-0.406148	-0.0364396	0.134108	-0.0458795	-0.0300451	-0.0884813	0.0353281	-0.0454157	0.144326	-0.0681026	-0.0396356	-0.0390942	0.0531189	0.0289853	-0.0451816	-0.0497396	-0.03964	-0.0453593	0.00772817	-0.0524366	0.0440177	0.0569257	-0.0251496	0.0257941	-0.137853	-0.119438	0.0727462	0.0372169	0.0178723	0.0408556	0.0336168	-0.128708	0.0235578	0.0430316	-0.0351699	0.0298933	-0.0650788	-0.125202	-0.0441267	-0.0720239	0.054904	0.0392066	0.0681941	0.0244709	-0.0444304	0.0351097	-0.0415792	0.11133
Hs.159142	0.0402598	-0.140308	-0.0596686	-0.769974	-0.0501251	0.0362134	-0.0978925	0.0454835	-0.0669574	-0.128227	-0.0770926	0.0496635	0.02923	-0.15318	-0.0785515	-0.121603	0.0688475	0.0338554	-0.0923337	-0.0307647	0.0362889	0.133481	0.0572607	0.0401858	-0.324307	-0.100111	0.033345	-0.0730957	0.119527	0.0874262	-0.057543	0.0399912	0.0247671	-0.0100383	0.138825	-0.601965	-0.0790229	0.0929438	0.0466024	0.0383458	-0.077799	-0.529504	-0.0904869	0.502211	-0.0937922	0.0565228	-0.215471	-0.002717	0.0201849
Hs.159223	0.214216	0.0326894	-0.0454343	0.0473304	0.000303843	-0.0267416	0.0981202	-0.0403578	0.0891609	-0.0382209	0.0371415	0.0362461	-0.0118672	-0.0617786	-0.0491363	-0.0342932	0.0461798	-0.0365011	0.0335887	0.0313947	0.029573	0.0139882	-0.053634	-0.061615	0.0638507	0.0339306	0.0326349	-0.051688	-0.0756029	-0.177994	0.0353063	-0.0564081	0.052681	-0.0316822	0.0380258	-0.0213137	-0.0626253	0.0275828	0.0812761	0.03602	-0.0215457	0.0250121	0.0311504	0.0322985	-0.0338692	-0.0285878	-0.0408787	-0.0656839	-0.105797
Hs.159301	-0.733929	0.016032	-0.17099	-0.70121	0.0274765	-0.11418	0.043488	0.0380595	0.0321473	-0.144663	-0.117139	0.0244005	-0.0732991	-0.0499517	-0.627692	-0.354143	-0.170591	0.0536591	0.0344	-0.472339	-0.540697	0.0253718	-0.151847	0.0281851	-0.702157	0.00542434	0.0424835	0.0410062	0.0346846	0.0210332	-0.00470398	-0.21576	0.0281944	-0.347987	-0.144593	-0.182366	-0.163239	-0.621325	-0.134649	-0.552372	0.0313214	-0.462867	-0.0311852	0.0484063	0.0441127	-0.145695	0.0355931	-0.139167	0.0234221
Hs.159384	0.0686909	0.184544	0.174888	-0.0470174	0.159046	-0.0430297	0.581869	-0.0603522	0.0964984	0.062865	-0.0514816	0.134168	0.0469906	-0.0512771	-0.0498055	-0.0202904	-0.0454318	0.0250785	0.063889	-0.0690019	0.0582109	-0.0603916	-0.268478	0.0932318	0.080016	0.251989	0.260486	-0.143793	-0.0187382	-0.0418509	0.0694084	-0.0558219	0.224647	-0.297975	-0.00307038	0.674017	-0.0777153	-0.0997245	0.263355	-0.0763757	-0.117119	0.0221053	-0.0465114	-0.280797	-0.0812204	-0.059985	-0.0627544	-0.0909844	0.0365375
Hs.159471	-0.369338	0.463349	-0.0413971	0.130092	0.140621	-0.103006	0.109329	0.0540357	-0.0945856	0.00120191	0.653257	0.101346	0.0323133	0.0259624	0.530557	-0.16149	-0.0547446	-0.0398569	0.0570112	0.0622305	0.0627108	-0.0105331	0.0846909	0.0723033	0.0697071	0.00066336	-0.0459293	-0.0835339	0.0123154	-0.020429	-0.0398774	0.47272	0.525834	0.0760282	-0.0352448	-0.0527211	-0.0215163	0.26523	-0.0477377	-0.0992415	-0.0459998	0.113849	-0.0404755	0.219482	-0.0546495	-0.0984862	0.0882484	-0.0350581	-0.0247575
Hs.159481	0.0480817	-0.116136	-0.027358	-0.086849	-0.0741304	-0.0682987	0.041248	-0.00453864	-0.0452534	0.357745	0.0424339	0.0568996	-0.0522742	0.0505338	-0.04201	0.0418366	0.0312996	-0.0220372	-0.0484782	-0.118887	0.138066	-0.048545	0.121136	0.0620915	-0.090313	-0.0524687	0.0144411	0.0515218	0.0870986	0.0504004	0.0951305	0.495058	-0.0642847	0.0886015	-0.0645246	-0.0367734	0.0502279	-0.0781648	-0.0547095	0.0402879	-0.053615	-0.0208392	0.0836834	0.0775155	0.0522345	0.199026	0.0260004	0.0512506	0.220778
Hs.159509	0.0370898	0.0353715	0.0206102	-0.111572	0.0401978	0.0259135	0.043997	0.0413043	-0.0216547	-0.0874807	-0.0864238	-0.11173	0.0361147	-0.180009	-0.204318	0.0284187	-0.147827	-0.138438	-0.286424	0.07488	0.0498385	-0.00739585	0.0337581	0.064573	-0.615707	0.0199805	0.0513113	-0.165498	-0.463416	0.0289471	-0.484611	-0.109113	-0.0373398	-0.0143218	-0.0750717	-0.136658	0.0264684	-0.147404	-0.528792	-0.0846395	-0.553804	-0.672855	-0.101224	-0.460031	-0.226843	-0.0138748	-0.536818	0.242266	-0.586562
Hs.159526	-0.0362985	0.0636807	-0.0787273	0.23374	0.0620934	-0.0503038	0.100998	0.106541	-0.0900009	-0.0135852	-0.0348476	-0.0385018	0.0771476	-0.0399915	0.340308	-0.0466096	0.100978	-0.024077	-0.0891188	-0.0384704	0.0462383	-0.0229248	0.0718763	-0.0847651	0.316764	0.072136	0.168162	-0.0386228	-0.0230683	-0.0381664	-0.0438606	-0.0511806	0.0677547	0.0541065	-0.0207458	0.0667228	0.0774425	-0.0386967	0.14264	-0.058032	-0.0368213	-0.0602641	0.0661053	-0.0331493	0.043748	-0.060698	-0.0508939	-0.0723769	0.238031
Hs.159557	-0.0353287	-0.0729174	-0.053096	0.284061	0.0570681	0.0601732	-0.0315149	-0.0775833	-0.0520568	-0.0951255	0.0449637	-0.0524151	-0.0596269	-0.0289673	0.104633	-0.0499907	0.165646	0.120166	-0.0509438	0.0363239	-0.0699524	-0.0535386	0.0683138	-0.053962	0.365822	-0.118765	0.0852493	0.0333941	0.0812556	-0.0519934	-0.0388487	0.0231592	-0.0488045	-0.193765	0.028563	-0.0457708	0.0957144	-0.108803	0.0244991	-0.0558865	0.0623858	-0.049352	-0.0427116	0.352909	0.0415422	-0.0540875	-0.0531661	-0.00334561	-0.118828
Hs.159581	-0.000835257	-0.0414239	0.0590761	0.0599259	-0.339824	-0.0396757	-0.0426999	-0.0372351	-0.0272543	0.073778	0.0646644	-0.0425953	-0.000328318	0.0440451	4.42313e-06	0.0615103	-0.0357491	0.0209553	-0.0805694	0.248316	-0.0299201	0.0795203	0.0850551	0.0343791	-0.06545	0.328417	-0.0428782	-0.0174164	-0.0491917	0.0496818	-0.0478542	-0.0345555	0.100694	0.015761	0.683836	-0.039726	-0.0391925	-0.031378	0.629879	0.0303142	-0.0522597	-0.0343652	0.0563417	-0.0266179	-0.042656	0.338421	0.652709	-0.0424893	0.051078
Hs.159608	0.104356	0.247618	0.373391	-0.0265009	0.0203865	0.0802374	0.0962917	-0.0454701	-0.0283309	-0.0338193	-0.0926154	-0.0395166	-0.0520302	0.027908	-0.0473197	0.0599537	-0.0463039	0.056645	-0.0584212	-0.0505787	0.108	-0.0742927	-0.0197377	0.178576	0.0856811	-0.0385717	0.153097	0.294461	-0.0477173	0.0756743	0.0570322	0.0699235	0.0565519	-0.0376372	0.0406148	0.626853	-0.0592376	-0.0632318	0.279377	0.151207	-0.0604295	0.131512	-0.0881912	-0.168794	-0.00616299	0.164934	0.074789	0.0599245	-0.140401
Hs.159629	0.040484	-0.0967891	0.0466159	0.0494777	-0.298471	-0.0609582	0.0683957	0.0753882	0.0631011	0.102742	0.0416398	-0.0426113	-0.30468	0.253184	-0.0394363	-0.0360011	0.0488219	-0.119281	-0.0587268	-0.0664772	0.0413967	0.12021	0.00229577	0.00758594	-0.0542973	-0.0484529	-0.0872304	0.0524356	0.0258051	0.0467777	0.0189273	0.115285	-0.0453607	0.712248	0.0442662	-0.0439203	0.0327497	0.0376158	0.0114785	-0.099868	0.0598675	0.0543996	0.0456084	0.115949	-0.0472967	-0.0404764	0.0381911	0.13507	0.0430899
Hs.159971	0.0520393	-0.127982	-0.0637192	-0.0702931	-0.0845877	-0.106114	0.048855	-0.0461287	0.053432	0.109218	-0.143889	0.0555724	0.0969968	-0.307907	0.0253933	-0.0417427	-0.00872358	-0.0569355	-0.0487334	-0.404406	-0.0467905	0.20307	-0.0848903	-0.0497834	0.03016	0.0113285	0.0344619	-0.0538126	0.0804153	0.0487743	0.032032	-0.152094	-0.0341889	-0.0535317	-0.0958962	0.067639	-0.0665128	-0.0420816	-0.653531	-0.131364	0.139392	-0.0518589	-0.0541303	-0.0586574	0.048248	0.0598214	0.0423129	-0.0179377	0.0442139
Hs.1602	-0.335134	0.0537984	-0.0459227	-0.00559705	0.0363547	-0.0311447	0.102895	-0.028877	0.0536928	0.0079005	-0.0367244	-0.0467085	0.0317475	-0.0401905	-0.0314573	0.031855	0.0350555	0.0429597	0.0856353	0.0306025	-0.0433005	-0.0561207	-0.0262468	0.0816864	-0.0406666	0.0609192	-0.0195847	-0.0637544	0.0298041	0.0510349	-0.095977	-0.0246414	0.0423229	-0.0421176	0.0173771	0.029096	-0.0314565	0.0484952	-0.0286879	0.0278425	0.0100631	-0.0373175	0.027982	0.03136	-0.0812899	0.0182238	0.0330608	-0.0879693	-0.0443924
Hs.160318	0.0269257	0.123655	-0.101086	-0.104495	-0.10403	-0.0602115	-0.000461905	-0.0860463	0.164176	0.0408317	-0.0344906	0.154901	0.039261	-0.167427	-0.104817	-0.0930965	-0.158346	-0.0837987	0.0157436	0.0175427	-0.151269	0.0671164	-0.855823	0.0495011	-0.184337	0.0270511	-0.136306	-0.0714823	0.0420488	-0.012739	-0.000241849	-0.0036351	0.0432342	-0.740453	-0.0285774	-0.0958317	-0.68619	-0.0831201	0.119079	-0.0117618	0.0317937	0.0504546	0.0310942	0.0325956	-0.0888868	0.0297623	0.0286467	-0.0818284	-0.0724048
Hs.1608	0.262298	-0.092143	0.496089	0.0881207	0.00434966	0.0132321	0.0423584	0.0535693	-0.0667058	-0.206434	0.0481806	-0.0814602	0.0549449	-0.116012	0.0499233	-0.0625678	0.279533	0.0760548	-0.0546965	-0.0805267	-0.0955211	0.0598811	0.0623759	0.190425	0.0271299	-0.0591853	0.0214268	-0.00752529	-0.0537386	-0.0781631	0.0578812	0.0958797	0.0696621	-0.029143	0.046625	-0.0470793	0.170797	0.0497628	0.0565155	-0.0654393	-0.0665948	0.0528443	-0.119442	0.707627	0.0472523	0.0446118	-0.0548617	0.20583	0.0343675
Hs.161	-0.378023	-0.11129	0.00383127	0.035991	0.0306297	0.0568112	-0.0556015	0.113145	0.0388109	0.0426987	-0.0586116	0.0790253	0.0803348	-0.0971033	-0.0733578	-0.422107	0.0262571	-0.219452	-0.1819	-0.0168648	-0.222714	-0.0925143	0.0603246	-0.210452	0.0423021	-0.0790006	-0.383837	0.048036	-0.146413	-0.369222	0.0322648	0.0477638	-0.0142275	0.0638338	0.046981	-0.347287	-0.000773691	-0.199096	0.031636	-0.159915	0.0302861	0.0348419	-0.1066	0.0483012	0.0453074	-0.13578	-0.469082	-0.0827591	-0.136626
Hs.1613	0.205806	-0.0628257	0.021778	-0.0296165	-0.0471025	0.164863	-0.0467036	0.0779028	0.128866	-0.03887	-0.0372586	0.020056	0.053976	-0.0111473	0.104335	-0.0536002	0.0529988	-0.0487776	0.0227769	0.13793	-0.04082	0.062362	-0.00299923	0.0478681	-0.0420836	0.212852	-0.0587966	-0.046512	-0.0405192	0.0464908	0.0419312	0.0483263	-0.0431395	0.0667484	0.0496158	-0.0360909	-0.0345333	0.202061	0.359504	-0.0424683	-0.0263385	-0.0169334	0.00734477	0.0680521	-0.076585	-0.0988472	-0.046412	-0.00907992	0.0425758
Hs.1619	0.12794	-0.227103	-0.07246	0.039781	0.153772	0.0573782	0.0348576	-0.0747021	-0.169319	0.0362275	0.700488	0.20502	-0.0785101	-0.0920328	0.0112548	-0.588832	-0.348426	-0.527871	0.0696781	0.208166	-0.0525061	-0.0541127	-0.100313	-0.0780321	0.0477942	-0.103283	0.0391178	-0.00435808	-0.0777806	-0.0277841	-0.0941019	0.107482	-0.0701198	0.00401062	-0.0745985	-0.167479	-0.0699942	0.0354388	-0.0901376	0.0610821	-0.0139605	-0.029845	-0.0675381	0.205332	0.0515175	-0.0484891	0.158478	0.0198429	-0.036467
Hs.16269	-0.260915	-0.137658	0.175102	-0.349623	0.042038	0.0712008	-0.00954226	0.0557665	0.0637803	-0.146142	0.130878	0.0594828	-0.19236	-0.100595	0.0476474	0.0589755	-0.011445	-0.371314	-0.221813	-0.220666	0.0358944	-0.229143	0.0318617	-0.0759249	-0.000311615	0.0565893	-0.620866	-0.159588	0.0868265	-0.076754	-0.0243606	0.0675788	-0.106426	0.0616798	0.0399238	-0.153578	-0.0339812	-0.110583	-0.0959432	-0.116112	-0.120357	-0.347528	0.0368089	0.0433387	0.00685772	-0.0899706	-0.149042	-0.0874177	0.0544979
Hs.16297	0.0967333	-0.064275	0.0175491	0.179304	0.0231101	0.102057	-0.0602063	0.0527312	-0.157472	-0.120861	0.579223	-0.0561245	0.0576398	0.0158948	0.161268	0.065203	0.0493078	0.137303	0.047002	0.138855	0.0783784	-0.0925187	0.107475	0.127128	0.0330083	-0.138059	0.101979	-0.0675234	-0.107678	0.0736929	-0.0103506	-0.018961	0.246157	-0.185483	0.0359335	0.066293	-0.0472716	-0.0651228	0.133815	-0.0608427	-0.0855342	-0.295157	-0.09995	0.137391	0.0514911	-0.0744466	-0.198425	-0.0691118	-0.0529579
Hs.1634	-0.0605481	-0.401772	-0.104416	-0.0456198	-0.160841	-0.0570654	0.0630153	-0.0559621	-0.100138	0.220135	0.0597259	0.0887772	0.0535505	-0.0438166	-0.061196	-0.214159	-0.152575	-0.148847	-0.135913	-0.0632767	0.0816123	-0.0343253	0.0186452	-0.0498826	0.07459	0.0371212	-0.0552071	-0.0505654	0.0587188	0.0477105	0.0156081	-0.0695583	-0.108704	0.0429304	-0.0645717	-0.00661087	0.11069	-0.0197538	0.0386889	-0.0651109	0.0635473	-0.0741977	0.0405631	0.0491044	-0.0488495	-0.0399353	-0.0630753	0.0615531	-0.0588939
Hs.16340	0.0663933	-0.00203185	0.0416334	0.0363834	0.0168846	-0.625398	0.0034641	-0.020908	0.050548	0.0410196	-0.0201582	0.041505	-0.149047	0.0578774	-0.0709788	0.0471603	-0.301095	-0.00949119	-0.134984	-0.107094	0.103599	-0.382499	-0.140754	-0.0744629	0.12883	0.0426513	-0.106352	-0.0653193	0.0195737	0.0582993	-0.0818781	-0.176336	0.0264132	0.0659805	-0.0223174	0.0748934	-0.40936	-0.298102	-0.136877	-0.183331	-0.53329	0.00703487	0.0505127	-0.259052	0.0528909	0.0598335	-0.0800516	-0.176216	0.405957
Hs.16349	-0.396555	-0.0183905	-0.0445078	0.0384722	0.0800756	-0.0297581	-0.00933796	0.00267592	-0.00577867	0.0390525	-0.0709604	0.0485809	0.0966333	-0.0419261	0.10687	0.0409319	-0.0408068	0.0385523	0.0631225	-0.0498248	0.105959	-0.0592313	-0.0499174	-0.01908	0.0536717	-0.137134	0.0518285	0.0351437	0.0394998	0.0609647	0.0618973	0.0611099	0.044885	-0.157041	-0.0455139	0.0907951	0.137297	-0.0750134	0.0439288	-0.0290393	-0.295689	0.0363069	-0.0694527	-0.0624729	-0.110296	-0.0995575	0.0386188	0.0307385	-0.0034622
Hs.1645	0.0719178	-0.0757599	0.014646	0.0581414	-0.0753426	-0.070537	0.268927	0.0551795	0.0641583	0.0844766	0.0496913	0.100829	-0.025193	-0.0638467	-0.0371688	0.142909	0.555071	0.134054	0.0560543	0.359294	0.0632512	0.112374	0.12194	0.49648	-0.0182268	-0.110003	-0.078388	0.0923507	-0.0865267	0.0732035	-0.0403201	-0.0572578	-0.0589615	-0.0399881	-0.00937416	0.379455	-0.00126923	0.0650505	-0.0502769	-0.0534897	-0.0614056	0.0836958	-0.0425008	0.0288663	0.17551	-0.0535315	-0.0888902	-0.275767	0.016018
Hs.164915	0.0509264	0.0261602	0.0527319	-0.0746649	0.022382	0.028106	0.0202704	0.0457994	-0.047305	-0.0482158	0.0294482	0.0462166	0.0114089	0.0337623	-0.0197839	-0.708673	0.0332385	-0.106291	0.0234221	0.0292724	0.0132835	-0.0544977	-0.0748673	0.0213821	0.0226446	-0.0686741	-0.102881	0.0640634	-0.132328	0.0292931	-0.07908	-0.0595542	-0.0802423	-0.689632	0.0319906	-0.00161059	0.0412195	-0.865359	0.0272076	-0.0720118	-0.0996509	0.0282564	-0.458783	-0.0577952	0.0195566	0.029703	-0.152333	-0.0754656	-0.851414
Hs.16533	-0.043057	0.466277	0.0413822	-0.0366155	0.110751	-0.0372062	0.0910067	0.0212089	0.0532487	-0.276761	0.00916195	0.0804455	0.0409509	0.0420892	-0.0422766	-0.0396279	-0.0413237	0.103592	0.0499924	0.038506	-0.184223	0.0413772	-0.764238	0.0132461	0.0692412	0.0116801	0.0433836	-0.0411786	-0.0273221	0.493648	0.0432914	-0.019899	0.0414014	-0.053522	-0.0372223	0.0404647	0.0476039	-0.119582	0.0484323	0.0433764	-0.0049769	0.346646	-0.0261202	-0.0224308	-0.120911	-0.0356505	0.0510255	-0.0395361	-0.152602
Hs.165439	0.0276438	0.00892887	-0.0190296	-0.0336257	0.0284004	0.0380176	-0.0385022	-0.0292661	-0.043922	-0.279383	-0.0698709	0.0364207	-0.0677228	-0.0364776	-0.0397624	0.0307443	0.0539811	0.0255526	-0.0855335	-0.274942	-0.0454775	-0.0681595	0.0585456	0.0657644	0.0273521	0.0285985	0.0354407	0.0329562	-0.0360143	0.0278097	0.0713859	-0.0909343	-0.0281419	0.0263542	-0.0202203	-0.0585535	-0.0529178	-0.02759	-0.000230913	0.0250384	-0.169271	0.0181088	-0.0329565	0.0275727	0.0480947	0.0380316	0.726437	0.0340803	0.0256973
Hs.1657	0.0821068	0.0333853	-0.176729	-0.103751	0.0483881	-0.364836	-0.0444768	0.275893	-0.0135396	-0.0511384	0.0421953	-0.11093	-0.126243	0.0976482	0.133594	-0.130798	0.0307705	0.0595022	0.107571	-0.122537	-0.169993	-0.282796	-0.221161	0.0315528	-0.0540828	0.0433447	-0.0117378	0.0764752	-0.228245	0.108021	-0.30916	0.0618768	0.0186014	-0.093176	-0.0652786	0.0716532	-0.100665	0.0124597	0.0408876	0.041979	-0.266288	0.0842375	-0.442692	-0.118726	0.0312437	0.0640636	-0.0819487	-0.570749	-0.210585
Hs.165950	0.0454671	0.0760192	-0.0451122	0.05185	0.0642967	-0.0456429	-0.0335923	-0.0297998	-0.029702	-0.10141	0.0726325	0.098679	0.167038	0.0298978	-0.0434365	0.678812	0.165164	-0.0714436	0.000723748	-0.0314129	-0.0312374	0.0690303	0.439677	-0.0706314	0.00120883	0.0631914	-0.0613917	-0.0262504	0.0664899	-0.276078	-0.0356044	0.0936936	-0.0370364	-0.0977205	0.108404	0.0968959	0.0186863	-0.0371216	-0.0333602	-0.162976	-0.0414394	-0.0492046	-0.0450794	0.795458	0.778912	-0.0454523	0.0611831	-0.0491448	0.0794938
Hs.165998	0.0527156	0.0379556	0.05156	0.00410228	-0.0504883	-0.0710259	0.0800735	0.0543754	-0.0163485	0.0458488	-0.0567993	-0.0590189	-0.00326225	0.108	-0.0649725	-0.106667	-0.0249155	-0.114056	0.0298719	-0.0740085	0.043035	0.032402	-0.0577018	0.0181661	-0.353405	-0.720462	0.0469403	0.0925885	-0.0539623	-0.0747308	-0.0164381	0.0807418	-0.0634668	0.131958	0.0458776	-0.0288271	0.0364475	-0.130686	0.291133	-0.0863024	0.0902286	-0.0398589	0.0449953	0.0404967	0.0345957	-0.0489082	-0.144291	-0.0451601	0.0352192
Hs.166	0.0557865	-0.105575	0.809482	0.519159	0.835821	-0.0310766	0.107906	0.125865	0.121541	0.11208	-0.0349826	0.765958	-0.0357656	0.585989	-0.0301013	0.857284	0.0800801	-0.0354797	-0.0589389	0.0203464	-0.0169213	0.110472	0.575487	0.111686	0.0958708	0.0873375	-0.0410329	0.0696365	-0.036488	0.0538432	0.0795281	-0.0266661	-0.0307634	0.146949	0.258445	0.290775	0.0625847	-0.0982589	-0.0325619	0.203479	0.00188504	-0.0343666	0.0569408	-0.00835527	0.184971	0.0681192	-0.0398037	-0.0897107	0.0908335
Hs.166011	-0.85316	0.0210051	0.0288684	0.0306876	-0.0417248	0.0242261	0.221561	0.0261192	0.0266785	-0.890702	0.0318083	-0.053987	0.0752335	0.0715101	-0.0872538	-0.0492672	-0.0587025	-0.0669341	-0.0567155	-0.672598	0.0492498	0.0618315	-0.0436189	-0.021035	-0.76034	-0.0423691	0.0273759	0.0168408	-0.0624161	-0.0795207	0.0280309	0.0655733	0.0636648	0.048876	0.0302724	0.0404723	0.0230008	-0.0752135	0.0281829	0.0359036	-0.0399138	0.0361781	0.0318396	0.0315463	-0.00043858	0.031237	-0.0515372	-0.0588558	0.0321658
Hs.166071	0.066503	-0.0817443	-0.868386	-0.0341741	-0.172163	0.0535213	-0.745782	0.0197317	-0.85597	-0.858836	0.101602	0.0343355	-0.539964	-0.0237116	0.0583839	-0.156363	0.0361648	7.98961e-05	0.0474681	-0.501034	0.024504	-0.627536	-0.206259	0.0411953	-0.091105	0.0156176	0.0324738	-0.238053	0.0347138	-0.000975047	-0.434725	0.0245543	-0.0250205	-0.409123	-0.28543	-0.171442	-0.117609	0.0345053	0.0381268	-0.0919948	-0.107455	-0.252984	-0.613249	0.0235091	-0.171268	0.0278448	-0.85417	0.00370967	0.0343389
Hs.166091	0.0300809	-0.013925	-0.0393329	0.0405759	-0.146955	-0.0625515	-0.0984416	0.0567622	-0.0391042	0.0480792	-0.0564588	-0.0627791	-0.0737563	0.0380613	-0.1542	-0.0731863	0.056584	-0.0713236	0.18256	0.0282648	0.0440063	-0.0173462	0.0502363	-0.0446744	0.0150207	-0.149112	-0.0589023	0.077572	-0.0594551	0.0336548	-0.595459	0.0312672	-0.080106	0.00162812	0.0306708	0.0236522	-0.0857551	-0.640699	0.0290597	-0.08118	0.0348859	0.0424156	0.0320377	0.0331092	-0.202455	0.0134711	-0.21336	0.0172293	-0.514599
Hs.166096	0.00507165	0.0715795	0.664133	0.182152	-0.0886837	0.0312261	0.0567343	-0.150407	-0.368499	0.027773	-0.0476325	-0.0662244	0.0380034	0.0413232	0.0627324	-0.0581323	-0.0706704	0.0892013	-0.0584204	-0.730985	-0.057321	-0.0539904	0.0413191	-0.204346	0.0778792	0.0153226	-0.101216	0.0328596	-0.0421013	0.096312	-0.0889173	-0.0688811	0.0420812	0.0498414	-0.00497965	0.0842002	0.0293934	-0.0512066	0.0322721	0.0194047	-0.0803228	0.200261	0.0488719	-0.141244	0.0594706	-0.178164	-0.0813322	-0.0600884	-0.0358915
Hs.166120	0.117922	-0.154501	-0.0407982	0.0583397	0.0882162	-0.0855998	-0.0788196	-0.0861705	-0.0454005	-0.0431254	-0.0436	0.240706	-0.108923	0.0995046	-0.162075	0.065397	0.0775369	0.0958162	0.0754008	0.0692157	0.0937121	0.0627105	0.680591	-0.0716679	-0.0378353	0.294629	-0.0746906	-0.0432426	0.0693271	-0.0702236	0.0608403	-0.0342342	-0.0367043	-0.0561332	0.0492824	-0.0377607	0.342262	0.16464	-0.00761601	-0.100115	-0.0520482	-0.0601831	-0.0433786	0.1155	-0.13455	-0.0359787	-0.0213086	0.0337318	0.525599
Hs.166161	-0.038255	0.0459452	-0.691503	-0.649837	-0.358489	0.396028	0.0393531	0.0585112	0.0760198	0.0462532	0.020263	-0.0493908	-0.729683	0.0655578	-0.00335727	-0.0241848	0.0293992	-0.132929	-0.037879	0.0413218	0.0363949	0.0470556	-0.0431574	0.0365438	-0.0113497	0.12885	-0.0398392	0.0356785	-0.0226132	-0.0221598	-0.0967085	-0.047154	0.0556633	0.125507	0.0651004	-0.0459397	0.0153555	-0.0935812	-0.0509034	-0.066292	0.0414632	0.0475844	-0.0876603	-0.0649142	-0.0991391	-0.0434857	0.0363493	-0.0529203	0.0288399
Hs.166172	0.244131	0.00600822	-0.0994426	-0.0661281	-0.0996597	-0.161888	0.0354209	0.0498882	0.0587686	-0.11643	-0.0282144	-0.550793	0.0475886	-0.156551	-0.0865244	-0.0833826	0.0851272	-0.282756	-0.72103	-0.130752	0.0366866	0.158337	-0.0131114	-0.0732093	0.0256901	-0.0970408	-0.101253	-0.12765	0.0344945	0.0730543	-0.0434206	-0.156954	-0.171015	-0.0869434	0.0576692	0.0316531	-0.0465501	0.109189	-0.0927422	-0.281482	0.0780538	-0.153124	-0.584724	-0.0584416	-0.284269	-0.04668	0.0434286	0.044132	-0.493142
Hs.166204	0.209591	0.0422165	0.398589	-0.250438	0.0365527	0.0385939	0.0462077	0.0223307	-0.0403992	0.0196365	0.162693	-0.0905381	0.0518961	-0.0212819	-0.596015	-0.202573	-0.472269	-0.525981	-0.225327	-0.00197449	0.100074	0.0530152	-0.0519467	-0.167828	-0.0901179	-0.00989601	0.0352286	0.0487686	-0.0916306	-0.111853	0.0408395	-0.0925159	0.0814794	-0.0789613	0.0832203	0.0852705	-0.100867	0.0954612	0.0923947	-0.0598784	0.0148363	0.00176946	-0.155643	-0.243966	0.0175236	-0.0636956	0.0538702	-0.190301	-0.123488
Hs.166318	-0.390428	-0.0739356	0.0359333	-0.146361	0.0590064	0.0320096	0.0452687	0.0545105	-0.132004	0.0461182	-0.05282	-0.573416	0.048648	-0.493885	0.144465	-0.0502493	-0.286368	0.0399302	-0.0569701	-0.469215	-0.147186	0.0673187	-0.365072	-0.0356288	0.0396631	-0.0148679	-0.0274518	0.134505	-0.324563	0.0165247	-0.436271	-0.112385	0.0452458	-0.101913	0.0555458	0.0586424	-0.434347	-0.0296914	-0.138445	-0.122292	-0.111344	-0.525434	-0.428642	-0.579965	-0.140327	0.0714865	0.0652341	-0.378508	-0.12439
Hs.166563	0.0839208	0.0437288	-0.0809273	0.0565527	-0.102403	-0.0416513	0.0466788	-0.0322721	0.0156677	0.130218	-0.0330563	-0.0311297	-0.0320003	-0.0480575	-0.0322045	0.0554524	0.0523571	0.0675603	0.76848	0.867431	-0.0325106	-0.0665942	-0.0258151	-0.0348129	-0.0504263	0.0496952	-0.0314592	-0.0347569	-0.0337203	0.0404895	-0.197364	0.0686788	-0.0389335	0.0595941	0.0605554	-0.0300545	-0.04814	-0.0188637	-0.0120022	-0.177067	-0.0318919	-0.0311372	0.0881669	0.0154332	0.0598739	0.0633188	0.0526045	0.0433633	0.0383933
Hs.166684	-0.0574942	-0.0412242	-0.0448256	0.225032	0.103336	0.0293884	0.031841	-0.743692	-0.0165569	-0.333069	-0.0256417	0.00916856	-0.133378	-0.22423	0.0372283	-0.000980553	0.0305904	0.201102	-0.0543435	0.0536246	0.024443	-0.115128	0.0429971	0.0138432	-0.0465208	-0.0425007	0.0780895	-0.0441723	-0.0423304	0.0412504	0.145895	-0.0347108	0.0357616	-0.341701	0.0404313	0.0900625	0.0344923	-0.0797975	0.0196069	0.0306163	0.0405228	-0.0446182	-0.0209732	0.000805466	-0.0536087	-0.0137173	-0.0396392	0.0167149	-0.111872
Hs.166733	0.221594	-0.126834	-0.0433115	-0.0635989	-0.107729	-0.0477863	-0.047619	0.490886	-0.0309743	0.0625769	-0.0643208	0.00117729	-0.032635	0.120522	-0.344118	-0.129901	0.0305544	0.0774696	-0.0718313	-0.0458386	0.0135724	0.0633915	0.0871196	-0.0684638	0.0254922	0.0328691	-0.030949	-0.0845138	0.0708344	0.0978002	-0.0499985	-0.0393187	-0.0625685	-0.0459272	-0.0317609	-0.0657061	0.0490729	0.447182	0.0200868	0.0937811	0.0986701	0.0600711	0.0546375	0.0453801	0.110739	0.0178374	-0.274323	0.285348	0.0469856
Hs.166846	-0.041173	-0.0779173	-0.188554	0.0729814	-0.172994	0.0388586	0.0563539	-0.13448	-0.000390579	-0.0796754	0.0873971	-0.0646759	0.115219	-0.0543736	-0.00259807	0.0402011	0.191569	0.0544639	-0.0968972	-0.160725	-0.189258	-0.0585189	0.0567847	-0.0648428	0.175386	-0.0575679	-0.13176	0.0697375	-0.0588285	-0.0712492	-0.0818911	-0.0706332	0.00673426	-0.363678	-0.0886536	-0.100359	-0.0905832	-0.109674	0.095562	-0.0654624	-0.0902315	0.0520874	0.0592549	-0.0577991	0.0605748	-0.0579331	0.0371263	-0.0517901	-0.534315
Hs.166891	-0.429858	-0.105145	-0.1593	0.0293305	-0.117043	-0.168081	0.091903	-0.101853	0.0513057	-0.0153299	0.0433174	-0.729316	-0.00306247	-0.202168	-0.100995	-0.0869348	0.0609409	-0.0681343	-0.203074	-0.0921689	0.0343014	-0.716052	-0.504774	2.30912e-05	0.0361117	-0.0950023	0.0275572	0.0926685	-0.0669426	-0.107701	-0.00245574	-0.729495	0.0416265	-0.0953935	0.0411022	-0.0465019	-0.0852948	-0.581536	0.0376463	0.051249	-0.153397	0.0216992	0.0433953	-0.127262	-0.556902	0.0403836	-0.136	0.0458356	-0.141974
Hs.16695	-0.0476404	-0.0516784	0.00789881	-0.0606898	0.0493182	-0.0474591	0.0159249	0.121308	-0.0311978	-0.000423954	0.0497769	0.0506872	-0.0471444	0.0560019	-0.0846721	0.0548638	-0.1896	-0.0450753	-0.0249082	0.0599434	0.0504291	0.0553695	-0.0225068	-0.04082	-0.334834	0.801621	-0.143588	0.0170112	-0.0372505	-0.0552341	-0.0633015	-0.056773	0.0559429	-0.12191	0.0424408	0.0537453	-0.0677872	0.369969	-0.158461	-0.0339686	-0.698323	-0.0413205	-0.00307498	0.0436956	-0.0468719	0.117684	-0.0179828	-0.0494984	-0.065752
Hs.16697	-0.142491	0.0381358	0.0323025	0.0291215	0.0420439	-0.0510635	-0.501641	0.028433	0.0349121	0.0528491	0.0300471	-0.0599632	-0.662499	-0.00992811	0.0213751	0.03258	0.0619116	0.0408534	0.0339625	0.041124	0.0248003	0.0250632	0.0313952	0.0211202	0.0355994	-0.0465761	-0.0485819	-0.487416	0.0329252	0.0305208	-0.154474	0.0484957	-0.0502064	-0.0258224	-0.0131388	0.041855	0.0176871	-0.0703451	0.0196076	0.0327649	0.0352801	0.00957847	0.0283759	0.031175	-0.0474219	0.0288138	0.0498874	0.0310935	-0.126973
Hs.166975	-0.0463215	0.733315	0.198321	-0.286989	0.113569	0.145398	0.0513447	0.03938	0.0586859	-0.0635979	-0.0592655	0.0318557	-0.0378052	-0.118122	-0.119078	0.075278	0.0126912	0.00941127	0.0168807	0.0432154	-0.0183633	0.0324802	-0.0702478	0.0768863	0.182206	-0.0423642	0.0282283	0.0465656	0.0205495	0.152352	-0.0473759	0.0417196	0.124426	-0.0598117	-0.00786476	0.184681	-0.152287	-0.0430964	0.0380245	-0.0082954	-0.0743785	0.0204622	-0.0672576	-0.06509	-0.317194	0.0454382	-0.0445442	-0.0515913	-0.0630944
Hs.166994	-0.0680943	0.16364	-0.311131	0.0183164	-0.0539404	0.0989018	-0.0575811	0.0235944	0.0635068	-0.0416568	-0.0557044	-0.0635316	0.0574155	-0.0949983	-0.0405803	-0.152357	0.0868197	0.0197244	0.0563725	-0.092247	-0.0427525	-0.0381495	0.206503	-0.0987209	-0.222715	-0.0615173	-0.0556806	-0.0812315	0.0591285	-0.140083	0.223016	0.0320437	-0.0900071	-0.0279753	0.178939	0.064957	0.559847	-0.0830629	-0.0980085	0.0467641	0.154213	0.0481208	-0.0193827	0.0186311	0.0853047	-0.0591312	0.0150963	0.0375608	0.0421714
Hs.167017	0.05257	0.019878	0.0461821	0.0335809	-0.0369573	-0.04171	0.0254245	0.062897	0.0399681	0.0241142	0.00218514	-0.0116045	0.0303321	0.0342976	-0.037924	-0.0467292	-0.0531061	-0.126843	-0.0430635	-0.0330965	0.0361476	0.0299562	-0.0192751	0.0161507	-0.0613258	-0.689337	-0.0376541	0.0404907	0.0251403	0.0176617	-0.0365031	0.0248283	0.00842043	0.0427878	0.047316	-0.0447004	0.0261981	0.0176564	-0.0221664	-0.0345029	-0.00219963	-0.00978088	-0.0258713	0.0304271	-0.030581	0.0275796	-0.0416873	0.0320936	0.0380902
Hs.167246	-0.0709116	-0.0505619	-0.0676023	0.0403979	-0.120485	-0.054838	-0.115973	-0.205464	-0.167255	-0.0792929	0.0287915	0.042561	-0.0407083	0.0369794	0.166842	0.0711935	-0.031035	-0.0418488	-0.102438	-0.145135	-0.0379262	-0.0280809	-0.056551	0.00936834	0.0626035	0.0931449	-0.0141246	-0.277314	0.0302285	-0.156575	0.191887	0.0414651	-0.0285675	-0.00746672	-0.00258076	-0.144743	0.0324049	0.0263031	-0.0332065	-0.0394078	0.0159735	-0.0386558	0.0306182	-0.0244662	0.0254706	-0.0427846	-0.0377806	0.0372273	0.059661
Hs.1675	0.03534	0.0476813	0.0197351	0.0329432	0.0560409	0.0447403	0.0335658	0.19361	0.0497528	0.0335539	0.164222	0.33765	-0.0229489	0.0585926	-0.0667214	-0.446328	0.0851666	-0.274915	0.0596711	0.0496144	0.0474879	0.0608511	-0.101072	-0.0110812	-0.195099	0.022792	-0.0928542	0.0485207	0.0286359	-0.10305	-0.0350382	0.0333724	0.0191752	0.042871	-0.0374334	0.00381469	-0.0324738	-0.00431975	0.0393699	-0.0252888	-0.0346402	-0.078429	-0.761709	-0.0281916	-0.0462936	0.0376969	-0.026483	0.0219836	-0.0591704
Hs.167529	-0.546196	-0.0856587	-0.549809	0.028595	-0.123035	-0.00718494	0.00975661	0.0345203	-0.048729	0.056278	0.0263324	0.0327083	0.0519508	0.0391665	-0.138109	-0.810456	-0.102305	-0.0747943	-0.0766868	0.0381593	-0.0574456	-0.65572	-0.249614	0.0294323	0.0296376	-0.0846279	-0.095237	-0.780112	-0.188552	-0.073055	-0.728081	0.0442193	-0.135616	-0.246213	0.02919	-0.0959392	-0.207057	0.084202	-0.0465421	0.0332831	0.0340212	0.0474315	0.0339859	-0.329885	-0.801597	-0.0983742	0.02015	-0.151207	0.0294433
Hs.167679	-0.0624656	0.360835	0.0483159	0.0320219	0.232962	-0.0370399	-0.0387197	0.0563857	0.00328775	-0.0395666	0.574407	0.679045	0.12005	0.0768794	0.196081	0.1827	-0.0397416	0.101167	-0.0333594	-0.0422914	0.549555	0.0835658	0.214542	-0.0423038	-0.0580261	0.0900166	0.271565	-0.101197	-0.0364395	0.0425446	-0.0382361	0.276884	0.634666	0.0768197	-0.0442917	-0.396455	-0.0381018	0.512217	0.580833	-0.127437	-0.0434401	-0.0640312	0.0413124	-0.0442184	-0.00463401	-0.0421793	-0.064436	0.0524258	-0.115982
Hs.167741	-0.345607	-0.00208712	-0.0793619	-0.144361	0.0347129	-0.0765467	-0.0154167	-0.0686734	0.0341953	-0.0405534	-0.664805	0.0684495	0.0514562	0.0087337	-0.0148145	0.0483538	0.0845153	0.0737636	-0.0467391	0.0456705	-0.123116	0.0934568	0.0901836	-0.0503845	-0.0724998	0.0342291	-0.254695	0.0339799	0.0415979	0.0354627	-0.0574331	-0.0431552	-0.126333	-0.0705169	-0.354971	-0.0848773	0.0592387	0.113889	-0.0441958	0.0375853	0.0384897	-0.0483861	0.0301591	0.0447325	-0.0865411	0.0327124	0.218446	0.141247	-0.0529525
Hs.167791	-0.227148	0.0699077	-0.0274701	0.0663534	0.0502815	-0.0345761	0.0356082	0.0565871	0.0457488	-0.0271056	-0.0725749	0.0437187	0.00938065	-0.0561846	-0.00637198	0.0581825	0.0648135	0.179728	-0.0253442	-0.108546	0.100228	0.0120175	0.0501191	0.107632	0.0432777	-0.0406604	0.372627	0.269628	0.0353376	0.0512681	-0.0266209	0.0661155	0.0484951	-0.0555571	0.162766	-0.0291629	0.581941	-0.0201166	0.0793933	-0.0263943	0.082565	0.0687023	-0.0563319	0.058507	-0.0294632	0.0487515	-0.0425628	0.0590427	-0.0451653
Hs.167927	-0.817938	0.030309	0.0445465	-0.212413	0.0202831	-0.0123149	0.034443	0.0406009	-0.181381	-0.374154	0.0433291	0.0223133	-0.20021	-0.411224	-0.0497286	0.0307158	-0.20114	-0.124541	-0.0124811	-0.809041	-0.0700306	-0.30299	0.0445232	0.0672553	0.13886	0.152501	-0.160909	0.0459088	-0.0396048	0.0319366	0.000772201	-0.140897	0.0418592	-0.346022	-0.00437761	0.0413562	-0.155342	0.0351495	0.041384	-0.148143	-0.189006	-0.555319	-0.179901	0.0465761	-0.157798	0.0533294	-0.764327	-0.779263	-0.489818
Hs.168075	-0.143766	-0.123688	-0.0449228	0.0577464	0.0469931	0.0585895	0.0341426	0.0228043	0.0349573	-0.18019	0.0590611	0.0309152	-0.884239	-0.0403678	0.0319166	-0.792192	0.0298481	0.135318	-0.0425759	0.0364906	0.0380474	-0.018335	-0.0431465	0.0292705	0.0370589	0.0197151	0.101105	0.0383677	0.054818	0.108336	-0.0367554	-0.00786792	0.0306034	-0.0338501	0.0355908	0.0271507	0.0149139	0.0728812	0.0182937	0.00715727	-0.039571	0.0339458	-0.121153	0.0349363	-0.00606376	0.0373899	-0.0784823	-0.0537009	-0.0408182
Hs.168132	-0.0574506	0.0178733	-0.196942	-0.269091	-0.0892799	0.024541	0.0506865	-0.629048	-0.0740219	0.046159	-0.15164	0.0534569	-0.103262	0.0534393	0.00817082	-0.0722745	-0.0291874	-0.0765518	0.101362	-0.185689	0.0374048	0.079367	-0.221745	-0.370666	-0.0257557	0.0442799	0.041415	-0.710355	0.0206842	-0.0956487	-0.173346	-0.0252174	-0.136386	0.0250526	-0.108087	-0.213701	-0.0836471	-0.136322	0.0581358	0.0416075	0.0625213	-0.0882961	-0.156643	0.0292599	-0.329291	-0.162385	0.0467711	0.0459177	-0.137744
Hs.168352	-0.0574676	-0.0145655	0.0325787	0.0355729	-0.0220271	0.0289667	-0.100738	0.0615377	-0.0478594	0.0292411	0.027591	-0.15005	-0.112286	-0.0579739	-0.0394035	0.0306884	-0.0632257	-0.064045	0.0217797	0.0356011	-0.162184	0.0386198	0.0342441	0.0264634	0.00932872	-0.889393	-0.0573565	-0.063285	-0.0542999	-0.0508159	0.0249837	0.0467711	0.0317374	-0.858674	0.0338983	0.0194883	0.0317881	0.0244461	0.0256428	-0.0105265	0.010885	-0.0907612	0.0549808	0.0262752	-0.00786834	0.0327405	-0.0564968	-0.000947482	0.0268497
Hs.168357	-0.013339	0.00742979	0.0880672	-0.446324	-0.45174	0.0871375	0.0457866	0.0253845	0.0329826	-0.219881	-0.74706	-0.382416	-0.0537899	-0.175637	0.0265869	-0.0736698	-0.17288	0.0725164	-0.679086	0.0461239	0.0223841	0.018506	-0.109503	0.0224334	-0.272429	0.0385323	-0.0446733	-0.290261	-0.550905	-0.0362249	-0.0121776	-0.127833	0.0334489	-0.121244	-0.0292484	-0.000971668	-0.146597	-0.117953	-0.00183053	-0.497587	-0.0824933	-0.126551	0.0425758	-0.0261404	-0.429384	-0.134661	-0.12907	-0.11868	-0.0984033
Hs.168383	-0.0652096	0.0260715	0.0422354	-0.0539358	-0.0526314	-0.721476	0.0938353	0.0370728	0.143331	0.000622626	-0.11548	0.0304581	-0.0518556	-0.374581	-0.0494613	-0.0590436	0.0317165	-0.0784232	0.0337913	-0.054609	-0.0506404	0.0320833	0.0651303	-0.0780456	0.0362565	0.0423795	-0.116366	-0.0163404	-0.0441269	-0.035937	0.0357867	-0.304253	-0.0522646	0.032483	-0.0512382	-0.482546	0.114915	0.0416915	-0.127142	-0.0157468	0.0449136	0.0241128	0.045717	0.0362134	-0.166563	-0.0940776	0.0369532	0.0532318	-0.0679076
Hs.1691	0.0237756	0.0783096	0.48606	0.058206	0.863847	0.144051	0.0593334	0.0495381	0.18982	-0.0357946	-0.0210721	0.0514959	-0.0714514	-0.021826	-0.037337	-0.0100853	-0.0266069	0.0667058	-0.0263804	-0.00364248	-0.0370132	-0.0924145	-0.0395048	0.0731668	0.0775958	0.0647854	-0.440004	-0.0408559	-0.0637148	0.0302575	0.154566	-0.0460542	-0.00862819	0.0227518	-0.0475523	0.847153	-0.0074958	-0.0843278	0.0312262	0.0933043	0.780597	0.0819648	0.20317	-0.0593387	-0.171304	0.119871	0.0580113	0.0689212	0.0771027
Hs.169139	0.00337019	-0.026175	0.049856	0.0150094	-0.0486003	0.102025	-0.0339039	0.0894122	0.058784	0.039553	-0.0326926	0.833237	-0.0277069	0.0595411	-0.108938	-0.0392092	0.0819121	-0.118976	-0.0407724	0.820832	0.0503078	0.63002	0.0253378	0.0508201	-0.0489002	0.0222395	-0.0504749	0.0497949	-0.00638737	-0.0107534	0.0726981	0.0496398	-0.0304342	0.0690986	-0.0291064	-0.014349	0.0489511	-0.0714016	-0.000671557	0.671634	-0.0488833	-0.0195167	0.0737863	-0.0297253	-0.0520671	-0.0239678	-0.0299182	0.135674	0.00957843
Hs.169172	-0.0356595	0.477835	0.0458003	-0.0282148	-0.0518495	-0.0586451	0.120929	-0.0363007	-0.0085643	0.0615274	-0.0145735	-0.0330659	0.116615	0.00229763	0.0809101	-0.0424916	-0.103957	-0.0694989	0.173196	0.0749877	0.00837345	0.0604903	-0.169866	0.108898	-0.0465003	0.0897026	-0.0325749	-0.040102	0.070785	-0.0352254	0.59357	0.028875	-0.061375	0.061101	-0.0367987	0.0663503	0.720601	0.244015	0.138013	0.0591207	0.220938	0.721086	-0.0535377	0.0594719	-0.0156279	-0.0161466	-0.0342154	0.0576353	0.0246442
Hs.169182	0.189257	0.0252081	0.0481213	0.0904431	0.0599285	-0.0300702	-0.0490915	0.0810474	0.014573	-0.124569	0.151389	-0.0253554	0.333291	0.120335	-0.088939	0.0540538	0.0156528	-0.0534989	0.0548469	0.0543017	0.0838764	0.0628323	0.505518	-0.0588231	-0.090509	0.0680442	0.0389467	-0.00109981	0.0745177	-0.146832	-0.0796315	0.099829	-0.0681233	0.0862118	0.0559803	-0.0763294	0.0520174	0.048696	-0.0626179	-0.0682067	0.011563	-0.0787036	0.0290489	-0.00539667	-0.101364	0.0542505	-0.126693	0.0621106	-0.355492
Hs.169266	-0.0404046	0.0734284	-0.0568011	-0.0272165	0.0837094	0.112601	-0.0583059	-0.0565138	0.0422445	-0.00379013	0.070625	0.0665298	0.016401	0.236292	-0.0423333	-0.042362	-0.0469853	0.0321573	0.0714084	0.140617	0.0661102	-0.0370251	-0.0412377	0.258465	0.119066	0.235121	0.152707	0.0171375	-0.0764402	0.685835	-0.0431679	0.058251	-0.077245	0.142813	-0.0294997	0.10163	-0.0267402	0.0863976	-0.0829061	0.2496	-0.0357856	-0.0340028	0.0558888	-0.0669671	-0.0451129	0.584635	-0.0364921	-0.0453479	0.0119491
Hs.169294	0.0788938	-0.0428336	-0.0298137	-0.0295082	-0.149945	-0.0407692	-0.0485601	0.0867092	0.717153	0.105325	0.00804319	0.0471324	-0.0230814	-0.0130666	0.180974	0.152912	-0.0515579	-0.1089	-0.0851527	0.115254	0.738027	0.084837	-0.0112186	-0.0159294	-0.0487504	0.623198	-0.186581	0.722151	0.0246225	0.0125769	0.0574629	0.0944568	-0.0170746	0.0488854	0.00221804	-0.0989207	0.0106381	0.100508	-0.0609018	-0.0486147	-0.0407143	-0.0425351	0.0939231	0.0743616	0.468046	0.186309	-0.0358834	0.562334	0.093661
Hs.169300	-0.323884	0.00251539	-0.0975365	-0.0512243	-0.404368	0.0245763	-0.13218	-0.0963402	0.0423994	0.0358793	0.0438747	-0.207555	0.0934054	0.0428737	-0.112128	-0.0632283	-0.133891	-0.134917	0.00496149	-0.208959	0.0626197	0.091007	-0.174987	-0.101543	-0.664805	0.0547476	-0.0384997	-0.463759	-0.118537	0.0354304	-0.37444	0.0557362	-0.720979	0.0572935	0.0693856	-0.152809	-0.201236	0.0397226	-0.294978	-0.4377	0.0428001	-0.136641	0.0362218	0.0234453	0.022338	-0.0768696	-0.104281	0.0834519	0.0542289
Hs.169309	-0.0445645	-0.0521404	-0.0524073	-0.0435468	-0.0419719	-0.031398	-0.0315813	-0.0127935	0.0208111	0.0184464	-0.0613437	0.0254973	-0.0445763	0.0259573	0.00574993	-0.017893	-0.179616	-0.202903	0.0245282	0.0225235	0.0283235	0.0291719	-0.00629347	0.029404	0.0344549	-0.0553434	0.0345247	-0.902457	0.0158222	-0.144385	0.0361065	0.0254154	0.00850133	-0.0295102	0.0255712	0.0371144	0.0422478	-0.0615115	0.0116703	-0.0269073	0.0371798	0.0307861	0.0470647	0.0302554	0.0265996	-0.0403162	0.0498995	0.0303957	0.039424
Hs.169330	0.0829738	-0.020814	0.120716	-0.0323432	-0.0767512	0.398124	-0.0313672	0.0366355	-0.0381389	0.0495703	-0.0334565	0.00671393	0.602497	-0.0301139	-0.0446977	-0.0362416	-0.0791177	-0.0628138	0.198024	0.606811	0.0687922	0.351388	0.0399864	-0.0304134	-0.0326898	-0.0191983	0.327761	0.473882	0.0815514	0.312552	0.0540798	0.0767236	-0.0384799	0.0968929	0.0906774	0.267569	0.0901069	0.0361269	-0.0256414	0.0521938	-0.02501	-0.0298403	0.0937131	-0.0700862	0.0691264	0.0737532	-0.0441785	0.0583351	0.0926746
Hs.169387	-0.0483935	0.0365616	-0.0951951	-0.0343505	0.0414418	-0.0822952	-0.0277942	0.0415478	0.0290383	-0.048867	-0.0144597	0.0279747	0.0329044	0.0278975	-0.0196131	0.0259063	-0.0253586	-0.0123669	-0.0220221	-0.0109735	0.0231195	0.056217	0.0253532	0.0499152	0.028257	-0.160251	-0.0406797	-0.0362663	-0.026932	-0.0174719	0.0360272	0.0410499	0.00647908	-0.0395823	0.031334	0.0331887	0.0303248	0.0681535	0.170847	0.0171998	0.0275163	0.0206991	-0.00596264	0.0433332	0.0259517	0.036551	-0.905961	0.120705	0.0161059
Hs.169401	0.0572878	-0.0943052	0.0366703	0.0444523	-0.0390665	-0.357096	-0.0269804	0.0282116	0.000652876	0.0439233	-0.0352646	0.03182	0.0444294	0.039662	-0.0484336	0.0371875	-0.0702364	-0.0668014	-0.0276754	-0.205094	-0.270636	-0.0652608	0.0536116	-0.0590012	-0.0771298	0.00914333	-0.0561043	0.0451318	0.0341076	-0.0692103	-0.0526471	-0.021539	0.0349345	0.045722	-0.0680238	0.0329575	-0.0980841	0.037419	-0.0658805	0.0238762	-0.0772403	0.0341833	0.0370039	0.0401442	0.0718644	0.0333394	-0.0545891	-0.0749392	0.0546567
Hs.169449	-0.0402607	-0.124982	-0.053656	0.421141	-0.0208654	-0.0344164	0.0305955	-0.0346036	-0.0643692	-0.0357301	-0.3611	0.0779155	0.0523098	0.0780558	-0.046893	-0.0444738	-0.0902038	-0.0606474	-0.0485281	0.0564786	-0.0401107	0.0505101	-0.0506586	-0.131295	0.0587031	-0.0411092	0.0712383	0.00307887	-0.140777	0.0510809	0.016984	-0.0413214	-0.407645	0.0137933	0.031247	0.0309719	-0.0821237	-0.000557294	-0.0495677	-0.0222078	-0.0432968	0.0574709	0.805293	0.201626	0.0430172	-0.0466072	0.0616499	-0.0388185	-0.0718147
Hs.169470	-0.0298098	0.792418	-0.00253472	-0.0426979	0.0564511	0.0326531	0.040878	0.0403149	0.0457809	0.0411466	-0.0238348	0.0453231	-0.0255237	-0.0438593	-0.0250285	0.022887	-0.0647485	0.042263	0.108567	-0.0178947	-0.0387833	0.0364792	-0.0270925	0.0415192	-0.0372112	-0.0321486	-0.00244808	-0.0248908	0.0269896	-0.0113894	0.11185	0.0115514	-0.0263145	-0.0266485	0.0335977	-0.0282009	0.144416	0.0473339	0.0474455	0.165557	0.0477867	0.0632351	0.0443129	-0.0285293	-0.0495045	0.0476189	-0.0356869	0.282492	-0.0269496
Hs.1695	-0.0359508	-0.0471965	-0.0336904	-0.0516132	0.0371227	-0.0269525	-0.0435973	-0.0463253	0.0426585	0.0555583	-0.0355098	0.0720369	0.0411078	0.0216839	0.0464526	-0.285281	0.0382544	-0.186673	-0.746476	0.0317859	0.0401405	0.0672423	0.00420017	-0.0353996	-0.0456432	-0.0502545	-0.447785	-0.0315158	0.0463563	0.0570684	0.437988	0.0282456	-0.0316942	0.10844	-0.0318757	-0.0269771	-0.0076881	0.0623679	-0.0374172	-0.0351833	0.368156	0.0487023	0.0377185	-0.0186888	0.0486662	0.0438346	-0.0384639	-0.0294938	0.0374267
Hs.16950	-0.0310205	-0.0581817	0.0554688	-0.179877	0.0164289	-0.041798	-0.0324263	-0.0198797	0.0430587	-0.0449026	0.0724429	0.0576523	0.0145799	0.0539864	-0.0943582	-0.0299795	0.0580013	-0.0511977	-0.071925	-0.0870039	0.0976117	0.0335079	0.0708003	0.0897463	-0.248219	0.656151	-0.114678	0.0746756	0.0693923	-0.146911	-0.076874	-0.0407423	-0.0709466	0.0746174	0.0650734	0.0615394	0.0528356	0.0590944	-0.0878831	-0.045289	-0.222718	-0.0845625	0.0521339	0.038942	-0.0609929	0.129349	0.104419	-0.04319	0.098116
Hs.169536	0.123695	-0.0932232	0.20148	0.317738	-0.00348003	-0.0760124	0.0392196	-0.209974	-0.0666734	-0.0288472	-0.0495713	0.0466413	-0.0447982	-0.151837	0.218581	-0.163367	-0.0752709	-0.0576711	0.045475	0.0678077	0.0379965	-0.045845	0.0459191	-0.252361	-0.0273522	0.0506872	0.0631865	-0.0115873	-0.117771	-0.183773	-0.0168673	0.0628261	-0.188885	0.039259	-0.0653911	0.0591211	0.055662	0.057286	0.153317	-0.0481359	0.120577	-0.0674845	0.00350115	-0.038269	-0.0509484	0.388508	0.0461127	-0.039428	-0.0335263
Hs.169793	-0.0352148	-0.0362644	-0.0394488	-0.091812	-0.0463094	-0.0841524	0.0268524	-0.034775	-0.0388464	0.0337427	-0.021388	0.0323689	0.0361385	-0.153642	-0.125306	0.0293255	-0.305954	-0.0983196	-0.0518155	0.02635	-0.0704396	0.055285	-0.0432447	0.00867807	-0.0393981	0.00941288	0.0388356	9.51982e-05	-0.0359894	-0.00224098	0.77102	0.0418474	-0.0378221	0.0251254	-0.0324778	0.0238437	-0.104871	0.0247286	0.0317916	0.0395737	0.198069	0.0559904	0.0219245	-0.0335625	0.0140305	0.0199628	-0.0479087	-0.0614505	0.0259319
Hs.169832	0.0318539	0.0400982	0.0899984	-0.0689376	-0.0474892	0.0235454	0.0606319	0.0138588	0.0193092	0.016539	0.0304923	0.0229762	-0.0433494	-0.0264576	0.023442	-0.0504422	-0.0494337	-0.0660686	0.0219077	-0.134102	0.0424618	0.0219015	-0.107637	-0.0238754	-0.0547275	0.0305423	0.0233603	-0.0463052	0.0288057	-0.00611031	-0.0225693	-0.0532282	-0.0195963	-0.0610356	0.0201528	0.0394543	-0.14908	0.0202796	0.0234795	-0.0379229	-0.319355	-0.0126835	-0.0394653	-0.0719386	-0.151506	-0.021971	-0.0486008	-0.38564	-0.0440028
Hs.169853	0.0564915	-0.284867	-0.0476808	0.0772416	-0.0417957	-0.130255	0.0429768	-0.0374021	0.00534527	-0.0393347	-0.0284464	-0.0864554	0.422747	0.0545215	-0.0358167	0.0529054	-0.0367528	-0.087247	-0.0329521	0.0357459	0.164968	0.131546	0.432108	-0.0392274	-0.0902926	0.0781626	-0.0468689	0.0535213	-0.0885597	-0.0407395	0.0458485	0.104221	-0.0385242	-0.0375688	0.0913288	-0.0593222	-0.0375938	0.0618697	-0.0125803	0.018245	0.0440778	0.0846848	0.064714	0.056303	-0.0375274	-0.00235968	-0.046667	-0.0488495	0.0519472
Hs.169857	-0.228463	0.0424532	-0.06301	-0.0251604	0.0719177	-0.0591907	0.00546946	-0.0473134	-0.0533655	-0.0509754	-0.20511	0.0412213	-0.0694521	-0.111904	0.0405818	0.00183116	0.083373	-0.0274862	0.00686205	-0.0657344	0.0261899	0.0405875	0.0445371	0.107931	-0.083551	-0.20479	0.0780742	0.145636	0.0048131	-0.0692634	0.137876	-0.00845734	0.0679977	0.0371422	-0.0744114	0.727786	0.128395	-0.10743	0.0438396	-0.0592015	-0.080419	0.0514284	-0.058338	-0.13852	0.0895505	0.0498207	-0.0465624	0.066842	0.076909
Hs.169902	0.0683962	-0.0735185	0.0767205	0.0260715	-0.00339371	-0.114915	0.0456772	0.148324	0.0444426	0.0433918	0.100776	0.0346367	0.0498645	0.115996	-0.169165	-0.113164	-0.155993	-0.29673	0.0389061	0.0542071	0.086359	0.127392	0.0313468	-0.149357	-0.0451108	-0.231089	-0.0885396	0.0427145	-0.0542027	-0.148807	0.47615	0.0478206	-0.00972328	0.043722	0.0421786	-0.0155354	0.0947316	0.030693	0.0331266	-0.110082	0.0446684	-0.0807678	-0.0428016	0.0304745	-0.0665991	-0.0589188	-0.0472259	-0.0574613	0.0507321
Hs.169907	0.0594872	0.0679169	0.034097	0.0198633	-0.06353	0.0954736	-0.0563868	-0.0306279	-0.0305862	-0.0301641	0.00915011	-0.0512526	-0.0641055	-0.785625	-0.0046501	-0.0292764	-0.0542653	0.0918774	0.0397289	0.230323	-0.0380376	0.0135981	-0.558417	0.0393127	0.0230689	0.0447547	0.0374656	0.043658	0.0371038	-0.052475	0.0708191	-0.0907628	-0.05225	-0.485648	0.0274777	0.029384	0.0512687	0.00205894	-0.0445318	0.0487845	0.13433	0.512852	0.0519115	-0.0363532	0.0407589	0.0422046	0.0357822	0.0499515	-0.194607
Hs.169910	0.0639576	0.0597075	0.0547706	0.0120462	-0.0560027	0.0393416	-0.0430407	-0.0486546	-0.0355259	0.290601	-0.0590838	0.0965519	0.0384783	0.0537819	0.0224502	-0.0403841	-0.124763	-0.241855	0.0448124	-0.139914	0.0965532	0.0699174	0.0663218	-0.105024	-0.0242713	-0.0513538	-0.0507403	-0.0891999	0.0491346	-0.0548133	-0.0245717	0.0858792	-0.0348864	0.103897	0.0537892	-0.0290478	0.214045	-0.0551837	0.0463263	0.0507478	0.106182	0.0904947	-0.0735287	0.047168	0.0801928	-0.042109	-0.725284	0.0483499	-0.0752771
Hs.169919	-0.361398	0.0953735	-0.0545519	0.244886	0.261852	0.0636566	-0.0365882	0.0508986	-0.0639944	-0.0996714	-0.191244	0.0412801	0.0606238	0.637067	0.0812734	0.0809877	0.0848141	0.0105219	-0.212501	-0.0546774	-0.0513125	0.0191885	0.037121	0.0586913	-0.0366371	-0.058035	0.0667315	0.0715046	0.0545104	-0.0842415	0.083077	-0.0496142	0.000326164	-0.0279525	-0.0903154	0.0580921	-0.0782846	-0.187655	0.0489849	0.0631602	-0.0751436	-0.0537499	0.0934784	0.146538	0.32522	0.0312152	-0.107701	0.0560164	0.362539
Hs.169946	0.0363007	0.0154191	0.0344113	0.0301079	0.033436	0.0255094	0.0120472	-0.0537207	-0.113019	-0.146352	0.0389478	0.0303951	-0.136197	0.0245717	0.0310598	0.0240096	0.0270415	-0.0420321	0.0327131	0.0296068	0.0220939	-0.126138	-0.412578	0.0173549	0.033768	-0.144183	0.041865	0.0448167	-0.0105404	-0.0615343	-0.616612	0.0278345	0.0314137	-0.12638	0.00899687	0.03129	-0.631767	-0.113066	0.0320305	0.0305246	-0.802182	0.0296644	-0.296912	-0.10769	0.0257326	0.0282095	0.0351625	-0.826628	-0.810954
Hs.169963	0.0212118	-0.0208815	0.0317435	-0.0371579	-0.00906528	-0.0224438	-0.072809	0.0388267	-0.0243552	0.027729	0.101016	0.055686	-0.0520159	0.0471969	-0.00204783	-0.0199522	-0.0261297	-0.0313813	-0.0221134	-0.0211006	0.0368579	0.0314228	0.0487759	-0.0464851	-0.106243	0.0467336	0.0376055	0.0532721	0.0374958	-0.0476645	7.72747e-06	0.0219625	-0.026248	-0.0338344	0.0408299	-0.0844703	-0.0891847	0.111312	0.0374035	-0.0192436	0.102175	0.0369611	0.160866	0.045687	-0.011261	0.0377825	0.101071	0.0651305	-0.0460334
Hs.169993	-0.0414282	-0.0966412	-0.0499952	-0.0409893	-0.780344	-0.0465292	0.0429194	0.0400461	-0.00784905	0.0470754	-0.0351592	-0.0712587	-0.0504485	0.00161584	-0.0517859	-0.0531404	-0.0838986	0.0300519	0.000965024	0.0343439	-0.0249609	0.0350358	0.0294799	-0.0372743	-0.04899	0.0411219	-0.147541	0.0543312	-0.04533	-0.036643	-0.04306	-0.0492035	0.0327169	0.0537114	0.0419146	0.0399442	0.273458	0.00650614	0.0344479	-0.135215	-0.0371771	-0.29635	0.157111	0.0265516	0.0402944	0.0452354	0.0319072	-0.0326898	-0.0387121
Hs.169998	0.0373048	-0.091936	-0.577312	0.056222	-0.0789118	0.036278	-0.0920777	0.0335129	0.0541213	0.0903635	-0.0704115	0.0349198	-0.0942658	-0.143738	0.0148339	-0.00766011	-0.046677	-0.0835781	-0.102499	0.0561294	0.0142201	0.0734114	-0.0432676	-0.123938	-0.130176	0.0417553	-0.0763545	0.0141431	0.0407123	-0.125944	-0.246092	0.0408228	0.066067	0.0392229	0.0390334	-0.216309	-0.0807951	-0.173126	0.0336226	-0.115146	0.0456142	0.0884131	0.0284152	-0.0280908	0.0386302	-0.0514595	-0.0871567	-0.381854	0.0349175
Hs.170001	0.0680432	-0.121121	-0.0203179	-0.339662	0.0674732	-0.0014927	-0.0830413	-0.0234529	-0.0877181	-0.0728609	-0.0509771	-0.0610301	-0.0440653	0.00122763	0.0849843	0.17814	0.200903	0.0597853	-0.221903	0.102002	-0.199272	0.0516747	0.111398	0.101716	0.0967561	0.125775	0.0645498	0.065293	0.0357974	0.0666519	0.0418163	0.0873777	-0.0851106	0.085803	-0.143158	-0.169097	-0.156448	-0.0613069	-0.363239	0.0295103	0.0843861	0.0422193	-0.0573933	0.107409	-0.096388	0.0938623	-0.084065	-0.288414	0.109853
Hs.170009	-0.270463	-0.0277015	0.0452408	0.0146026	-0.0193975	-0.0722962	0.0130926	-0.066011	-0.0537056	0.0324968	-0.0565534	0.0371354	0.0308972	-0.0393593	0.0350667	-0.00208984	-0.750217	-0.0468748	0.0345762	0.0491106	0.0217697	0.049055	0.0337948	-0.0349442	-0.217005	-0.0147379	-0.0187146	-0.0317966	0.0532156	-0.064886	0.0501011	-0.0548749	-0.0468244	0.0580336	0.0218485	-0.0547986	0.043377	0.00497111	-0.0468071	-0.0387211	-0.0432184	0.0311746	0.0334478	0.0379992	0.0422529	-0.0233458	-0.0304544	-0.064189	0.0326953
Hs.170019	-0.233735	0.0477204	0.0372553	0.0244292	0.0353102	0.037921	0.0366759	-0.0773653	0.0449963	-0.0842137	-0.100321	-0.147765	0.0034299	0.0478025	0.0371794	0.058422	0.0281281	0.0472382	-0.0221316	-0.0520324	-0.514029	0.0516179	-0.262727	0.0173711	-0.241813	0.116615	-0.0594088	-0.0740577	0.0521201	0.0364215	0.0425906	-0.222594	-0.0586337	-0.0852932	-0.316154	-0.703287	0.0721283	-0.0719353	-0.132129	-0.0508125	0.0447711	-0.17015	0.04027	0.0464345	-0.254456	-0.0430786	0.0468145	0.103659	-0.0464523
Hs.170027	0.00972573	-0.0283812	-0.103276	0.0833599	0.640468	0.082414	0.319239	-0.0437549	-0.0355263	0.0595425	0.0540708	0.181908	0.0987597	-0.0137966	-0.0999602	-0.0926457	0.0562319	-0.0405898	0.298485	0.0492093	-0.0402099	-0.0671962	-0.0469412	0.0965026	0.106644	0.044688	-0.0325263	-0.0364841	-0.0423669	0.231713	-0.0249025	0.0337208	0.0484179	0.0591198	0.0451336	-0.0524124	-0.0457546	0.0306519	0.0490315	-0.133972	-0.0350687	-0.0802419	0.0775951	-0.0335349	-0.0177861	0.00863128	0.538095	-0.0401945	-0.0307788
Hs.170040	-0.047094	-0.00304844	-0.745625	-0.141472	-0.0503567	0.0444531	0.0491434	0.0411412	0.272788	0.0349484	-0.0534371	-0.0829496	-0.030455	0.0261078	0.0588527	0.0472794	0.190188	0.0478082	-0.00323815	0.0144182	-0.0457937	-0.0651916	-0.0671955	0.00946552	-0.455907	0.0572072	-0.00376112	-0.0861986	0.0199004	-0.0775125	-0.0562051	-0.0494574	0.0379038	0.104992	0.0435629	-0.0591633	0.0770412	0.0359317	0.0233122	-0.00682732	0.0523046	0.0298224	-0.0616032	0.0991612	-0.0960815	-0.0674585	0.0295259	0.0298996	0.057746
Hs.170076	0.0446378	-0.0731186	-0.0640256	0.0398886	-0.157717	-0.0866247	-0.0241941	-0.0548573	-0.0497641	0.530719	-0.349815	-0.0064527	0.0368758	-0.0537439	0.0223948	-0.0543621	0.00434122	-0.0567388	0.0406649	-0.0635931	0.0400506	0.132893	0.0464595	-0.211801	0.0387388	-0.067901	-0.103858	-0.128856	-0.0466337	0.0504733	0.0423894	0.0578154	-0.00154091	0.0389146	0.0326609	-0.273329	-0.567195	-0.0209747	-0.0551654	0.0222956	-0.135006	-0.0473163	0.05232	-0.0611906	0.0513504	-0.0608881	0.0325898	0.0237529	0.0457308
Hs.170098	-0.049514	0.106043	0.0379606	-0.0456815	0.237219	0.135097	0.0398809	0.0444154	0.0192546	-0.0621713	0.0625935	-0.0768548	-0.109732	0.0644539	0.0190744	-0.045451	0.0504455	-0.0327083	0.0408748	-0.0301271	0.0456672	-0.175511	-0.0892465	0.141201	-0.0314604	-0.0754864	0.643762	-0.0460748	0.0448794	0.144818	-0.104515	-0.0438105	0.0566886	0.0640201	0.0579757	0.0636156	-0.0527981	0.028098	0.084954	0.0429531	-0.00307266	0.0588461	-0.063625	-0.0740717	-0.121571	-0.0246194	0.0204924	-0.0595653	-0.0460112
Hs.170121	-0.163617	-0.118652	-0.104535	-0.806656	0.0106778	-0.608027	-0.12069	0.0415664	0.0502837	-0.143845	-0.111116	0.000147878	0.0732252	-0.823385	-0.103053	0.00641304	-0.0296227	0.0461838	-0.0581843	0.0133432	-0.11299	0.0378719	0.00742758	-0.0460483	-0.186677	0.0210802	0.0348554	0.040816	0.040877	-0.494514	-0.149883	-0.170068	0.0377055	-0.151169	-0.0958635	-0.747968	-0.366142	0.0313884	-0.42136	0.0140016	-0.118623	-0.740461	-0.0128552	-0.00157121	-0.185802	0.0413651	0.0499695	0.0395894	0.0261343
Hs.170133	-0.0718125	0.30583	-0.070807	-0.195047	-0.137449	0.0731711	-0.00212642	-0.0884262	0.073094	-0.0552404	-0.121879	-0.0709771	0.0858292	-0.0621139	-0.027141	0.0507008	-0.0271306	0.0906226	0.0493144	-0.0211937	-0.103627	0.239446	-0.503257	-0.0809851	-0.0680958	0.17619	-0.0394401	-0.0788775	0.0419265	-0.0930176	0.251901	-0.124753	0.0748616	0.0699371	0.148751	0.0456118	-0.0849527	0.0588042	0.0356249	0.0729836	0.229239	-0.0469338	-0.0780889	-0.101893	-0.359923	-0.0136408	0.0657294	-0.0074647	0.0132623
Hs.170157	-0.0187055	-0.209245	0.00649005	-0.145313	-0.650752	0.0726	0.0436568	0.0598349	-0.0452267	0.0758936	0.0395405	-0.0710236	0.0720081	0.0938627	0.0267477	0.0674504	-0.076479	-0.103745	-0.0590253	-0.0194486	-0.0617589	-0.0398915	-0.065323	-0.00309093	-0.0951509	-0.0443246	-0.185844	0.0426006	0.019735	-0.066906	0.635067	0.0600049	-0.194212	0.0403388	0.0511559	-0.0685862	-0.071549	0.0467035	-0.127881	0.0876044	-0.0945707	0.00353272	0.603931	0.0664501	0.194754	0.0455891	0.155427	-0.065686	0.0614469
Hs.170160	0.0462579	0.0310303	0.0630874	-0.00723161	0.198035	0.0263691	0.0796193	-0.108197	-0.0739102	-0.104519	0.0548362	0.0591014	-0.0728828	0.0728739	-0.0483219	0.267442	-0.125895	-0.464846	-0.500296	0.00528696	0.0965449	0.0338277	-0.0998462	-0.0617752	0.177746	0.0806751	-0.0676344	0.107461	-0.10393	-0.0376804	-0.00335038	-0.056591	0.259018	0.0517484	0.0625021	0.0592333	-0.0916702	0.0661027	0.0612976	0.080869	-0.0170736	0.0856846	-0.0588272	-0.100139	0.0504767	0.062669	-0.0763234	-0.313967	-0.0285276
Hs.170195	-0.0224888	0.0391966	0.0538972	-0.0349183	-0.750004	0.0526216	0.049456	0.0341182	-0.0585964	-0.0591894	0.074498	-0.0355201	0.0785996	-0.0567171	0.0418336	-0.0649145	-0.740423	-0.0538853	-0.0793013	-0.111405	0.0467855	0.0696535	-0.0574624	-0.163877	0.0333954	0.0546036	0.0178857	-0.703223	-0.0797972	0.0380466	0.0683236	0.0399817	-0.0560607	0.0450613	0.0458721	0.0500722	0.122674	0.0706878	0.00409799	0.0474808	0.0390867	0.0331693	-0.734678	0.0458127	0.411907	-0.136217	0.00297924	0.0376744	-0.137092
Hs.170197	0.246129	0.0450069	0.0412271	0.231085	0.178377	0.0519022	-0.167727	0.0954515	-0.233775	-0.36242	0.0085272	0.0302426	0.102785	0.000338694	0.0762859	0.0480289	-0.115768	-0.0302262	0.037445	-0.106141	0.0188272	-0.0942396	0.0593918	0.041034	0.0438573	-0.169586	0.044809	-0.0431031	0.0664437	0.24461	-0.0267486	0.0623595	-0.0711984	-0.165401	-0.0671344	0.0110286	-0.00325932	-0.53846	0.0323615	-0.0923955	-0.336096	-0.184855	-0.0982034	0.0741117	0.283513	-0.0666084	-0.0718058	-0.281461	-0.0257567
Hs.170222	0.250533	-0.0517862	0.48077	0.0576536	-0.097317	0.00712099	0.0335188	-0.0758854	-0.0576059	0.0625012	-0.0644718	-0.0376037	0.14429	-0.0836614	0.381511	-0.0445523	-0.0153727	-0.0695944	0.0332745	-0.100398	0.0621909	-0.0527009	0.051269	-0.246264	0.0440786	-0.0487692	-0.349863	-0.0806422	0.0558031	0.00356893	0.036507	0.0635938	0.0620215	-0.050495	-0.0606477	0.0624965	-0.0550911	0.0394083	-0.530692	-0.0253573	-0.0947813	0.0633042	-0.034185	-0.0792463	0.0601156	0.054789	-0.0654536	-0.361864	0.0719229
Hs.170263	-0.0728934	0.0580415	0.111202	0.0226079	0.0850988	0.0590043	0.0900702	-0.0074633	0.0510204	-0.0174583	0.544729	0.0924156	0.0595618	-0.100385	0.0208107	-0.0147168	-0.0446513	-0.484786	0.0762468	-0.053299	0.0574314	-0.199784	-0.0468443	0.0761689	0.014332	0.351532	0.022703	-0.0547509	0.0234148	-0.137113	0.0496624	-0.0524869	-0.0293884	0.0919359	-0.0292274	0.0511078	-0.116872	0.0534243	0.0619977	0.00365305	-0.0536136	0.0602633	-0.0834592	0.0730621	0.0476673	0.0315096	-0.19872	-0.264559	-0.111283
Hs.170285	0.0212562	-0.456972	-0.819343	-0.101758	-0.453479	-0.813182	-0.16533	0.0196212	-0.0321884	0.426138	-0.104547	-0.0897388	-0.101986	0.0371048	-0.0632142	-0.0422001	-0.144034	-0.161237	-0.117375	0.0159397	-0.00243901	0.0412331	0.0444455	-0.0969929	-0.0831372	-0.0608804	-0.748281	0.0267192	-0.0519509	0.0437033	0.037557	0.0309462	-0.103656	0.0506884	-0.0855113	-0.374293	-0.0951696	0.0273305	-0.201645	-0.0939531	-0.101327	0.0426519	0.0458365	0.0219387	0.0335683	-0.00081941	-0.126165	-0.07088	0.0510199
Hs.170290	-0.0715588	0.0638632	0.0556722	0.0483785	0.136715	-0.0804907	0.0492457	0.0669237	-0.0860593	-0.044138	-0.0672753	0.0773912	0.183615	0.0449912	-0.0974155	0.078371	-0.0840833	-0.223101	-0.151359	0.0817683	-0.129475	-0.146642	-0.382744	0.498589	0.0541474	0.03958	0.0459617	0.0430338	-0.105839	-0.283933	-0.0822482	-0.0366381	0.0211771	0.264109	-0.125527	0.0445427	-0.124397	-0.350172	0.0430547	0.0491907	-0.101245	0.0741652	-0.0990688	-0.298512	0.0570807	0.0238728	0.0276187	-0.235511	-0.265226
Hs.170328	-0.10227	-0.0376682	-0.0531951	-0.0853552	-0.0435862	0.298334	-0.0187058	-0.0419692	0.186796	0.0325242	-0.0613027	-0.0598199	0.0107803	-0.0275963	0.0647728	-0.0315157	0.00210333	-0.0305899	-0.00600976	0.0543362	0.0478532	0.0918094	-0.0770073	-0.04318	-0.707802	0.0438711	-0.345713	-0.107561	0.0435319	0.0573686	0.0887739	-0.0707348	-0.0550636	-0.0489218	0.0571767	-0.0449098	0.0961415	-0.0740135	-0.0316258	0.0134404	0.271173	-0.226536	0.0937342	0.0439576	-0.042887	0.0176562	0.0610818	0.677751	0.0213848
Hs.1706	0.135502	-0.361434	-0.179642	-0.0967695	0.103966	-0.101479	-0.0800289	-0.0860172	-0.0578967	-0.138749	-0.0580886	0.252439	-0.0798498	0.218113	-0.0638614	0.190665	0.109776	0.0699477	-0.0555239	0.0105344	0.242374	-0.0555293	0.237253	-0.0569038	0.0575012	0.636496	-0.364779	-0.0656432	0.0868628	-0.000487744	-0.0665486	-0.089405	-0.0868186	-0.304938	-0.0552902	-0.315035	-0.0571426	0.332159	-0.0801324	-0.0573406	-0.0656658	-0.185972	-0.0843127	0.139742	0.0803803	0.0456869	0.0939015	-0.0584479	-0.0494503
Hs.170917	0.497582	0.354309	0.0293108	0.0363746	0.31528	0.27335	-0.0562127	-0.0569507	0.00257768	-0.0578865	0.381681	-0.0164027	0.0405527	0.159358	-0.0831988	-0.0430462	0.193994	-0.0340834	-0.0752884	-0.00291864	0.0516892	0.373775	0.37969	-0.0787502	0.0713558	-0.052891	0.131041	0.112433	0.0767711	-0.0768577	-0.0113995	0.0749568	-0.261148	-0.0743063	0.00458058	0.0547795	0.121266	0.0425322	0.0643526	-0.112243	-0.0241654	-0.132248	-0.10078	-0.0431074	-0.0509025	0.340416	-0.0570729	-0.0208277	0.0260749
Hs.1710	-0.128816	-0.0972504	0.027698	0.0247838	-0.829912	-0.210881	-0.0348338	-0.102492	-0.00257258	-0.312612	-0.846813	-0.023417	-0.0565154	0.0339041	-0.525479	-0.107278	-0.102805	-0.093337	-0.077149	-0.0883622	0.0559963	0.027284	-0.0786766	0.0345647	-0.056429	0.0344033	0.0271138	0.0406525	0.0331642	-0.0881398	0.00347186	0.00412366	0.0198724	0.0776096	-0.691192	0.0829624	-0.000552607	0.0486314	-0.0624697	-0.0583797	-0.06099	-0.064126	-0.28096	-0.0925048	0.0200228	0.0351275	-0.0136108	-0.0838192	0.0389065
Hs.17109	-0.0522736	0.224799	-0.0236222	-0.0423991	0.0361112	-0.0488358	0.0298225	-0.0346835	0.0379508	0.0568853	-0.0306052	-0.0178875	0.0322445	0.0337376	0.000139291	0.0673546	-0.0299047	0.0451163	0.0560358	-0.0192259	-0.0287686	0.0389226	-0.065571	0.0309705	-0.0502939	0.0369307	-0.0267021	-0.0286582	0.0560028	0.0561549	-0.0569543	-0.0270327	0.050019	-0.0312267	-0.0980062	-0.0215901	-0.0342103	-0.02806	0.0785497	0.0363465	-0.0377321	0.41727	0.0234818	-0.0259697	0.00401349	0.028934	0.068617	-0.0137314	-0.0295848
Hs.171280	0.112314	0.0470814	0.0143804	0.0958626	-0.266087	-0.0461964	-0.0480517	0.0155414	-0.433885	-0.519546	0.15195	-0.0764478	0.148291	-0.372926	0.0507945	0.716877	-0.0075657	0.117071	0.128279	-0.0985651	-0.149826	-0.10479	-0.00635323	-0.0105121	0.0928317	0.0421335	-0.102065	0.0389619	-0.0348067	-0.0775624	-0.115996	-0.0885501	0.00380476	-0.108459	-0.0849706	-0.38877	-0.0908438	0.0558087	0.0621959	-0.0962202	-0.0825075	-0.109858	-0.0714449	0.33331	0.0657022	-0.036684	-0.0876095	0.0693821	-0.109025
Hs.171374	0.163106	0.0363565	-0.130403	0.0680467	-0.0560598	0.108608	-0.0574414	-0.10111	0.0414654	-0.0707648	0.0371639	-0.79196	-0.0644692	-0.0295401	0.0425807	-0.071949	0.113041	0.0225487	0.0539922	0.0527105	0.00538096	-0.200559	-0.148328	0.0388146	-0.06029	0.0364102	0.107058	0.0454494	-0.0685667	-0.0638227	-0.0921708	-0.0720972	-0.0207165	0.0559828	0.12973	0.0362115	0.00250915	-0.0477574	0.0967764	0.0478897	0.058307	0.0451845	-0.0510075	-0.0318357	0.0428694	-0.0307102	0.0167024	0.0366947	-0.296272
Hs.171391	-0.0666693	-0.0397219	0.063753	-0.0455636	-0.0298143	0.0536571	0.172066	-0.196534	0.068095	-0.0605804	-0.0410907	-0.0673922	-0.266515	-0.0474333	-0.0479928	-0.061522	0.0541549	-0.0454369	-0.0693898	-0.14956	-0.0771211	-0.000580565	0.0921747	0.0808837	0.0670551	0.265731	0.0663546	0.112138	0.10018	0.0632007	-0.0592392	-0.306618	0.161677	-0.0787074	0.117664	0.340547	0.0663392	-0.104164	-0.109175	0.564166	-0.0511979	0.0661345	-0.00126424	-0.142608	0.084548	0.065189	0.00479686	-0.0914093	-0.0598316
Hs.171495	0.0254964	0.253203	-0.0094235	-0.0296411	-0.110784	-0.259623	-0.0655219	-0.0546238	-0.0428348	-0.0686319	-0.0609825	-0.055599	-0.0232316	-0.0403027	-0.0494391	0.133162	0.0505052	0.0622026	0.269202	-0.0334715	-0.0289268	0.0756387	-0.0483042	-0.0387222	-0.203517	0.13622	0.0748556	0.0646007	0.0395159	-0.0444101	0.256993	-0.0537593	0.140134	0.532584	-0.0182076	0.044268	-0.050307	-0.0322803	-0.0537497	0.140861	0.296391	0.224187	0.0859383	0.221628	-0.0209133	-0.0244757	-0.0213263	-0.115395	0.00994664
Hs.17154	-0.0576559	0.0356952	0.0583896	0.0393673	0.0300186	0.0394965	0.0311525	-0.0894305	-0.0418209	-0.0690056	0.00541472	-0.0144305	-0.0532515	-0.0258766	0.0317898	-0.03781	-0.0651748	-0.268994	-0.870365	0.0331326	-0.0549293	0.0218341	0.0331592	0.0291056	0.031676	0.0358558	0.0153217	0.0313836	0.0362254	-0.00213103	-0.18621	-0.214685	-0.1162	0.0281536	-0.0239897	0.00618073	0.0314329	-0.0451238	-0.023222	-0.0506981	0.0349658	-0.0471956	-0.737767	0.0408493	0.0328312	0.0356571	0.05849	-0.0494039	0.026174
Hs.171545	-0.146576	0.000236201	-0.252882	-0.0826971	0.0322316	-0.0915315	0.0192324	0.0159755	0.00540164	-0.0933065	0.0341821	0.0583644	-0.0911098	-0.228292	-0.0802809	0.00767735	0.0447022	0.0402212	0.0460563	-0.326729	-0.0983785	0.0846843	0.0348381	-0.502453	0.0420405	-0.0440653	-0.629906	-0.222625	-0.379743	-0.134513	-0.00872872	-0.729336	0.0186986	-0.0889004	0.00144618	0.0299427	0.0408322	0.0300937	0.0344551	0.0485341	-0.164099	-0.142851	-0.102633	-0.270742	-0.13171	0.0444585	-0.195462	-0.0176729	-0.0839653
Hs.17165	-0.0551073	-0.0588797	-0.02081	-0.0416465	0.0541974	0.0470083	0.0707184	-0.0708982	0.137379	-0.129144	0.114861	-0.0383194	-0.0428723	-0.0807649	-0.162149	-0.11806	0.0267788	0.0980181	-0.0557808	-0.0441254	-0.0562202	0.0283542	-0.0964753	0.0723755	0.0920652	-0.0490759	-0.102692	0.0473022	-0.0569273	-0.105473	-0.0467599	0.0420817	0.0940213	-0.057401	0.0419409	0.111245	0.0515785	0.0479761	0.175842	-0.118412	-0.00948751	-0.109115	0.035142	0.0482264	0.054522	-0.0882447	-0.0702584	0.0381607	0.0651377
Hs.171683	-0.00524407	0.0621643	-0.0363886	0.0687569	-0.0341251	-0.0482215	-0.0474929	0.461408	-0.0410888	0.134387	0.0420764	-0.0456102	0.696356	-0.00539054	-0.0396807	0.0482714	-0.0706716	-0.0398122	-0.0675816	0.348721	0.0447183	0.243734	-0.0565729	-0.00518519	-0.0759569	0.0439336	-0.0589104	0.0469009	-0.0180181	0.0476402	0.257949	-0.0459667	0.111861	0.0876231	-0.0350841	0.0413325	-0.0344743	0.289628	-0.0433838	-0.01365	-0.0025169	0.0654628	0.0155869	0.0512134	-0.0300699	-0.00683515	-0.0378268	-0.0674783	0.220668
Hs.171731	-0.416362	-0.207293	0.0433456	-0.163771	-0.0740408	0.0161903	-0.053899	-0.174689	0.0376001	-0.107139	0.0343879	-0.0669294	-0.00461206	0.0578655	-0.069842	-0.618947	-0.189913	-0.0604454	0.0314999	0.035322	-0.0748336	0.115169	-0.0703728	0.0505821	-0.393273	-0.0202134	-0.399931	-0.0724786	0.0667576	0.0408135	0.0288943	-0.085548	-0.145895	0.14214	0.00797428	0.03018	0.0636854	0.108286	0.022172	0.0472301	-0.0634177	-0.214798	0.0674361	0.0515813	-0.212802	0.0215325	-0.0659015	-0.0936037	0.0734558
Hs.171734	-0.162899	-0.0427015	-0.0409744	0.408156	0.29943	-0.0756935	0.0632521	0.0997725	0.054039	-0.125871	0.0535559	0.0910846	-0.0566617	0.0102894	0.0617804	0.0466622	0.443229	-0.0746662	-0.101702	-0.0680541	0.0552427	-0.195037	0.1833	-0.0470912	0.127625	-0.00792717	0.11083	-0.116267	0.0993569	0.0566817	-0.0450361	0.0732293	0.113559	-0.059862	0.0334122	0.0368485	-0.0419532	0.0634536	-0.0506008	0.0529477	0.134852	-0.273305	0.063037	0.0599055	0.0535605	0.0517066	0.0574657	-0.699415	0.0363209
Hs.171776	-0.134264	-0.0279085	-0.130036	0.0662319	0.0568769	0.411642	0.029686	-0.106517	-0.0523441	0.0360969	0.0657001	-0.0625768	-0.0825604	0.0766809	-0.0285454	-0.0951282	0.0526818	0.701826	-0.0301722	0.061206	0.0298244	-0.150325	-0.0970051	0.0965163	-0.708519	-0.0761133	0.494291	-0.149157	0.250804	0.0533092	-0.0561338	0.0781278	0.0606976	0.0549727	-0.556683	0.2752	0.0142823	-0.0885291	0.0564807	-0.0282864	0.0545807	0.0498935	-0.0543109	-0.125542	-0.0578692	-0.13779	-0.0119704	0.056217	-0.578891
Hs.171834	-0.280359	-0.287832	-0.67817	0.164061	-0.0922811	-0.139403	-0.102266	-0.206989	-0.213016	-0.536343	0.0343917	0.0457938	-0.502019	0.0352413	0.0484833	0.0492945	0.0596095	-0.1034	-0.435375	-0.252803	-0.130823	-0.096593	0.0633241	0.0217383	0.0477016	0.0745112	-0.678753	-0.0981656	-0.0155292	-0.0795801	-0.256103	0.0473707	-0.0938315	-0.0351901	-0.281631	-0.165763	0.0180928	-0.133073	-0.301954	-0.0737592	0.0516046	-0.00970472	0.131338	0.0419038	0.539128	-0.00973793	0.155932	0.050489	0.0327107
Hs.171862	-0.332826	-0.00722514	-0.0894911	-0.715011	-0.0205526	-0.121555	-0.00950902	-0.122947	0.0357255	-0.0281459	-0.0212731	0.0132701	0.0505865	-0.0603215	-0.0654087	0.133132	0.0950359	0.0416495	-0.13139	0.0742421	-0.00603424	0.118934	0.164105	0.0535535	-0.211489	0.0566011	-0.177475	-0.0496248	0.0981326	-0.0685886	-0.0698745	-0.0694175	-0.0906372	-0.0538563	0.0354108	0.029686	-0.0498738	0.0880763	0.0363452	0.0605257	0.0192824	-0.172777	0.0381105	0.0430909	-0.0104877	-0.134812	0.104753	0.0553355	-0.0840486
Hs.171872	0.319054	0.0420464	0.0571096	0.0348856	-0.019794	-0.0128528	-0.0228318	0.00374184	-0.011432	-0.0377611	0.0482267	-0.0360646	-0.0180741	-0.0485214	-0.0207423	-0.0104432	0.0401879	-0.0124968	0.0524402	0.108818	0.01571	-0.0648795	-0.0511971	0.0441888	0.103806	0.179483	0.39489	0.0658911	-0.0282082	-0.014149	-0.0371414	0.0473322	-0.0320513	0.00416263	0.311094	0.0508634	0.0420044	0.0577652	0.0350211	0.0452291	0.0285242	0.0578044	-0.0239647	0.0409553	0.0616475	0.0486772	-0.0181745	-0.0727589	-0.0698236
Hs.171880	0.0308153	0.0241721	0.716915	-0.0464524	0.0882231	0.0631199	0.0493031	0.0406174	-0.0685348	0.0071458	-0.249434	0.0422635	-0.0234628	0.0184505	-0.0612555	0.0705238	0.0247057	-0.145461	-0.125691	-0.0872962	-0.0705198	0.00411672	0.0413359	0.0411677	0.0441471	0.38181	-0.708842	0.0124974	0.0130196	0.062609	0.0266463	-0.0918272	-0.0771769	0.0412496	-0.132025	0.0258963	-0.073209	-0.114012	-0.13122	0.0473139	-0.562601	0.0980424	-0.124873	-0.0965137	-0.120657	0.101501	0.065878	-0.0652356	-0.1021
Hs.171900	0.203766	0.0155453	0.0620545	-0.0937644	-0.350236	-0.0495448	0.0697571	0.0595159	0.0690219	0.390987	0.0549104	0.0560593	0.0394626	0.0556793	-0.0988336	-0.277971	-0.132925	-0.509726	-0.0230336	-0.051788	0.0905186	0.0614404	-0.0507784	-0.0637261	0.112001	-0.0747036	-0.0851001	0.061698	0.0759825	-0.0450982	0.137018	0.0531337	0.050426	0.134434	0.0812382	0.088218	-0.0763095	-0.0456537	0.0104359	-0.0733044	0.0408808	0.0101418	0.027261	-0.068874	0.0996184	0.0165782	-0.0543625	-0.0523106	-0.0400751
Hs.171921	0.0341306	0.0933209	-0.0307616	0.081426	0.175785	0.00390918	0.0415594	-0.0453717	0.0435224	0.0350303	0.0677337	0.0595829	-0.0323546	0.0386249	-0.00200184	0.0358027	0.0447451	0.0456772	0.0343445	-0.0387229	-0.0228267	-0.0630791	-0.0152738	0.181925	0.0793965	-0.0233181	0.0655836	0.0414306	-0.00357948	-0.0256955	0.0382511	0.0365438	0.0846113	-0.027857	0.0304998	0.0509583	-0.0248559	-0.0307192	0.0376668	0.0356412	-0.0309654	0.0408083	-0.024694	0.0161909	-0.0702928	0.0331239	-0.0242174	-0.0176189	-0.131614
Hs.171952	-0.0305447	-0.0289305	0.0394274	0.674636	0.0442372	-0.053832	-0.0348962	-0.0481149	-0.0275314	-0.0425099	0.0358375	0.00958634	-0.183185	-0.0127339	0.115925	-0.0282273	-0.0276302	-0.026043	-0.02601	0.0448059	0.0502286	-0.0179435	0.0322494	-0.0349777	0.024217	0.0079095	0.12977	0.0951076	-0.0346015	0.0842967	0.071359	0.0177485	0.0346595	0.0363331	0.219036	0.0640217	-0.0174421	0.0795424	-0.0816313	0.0801123	-0.0256224	0.0284599	0.0343713	0.056951	0.0330878	-0.0377872	-0.0255506	-0.12101	0.0278668
Hs.171955	0.0874863	-0.120664	-0.0637586	0.0872372	-0.0447153	-0.0435109	0.0391083	-0.0450262	-0.0636193	-0.049735	0.0697926	-0.0488255	0.0623008	0.0954687	0.263557	0.0941379	0.0611464	0.381008	-0.0459328	0.0765819	-0.0291048	0.0421229	0.16032	-0.0831969	0.785471	0.349287	0.0952201	0.0355601	0.079886	0.000581316	0.0381718	-0.0450661	-0.0261681	-0.0452361	-0.0395046	0.0344408	-0.00921318	-0.0276704	-0.0331028	-0.0319276	-0.0347412	-0.0116825	0.0368838	0.103343	0.226299	-0.0457979	-0.0515165	0.216672	0.0778814
Hs.171992	0.0755703	-0.0758885	0.286091	0.415876	0.0797864	0.0748543	-0.0313192	-0.00417669	-0.0659015	0.0640332	-0.0283999	-0.0411176	0.073592	0.0343946	-0.0497756	-0.0360125	0.723386	0.108621	-0.0539417	-0.0285601	-0.0294046	0.0512486	0.490695	0.0723994	-0.0590825	-0.0428804	-0.0567707	0.544584	-0.037174	0.37913	-0.0228279	-0.0323512	-0.0560131	-0.0309484	-0.0226941	0.0861721	0.0381863	-0.0356938	0.248505	0.0770501	-0.0352097	-0.0520829	-0.0502099	0.136821	0.104065	0.103748	0.062635	0.19626	0.0639398
Hs.172081	-0.0131142	-0.0477496	-0.0283351	-0.117876	-0.0474455	-0.0518463	-0.0504815	0.0647231	0.0374194	0.0827535	-0.0439486	0.0224209	0.0473562	0.0449623	0.0309118	-0.0518364	-0.0154077	-0.0491068	-0.0476988	0.0280435	-0.0267204	0.0348893	-0.00927799	0.0271742	-0.0474671	-0.164915	-0.136638	0.0272889	0.0365089	0.0161289	0.0256094	0.0287624	-0.0672411	0.0393914	0.0294753	-0.0603202	0.0190759	0.0270018	-0.407009	0.0300638	-0.556601	0.0300867	-0.0905999	0.030726	-0.0509615	-0.0487334	0.0529988	0.0146861	0.0687388
Hs.172108	-0.0255838	0.0272581	-0.0514289	-0.0347938	-0.116676	-0.0435035	0.0309898	0.0431915	0.0302877	-0.043591	-0.0540757	-0.193554	0.0301515	0.0292276	0.00467353	-0.798275	-0.578982	-0.177449	0.0250236	0.01009	-0.00093985	0.0571661	-0.0544183	-0.0191163	0.0251824	-0.0507488	-0.0113014	0.0784901	0.0399912	-0.0181694	-0.0653677	0.0266217	-0.209015	0.0370437	0.0270682	0.0310067	-0.0621124	0.0309128	-0.0133744	-0.872158	0.0250661	0.0582753	0.039022	-0.0359222	0.0250582	0.0269725	-0.0026521	-0.0406391	-0.721891
Hs.17211	-0.152843	-0.0709442	-0.0172664	-0.120464	0.0442393	0.0199655	0.050633	0.0919991	0.0886026	-0.0536528	-0.0690525	-0.0495691	-0.0417014	0.0590266	0.0279148	0.0463978	-0.0732146	0.0642027	-0.100976	-0.0319218	-0.0554975	0.134011	-0.0523553	-0.00348238	-0.313237	0.0709532	-0.051972	-0.0318266	0.079638	0.0727311	-0.0319028	-0.0528312	0.0466745	-0.094545	-0.0489623	-0.0620485	-0.0267046	-0.0440676	0.0437802	-0.056678	-0.0405839	-0.141958	0.0506402	0.0573306	0.0313741	0.0403713	0.0522974	-0.0138908	0.0600413
Hs.172182	-0.388571	-0.172528	-0.066249	0.0351889	-0.0935692	-0.108734	0.0369882	0.061746	0.0235449	-0.630059	0.0262349	0.0518916	0.135091	0.0334108	-0.127164	-0.306806	-0.275628	-0.495805	0.036988	0.0424011	0.0287694	0.0744704	-0.694155	0.0300358	-0.757921	-0.24874	-0.693953	-0.353635	-0.177441	-0.0565988	0.0379627	-0.0656118	-0.00680982	0.0115782	-0.0476589	-0.107407	-0.146356	-0.131515	0.0445414	0.0392476	0.0300678	-0.0869037	0.0525581	0.0462354	-0.112807	-0.209901	0.028974	-0.693354	0.0212689
Hs.172323	0.0256128	-0.156303	0.0416103	0.176011	0.0828973	0.0297991	-0.162385	-0.185437	-0.0574799	0.0497956	0.153149	-0.0512059	-0.0228943	-0.055269	-0.114931	0.0618914	-0.194956	-0.113852	-0.100684	-0.0107371	-0.0579986	-0.0646205	0.0842712	0.0526912	0.00846229	-0.125293	-0.0849095	-0.0545534	-0.0553039	-0.169634	0.0442334	-0.0538888	0.0263185	0.0924528	0.041625	0.106012	0.0150205	-0.0514104	0.0325074	-0.0505591	-0.0594614	0.0364891	0.137132	-0.0712366	-0.0611144	0.0859705	0.156268	-0.083988	0.0589121
Hs.172350	-0.0918608	0.0638279	-0.0409196	-0.134822	0.0584697	0.0791699	0.0169054	-0.0245703	-0.0104636	-0.0340032	-0.0330291	-0.00696347	-0.913458	0.035923	-0.156199	-0.017012	0.0363735	0.0947246	0.037426	-0.0389815	-0.0112263	-0.0315514	-0.0219755	0.0386797	-0.00973944	0.0313263	0.0398004	-0.0728713	0.0520089	0.0347711	0.0344281	-0.0161497	0.0120782	-0.0695896	-0.0302694	0.0361467	0.0522333	0.0502218	-0.0164861	-0.0686632	-0.0975705	-0.188484	-0.0207734	0.035311	0.389335	-0.0126258	0.0406383	0.092188	0.0316959
Hs.172471	-0.115215	0.0296894	-0.0633726	-0.142505	0.0175332	-0.0811696	0.0559133	-0.0223851	0.0529795	-0.326828	-0.212828	0.0288797	0.0223879	0.0274519	-0.0037126	-0.535835	-0.596311	-0.115906	0.0405779	0.0794551	-0.141875	0.0359306	0.0375715	-0.256761	-0.139849	0.0184428	0.050879	-0.25314	-0.143422	-0.0318567	-0.0976723	-0.089665	-0.0397049	-0.567633	-0.0517197	-0.0865724	-0.0276631	0.042762	0.194583	0.0159723	0.12727	0.0528468	-0.337281	-0.407701	-0.14911	0.0156487	-0.348854	-0.066506	0.0442907
Hs.172589	-0.0741556	-0.0247547	-0.00406136	-0.0378897	0.175857	-0.0710095	-0.494654	-0.195179	-0.175415	-0.204376	0.0591006	-0.19121	-0.126102	0.0496956	-0.0818682	0.123449	0.470318	0.160291	-0.0513448	0.00853795	-0.140693	-0.0768153	0.101371	-0.0776381	0.0574953	0.0836564	0.0888846	-0.0695176	-0.127093	-0.289607	-0.087372	0.0213463	-0.0714199	-0.151288	-0.146125	-0.0785777	0.107222	-0.254719	0.0139069	0.047917	0.343217	0.217258	-0.0532696	-0.00796029	0.640407	-0.0717708	0.247328	-0.137276	0.0631996
Hs.172609	-0.00949032	-0.00398538	-0.0373128	-0.0435756	-0.733063	0.0508614	0.0044347	0.0711674	-0.0409978	-0.032369	0.136553	-0.0603605	-0.0283919	-0.0481187	0.711784	0.364819	0.0515352	-0.0251902	-0.0452433	-0.0232953	0.135288	0.0783324	0.0901598	-0.00882886	0.079341	0.787472	0.0975229	-0.18146	0.0811622	0.0821138	0.163993	-0.0384756	0.142937	-0.0425457	-0.0321518	-0.0376035	0.128517	0.0970608	-0.0486573	-0.0410443	0.0791416	-0.0660897	-0.0162212	-0.00488832	-0.0969712	-0.0295616	-0.0747682	0.12309	0.094447
Hs.172619	-0.563295	-0.115375	-0.0119174	0.0449591	0.0327987	-0.0874413	0.0573452	0.0463195	0.0542081	-0.121867	0.0601628	0.0257425	0.0582056	-0.0971777	-0.100522	0.0393306	0.0360489	-0.115741	-0.0828578	-0.112322	0.151124	0.0424942	-0.29557	-0.512979	-0.0870337	0.00176383	-0.184106	0.0420888	-0.566223	0.0323791	-0.190816	0.0357184	-0.0211201	0.14084	-0.0956159	-0.0701459	0.0339072	-0.111569	-0.51027	0.0989342	0.0692702	-0.0078465	-0.168934	0.0290353	0.0727525	-0.0895653	-0.103092	0.00601861	0.0488114
Hs.17262	0.0681855	-0.13558	-0.0715235	0.120366	0.0617714	0.037065	-0.573671	-0.0617951	0.0503144	-0.0632132	-0.0387537	0.0920147	0.0269698	-0.20757	-0.106866	-0.146784	0.0601265	-0.0383027	-0.221889	0.101402	0.028534	-0.0670686	-0.10624	0.212934	-0.102101	-0.105607	0.054236	-0.0390435	-0.0736364	0.244935	-0.0944974	-0.0742995	-0.00669186	-0.00701538	0.0366002	-0.00957997	0.0473536	0.105206	-0.0158321	-0.11319	-0.375996	0.0697444	0.0641029	-0.132979	-0.036397	-0.107194	-0.0844144	-0.0738926	-0.0669834
Hs.172631	0.0438959	-0.57952	-0.0882961	0.0717006	-0.625761	-0.254643	-0.0580286	-0.0179898	-0.0796342	0.108994	0.0375257	-0.0196254	0.045648	-0.00496554	-0.0916599	-0.113418	-0.212332	-0.224038	-0.112108	0.0515859	-0.126936	0.0198797	0.0466646	-0.116964	-0.0842882	-0.247473	-0.132112	0.0650281	-0.0672076	0.0323934	0.00271042	0.119461	-0.245734	0.0416387	0.00214805	-0.0860619	0.0106154	-0.00892816	-0.0181513	-0.0523624	-0.117047	-0.00871506	0.105717	0.0530559	-0.061291	-0.0745943	-0.0493425	0.038396	0.0353416
Hs.172647	0.335609	0.0736094	0.314405	-0.147025	0.0407725	0.050973	-0.0642845	0.0403509	0.044741	0.017471	-0.0656147	-0.0851063	-0.124601	0.209964	-0.106025	0.0539428	-0.0627068	-0.0476996	0.0379728	0.0686888	0.140634	-0.145678	-0.0590152	0.0481788	0.0626168	0.168516	-0.00945221	-0.0714965	0.349971	-0.0413618	0.013102	0.0767311	0.15773	0.0569829	-0.0470101	0.11824	-0.307809	0.0496103	-0.0643568	-0.186345	0.0539419	0.00976497	-0.0515283	-0.258678	-0.0663935	0.0504391	0.0562629	-0.185376	-0.0609231
Hs.172648	-0.0932858	-0.0884183	-0.0366951	-0.103981	-0.0749423	-0.179199	-0.12737	0.0507204	-0.0835303	0.0143258	-0.185189	-0.121152	-0.165188	0.123222	0.0965983	0.01647	0.042086	0.053165	-0.497017	0.187585	-0.277627	0.436318	0.0850634	-0.0070602	0.0536353	-0.00547904	0.0238381	-0.0878355	-0.0683572	-0.0476445	-0.070793	0.0607548	-0.44798	-0.00461523	-0.0579887	-0.0762107	0.103837	0.0814714	-0.0849453	-0.0553859	-0.0711592	0.0391012	0.0420829	0.049271	-0.12783	0.0495973	-0.104687	0.0462474	-0.0866569
Hs.172665	-0.030592	-0.0335147	-0.0333905	-0.0378094	0.0321229	0.0348219	-0.0167205	0.0203	-0.0399504	-0.123017	-0.011284	0.0084109	-0.748697	0.012709	-0.054891	0.0265991	0.0249084	-0.0303796	-0.193861	0.0385115	-0.164609	-0.0447069	0.0347757	0.0420547	0.505911	0.024586	0.129854	0.0300613	0.0290323	0.0356005	-0.0305351	-0.0459924	-0.110351	-0.132977	0.0184471	0.0113117	-0.102231	0.0324985	-0.0431563	0.0315273	0.0410273	0.0398455	-0.0290152	0.136223	0.0378178	0.0340461	0.039044	0.657122	-0.0137956
Hs.172670	-0.273538	0.040737	0.00295926	0.100825	-0.0534327	0.0482303	-0.100941	0.0838007	0.149	-0.138222	-0.227502	-0.197996	-0.479571	-0.0347488	-0.00476778	0.053777	-0.210721	0.0454883	0.0541133	-0.133671	-0.136998	-0.113315	0.0437488	-0.325513	-0.51557	0.0665835	0.0124211	0.0341108	-0.117165	0.0529147	-0.186449	-0.489173	-0.0259679	-0.00679285	0.0562212	-0.137232	-0.209491	0.0367226	-0.0721004	-0.233101	0.131043	-0.331582	-0.43302	0.0466737	0.0336095	-0.120319	0.0856121	0.028341	0.0143362
Hs.172673	-0.0362388	0.0447073	-0.0394428	-0.0745353	0.0418043	-0.0410281	-0.0369639	-0.0253641	-0.0490481	-0.0846921	-0.0287447	0.0362921	0.0556797	0.0435933	0.0405611	-0.0310847	0.032765	0.0452882	-0.0410308	0.0402013	-0.36529	-0.191233	0.0401805	0.0239598	0.139801	0.0118801	0.295835	-0.035864	0.0570283	-0.030299	-0.043579	0.0701425	-0.0257389	0.049604	-0.00909912	-0.00806041	0.0389334	0.0406189	0.0552623	-0.0248876	-0.056741	-0.0121983	-0.00563447	-0.0300302	0.0406698	-0.0402574	-0.05052	0.114272	0.103071
Hs.172674	-0.625846	0.0730708	-0.569552	-0.022257	-0.0396592	-0.112392	-0.455207	0.03244	-0.0706551	-0.240091	-0.150631	-0.150173	-0.102414	-0.135563	0.0442515	0.0540281	-0.149546	0.0355439	-0.0366272	-0.254781	-0.184263	-0.137222	0.00281638	0.0135413	-0.0870918	0.0727245	-0.110318	-0.305292	0.0714836	-0.0625786	-0.697823	0.0354315	-0.23686	-0.0589323	-0.496327	-0.731486	-0.121329	-0.135589	-0.0121939	-0.148104	-0.0374006	-0.264792	-0.247968	-0.148071	-0.708106	0.00705486	0.0502954	0.0399723	-0.274663
Hs.172690	0.0337077	0.0273137	0.0327971	0.0373885	-0.0534302	-0.0352936	0.0272655	0.0169541	0.0473361	-0.0367905	-0.035271	0.0278516	0.127418	0.0396068	-0.0337218	0.0378038	-0.0407407	-0.0303199	-0.0944249	-0.0322174	0.0298408	0.391772	-0.0395122	-0.228915	0.016336	0.123114	0.0039205	-0.0252104	0.0254587	-0.00382804	0.0426129	-0.103694	0.0179458	0.0141298	-0.00532892	-0.0408138	-0.0342061	-0.0409446	-0.0461077	-0.0321069	-0.0861347	-0.0508836	-0.0277532	-0.118733	-0.0292419	-0.0335212	0.0439038	-0.02956	-0.0356534
Hs.172700	0.0815159	-0.0887726	0.126421	-0.0915643	0.00725726	0.0347626	-0.104665	-0.0423062	-0.0911728	-0.11329	0.139024	0.0375419	-0.108497	0.045196	-0.10316	0.0357016	-0.231525	-0.0439008	0.102072	0.0428543	0.133105	0.0424194	-0.0971217	0.0211085	-0.19473	-0.45843	0.157285	-0.0349678	-0.148626	-0.0994341	-0.322832	0.114874	-0.0887131	-0.0443668	0.0558408	0.0111998	-0.0594107	0.04253	0.130221	-0.0815835	-0.258496	-0.0493367	0.0407352	0.0332158	-0.27287	-0.078896	0.0569776	-0.127372	-0.0993096
Hs.172766	0.0404527	0.0431561	0.0404126	0.475469	0.0470558	-0.0380508	0.0420577	-0.0739562	0.00906702	-0.122574	-0.0540464	-0.061281	0.0239219	-0.0872009	0.0384499	0.080458	0.0848232	0.00287127	0.0424709	-0.050142	-0.0731553	-0.280626	-0.243618	-0.0292469	0.168069	0.0670455	0.0469862	-0.06275	-0.0175901	-0.0629873	-0.0498666	-0.192789	0.0287066	-0.281881	0.0125634	0.0893438	-0.405671	-0.121892	-0.12951	0.0323871	-0.125367	-0.0611783	-0.0542264	-0.101391	-0.114839	-0.0776642	-0.192557	-0.464438	-0.0605744
Hs.172772	0.153031	-0.373153	0.177901	0.00830541	-0.604955	-0.130644	-0.247742	-0.584536	-0.0925327	-0.692909	0.0728147	-0.139733	0.00823441	-0.101193	-0.0689222	-0.111207	-0.74151	-0.2292	-0.19824	0.125945	-0.0907137	-0.0058071	-0.087381	-0.151299	0.0380933	0.0466333	0.0701727	0.0412492	-0.128474	0.0892333	0.0308333	-0.288783	0.034691	-0.248166	0.0487732	0.136539	-0.156553	0.0847625	0.0382148	-0.0456617	-0.104898	-0.739991	-0.246105	0.0448641	-0.13011	-0.0276412	-0.235496	-0.142334	-0.284586
Hs.172816	0.0300971	-0.107439	-0.056895	0.0243407	-0.140306	0.00636694	-0.0504965	-0.0512	-0.0444202	0.0812635	-0.0602967	0.122424	0.0822675	-0.0491804	-0.0603374	-0.0580349	-0.0774147	-0.114282	-0.0766988	0.0051181	-0.012791	0.0582245	0.0914665	-0.0632415	-0.0557861	-0.205211	-0.0869195	0.0550485	0.0962331	0.0474148	0.0331862	0.0593807	0.209668	0.072008	0.0654571	0.00367701	0.0501703	0.322711	-0.0533449	0.0426111	0.058169	-0.0348915	0.062275	-0.0469987	0.45689	0.355894	0.139139	0.0404135	0.163045
Hs.172865	0.304122	-0.0683403	0.0949376	-0.0541457	-0.0576197	-0.105179	-0.0414068	0.0539151	0.0499937	-0.143874	-0.66816	-0.0293283	0.173285	0.121252	-0.0716335	-0.0497355	-0.0479254	0.0621409	-0.0860198	0.0661791	-0.000608173	0.0395755	0.0601983	-0.0843861	0.1249	0.0484506	0.0614285	0.0253681	0.0927849	-0.0376817	-0.0744606	0.0795668	0.141571	-0.148434	-0.0561461	-0.0965276	0.0396734	0.252464	-0.046764	-0.175519	-0.00962925	-0.182195	-0.0493669	0.00363809	0.0899048	-0.0846159	0.00980551	-0.0231297	-0.0235913
Hs.17287	-0.0663266	-0.230657	-0.0244456	-0.0289317	-0.0703021	-0.0502986	0.154996	0.135912	-0.0387305	0.0924439	-0.0432868	0.117094	-0.0380908	-0.0251988	0.0631947	-0.0734988	-0.0406224	-0.0206493	0.0639337	-0.0515717	0.192894	-0.0307831	-0.0311708	-0.0387029	-0.0253428	-0.0216288	0.0400149	-0.0614695	0.0515248	-0.0416099	0.0713213	-0.0107219	-0.0437765	0.0579667	0.13342	-0.0448017	0.134064	0.636952	-0.0452027	0.223786	0.153377	0.0720906	0.0503045	-0.0441867	0.220447	-0.0586507	-0.0415402	0.313023	-0.0350192
Hs.172887	0.0493188	0.108211	0.0672394	-0.0696808	-0.0172261	0.0497004	-0.149925	0.0539914	0.0549797	-0.0763748	0.0368271	0.104622	-0.382927	0.00592208	0.071964	-0.055787	-0.104425	-0.0795146	-0.0830655	0.423604	0.150598	-0.125591	0.0581214	0.201364	0.0388104	-0.330558	0.0927682	0.0147447	-0.0461713	-0.0716461	0.149203	-0.320747	0.116416	-0.0911328	-0.0844567	-0.0453341	-0.0639068	0.00206693	0.0342807	0.0936863	0.192643	-0.0684713	-0.193063	-0.0772355	-0.0855787	0.0314026	0.0626666	0.100237	-0.144073
Hs.172928	0.507164	-0.0633713	-0.0430498	0.00282644	0.135313	0.0799131	-0.0424087	-0.0434497	-0.0148597	0.209291	0.0610579	-0.271727	0.0626166	0.0562165	0.107635	-0.0332234	0.0558278	0.0383625	0.279703	-0.020825	-0.0455807	-0.0476306	0.0179564	0.58046	-0.00190796	-0.192794	-0.0538158	0.0649555	-0.0315976	-0.0436139	-0.0462238	0.0506412	-0.0558769	0.178957	-0.0658924	0.0733015	0.0496189	0.386974	0.084564	-0.0482084	0.248174	0.0611882	-0.0205742	0.0570567	0.0447315	-0.0464785	-0.0417517	-0.0445919	0.05314
Hs.172979	-0.187929	0.0679617	0.047312	-0.391506	0.125464	0.0339839	0.0598303	-0.449951	-0.190017	0.0239941	-0.0586672	-0.231585	-0.174291	-0.473387	0.04539	0.0488296	-0.132469	0.0546035	0.0108066	-0.183194	0.0440572	-0.462858	-0.379497	0.0294461	0.0801321	0.0802653	0.0101538	0.110581	0.0597378	0.0247041	-0.201395	0.0257907	0.0553141	-0.135897	-0.0570299	0.112514	-0.303483	0.0441812	0.0256969	0.0574813	-0.295865	0.0599288	-0.165277	-0.448431	-0.0534765	-0.00524969	-0.0392882	-0.332109	-0.105653
Hs.173034	-0.385497	0.0665722	-0.0977017	-0.207297	0.0231824	0.0563594	0.0193464	-0.127017	0.0464582	-0.0754722	0.19674	-0.0186474	-0.030271	0.0630837	0.0508462	0.0549285	0.0174719	0.0580974	0.0350045	0.0344934	0.087029	-0.117539	0.0496071	0.0466596	-0.133728	0.0835986	0.160598	-0.186146	-0.265464	-0.0263748	-0.109498	-0.154898	0.0232361	0.363214	0.0614401	-0.10693	0.0405621	0.0752578	0.196455	-0.0879385	-0.0696736	-0.0108014	-0.252796	0.0440574	-0.18094	0.0496265	-0.0459855	-0.21046	-0.209046
Hs.173125	-0.223157	0.0229094	-0.0556649	-0.117081	-0.05502	-0.0556305	0.0230654	0.043461	-0.197839	0.045914	0.0999292	0.04295	0.0186916	0.126152	-0.155902	0.0888188	-0.213259	-0.66066	-0.428985	-0.138565	0.0114837	0.0499058	0.181326	-0.0412124	-0.0553106	0.298465	-0.058436	0.0883406	-0.0374814	-0.0992168	-0.0852963	0.17357	0.0434972	0.292586	-0.0710195	0.0379927	-0.0335378	-0.0231968	-0.0554768	-0.0652992	-0.0594153	-0.0332087	-0.0582356	0.0476445	-0.154118	0.0616261	-0.124212	0.0457325	0.715555
Hs.173135	-0.0403434	-0.0410738	-0.883404	-0.0472893	0.00448823	0.105332	-0.0295437	-0.0518241	0.0116957	-0.043097	-0.0141328	-0.0495834	-0.0443259	0.0298908	0.053312	-0.751368	0.0412173	0.0503075	-0.0418197	-0.052235	-0.250117	-0.0286415	-0.0666623	-0.0418367	0.0274872	0.058298	-0.029264	-0.00902227	0.107886	-0.00586334	0.0391783	-0.105939	0.025931	-0.0419399	0.016987	-0.0700821	0.0242527	0.0257428	-0.0176766	-0.0460989	0.0302036	-0.0470773	-0.0848703	-0.0422314	-0.0562895	-0.0729197	0.0328515	0.0245932	-0.0559025
Hs.173274	0.0219949	0.0242852	-7.72222e-05	-0.0621883	0.0374606	0.0432888	0.0139291	0.0026596	-0.0291137	-0.027218	0.0262006	0.0284616	-0.627622	-0.0372994	0.0398952	-0.651258	-0.0196096	-0.0201297	0.0221201	0.0799243	-0.0626189	0.0317244	0.0332612	-0.0242762	0.0216005	-0.0632393	-0.0111446	-0.864517	0.0220237	0.0237716	-0.0900721	-0.0403854	0.0360277	0.0184939	0.0594734	-0.0385183	-0.0290082	0.0220785	-0.025154	0.0239028	-0.001252	0.0456666	0.0275347	0.0281121	-0.02463	-0.0381904	0.027195	0.0295624	0.0395097
Hs.173311	0.068306	-0.0343982	-0.0813822	-0.173977	-0.143671	-0.320877	-0.0886737	-0.13409	-0.171591	0.210806	-0.222799	-0.190431	-0.160561	-0.121078	-0.0159551	-0.0467008	0.00626791	0.0830945	-0.15808	0.0555464	0.0361592	-0.0812886	0.0733038	-0.22674	-0.120122	0.165555	-0.0568856	0.164108	-0.101023	-0.0640781	0.0603149	-0.0905828	0.043488	-0.0869875	0.130132	0.0646678	0.0736256	-0.0720887	-0.0262068	0.00586107	-0.428851	0.0633652	0.105125	-0.148516	0.0959635	0.0896766	-0.0814997	-0.130762	0.22801
Hs.173328	-0.00798402	-0.0149081	-0.0427345	0.154959	0.0614012	0.0191044	0.0517024	0.0105207	-0.0284726	-0.0676116	-0.202262	-0.0465848	-0.0466698	-0.0566693	-0.166471	-0.117971	0.0848574	0.0552029	-0.0456555	-0.0410256	-0.0655658	-0.00871084	0.0340599	0.075676	0.239085	-0.0519953	0.0391322	0.0668684	0.0870667	0.0450586	-0.0651056	-0.0348368	0.0340988	-0.0408368	-0.0415418	0.141078	0.00766648	-0.0554319	-0.0653939	0.0562885	0.0571304	0.0297004	0.0439152	-0.025586	0.0481486	0.0251666	-0.0436805	0.0488675	-0.0387997
Hs.173381	-0.0412116	0.433339	-0.0574178	-0.738831	0.307345	0.0737533	0.0760378	0.0383806	0.0719091	0.0495904	-0.0422976	0.1192	0.047243	-0.0650267	0.0139749	0.0567804	-0.0364886	0.0531203	0.111907	-0.0393412	-0.0801153	0.0542304	-0.0757801	-0.00841685	-0.135364	0.057111	0.0466564	0.0508801	0.0330659	-0.0135971	-0.0322973	-0.0625066	0.0524095	-0.0436943	0.0363143	-0.0328434	-0.00562902	0.0448561	0.0662896	0.0499318	0.721607	-0.0280958	-0.0691912	-0.0449053	-0.0858724	0.0455209	0.0461046	0.69105	-0.0262099
Hs.173464	0.0454193	-0.167999	-0.100248	-0.134669	-0.700079	-0.0721639	-0.284608	-0.222386	-0.167779	0.0442255	-0.255888	-0.0727489	-0.262253	0.00810289	0.0105383	0.0118867	0.065341	-0.0205575	-0.0911861	-0.382601	-0.0129779	-0.204283	0.104579	0.0543123	0.0633716	0.175468	-0.0860683	-0.0201082	0.0436406	0.061318	-0.0897143	0.0244745	-0.0194679	-0.101914	-0.02687	-0.0599693	-0.0262216	-0.0169601	-0.395326	0.0132568	-0.291993	0.000938538	0.0490413	-0.0556906	0.0375057	-0.049691	0.0490566	0.0678379	0.00783049
Hs.173518	-0.175134	-0.0966955	0.0289096	-0.050639	-0.0945436	-0.0578314	0.091206	-0.128704	0.0334645	0.000158929	-0.00721721	-0.126235	0.159441	0.0425308	0.0314603	-0.178371	0.0146443	0.042302	-0.687626	0.0273377	0.116178	0.0920052	-0.19653	0.024023	-0.0534878	-0.0629094	0.148732	0.0822348	-0.0751706	0.0128088	0.0519372	0.140552	0.0396548	-0.439879	-0.0654994	0.0269084	-0.150337	0.0597549	-0.314836	0.0412346	-0.0124168	-0.075358	0.0414524	0.0137356	-0.100228	0.0474656	0.0115902	0.0928548	-0.175867
Hs.173554	0.058375	0.0795331	0.515915	-0.144027	0.210247	0.056975	0.058133	-0.177542	-0.0696809	-0.139848	-0.00201148	0.0700866	-0.0424883	0.0633434	-0.116105	0.160504	0.0686362	0.0662975	-0.0719214	0.0503989	-0.011626	-0.0453816	-0.0390755	0.143861	-0.0602209	0.0693925	0.0915335	0.120339	-0.0617796	0.527298	0.0824809	-0.0709606	-0.105817	-0.13117	0.0638215	0.301728	-0.119099	-0.580916	0.0589093	0.30483	-0.131284	0.016664	0.0357121	-0.104261	-0.0758206	0.260974	-0.0456524	-0.0252685	-0.276649
Hs.173737	-0.313863	0.405525	0.0211683	-0.0078763	0.171484	0.0399635	0.0555137	-0.050014	-0.00890427	-0.168655	0.0422185	-0.055799	-0.171376	0.0312288	0.0170785	0.725063	0.142233	0.0436883	-0.082478	-0.00599178	-0.0784116	-0.0366185	0.160118	-0.0452773	0.0337942	-0.00683136	0.0391393	-0.0601494	-0.125003	-0.061627	-0.0527221	-0.0479166	0.0473229	-0.0497094	-0.0477991	-0.0418512	0.0471437	-0.706941	0.0206916	-0.0562027	0.0452241	-0.0679105	-0.202928	0.281726	0.0716581	-0.0507058	-0.337234	0.0358194	0.0427798
Hs.173824	-0.255419	0.0525874	-0.0261327	0.0552329	0.72138	-0.121673	-0.0561201	-0.0494345	-0.0129796	-0.115683	-0.0199038	0.0815775	0.00278039	0.0706868	0.0520489	-0.0300083	0.0697878	0.133066	0.0551105	0.0525895	-0.0644262	-0.181485	-0.118678	-0.07778	0.366756	-0.0733026	0.710881	-0.0333799	0.177813	-0.378633	0.0491486	0.0577746	0.0679731	-0.0526809	-0.05684	0.0713715	0.0530269	-0.065333	0.05246	0.0576458	0.0960144	0.0155204	0.0503986	0.0528893	0.0334733	0.0396926	0.0451504	-0.0817302	0.0574264
Hs.173854	0.0196313	-0.0166275	0.0337936	-0.0661193	0.182825	0.0307636	0.0251625	0.0511085	-0.0137359	0.0269474	0.0279606	0.0501368	-0.178245	0.0340312	0.0549286	0.0293727	-0.0247332	-0.0251457	-0.0066579	-0.0782556	0.722463	-0.670832	-0.216635	0.0601285	0.0187078	-0.169434	0.00286482	0.0619728	0.0304945	-0.321276	-0.186406	0.0461598	0.0234684	0.00823901	-0.0852634	0.0125424	-0.0966695	-0.043308	0.0422812	-0.0523002	-0.0379652	0.0362557	-0.200811	-0.15611	-0.0393673	0.0330718	-0.0971907	-0.0514227	-0.0541588
Hs.173880	0.0404592	0.109179	-0.0234782	0.0353536	0.0491848	0.0666134	0.0344618	0.116734	-0.0423815	0.032691	-0.0623389	0.0292727	-0.600688	-0.0875918	-0.0537952	-0.320072	-0.0616431	-0.0698198	0.0164459	-0.0201769	0.0392453	0.0190411	-0.0483159	0.072211	-0.0636526	-0.0639433	-0.00576483	0.0165711	-0.853095	0.0287053	0.252856	-0.0237259	-0.0507881	0.0164199	0.0343841	0.0313241	0.0494359	-0.102298	-0.0512068	-0.0439138	0.153876	0.0407885	-0.0386949	0.0342071	-0.713084	-0.0685799	-0.0771421	0.0681179	0.0335226
Hs.173902	-0.0118292	-0.0799416	-0.0555362	0.0160756	-0.0429395	-0.036627	-0.0528074	-0.095747	-0.0780326	-0.0990592	0.0122443	0.00985373	0.0534426	-0.00270136	0.0255033	0.305815	-0.0436084	0.0186586	-0.0315837	-0.0442084	-0.0466727	0.0151195	0.00993037	0.0128396	0.0499465	0.0421686	-0.0371515	-0.0209243	0.0218094	-0.040153	0.00946459	-0.0336245	-0.0760968	-0.0288019	-0.0305217	-0.0353865	0.0443599	-0.0439165	-0.032489	-0.0222989	-0.0307776	-0.0271374	-0.0289247	0.0116809	-0.0204461	-0.020144	-0.0336994	-0.0282874	0.010846
Hs.173965	-0.056342	-0.0840067	-0.074836	-0.0171717	0.495249	-0.06235	-0.0723897	0.0863698	0.0670831	0.077749	0.0369327	0.576563	-0.0611108	-0.0772105	-0.0524606	-0.0657734	0.0819248	-0.0726273	0.128192	-0.0539681	0.0525283	-0.117098	0.0568542	-0.0982578	-0.737038	-0.106122	-0.060526	0.0340943	-0.0610063	0.0371952	0.022508	-0.0640718	-0.0519437	0.0573551	-0.115133	-0.100852	0.0481548	-0.730529	-0.082414	0.0457921	0.108232	-0.0581822	-0.0369316	0.047281	-0.0383745	0.0513181	0.157191	-0.0535702	-0.0639037
Hs.173987	-0.807698	-0.0239804	-0.207192	-0.0810088	0.0406834	-0.81365	0.0327656	-0.15759	-0.114227	-0.146333	0.0735276	0.0327877	-0.527291	-0.707506	-0.429716	-0.823319	0.0329699	-0.127147	-0.0624267	-0.655059	-0.0239402	0.0342662	-0.710491	-0.171008	0.0237902	0.0322967	0.0627032	0.012951	0.0337749	-0.156491	-0.254263	-0.826619	0.0277132	-0.0594718	-0.340771	0.118065	-0.79734	0.043035	0.0625191	0.0367455	0.0346763	0.0479873	0.0184779	-0.0970746	-0.0464631	-0.11987	-0.242816	-0.169746	-0.179659
Hs.173993	-0.0840663	0.0739703	0.0517629	-0.0603966	0.0383006	-0.11712	0.0626234	-0.0757929	0.0217458	-0.0518221	-0.025467	0.0452585	0.0680174	-0.041222	-0.161602	0.044753	-0.120464	0.0524847	-0.0847397	-0.0631966	0.0512571	0.171259	-0.710587	0.0592482	0.702855	0.172699	-0.0137352	-0.0451667	-0.0548721	-0.187069	-0.045606	-0.057816	-0.0344253	-0.056824	-0.047399	0.161695	-0.0405669	0.0988676	-0.0463024	-0.0232181	0.0336178	0.0411485	0.106044	-0.0459551	-0.0681234	0.0924795	-0.0507202	-0.208582	-0.0411651
Hs.174044	-0.140887	-0.12635	-0.724646	-0.0503996	-0.0403456	0.0423576	-0.00375294	-0.51978	-0.0806383	-0.188254	0.0606033	-0.0712861	-0.351623	0.109767	0.0343003	0.0731329	-0.0351433	0.0396652	-0.718017	-0.0599392	-0.0720451	-0.0590832	-0.14763	-0.0524489	0.0791121	-0.0454619	-0.00460631	0.0390657	0.0337565	-0.0502446	-0.051998	0.0154262	0.0344376	-0.0608932	0.0429315	0.0430704	0.0772621	0.0208286	-0.0477542	0.0335604	0.0857419	0.0171633	-0.0268308	-0.0418799	-0.00353612	-0.0433062	-0.0760521	0.0425088	-0.0492051
Hs.174070	-0.0019668	-0.0899535	-0.241548	0.0360133	-0.172483	0.0179733	-0.11581	-0.049536	-0.0709621	-0.0375094	0.126743	-0.0385613	-0.0415716	0.0189719	0.136329	0.035211	0.870895	0.0706862	0.0371732	0.00502035	-0.0386356	-0.0260383	0.236096	-0.0433846	0.0258064	-0.0373559	0.048123	-0.0922556	0.0382136	-0.0400534	-0.0385453	0.0285324	-0.0428852	-0.042148	-0.0291878	-0.159654	0.0609958	-0.0592114	-0.00823092	-0.112766	0.0377775	-0.0571129	-0.0030651	0.0788235	0.0272376	-0.0595639	-0.0339211	0.265597	-0.0599689
Hs.174071	-0.119684	0.0475522	0.504372	0.107878	0.0577244	0.0847363	-0.467491	0.193386	0.00101128	-0.0725071	-0.136169	-0.0964081	0.0479502	0.186524	0.117764	0.0570857	-0.0538845	0.0660392	-0.0777397	-0.183881	-0.0985221	-0.0505831	0.0624533	0.693497	-0.0707775	-0.0508685	0.0758769	-0.0530502	0.0769186	0.11985	-0.0494892	-0.111341	0.0691454	0.0627598	-0.116735	-0.0442203	0.116022	-0.0504397	0.0642719	0.073316	0.040188	-0.0575102	-0.0756142	0.127973	0.0599613	0.0968202	0.00854158	0.0861485	-0.0503833
Hs.174103	0.0448713	0.0297197	-0.186527	-0.0767933	-0.0703465	-0.685519	0.0319829	0.0319464	0.0345257	-0.247215	-0.136848	0.0125947	0.0121452	0.0294371	0.0452549	0.0328895	-0.0379064	0.0312723	0.0149775	0.0387916	-0.0737898	0.118667	-0.431009	-0.265494	-0.582446	0.0502566	0.0170056	0.00529736	0.0328848	0.0320253	-0.0791951	-0.0372249	0.0281812	-0.0843978	-0.0957489	-0.654191	-0.77571	-0.0295361	-0.0652585	0.037854	-0.0575621	-0.142467	0.0349405	0.0415062	-0.0611273	0.00494545	0.0561256	-0.193349	-0.466777
Hs.174139	-0.508092	-0.102215	-0.0185139	-0.385081	0.0313434	-0.0559706	0.000380458	0.0489058	0.015489	0.060752	-0.0254038	0.0461617	0.0637739	0.0426729	-0.0445309	-0.269549	0.052825	-0.0997837	0.0475709	-0.373177	-0.00142471	0.0678901	-0.113601	0.029283	0.0360908	0.00134643	-0.0928452	-0.171948	-0.101735	0.0361415	-0.174389	0.0563547	-0.217273	-0.118668	0.0114256	-0.229215	0.0410514	0.0103187	0.0360976	0.0498492	-0.241226	-0.284198	-0.093197	0.0319219	0.0367192	-0.14957	-0.390331	-0.131106	-0.385886
Hs.174140	0.0584396	0.0291477	0.0721152	0.215611	-0.0805896	0.0546128	0.0461721	0.0433346	0.0192865	-0.345108	0.395995	-0.689897	-0.0769496	-0.0377526	-0.0563138	-0.107712	-0.074204	-0.0138018	0.0585872	0.0407028	-0.0549863	-0.404093	0.0423686	0.100017	0.597169	0.0177269	0.723411	0.060004	0.133545	0.0688121	0.0772188	0.0635066	0.027703	-0.0629647	0.173819	0.0694865	-0.0653897	-0.421836	-0.0886129	-0.0615779	-0.0121609	-0.00366292	0.0466135	0.087651	0.698521	0.0630683	-0.0657616	-0.080017	-0.105756
Hs.174142	-0.0323715	-0.100429	-0.0505116	-0.365652	-0.121128	-0.0108485	0.0346969	0.0727066	0.0509849	0.0489088	0.0313922	-0.0274367	-0.784316	-0.0454245	0.0355795	0.0572933	0.040912	0.0464002	-0.0566984	-0.0414466	-0.0527827	0.0550618	-0.0570702	0.336	-0.034219	-0.026709	-0.0365799	0.087406	0.0485654	0.605396	-0.00187028	0.0514417	-0.0122345	0.117585	0.0529019	-0.039819	0.0309254	-0.030243	-0.0272099	0.0381828	-0.0339892	-0.0247572	0.0426396	0.0518209	0.0463812	0.294092	0.0857267	0.0465198	-0.0261083
Hs.174174	-0.000879538	-0.0711693	-0.0709813	-0.0961306	0.11084	0.0568845	0.0578114	-0.0668582	-0.0378192	-0.0826728	-0.29537	0.0993143	-0.774037	-0.0737411	0.297204	0.0665741	0.0801316	-0.0793784	-0.0461074	-0.0763274	-0.0226378	-0.0634093	0.0504323	0.0916439	0.0325411	0.115918	-0.0707035	-0.830189	0.042587	-0.0769919	-0.0767871	-0.0498596	0.0452737	-0.117862	-0.0697642	0.0401456	0.0546851	-0.784289	-0.248758	0.10512	-0.0645364	0.0769787	0.0356761	-0.263447	-0.0430501	0.0331231	0.0411205	-0.0577593	-0.0120967
Hs.174185	0.181076	-0.0284537	-0.0247118	0.0449886	-0.0856652	-0.0480516	0.00142307	0.0880827	-0.0269066	0.681618	0.0102269	0.058944	0.0671605	0.0531057	-0.0184959	0.0547778	-0.0381137	0.0521568	0.127298	0.00233046	0.149098	0.137853	0.07862	-0.0303351	-0.0345462	-0.0733725	-0.0375044	0.0649743	-0.0198657	-0.0289802	-0.056034	0.133578	-0.00403558	0.0646014	0.0661103	0.045381	0.0249526	0.0603798	-0.0323878	-0.0601659	-0.0336527	0.118699	0.0473465	0.0502054	0.000871811	-0.0900041	-0.0197955	-0.0196327	0.543333
Hs.1742	-0.258377	0.0547247	0.0405947	-0.142665	-0.188014	0.0466679	0.0392366	-0.430817	-0.056827	-0.108062	-0.0984436	-0.229867	-0.0819903	-0.158237	0.0136073	0.0497453	0.443556	-0.0647448	-0.092827	-0.0833389	0.0166019	-0.0581332	-0.686298	-0.00233157	-0.0603514	0.0481457	0.0941717	0.180751	-0.105143	0.0246214	0.0413397	-0.179887	-0.0498737	-0.103033	-0.0691421	0.0201992	-0.684679	-0.0714529	0.0451122	0.0665408	0.0533061	-0.0435631	-0.164503	-0.18084	0.0771016	0.137056	-0.0833278	-0.0210135	-0.075536
Hs.17428	0.0310698	-0.0549332	0.0565429	0.0482126	-0.122533	-0.0455433	0.0294863	0.039582	0.0424327	-0.00289866	0.0355192	-0.0509073	0.0164119	0.0465588	0.0139298	-0.0788766	-0.123347	-0.199305	-0.0359425	0.0225296	-0.0323724	0.025286	0.0283682	-0.00888876	-0.0437444	-0.388264	0.0266258	0.0284393	-0.00189193	-0.0569881	0.0296572	0.262837	0.0206286	0.0451602	0.0328101	0.0306933	0.0426275	0.0402006	0.0347627	-0.0390864	0.0297198	-0.750191	0.0504415	0.0230384	-0.0385977	-0.0389749	0.0285832	0.0285968	-0.0267783
Hs.174905	0.103977	0.0749213	0.0737251	-0.023353	0.365574	0.0534557	0.0482389	-0.0519898	-0.0592569	0.0192366	0.0517807	0.079545	-0.0729203	-0.0729596	-0.136399	0.118359	0.121657	0.346755	0.0581786	-0.142727	0.0217084	-0.107266	0.0488748	0.0442905	-0.0560195	-0.306614	0.737223	0.450823	-0.0573383	0.0203812	0.0553583	-0.120888	0.151482	-0.217207	-0.0290204	0.326507	0.0564525	-0.0742336	0.168929	0.0494144	0.128534	0.0886721	-0.0661553	-0.0713657	-0.154979	0.0161349	0.0294391	-0.327279	-0.0621617
Hs.17528	-0.00577877	0.026027	0.0211911	-0.891968	0.0230276	-0.0679631	-0.126104	-0.281981	-0.233271	-0.808994	-0.870678	0.00811119	-0.123684	-0.243661	-0.109201	0.0474106	0.0174889	-0.0827309	0.0384847	-0.772748	-0.145838	-0.439176	-0.166514	-0.166761	-0.184713	0.0774573	-0.0547797	-0.823112	-0.862267	-0.498418	-0.0393084	-0.844941	-0.252273	-0.147575	-0.134613	-0.0395134	-0.0624993	-0.632386	-0.134197	-0.228105	-0.118025	0.0352206	-0.142513	-0.202665	-0.106012	-0.0907729	-0.30757	-0.116387	-0.151892
Hs.1765	0.142025	-0.0507129	-0.130343	-0.0860102	-0.251955	-0.70024	-0.0153485	-0.0555675	-0.123809	0.0466486	0.0411456	-0.0737882	-0.0325866	0.000269983	0.0727691	-0.00824203	-0.103274	-0.101848	0.0395029	-0.0621273	-0.0802181	0.0307986	0.380601	-0.0688479	0.0582951	0.0459346	0.0665036	0.03183	-0.0589626	0.0256576	0.0775552	0.00715061	0.0313332	-0.0472496	-0.171145	-0.044985	-0.0749279	-0.0277973	-0.268573	0.0479907	-0.090859	-0.0678025	0.0933608	0.0813253	-0.0403098	-0.044812	0.0308734	-0.147274	-0.0259489
Hs.176663	0.00183727	-0.490158	-0.0564608	-0.0724805	-0.0930421	0.038858	0.0540632	0.0706246	0.0577859	-0.0825832	-0.05996	-0.109998	-0.0618128	0.0398908	0.0442393	0.220142	0.120828	0.40784	-0.0692574	0.0374304	-0.0707544	0.047883	0.0558431	-0.198588	-0.115457	-0.0577214	-0.0466296	0.042491	0.102767	0.0465432	-0.0338784	-0.0880516	-0.100296	0.0425401	0.118239	-0.0804936	0.0847119	0.0384499	-0.0695422	-0.0543531	0.15553	-0.539988	0.042851	0.151297	0.0281333	0.0955481	-0.0515288	0.0366541	-0.0264958
Hs.177446	0.0312108	-0.504798	0.0512709	-0.0814329	-0.73375	-0.701716	-0.185086	-0.0262999	-0.0817126	0.11013	-0.109276	0.0363291	0.0588057	-0.0377923	-0.0489775	-0.10346	0.0393998	-0.0617498	-0.0657716	0.0465576	0.00732908	0.0700045	0.0364961	-0.0544936	-0.0918567	-0.0850878	-0.0350192	-0.0907656	0.0322233	-0.0518735	0.0640011	0.0612609	0.0240569	0.0558269	0.0862128	-0.0471899	-0.0898424	-0.055478	-0.0949268	-0.0780613	-0.0851119	0.0376893	-0.0507046	0.0283415	0.0894248	-0.0821892	-0.00210104	0.0347044	0.072972
Hs.177486	-0.0529188	0.112511	0.0584425	0.0638361	0.0762402	0.113576	0.0396837	0.0139452	0.0455011	-0.0561982	0.0316644	-0.0773748	-0.0658275	-0.692265	-0.0757724	0.0114749	0.0932463	-0.0412446	-0.00537037	-0.0539714	-0.0349411	-0.0262094	0.0960298	-0.0688325	-0.728128	-0.0703591	0.0674495	-0.0469713	-0.074916	0.0658742	0.383429	-0.0628089	0.16673	-0.0547656	0.226192	0.466844	0.276584	-0.0660726	-0.0378105	-0.0282869	0.182093	-0.0598032	-0.0585329	0.0210568	0.000865805	0.049689	-0.213482	0.0840758	-0.0511453
Hs.177556	0.0404347	0.0324795	0.0314943	0.0385764	-0.0608647	0.0217689	0.0555344	-0.205549	0.0343012	-0.452837	-0.120614	0.0341732	0.0133528	-0.0575949	-0.0917149	-0.036744	0.343198	0.0490379	0.0136229	-0.189911	-0.0576675	-0.727602	0.0330711	0.0174589	0.0241554	-0.106277	0.0795561	0.0605012	0.0381564	0.0284961	0.0583409	0.0207576	0.094053	-0.0777539	0.171742	0.0380918	-0.0107798	-0.255055	-0.0717668	0.0461596	-0.0556336	-0.0382328	0.0492024	-0.0402959	0.033542	0.0373504	-0.806901	-0.000984604	0.0405275
Hs.177559	-0.0570816	-0.0369384	0.0352847	0.0690484	0.0632406	0.0342869	0.00359319	-0.0226893	-0.045964	-0.0704963	-0.03846	0.117	-0.296855	0.0244727	0.0584528	0.0354398	-0.0467303	-0.051518	-0.0345266	-0.076945	-0.024975	-0.0398349	-0.0442555	0.0333998	-0.243748	0.0383876	-0.0470132	0.0365002	0.0287863	0.0322459	0.0587899	-0.770055	0.063506	0.167658	-0.0433483	-0.00995915	0.399269	-0.521927	-0.0472237	0.0475893	0.0324134	-0.0391256	-0.0532173	-0.179549	0.0990461	0.0558901	0.0678919	0.0498765	0.0473088
Hs.177584	0.0152526	0.0300646	-0.0553255	0.0128749	-0.0283145	0.0313739	-0.210111	-0.0527304	-0.0474765	-0.0977046	-0.0390002	0.0253037	0.21751	-0.0674416	0.0686307	0.0315665	-0.0509242	-0.0578956	-0.0309274	-0.639982	-0.157674	-0.0460719	0.0379961	-0.0457238	-0.0407167	-0.000268025	-0.0320466	0.0223288	0.0380276	-0.0957705	0.0965276	-0.264897	0.0600462	0.0281328	-0.159393	0.0621912	0.0338654	-0.453491	-0.0307149	-0.0608359	-0.0549489	-0.0381828	0.000215464	0.0436227	0.047149	-0.000216842	0.0189313	0.0501138	-0.164091
Hs.177605	-0.040976	0.0314549	-0.0379588	0.0289485	0.0861307	0.0340757	-0.0748948	-0.0532966	0.033296	0.0480951	-0.487272	0.0325864	-0.0292674	0.0234664	0.0153994	-0.0621673	-0.0652871	-0.0745626	-0.0607035	0.0386035	-0.250292	0.0849283	-0.71146	0.22853	-0.183175	0.0316296	-0.164611	-0.0177658	0.0322423	-0.747888	-0.0714899	0.00857031	-0.0578461	0.029554	0.0310358	-0.0569098	0.0433831	0.0512436	-0.0473102	-0.0888176	-0.0705542	-0.0944335	0.0280721	-0.0125929	-0.040878	-0.0531951	0.0404441	-0.00145073	0.0346518
Hs.177776	0.0997592	0.38392	0.0676105	-0.09371	0.168012	0.122598	0.0379608	0.0446866	-0.090764	-0.0661616	-0.0342397	0.0318657	-0.102523	-0.660012	-0.0720443	-0.0611342	0.367831	0.0847459	0.039596	0.048725	0.0442024	-0.228873	0.078651	0.0647526	0.00742187	-0.0890444	0.213362	-0.0762125	0.0880171	-0.0358955	-0.0865351	0.0472551	-0.0962703	-0.101246	-0.0630206	-0.0635244	-0.0522165	0.0472737	0.130392	0.0426479	-0.0173232	0.049005	0.0490905	-0.187253	-0.0486102	0.0462031	0.0608168	-0.164438	-0.0589232
Hs.17778	0.0939239	-0.02296	-0.0279398	0.401933	-0.0708952	-0.0725536	0.250228	-0.0242207	0.435032	-0.0372351	0.619256	-0.0923922	0.0953547	-0.047341	0.0442321	-0.103614	0.666468	0.0760378	0.0617437	-0.0813266	0.0739593	0.0755412	-0.0351022	-0.0226024	-0.0486541	0.161973	-0.142154	0.0824633	0.090491	0.00175807	-0.034448	-0.0419824	-0.0209522	0.114107	0.0257662	-0.046935	-0.0438929	0.248841	-0.0687493	-0.000543192	0.0741982	0.236693	-0.0085769	-0.0286623	0.0639005	-0.0443652	0.276904	0.67624	-0.0598674
Hs.17820	0.0581048	-0.00866251	-0.0334606	-0.0603592	0.129843	0.0385135	-0.124048	0.220929	0.0321703	0.114504	0.03909	0.0203072	-0.0896955	-0.115253	0.0693796	0.0363531	0.0728387	0.0882726	0.319822	-0.197544	-0.0594602	0.0375851	-0.1613	-0.330066	-0.0631567	-0.0575544	0.0588179	0.0397599	-0.208481	0.032832	-0.0932345	0.0708322	-0.10244	0.0131761	-0.197989	-0.293145	-0.0661878	-0.0791722	-0.0384085	0.0420707	0.0263301	0.0385857	-3.54004e-06	-0.0814018	-0.195391	0.126486	-0.031721	-0.0354628	-0.0461645
Hs.178281	0.147244	-0.152039	0.288461	0.0602849	-0.516554	-0.0575156	-0.107655	0.0264949	-0.0468561	0.0996469	0.0086513	-0.043068	-0.0435159	0.0389381	0.230314	0.187028	-0.0414041	0.402748	0.711915	-0.052832	0.065705	0.0070453	0.0573603	-0.107088	-0.104439	0.0641627	-0.0505038	-0.0428405	0.0551903	0.0446842	0.022031	0.08174	-0.0505474	0.0618191	0.0675408	0.126555	-0.0352691	0.0202591	-0.0937691	0.0813442	-0.0766911	-0.0338859	0.0568101	-0.0714114	-0.000258664	-0.0211073	-0.0402489	0.252917	0.0773448
Hs.178292	-0.103638	-0.324186	0.0467651	-0.116995	-0.264489	-0.0280068	0.0354104	-0.167911	-0.0850682	0.0960613	-0.0631258	-0.054644	0.0138097	-0.00087209	-0.0459809	-0.0350231	0.0414731	-0.191601	-0.0830091	-0.0859373	-0.0508833	-0.042157	0.0406337	-0.0592728	-0.0667667	-0.129334	0.0413242	-0.0684809	-0.00628021	0.0496635	0.0970559	0.0584686	-0.108669	0.178187	0.111741	-0.055982	0.0562914	0.0467588	0.0352506	-0.0781401	-0.0715311	0.157549	0.0651931	0.0652139	0.123769	0.118491	-0.0594737	0.0341782	0.041868
Hs.178614	-0.110652	-0.0574494	0.0496888	0.0503392	0.0395227	0.0400674	0.0585907	0.0375923	0.0441112	-0.365576	0.0545496	0.0519798	-0.130126	-0.0260164	0.0340573	0.0241926	-0.104826	-0.132187	-0.550381	-0.128202	0.0334339	-0.00435548	-0.419767	0.0235872	0.0399944	0.0407106	0.0422812	-0.183125	0.0526603	-0.663142	-0.108056	-0.0277935	0.0287593	0.0333411	-0.0734552	0.045292	-0.48964	-0.0966282	-0.583214	-0.306525	0.0387137	-0.68122	-0.0781303	-0.427398	-0.0357035	-0.223347	0.0120767	0.054407	-0.151176
Hs.178695	-0.10254	-0.126168	-0.102097	-0.0657893	-0.0768247	-0.223005	-0.0596714	-0.0228656	0.0198353	0.0387239	-0.280745	-0.162588	-0.15869	0.0481015	0.0286512	-0.0191525	-0.435239	-0.217491	-0.437884	0.0286275	-0.201997	0.0463695	-0.0783468	0.0362927	-0.00960712	0.0386007	-0.438199	0.00652052	0.0385657	0.037887	-0.270946	0.0587932	-0.0841641	0.0321922	-0.0236713	-0.143425	0.00427729	0.0348076	-0.290576	0.0399317	0.0371528	0.0336091	-0.132196	0.0280694	0.0313868	0.00272577	0.0357059	-0.0583957	0.0540486
Hs.1787	0.0379668	0.0977139	0.0649363	-0.111777	0.0389558	-0.00065111	0.0164357	0.0187278	0.0361616	0.0311204	0.00602071	0.0362083	-0.208167	0.0605635	-0.10254	-0.140917	-0.0729634	-0.0763821	0.178467	-0.21681	0.0422446	-0.0923794	-0.113929	0.0349199	-0.0200747	-0.107955	-0.124695	-0.0598854	0.00388116	-0.0814881	0.0358076	0.0596619	-0.000709803	0.0524598	0.0364052	-0.151712	-0.0652919	0.0505563	0.0352733	-0.0622155	0.0356298	0.129394	-0.349579	0.0300639	-0.0904873	0.027002	-0.530655	-0.302561	-0.00349139
Hs.178761	-0.264177	-0.109811	0.0603717	0.183158	0.0585925	0.0052524	0.0479413	-0.0442132	-0.0739414	-0.0725587	0.0477559	-0.0669516	-0.240495	-0.0217465	0.123064	0.097947	0.253463	0.499176	0.0612049	-0.0123684	-0.651164	-0.309849	0.534431	0.0379704	0.0607579	-0.123363	0.136843	-0.0596461	-0.0366878	-0.0827997	-0.0751238	0.0772202	-0.115466	-0.303476	0.0779339	-0.0396233	0.141839	-0.0685463	-0.0733181	-0.0738141	0.0583313	-0.0544738	0.0634092	-0.0504227	-0.0914448	-0.0778639	0.0641946	0.0671622	-0.103832
Hs.1790	-0.0405406	0.0955071	-0.412816	-0.0658009	-0.0419079	0.0325494	-0.0482043	0.0339013	0.0238034	0.00945746	0.0513175	-0.0400048	0.0538931	0.0515998	-0.0808986	-0.046102	-0.221806	-0.0417549	-0.044593	0.0218813	0.0397826	0.0872935	-0.120198	0.0366502	0.0326717	-0.0442616	-0.0389898	-0.087253	0.053638	-0.051544	0.0428684	-0.00103785	0.0337261	0.0356523	0.0349449	0.0811017	0.036341	-0.00553918	-0.0435862	0.0249424	0.0345611	0.0892194	0.35622	-0.103449	0.0388597	-0.0482999	0.0309796	-0.0164241	0.0832129
Hs.179565	0.132486	-0.255243	-0.0671267	0.11996	-0.0552373	0.0726911	-0.0572767	-0.0749846	-0.0643306	-0.0709043	-0.0155628	-0.0510932	0.0263574	-0.0122116	-0.292229	-0.0702504	0.0577022	-0.0592855	-0.316822	-0.0569845	-0.0705795	0.0699393	0.0296158	0.0453222	0.124055	-0.0549823	-0.0558273	0.0647227	0.0653653	-0.0949551	-0.0506503	0.0437095	-0.0948267	0.0563535	-0.0386608	-0.00699693	-0.103535	0.0413028	-0.0645055	-0.00997865	0.0593254	0.0617478	-0.395026	0.268036	0.0907503	-0.0534737	0.192328	0.676121	-0.578133
Hs.179574	0.582464	0.0718272	0.0643233	0.0397685	0.203306	0.0463755	0.0476612	0.0167375	0.0565893	-0.0107788	-0.0207249	0.266423	0.0598536	-0.021468	0.0249367	-0.0451426	0.00719925	-0.0158949	0.0024242	-0.0188006	0.047749	-0.00782871	-0.0252218	-0.0266637	-0.0525898	0.129149	-0.0176704	0.0623491	0.030858	-0.0218181	-0.0467217	0.0372835	0.0425398	0.0474083	-0.0211177	-0.020593	-0.0111005	0.0994813	0.0531607	0.039599	0.0483036	0.148975	-0.0463784	0.0135802	-0.0205366	0.0418225	0.0108818	0.0507413	-0.0151298
Hs.179657	-0.216281	-0.362128	-0.1056	-0.246107	-0.438744	0.085386	0.0311369	-0.0382684	0.0539584	-0.0717439	-0.235482	0.0150736	0.0443869	-0.0834871	0.067632	-0.00133757	0.0335092	0.0247735	-0.0991473	0.0296389	-0.108217	-0.165935	0.079436	-0.0796042	0.0174946	0.0590024	0.0343851	-0.324162	-0.12957	-0.047183	0.173335	-0.041416	-0.0922431	0.026157	0.0422749	-0.165183	-0.0914371	0.0383948	-0.330532	-0.218933	0.208403	-0.116135	0.015979	0.0688786	0.019173	-0.0643911	-0.300788	0.0568971	0.0736269
Hs.179703	0.0540812	-0.0793049	0.476083	0.0642828	0.245784	-0.0896642	0.00897243	-0.106632	-0.220853	-0.714643	-0.068258	0.0646134	-0.0984749	0.0405427	-0.308468	0.123217	0.048833	0.0200994	0.258571	-0.405417	-0.126872	-0.077576	0.0266503	0.137742	0.0519675	0.112936	-0.0958584	0.07413	0.064163	-0.0050564	-0.0437425	-0.18211	0.0226341	-0.115733	-0.040417	-0.0540097	0.0671692	-0.0627421	-0.0810475	0.0561525	-0.412981	-0.0812917	-0.0543405	0.0580048	0.473309	0.0443307	0.0766858	0.096573	0.0804032
Hs.179718	0.0825602	-0.090167	-0.0934035	-0.00585953	-0.110792	-0.0996246	-0.061917	-0.265949	-0.0902944	-0.115942	0.0512295	0.0316985	0.051934	0.0894529	0.0198743	-0.101763	0.0551495	0.0426916	-0.572716	0.0435932	0.00218437	-0.0569948	0.149574	-0.156193	0.154827	-0.0599259	0.0596713	-0.0561959	0.0435525	-0.299324	0.0476904	0.064324	-0.0472564	-0.0402529	-0.0529382	-0.125531	0.0553623	-0.050967	0.037349	-0.0669924	-0.0546226	-0.723784	0.0515678	0.152556	0.0520109	-0.245425	-0.0326432	0.0707546	0.0397238
Hs.179825	0.0390661	0.0475585	0.0683124	-0.185753	0.000194936	0.0339628	0.0633286	0.0733895	0.0514456	-0.135887	-0.0825504	-0.0345556	0.0393167	-0.0587233	-0.122038	0.0353951	-0.026954	-0.0483594	0.086443	0.0325069	-0.100096	-0.0859151	-0.76775	0.0424265	-0.0215158	-0.744163	-0.0935916	-0.0400486	0.206157	0.0743479	-0.513153	0.0558504	-0.0657718	-0.0873673	-0.10767	0.0523741	0.0124968	-0.0147803	0.0432661	0.10802	-0.114342	-0.0761302	-0.0606094	-0.120404	-0.137679	0.0524257	0.0381937	-0.0806297	0.0400737
Hs.179881	-0.126002	-0.0716278	-0.462895	0.0564854	-0.0499142	-0.0723718	-0.134699	-0.0936756	0.0140648	-0.0882367	-0.099526	-0.188841	-0.0603648	0.0390338	-0.013023	0.038675	0.0784695	0.0355638	0.0507363	-0.0858906	-0.106602	-0.77244	0.0380741	0.0515742	0.0417503	-0.0910535	0.102018	-0.101703	0.0947479	0.0338973	-0.0454573	0.0246628	-0.0788942	0.0366228	-0.0712235	-0.125247	0.0264844	-0.335208	-0.0125956	-0.0543736	0.0261256	-0.116593	0.0420295	-0.110159	-0.754428	-0.0344844	-0.0750589	0.169067	-0.0634
Hs.1799	0.00319052	0.000384814	-0.0588033	0.0267154	0.0601825	0.0339528	0.0927319	-0.294574	0.124654	0.0440415	-0.0494661	0.0384188	-0.01699	-0.0700071	0.0673593	0.224169	0.0525435	0.0288375	-0.0718794	0.0507289	-0.157822	-0.0513679	0.0591609	-0.0551308	-0.0526318	0.136006	0.0753768	0.0404649	-0.127447	0.054878	-0.0610808	-0.0653432	0.0648723	0.0933218	-0.241377	-0.114008	-0.0855511	-0.0740882	0.0910234	-0.0666263	-0.0556695	-0.216642	0.135645	-0.311132	0.0499436	0.0621715	0.0338345	-0.0903909	-0.0712318
Hs.179986	0.0454887	-0.368178	-0.325902	-0.0678622	0.0369603	-0.124325	0.0418958	0.0198057	-0.0519752	0.0213814	0.0286803	-0.0553458	0.0417712	0.195464	0.0109519	-0.0710803	-0.711186	-0.117718	0.0382806	-0.0820846	0.0371744	-0.207955	0.0543576	0.0366719	-0.0392598	-0.0715529	-0.38498	0.0504434	-0.0766081	-0.0703004	-0.730406	-0.0360401	-0.0690147	-0.107065	0.0343423	-0.0458407	0.0510086	0.0556396	-0.0673569	-0.0566654	0.0191452	0.0586283	0.0487629	0.0574054	0.0427309	0.0396105	-0.0229729	0.0403378	0.0520965
Hs.180015	-0.313339	-0.0228811	0.0300982	0.0348732	-0.03127	0.0269045	0.0327734	0.0299969	0.0186267	0.0395839	0.0502949	0.101446	0.0286019	-0.0251357	0.0248249	-0.105323	-0.0788475	-0.0322895	-0.0598565	-0.893931	-0.0261046	0.0198842	-0.058082	0.0267922	-0.0212742	0.0412592	0.0312167	-0.0495673	-0.124916	0.0414022	0.0475603	-0.0213146	-0.084455	0.0378389	-0.0316653	-0.0483349	-0.0467314	0.0313373	-0.0252947	0.0341941	0.0319162	-0.00886465	0.0246411	0.0288459	0.0281146	-0.00981738	-0.0699745	0.0649534	0.0309517
Hs.180034	0.0579917	-0.0171497	-0.0623667	-0.0736721	0.0877973	-0.0541543	0.0548456	-0.172637	0.00714476	0.0591754	0.0403788	-0.131391	0.0316579	0.558993	-0.0277309	0.108651	-0.26345	-0.343916	0.172295	-0.128304	-0.190033	-0.00645595	-0.292908	0.0477289	0.721394	-0.0488162	0.0801575	-0.0462675	0.334147	-0.0626914	-0.221977	0.110142	-0.183793	0.041747	0.0648845	0.0720438	0.0516088	-0.0953981	-0.0232671	0.0721193	-0.0490392	0.0449086	-0.055934	0.0844624	0.0886659	-0.0487995	0.0518872	-0.0712717	-0.101473
Hs.180107	-0.0314295	0.0207651	0.0314935	-0.0423074	0.146039	0.0514539	-0.00499978	0.035819	-0.0419793	0.0158634	-0.0520568	0.0313647	-0.678554	-0.0531128	0.079684	0.054031	0.0901153	0.316583	0.720955	0.0192917	0.00610682	-0.0444249	-0.171976	0.0283119	-0.0464699	-0.0239436	-0.0346838	0.0389696	0.0263679	0.108796	-0.159604	0.0487186	-0.00302539	0.047472	0.0353893	0.0319556	-0.069904	0.0799403	0.000526511	-0.0420919	-0.054098	0.0780088	0.0342049	-0.155348	-0.072549	-0.0415658	-0.0442792	0.0291282	-0.0363527
Hs.180383	0.0530159	0.438645	0.0702348	-0.167414	0.0917931	0.0645604	-0.0479568	0.00612005	-0.0535465	-0.0168333	-0.0801226	-0.0654119	-0.0841734	-0.260324	-0.13202	-0.142886	0.0618019	-0.0718352	-0.00849712	-0.100169	-0.136	0.00824144	0.0928038	0.041487	0.0501361	-0.263241	-0.0912237	0.0759115	0.0619128	-0.0867483	0.0792667	-0.0984263	0.0274211	-0.0915044	-0.126742	-0.145593	-0.487836	-0.122036	-0.153371	0.0857973	-0.238923	-0.0123228	0.0666186	0.0427306	0.428359	0.0653156	-0.0784475	-0.632551	0.0578379
Hs.180414	-0.0601291	-0.438161	-0.090593	0.0503777	0.0495971	-0.226671	-0.0641091	-0.0743387	-0.0850753	0.0305016	0.247373	0.0516833	0.371043	-3.95791e-05	0.0713661	0.0767364	0.254428	0.0040406	-0.242169	0.020908	-0.0313309	-0.0433403	0.106895	-0.135964	-0.0680808	-0.129142	0.135145	-0.226264	0.0448234	-0.335972	-0.153521	-0.117979	-0.0717597	-0.0675811	0.0337557	-0.0157895	0.0456145	-0.069261	0.0487506	-0.0627053	-0.0917883	0.126187	0.0407064	0.0730355	-0.0664899	0.036681	-0.152619	-0.461947	0.0509125
Hs.180433	0.0456914	-0.0455218	0.0426709	-0.00216348	0.0387044	-0.0400486	0.163485	0.0511872	-0.0641331	-0.0824726	-0.0574627	-0.0359622	-0.0803687	0.0344797	0.0563818	-0.481302	-0.181959	-0.0858416	-0.0588668	-0.0779085	0.057564	0.043703	-0.57781	0.0441203	0.0440697	-0.0722474	-0.0960793	0.0424071	0.112534	-0.0534476	-0.00112841	-0.204284	-0.0698345	-0.0128247	-0.0254823	0.257744	-0.0666876	0.0405062	-0.35481	0.040678	-0.115227	0.00664662	0.0238939	-0.697902	-0.151747	0.0644684	-0.0603206	-0.0500761	-0.0797347
Hs.180446	0.31067	0.0585137	-0.015372	-0.061817	-0.0925308	0.105739	-0.00574796	0.0389404	0.0173207	0.0468262	0.271656	-0.308885	0.0191606	-0.0564331	-0.665662	-0.0568153	-0.210135	-0.0102678	0.0623247	0.0715496	0.0304621	-0.0751542	-0.0912107	0.0383543	-0.0614365	-0.115712	0.323384	0.0470033	0.0451265	-0.0809734	0.063956	0.0861445	0.0500501	-0.00570218	0.0816049	0.056691	0.0798129	-0.0736275	0.0869535	-0.0603293	-0.0758594	-0.00463292	0.04618	-0.0774998	-0.211062	-0.131847	-0.637408	0.0303902	0.00335393
Hs.18048	0.442734	-0.0531573	0.0541341	0.0520782	-0.188315	-0.0718552	-0.0984556	-0.0291762	-0.0582958	0.239938	0.039025	-0.00131116	-0.0599492	-0.0282073	0.0369629	-0.123858	-0.070495	-0.0825852	-0.0676153	-0.296204	0.109147	-0.0195714	0.00614822	-0.0605935	0.0142435	-0.0421447	-0.124482	-0.0449435	0.12673	-0.0741032	0.10033	-0.0586473	0.156598	0.0512664	0.0317262	-0.0688973	-0.0271735	0.102843	-0.0661141	0.0496699	-0.0637917	-0.0487297	0.0684207	-0.00676267	0.0890331	0.00629258	0.142027	0.0650123	0.175646
Hs.180533	-0.330298	-0.0795621	0.0247529	-0.013845	-0.279537	0.0254571	-0.0642378	-0.0132901	0.0485478	0.0224777	0.181998	-0.0773763	-0.267688	0.00497755	-0.0438069	-0.0513882	-0.0673635	-0.269699	-0.275612	-0.29074	-0.133653	-0.0632694	0.0684486	0.177574	0.331924	-0.0134886	-0.110349	-0.0163994	0.0494839	0.118462	0.0385741	0.0464119	-0.0954409	0.0346865	-0.0380929	-0.0993949	-0.063776	-0.068677	-0.560898	-0.0660023	-0.153841	-0.0688559	-0.061526	-0.176518	0.0400337	0.0421892	0.0365851	0.0458601	0.0435614
Hs.180570	0.0408521	0.0286164	0.0109242	-0.0749995	-0.0506581	-0.046462	-0.0369477	-0.0473528	0.0118681	0.144776	0.0405564	-0.0213533	-0.0429508	0.0398017	-0.0614299	-0.0846972	-0.155727	-0.315049	-0.0552152	0.150516	0.0504854	-0.0429379	-0.0206637	0.0432242	-0.0718728	-0.0565197	0.00715712	0.0483079	0.036346	0.0684012	-0.0329865	0.179248	-0.0503467	0.0536334	0.0581838	-0.0382919	-0.0111177	0.0672639	0.0429124	0.0357272	-0.0482994	-0.0351252	0.0251862	0.0331139	-0.0391809	0.084839	0.292963	0.0412056	0.138192
Hs.180610	-0.0812616	0.0476582	0.0101185	0.0566251	0.0123758	0.0454418	0.0524557	-0.105074	-0.31275	0.201921	-0.0563603	-0.0274492	0.0527655	-0.0607464	-0.0615585	-0.235209	0.211953	0.0168095	0.159313	-0.244389	0.0164156	-0.106389	-0.105117	0.00791454	-0.204283	-0.0674883	-0.44026	0.0979789	0.0168619	-0.0661109	-0.0880617	-0.0557395	0.18608	-0.0992023	-0.102801	0.052841	-0.125728	0.0244911	0.0644103	0.0108164	0.0662531	0.106992	-0.0866109	-0.181567	0.0632575	-0.0578373	-0.0662655	0.0596292	-0.116797
Hs.180612	-0.0303974	0.0877908	-0.0404347	-0.0404105	0.16372	-0.0407462	-0.0295857	0.0295868	-0.0323104	0.758322	0.0562413	0.368859	0.0496859	0.0854379	-0.0390396	-0.0353803	-0.0828614	-0.0489959	0.053791	-0.0687279	0.00862493	0.0736787	-0.0100728	-0.0311592	0.286578	-0.0527377	-0.00915632	-0.0322974	0.0516777	0.163329	-0.0610859	0.0668884	-0.0424968	-0.0318494	0.0101595	-0.00448937	0.197099	0.112017	0.000426456	-0.0289044	-0.0340245	0.0475418	0.306245	0.253283	0.00308553	-0.0302734	0.0675805	-0.0232508	0.0714616
Hs.180655	-0.00340003	-0.231884	-0.0471968	0.0464227	-0.720131	0.0548513	0.03157	-0.143038	-0.0514614	-0.157135	0.073124	-0.099047	0.0352672	0.0419644	-0.0462469	-0.0449495	-0.0427153	0.0575914	-0.723771	-0.0589242	-0.0895868	0.0472972	0.0428647	-0.098738	0.0631483	0.0382873	0.0380891	0.0513372	-0.0439724	-0.0547305	0.0498343	0.0401825	-0.0763841	0.0352677	-0.0826339	-0.043839	0.047034	-0.0105762	-0.0478747	-0.21008	0.0741744	-0.0747337	-0.0417146	0.0316444	0.0104055	-0.0587627	0.0405182	0.0372931	-0.0442738
Hs.180686	-0.0627097	0.0313204	0.0659791	-0.130342	0.0277363	-0.0437248	-0.155227	0.132839	-0.0458843	-0.0350409	0.077226	0.0542547	-0.0675982	-0.0723228	-0.0774919	0.0521175	0.0956439	-0.154455	-0.0472736	-0.0804743	-0.143423	-0.0869617	-0.0659424	-0.159973	0.100243	0.0828179	-0.032577	0.276418	0.111542	-0.0747757	-0.0980139	0.0448853	0.0316075	-0.0561475	0.0265173	0.0241331	-0.204978	-0.0801649	0.0589086	-0.0661435	0.0234543	0.00339378	0.228854	-0.0524494	0.0835324	0.0836373	0.0459658	0.0138963	-0.202462
Hs.180789	-0.974233	0.0296456	0.0273678	0.0280823	0.133859	0.0237581	0.0329202	-0.0120619	-0.0256859	-0.960499	-0.0236891	-0.0282407	-0.0191344	0.0300279	-0.0210513	-0.0349641	-0.0551727	-0.038208	-0.0227111	-0.0292219	0.0293946	-0.023276	0.030045	0.0301646	0.0390545	-0.0533503	0.0305513	-0.0370699	0.0267563	0.0288758	-0.0158584	0.0304603	0.075196	-0.0222248	0.0567944	0.032144	-0.0136114	-0.0196072	-0.0365406	-0.0234764	-0.042244	0.0225375	0.125213	-0.0253025	-0.0177989	-0.0243683	0.0714866	-0.0218385	-0.0264242
Hs.180878	-0.063733	0.274768	-0.060338	-0.0364551	0.734269	0.0409805	-0.0442948	0.0277957	0.164753	0.0919902	-0.00710975	0.789378	0.0535462	-0.0447337	0.0638419	-0.0660149	-0.0559291	0.267549	0.0724847	0.075247	-0.0389255	0.0537527	-0.051914	0.0554415	-0.097469	0.0517986	-0.0923164	-0.0389739	-0.0357013	0.0822775	0.0931765	0.00291331	0.0557169	-0.040285	-0.0383856	0.00568505	-0.0685986	0.0529048	0.104358	-0.0416117	0.0580849	0.766901	-0.0363492	0.0468811	-0.032111	0.0309533	-0.00537035	-0.0425004	0.073114
Hs.180919	-0.000427831	-0.121159	0.0150337	0.0453118	-0.0549747	-0.117654	-0.0276508	0.0389263	0.0498457	-0.808858	-0.0968159	-0.0902701	0.0690565	0.0337338	0.027888	0.0412938	-0.0737864	-0.248018	-0.123023	0.0214497	0.028555	0.045025	-0.680196	-0.103506	0.0438304	0.032784	0.0244117	0.0303115	-0.190244	-0.0252853	0.0301003	0.0634506	-0.0736542	-0.18101	0.0419574	-0.648846	-0.0402377	-0.105752	-0.804231	-0.0514391	-0.384674	-0.0843379	-0.088086	-0.73555	-0.0862512	-0.0808961	0.0370878	-0.0912506	-0.133281
Hs.180941	0.040875	-0.0561434	0.0500394	-0.0418472	-0.0397705	-0.0438619	0.131208	-0.0465215	-0.0378368	-0.0313169	0.0882134	-0.0555024	0.0378492	-0.0521858	-0.165257	-0.190055	0.0673294	-0.0436044	-0.0376066	0.480893	-0.044309	0.066903	-0.0419511	-0.0452803	-0.048225	0.0674762	0.113376	0.495944	-0.0514996	-0.0107516	0.0330007	-0.0408251	0.0600043	0.0568	-0.0333239	0.187829	0.246386	-0.0426383	0.00397625	0.217347	0.125158	0.116928	-0.0480249	-0.0309658	0.145726	-0.0360573	0.101589	-0.0279867	0.0219086
Hs.180943	0.298106	-0.0639793	-0.0128667	0.0976564	-0.0358635	-0.0349127	-0.0324206	0.0412533	-0.0269144	0.0708548	-0.035209	0.067757	-0.0296641	0.467173	-0.00669873	-0.0331982	-0.0638416	-0.152722	0.0611199	0.142938	-0.0299708	0.0786281	0.0145359	0.0219933	0.00492808	-0.0332591	0.096054	0.0149079	0.0789977	0.0632887	0.0687815	0.0476897	-0.0590982	0.0809498	-0.0487878	-0.0451569	0.0758171	0.00358907	-0.0391845	0.0943097	-0.0613465	0.725266	0.721099	0.0704106	0.121399	0.202142	-0.0319093	0.778386	0.0572292
Hs.180946	-0.799587	-0.0335698	0.0634243	-0.0449134	0.135863	-0.0225679	0.0509692	0.0544524	0.0270236	0.022214	0.0138037	0.0302221	0.271421	0.0183667	-0.0418211	-0.200038	0.0302911	-0.0259575	0.05733	-0.0282722	-0.0256255	-0.0567542	-0.0304999	0.0308585	-0.0264847	-0.0297444	-0.0531025	0.0404898	0.0327358	-0.2089	-0.0849826	0.105106	-0.0654489	0.00224097	-0.0599276	0.113736	0.0423008	-0.0228845	0.01966	0.0373877	0.0921676	0.0072306	0.109481	-0.0801481	-0.0249908	0.0173206	-0.027705	0.0228188	0.0476481
Hs.181015	-0.0545626	0.0587462	-0.163969	-0.071308	-0.0950218	-0.135102	0.0424942	0.0485266	0.0258086	-0.0820855	0.0472357	0.0421236	0.00889566	0.0904331	0.0725532	0.644441	0.0661063	-0.299805	0.0426554	0.0495948	0.0883443	0.0453462	-0.0953102	-0.0355306	0.040893	0.0518216	-0.126324	-0.1135	-0.0907944	-0.101796	-0.807878	0.0450042	-0.423807	0.0587183	-0.0806349	-0.801324	-0.12855	-0.0290301	-0.0767774	-0.0485807	-0.302188	-0.0358075	-0.0722174	-0.0189714	-0.0932987	0.0444655	-0.0567547	-0.0617457	-0.400311
Hs.181046	0.106138	0.0598478	0.559639	-0.0203262	-0.0458232	0.283258	0.136816	0.0474234	0.143382	-0.0371175	0.0682423	-0.0587375	0.0166973	-0.0243486	-0.0414205	-0.0496213	-0.0324891	-0.00456355	0.121809	0.153019	0.213356	-0.0501807	-0.0685793	0.147855	0.230956	-0.0641241	0.333324	0.0824424	-0.0230198	0.080362	0.0656525	0.228609	0.0299839	-0.0360721	0.113085	-0.0129494	0.0579023	-0.0356291	-0.0378774	0.0855007	0.0140983	-0.069974	0.0456902	-0.01032	0.0333251	0.0548883	-0.036971	-0.126143	0.0524439
Hs.181195	-0.0517755	0.104762	-0.009145	-0.171748	0.0194289	0.43741	-0.0315743	0.0618309	-0.0290725	-0.055054	-0.0429683	-0.039532	-0.126153	0.0528668	0.138788	-0.0651408	0.151643	-0.0362663	0.0631751	-0.0489098	0.0543436	-0.0314095	-0.060796	0.0528029	-0.0428537	-0.0660593	0.0607352	0.0491438	-0.0627845	0.0910813	0.121077	0.0464223	0.0934042	0.0873296	-0.0296394	0.0510461	0.0453072	-0.0330617	0.0255793	-0.00593656	0.323294	-0.0415339	-0.0377163	0.0585902	-0.0367812	0.0456036	-0.0387909	0.0274201	0.279766
Hs.181243	-0.105207	0.202966	-0.0439515	-0.266136	0.124926	-0.0416224	0.0386398	0.173238	0.0454108	0.0595561	-0.0472591	0.0510267	0.0279857	-0.0409831	-0.194378	-0.0647949	-0.0939518	-0.0367672	-0.0913544	-0.0443715	0.0620066	0.0968669	0.727347	-0.032382	-0.0504985	-0.198046	0.0473088	-0.143544	-0.0504106	0.0409259	0.0441496	0.0434939	-0.0356198	-0.0487265	-0.111926	0.0422006	0.0446357	0.0436113	0.0599167	-0.0451093	-0.0460973	-0.0443367	0.118346	0.177413	0.061493	-0.0559023	0.0440362	0.0423929	0.0616494
Hs.181244	0.0433335	0.0387142	0.0721582	0.13429	0.0308836	-0.0169946	-0.0676927	0.134283	0.0600485	-0.0415094	0.019539	0.0111545	0.0334289	0.0408566	-0.439114	0.0288107	0.0282534	-0.0633003	0.0475485	0.0382369	0.0196118	-0.726474	0.0345366	-0.0255887	0.00438334	0.0224424	-0.0453966	-0.0204083	0.0287487	-0.0340798	-0.015171	0.0361698	0.0290807	-0.0401067	-0.0570787	0.0191729	-0.0561204	0.0427717	-0.00559991	-0.127618	0.057204	-0.113062	0.0639678	-0.073188	-0.0469109	0.00291871	0.0059221	-0.0840974	0.0312141
Hs.181300	-0.382525	-0.0992774	0.0495452	-0.60682	-0.100321	0.0154354	0.0210526	0.0329826	-0.113665	-0.675828	0.0399946	-0.11888	-0.102455	-0.0973657	0.022052	-0.152256	0.04475	0.0348055	-0.618695	0.0348634	-0.0192174	-0.224458	-0.127158	-0.087861	0.0409013	0.0737045	0.0282245	0.0390407	0.0317692	0.0446755	-0.118223	0.0388036	-0.0866273	-0.402644	0.0398933	0.0434523	-0.11029	-0.0665813	-0.439957	0.0360294	-0.237488	0.103677	0.0302454	-0.106331	0.0155748	0.0289142	-0.00137236	-0.0223336	-0.208975
Hs.181304	-0.109452	0.0449633	0.0211214	0.214778	-0.297217	-0.183048	-0.0824789	-0.0703711	-0.375455	0.0421211	0.0817056	-0.200673	0.140606	0.0673583	-0.157742	0.0220661	-0.101265	-0.179035	-0.128106	0.0790179	-0.0972911	-0.0779914	-0.0883982	0.0234289	-0.344284	0.0463432	-0.0752296	-0.034835	-0.068695	-0.085413	-0.0473671	-0.112733	-0.0396822	0.122176	-0.108918	-0.221894	-0.0526348	-0.0845157	0.02751	-0.413814	-0.468868	-0.0883461	0.0164393	0.101256	0.0430765	-0.180882	-0.00422256	-0.0257856	0.174445
Hs.181390	0.0483271	0.0453431	-0.273679	-0.30314	-0.70494	-0.0393705	-0.741662	0.0589205	-0.0334417	-0.738258	-0.176973	0.0457605	-0.206328	0.104689	-0.024928	-0.0293043	0.0323847	-0.245402	-0.129866	-0.0196207	-0.333565	-0.349095	0.022192	0.000664682	0.0473331	0.0439878	0.0277397	-0.281589	-0.0998733	-0.229595	-0.748651	0.0331189	-0.356853	-0.0225029	-0.140794	-0.641038	0.0271156	-0.00310842	0.03811	0.00722294	0.00367721	-0.379096	-0.533015	-0.0527891	-0.158117	0.0413818	-0.4993	0.120654	-0.201642
Hs.18141	-0.385144	-0.0798644	-0.260587	0.123489	-0.237595	-0.323457	-0.152816	-0.4503	-0.417111	-0.25537	-0.290578	-0.194258	0.0154806	-0.297643	-0.055536	0.0488392	0.0680857	-0.116374	-0.143312	-0.126999	-0.0931653	-0.131041	0.4209	-0.385826	0.0704092	-0.0708593	-0.0363739	0.0390291	0.0347907	0.0761955	0.0966658	-0.103826	-0.0474813	-0.24893	-0.104186	-0.135313	-0.0767517	-0.54606	-0.066145	-0.108598	-0.330956	-0.238075	0.0724556	0.0547748	0.429166	-0.178022	0.0404138	0.12461	-0.0477321
Hs.181418	0.0645771	0.345946	0.323762	-0.0815964	0.617007	0.0494836	0.0923792	0.179695	-0.266001	-0.0803031	0.0243327	0.561811	-0.0253105	0.0911475	-0.0453355	-0.0849284	-0.121565	-0.0902067	0.0936568	-0.127642	0.0293215	-0.081602	0.12485	0.0820539	-0.0756219	0.18972	0.0558848	-0.302869	0.073225	0.110596	-0.100308	-0.075452	0.0472316	-0.110576	-0.238104	0.0179959	-0.087118	-0.109671	-0.0974946	0.0607239	-0.358438	0.0190303	-0.0986576	-0.0843921	-0.0605911	-0.0854146	-0.162538	-0.00765061	0.0853084
Hs.1815	0.382248	-0.0155284	-0.0395599	0.0662239	-0.0526164	-0.0449961	0.0258504	0.706387	0.0298529	0.0637174	-0.0850186	-0.0351263	-0.0362342	-0.0230516	-0.00426605	-0.0593078	-0.167158	-0.0894265	0.0444	0.0616032	0.036874	0.093703	-0.0525025	-0.0135637	0.131706	-0.0368275	0.0449016	-0.0326888	0.102504	0.0506966	0.52803	0.0954436	0.0289174	-0.0384457	0.0592413	0.0432342	0.0785115	0.0410514	-0.00909565	-0.0501845	-0.0205463	-0.0675591	0.0219017	0.0637133	-0.0326569	0.0482615	-0.00157032	-0.0289722	0.681761
Hs.181581	0.0673445	-0.0241499	-0.105277	-0.00184563	0.0906318	0.0730199	0.123737	0.448123	-0.0394954	0.111651	-0.0151463	0.0682774	0.473173	-0.0445805	-0.0305968	-0.0616619	-0.033107	-0.0355331	0.0793909	-0.0355513	-0.041609	0.0740817	-0.0325598	-0.00999895	-0.0191749	-0.0348394	-0.0297806	0.751721	-0.0456131	0.177498	-0.035728	0.0323586	-0.031782	0.686863	-0.035138	0.739774	-0.0332295	0.0803851	-0.0378473	0.491839	-0.0538387	0.115641	0.0731346	-0.0474499	-0.0323496	0.0544316	-0.0371528	-0.010709	0.0647256
Hs.182018	-0.166033	-0.0459288	-0.0569489	-0.0401874	0.0241463	-0.0379157	-0.0448676	-0.04425	-0.0625236	-0.0475263	-0.0317318	0.0193171	0.0168285	-0.0350027	0.0502164	0.0642655	-0.0337051	0.0456479	0.0137759	-0.033976	0.0700796	0.0325696	0.0870939	0.0405733	0.0520272	0.0618065	-0.0412986	-0.0401802	0.0240125	-0.0593244	0.00576438	0.0170413	-0.0253191	-0.0383962	-0.0665426	-0.114896	0.0930789	-0.0829949	-0.0391352	0.0178522	0.0217813	-0.0470134	0.0736623	0.00782517	-0.034483	0.0358715	0.0511013	0.788991	-0.0381177
Hs.182238	0.0649972	-0.0694524	0.0381312	0.0712094	0.447185	0.0513097	0.0274112	-0.22386	-0.106681	-0.607276	0.0525526	-0.113513	0.039263	0.136209	0.057984	-0.0540997	0.0365932	0.052532	0.0230713	0.0385476	-0.805846	-0.267482	0.04198	-0.114917	0.0477249	0.0536083	0.0688807	0.0369121	-0.134581	0.0334	0.0205593	-0.577246	0.0562291	-0.0911941	-0.170583	-0.105571	-0.0916081	-0.0739811	-0.200591	-0.0357862	-0.697095	-0.0831416	0.054617	-0.0451064	0.0113886	-0.198029	-0.00656575	-0.086666	-0.0492793
Hs.182240	-0.0917306	-0.194339	-0.150765	0.0341088	-0.5867	-0.649405	-0.356341	0.0289789	-0.428727	0.11067	0.031355	0.0266692	0.243517	-0.0969728	-0.0571405	0.0485943	-0.0778023	-0.118532	0.0448389	-0.115683	-0.196811	-0.0151522	0.0587378	-0.123571	-0.0931278	-0.00976669	-0.00805947	-0.0500894	-0.0802546	-0.0665017	0.0705211	0.0366275	-0.364544	0.049636	-0.0651321	0.0358842	0.0407425	0.0469254	0.0380627	-0.124619	-0.393364	-0.0991334	-0.0136466	0.0492099	-0.0750092	0.0306524	0.0582676	-0.0053202	-0.086856
Hs.182265	0.0489535	-0.0221348	0.0471909	-0.0203592	-0.0202571	-0.0261986	-0.024847	-0.107514	-0.0233632	-0.0291151	0.0663957	-0.0172716	-0.0424636	0.0297707	0.0239081	0.0341005	-0.0136908	-0.0187959	-0.0520998	0.0506658	-0.0259492	-0.0343417	-0.0128505	-0.0307509	0.0653712	0.0318641	0.0591922	-0.00753511	-0.255364	0.0292296	-0.0264613	0.0258896	0.0226693	0.0226996	0.0406552	0.0349496	-0.012439	0.0288802	0.0721684	0.0285455	-0.00759121	-0.0105043	-0.0310265	0.0297396	0.0426977	0.0277895	-0.0367069	-0.0564909	-0.0259878
Hs.182280	-0.383159	-0.0582168	-0.220664	-0.0650754	-0.0697452	-0.0500858	0.0591344	0.0965614	0.0691664	0.0462578	-0.0856265	0.0606179	-0.353619	0.437483	-0.042564	-0.0105473	0.0592824	0.0797795	0.0596398	0.125895	-0.0575165	-0.226203	-0.273229	0.0541437	0.101682	-0.123482	0.04232	0.0552143	-0.138998	0.039991	-0.0706215	0.020476	0.0646808	-0.030788	0.232035	0.057608	0.103151	0.00439449	-0.0586468	0.256628	0.0746168	-0.0675254	0.043109	-0.0382324	-0.0624288	0.261095	0.0617165	-0.0673643	-0.0652473
Hs.182423	0.0289063	0.0219585	-0.286659	-0.126928	0.0241136	0.0105056	-0.190522	-0.0810708	-0.0848712	-0.573222	0.0715542	-0.0769587	0.0253769	-0.894282	0.0329574	0.0530576	0.0932371	0.0289676	0.0247029	-0.0841477	-0.00377309	-0.0947728	0.0401164	-0.0212218	-0.0320696	0.0422808	0.0466257	-0.0429828	-0.854671	0.0359803	-0.083757	-0.0651691	-0.00556765	-0.536405	-0.0972803	-0.111811	-0.0906195	-0.0883958	0.0322596	0.0311853	-0.182784	0.0304173	-0.150649	0.00581422	-0.398815	0.0307312	-0.874904	-0.107899	-0.101842
Hs.182528	0.0848208	-0.000556553	-0.0289574	-0.0532553	0.0333052	-0.0602851	-0.549843	-0.07212	-0.06328	0.0468553	0.0302075	-0.0690988	0.0267111	-0.0475396	-0.00864083	0.0336171	-0.0487119	0.013966	0.0601504	-0.0267008	-0.336575	0.0378192	-0.127673	-0.0537755	0.0662917	0.0705419	-0.00661114	-0.845641	0.0879334	-0.0556239	-0.774877	0.028503	-0.0536698	0.026809	0.0392597	0.0350527	-0.0538098	-0.0498347	0.0135147	0.0468854	-0.0603384	0.0482285	0.0263823	-0.0459661	-0.0626896	-0.105255	-0.0680894	0.0297723	-0.0629975
Hs.182626	0.075346	-0.0351773	0.21923	-0.0488938	-0.032106	0.302977	-0.0357742	0.0564076	0.00652847	-0.00668835	0.0633944	-0.0329703	0.105716	0.650031	-0.0133654	-0.050768	-0.0604296	-0.0933728	-0.0477553	-0.10383	-0.0322539	0.0645781	0.745026	0.489299	0.215747	-0.0440998	0.0164242	-0.0459088	0.0322337	-0.0376464	0.0623249	0.102952	-0.0253882	0.112696	0.0451112	0.0641727	-0.0297742	-0.0294455	0.0397999	-0.0436081	0.0960567	-0.0333327	0.0642717	-0.0313573	0.814293	0.0707944	0.0845703	0.0849977	0.0582305
Hs.1827	-0.0583689	0.159103	-0.0198151	-0.0877051	0.230666	-2.13996e-05	-0.0171768	0.0606135	0.0275275	0.0726291	0.0463129	-0.0469263	0.153926	-0.00901553	-0.053747	0.0972989	-0.201555	-0.0249008	0.422773	-0.0197961	0.045647	0.133451	-0.277496	-0.00220901	-0.147706	0.018777	-0.0473506	-0.0623237	0.0326428	-0.136972	0.0508672	0.0680911	0.0627617	0.0913584	-0.0600835	-0.0480522	0.325945	-0.0819668	-0.0507618	0.176404	-0.25328	0.174402	-0.0930769	-0.0558953	-0.0526061	-0.0365587	0.0421984	-0.0518824	0.0356477
Hs.182741	0.0708767	0.0159865	0.0325165	-0.344609	-0.118796	0.029382	0.0374221	0.0296169	-0.240751	0.0223534	0.0631657	0.0367064	0.0442796	-0.10873	0.0371979	-0.0539781	-0.605366	-0.0821745	0.0411996	-0.0653674	-0.457898	-0.574254	-0.0719711	0.0415503	-0.0271209	-0.55157	0.0347203	-0.118646	-0.118584	-0.00889868	-0.206726	-0.10017	-0.0779174	-0.107026	0.0703451	0.0323459	-0.542208	-0.014325	-0.660948	0.0340975	-0.0990418	0.0202957	0.0340253	-0.0100418	0.0547942	-0.279475	0.0824049	-0.598058	-0.302441
Hs.183109	0.180978	0.102471	0.331951	-0.125755	0.184559	0.0572992	0.0481415	0.118645	-0.163572	0.0515795	0.070986	0.104634	-0.0816697	-0.0536362	-0.171758	0.015532	-0.0562862	0.0160426	0.0846122	0.216761	-0.0260607	-0.106783	-0.0767307	0.250367	-0.109145	0.0201192	0.0305911	0.0649281	-0.0456215	0.112483	0.00935622	0.0937626	0.096026	-0.0584243	-0.0499678	-0.0874323	-0.165234	-0.0781993	0.417214	0.0455391	-0.0921764	0.0466081	0.0512077	-0.0421584	-0.113669	0.0335941	0.0577777	-0.104138	0.0578646
Hs.183123	0.098835	-0.0594164	0.0925748	0.221293	-0.121394	-0.00126559	-0.121219	-0.0756113	-0.00675396	0.131092	-0.062314	-0.060618	0.169842	-0.126456	-0.0626189	-0.20403	-0.0219939	0.0294873	0.149703	-0.105611	-0.119278	-0.0656434	0.0125032	-0.0621614	-0.0576783	-0.242303	0.0479682	0.210164	-0.0382429	-0.0568574	0.0693469	-0.0905394	-0.276042	-0.138273	-0.0286909	-0.0873741	-0.0811377	0.10203	0.142444	0.00273415	0.0647103	-0.0999728	0.209119	-0.189215	-0.0321884	0.0620189	-0.00889458	-0.0626756	0.0745019
Hs.183138	-0.0508906	-0.190112	-0.0195169	0.0652986	-0.142598	0.0397017	-0.156128	-0.117518	-0.0649588	-0.0864961	-0.0557488	-0.170892	0.0997105	0.0918381	0.0932146	0.122863	-0.164765	-0.0501116	-0.0828859	0.0370817	0.0500836	0.00807184	0.0825587	0.039182	0.0212727	-0.0645199	0.160489	-0.187826	0.139851	-0.066445	0.154362	0.115615	-0.00944392	-0.0527671	0.0274643	-0.0607612	0.102427	-0.190423	-0.0771492	-0.104754	-0.172212	-0.197562	0.0371985	-0.021853	0.0692281	-0.0946655	-0.108918	0.00775448	0.151939
Hs.183487	-0.0636462	-0.0983044	0.0452689	0.0469109	0.0786794	-0.0668928	-0.13522	-0.0423947	-0.0857641	-0.185986	-0.148106	0.06326	-0.0573032	-0.0660851	-0.110926	0.0534903	0.0406226	-0.0661245	-0.0808445	0.00737457	0.0381953	0.0564017	0.342146	-0.0648307	-0.0859766	0.0584237	-0.129652	-0.0894242	0.0418414	-0.132477	-0.0492752	-0.0849526	-0.165731	-0.114712	-0.711659	-0.172111	-0.00567006	0.15395	-0.0680756	-0.486434	-0.102451	-0.679104	0.0501862	0.134714	0.227234	-0.136231	0.0514444	0.0648617	0.0464627
Hs.183556	0.0540798	0.0581514	0.0378451	-0.00689471	-0.034386	0.0625861	-0.0403488	0.0886009	-0.150249	-0.0912463	0.183794	-0.0391437	0.104839	0.34786	-0.193714	-0.035519	-0.0510836	0.109482	-0.0124392	-0.0426652	-0.247023	-0.0384364	0.727918	0.0838336	-0.0489943	-0.0684717	0.0534679	0.0361057	-0.0539367	0.0665402	0.09435	0.0819734	-0.0642685	-0.0313834	0.0545723	-0.0419886	0.0870101	-0.0718952	-0.139533	-0.0754452	-0.100023	-0.244303	-0.0595136	0.774284	0.362053	0.0609387	0.074798	-0.0516798	0.628603
Hs.183583	-0.0278626	0.0439407	0.0307134	0.0591692	0.106722	0.0158336	-0.0110867	0.0263663	0.0324301	-0.0672879	-0.0205971	0.0273067	-0.022943	0.027308	0.0175265	0.0277714	0.0284747	-0.0168932	0.020433	0.0265741	-0.0212047	-0.0285695	8.95561e-05	-0.033355	-0.0200799	0.0309059	-0.0202648	-0.0196015	0.0264101	0.0302061	0.0319038	-0.0229155	-0.0530125	0.0289995	-0.0240571	-0.073501	-0.00152179	-0.0431394	0.0546198	0.0795582	0.0264273	-0.0231704	-0.4053	-0.012601	-0.0216522	0.0283888	-0.0103551	-0.0233946	-0.0484048
Hs.183601	-0.0565558	-0.709892	-0.0229852	0.0723515	0.0569951	0.0749753	-0.0377273	0.0718107	0.303946	-0.00850518	-0.152188	-0.0419774	0.0527635	-0.0728382	0.015744	-0.0341829	0.0438772	0.325385	0.0529882	-0.0442415	-0.0407855	-0.0373966	0.057361	-0.117618	0.0171837	-0.0490793	0.0339153	-0.0459516	0.0822794	0.0460906	-0.0212319	-0.0514649	0.0522775	0.10996	0.314492	-0.0238478	-0.0465524	-0.0758536	-0.276605	-0.0642726	0.44478	-0.101019	0.0559617	0.0765887	-0.0289752	-0.306293	0.0610731	0.167939	-0.0516739
Hs.183648	0.0701321	-0.124808	-0.775169	0.0535109	0.0324532	0.035359	0.0323197	0.031251	-0.056199	0.0589945	0.0185609	0.0345756	0.00324129	-0.654736	-0.052625	-0.0111076	-0.0615042	0.00685768	-0.0608462	0.335291	-0.0541347	-0.0969849	-0.0458346	-0.790163	0.0916246	0.0453792	0.0507501	0.0370234	-0.0299278	-0.095254	0.0349276	0.0341446	-0.0967892	-0.0740429	-0.0591077	-0.169776	0.00550472	-0.0404334	0.0267246	-0.0626763	0.0389006	-0.0555894	0.105588	-0.0419437	0.0127639	0.0439424	0.0104842	-0.0829937	-0.452943
Hs.183671	0.0352802	-0.102613	-0.244723	-0.0115287	0.0493533	0.0115531	0.042921	0.0432269	-0.301377	0.0646104	-0.0500632	-0.282125	-0.133534	-0.225952	0.0712743	-0.100889	0.00854327	0.0512644	-0.294217	0.0632848	-0.168515	0.0387038	0.248677	-0.292299	0.0215018	-0.477952	-0.27251	0.0536126	-0.504389	0.00993597	0.0515039	-0.275753	-0.00314887	-0.515829	-0.132342	-0.097163	0.0222094	-0.122468	-0.0811281	-0.263747	-0.229018	-0.24516	0.0741658	0.054579	0.0484887	0.0237302	0.0637842	-0.0340656	-0.118432
Hs.183706	0.0325151	0.0383314	-0.370224	-0.136749	-0.0899426	-0.0596841	-0.515475	0.0399957	-0.333116	0.0322891	0.0261595	0.0486775	-0.297073	-0.101592	-0.0270377	0.0655429	0.105167	0.0244958	0.0354105	-0.666492	-0.470082	-0.183298	0.0515196	0.0187007	0.10156	-0.0617679	-0.594785	0.00276353	0.0252104	-0.15167	-0.627579	-0.189857	-0.318199	0.0375302	-0.172453	-0.438707	-0.03759	-0.0737212	-0.430314	0.0228411	-0.363479	0.023167	0.0539813	-0.0855214	0.0302724	0.0887097	0.00453648	-0.458631	-0.265149
Hs.183773	-0.136806	0.058505	0.224696	0.0583067	0.178073	-0.040429	0.0689707	0.101337	-0.0557761	-0.0226065	0.0489481	0.0630224	-0.0618632	0.0867172	-0.0536494	-0.199839	-0.0920616	0.0504942	0.0573107	-0.0554669	-0.040557	-0.0897462	0.031953	0.21789	-0.0489249	-0.152784	0.10468	0.0579994	-0.0518552	-0.0502086	0.03795	-0.0578663	-0.0496696	0.0967249	0.0351318	0.0185342	-0.0498389	0.074057	0.0588291	0.0455881	0.356549	0.0445134	0.0703559	0.0565787	0.0248589	0.051331	-0.0720141	-0.0568171	0.0366187
Hs.183805	0.0303863	-0.0401548	0.0450253	0.0326211	0.0285605	-0.0873201	0.0337201	0.0840721	0.0329722	-0.43218	-0.0554451	0.0548323	0.0388816	0.0264363	-0.114893	-0.0632938	-0.265303	-0.0865136	0.132229	0.0386202	0.0342011	-0.103393	-0.0695842	0.0477015	0.0116539	-0.078582	-0.0283631	0.0518636	-0.117082	-0.0806645	-0.0837764	0.0508728	0.0445296	0.0425297	-0.169892	-0.0365192	-0.0450464	0.0303473	0.046772	-0.259193	-0.0295707	-0.0866401	0.0286003	0.0423828	-0.0762312	-0.0531995	0.037953	0.0166203	0.0271394
Hs.183858	0.0545282	-0.0437791	0.0416645	0.0206755	-0.0515633	-0.0543964	0.0193397	0.0231403	-0.0287526	-0.580174	0.0678618	-0.046228	-0.465259	0.0120782	-0.0450706	0.0161872	-0.0739347	-0.0183194	-0.847274	-0.065361	0.0232268	0.0339654	-0.0208727	0.0198289	-0.0335138	-0.0647042	0.0305311	0.0278878	0.0137226	-0.126951	0.0260241	0.0228158	0.0211305	0.0156536	-0.0735281	0.0355888	0.0209488	0.0327389	-0.0478263	0.0215919	0.0369226	-0.0438203	-0.00763186	0.0278761	-0.00944626	-0.154014	0.0122017	0.0343153	0.0322044
Hs.183874	0.0308282	-0.0655471	0.0294418	-0.00220983	0.0279275	-0.114411	-0.0158795	-0.65561	0.00174488	0.0353412	-0.111455	0.007799	-0.219929	-0.411643	-0.248823	0.0222596	-0.527506	-0.0468697	0.0384232	-0.144684	0.0510005	-0.132526	0.0370236	-0.0867259	0.0498961	0.0338764	-0.106862	0.0365925	0.0449924	-0.666956	0.0453867	-0.161898	-0.0992205	-0.418894	0.0318163	-0.0219799	-0.320779	0.0906621	0.0567941	-0.243178	0.0457163	0.037975	0.0405081	-0.0786398	-0.110537	0.035711	0.0569273	-0.380447	-0.129807
Hs.184	-0.0209413	-0.1789	-0.0737118	-0.139596	0.0106668	-0.0510326	-0.0253339	-0.133199	-0.0596199	0.079406	-0.0100674	-0.00399692	-0.0467055	-0.0709489	-0.112968	0.0730774	-0.101095	-0.0949802	-0.324888	-0.0836325	0.068234	0.155546	0.0629858	-0.0619277	0.0413561	0.10547	-0.233551	-0.0590272	0.0685353	0.0342433	-0.0516557	0.0901576	-0.0620271	-0.0490957	-0.0447175	-0.0775203	-0.0992331	0.0745961	-0.0584939	-0.0275624	-0.214712	-0.0701399	0.0591766	-0.0497549	0.0601348	0.0565764	0.0568534	0.0829564	-0.0615315
Hs.184161	-0.0961677	-0.0713831	0.0740985	-0.131249	-0.0353792	0.0610304	0.0587725	-0.0382663	0.0579677	-0.0534241	0.0402955	-0.0611263	0.063679	-0.0342708	-0.060007	-0.0321565	0.0752119	-0.042555	0.0450254	0.0137273	0.0584271	0.0403103	0.764545	-0.0185783	0.00666255	-0.0412022	-0.0334337	-0.0215924	-0.200757	0.15094	0.780598	0.0332237	-0.0433525	-0.0650675	-0.00583055	0.0413322	0.316786	-0.0400402	-0.0976206	0.0240626	0.36474	0.00379345	0.0786411	-0.0355479	-0.065989	0.036454	0.00387593	0.0653622	-0.0264922
Hs.184167	0.0138839	0.0679438	0.0647429	-0.130125	0.263688	0.073191	-0.00569296	-0.146097	-0.0767396	-0.216071	-0.103995	-0.00454023	-0.13798	-0.0780494	-0.158248	-0.0498412	-0.21605	-0.065255	0.031548	0.048082	0.0671453	-0.1227	-0.585017	0.0451978	0.120041	0.0407394	-0.00575704	0.0425912	0.0556259	0.169128	-0.162815	-0.0357057	0.129613	-0.259359	-0.0774316	0.140831	-0.108125	-0.0879958	0.0500179	0.0521101	-0.0967402	0.0626819	-0.117457	-0.283812	-0.173258	-0.00178056	-0.16078	0.0455043	-0.689626
Hs.184194	0.0323327	-0.0964351	0.108152	-0.0223378	-0.108967	-0.0554626	0.0279292	0.0592945	-0.00487239	0.0479292	0.0388555	0.0334598	0.0600879	0.0537068	0.0344079	-0.0693692	-0.677276	-0.265925	-0.091907	0.0978043	0.0362778	0.0420924	-0.115626	0.0319737	-0.0340896	-0.247634	-0.0940687	0.012071	-0.0401205	-0.115109	0.0420368	0.0314939	-0.0407276	0.113443	0.0453107	-0.05449	0.0501761	0.0605268	0.034179	-0.0705489	-0.0845108	0.0262888	0.00828682	0.0507487	-0.0656813	-0.0296017	-0.0110788	-0.0763239	0.0988547
Hs.184222	-0.0762611	0.694055	-0.0271379	0.0617961	-0.0620111	-0.0658166	-0.22185	-0.203828	0.0647132	-0.0443034	0.0285747	0.035768	0.155467	-0.114376	-0.0979626	-0.0614561	0.0475735	0.0485453	-0.0394972	0.0457041	-0.179398	0.0511334	0.120073	0.0642404	-0.616271	-0.0704644	-0.0704081	-0.183798	-0.101305	0.0431214	0.0454787	-0.228512	0.039917	0.0372058	0.148748	-0.0249896	-0.00552442	0.0566048	-0.0928786	0.153334	0.0557589	0.045975	0.154393	0.0818517	-0.071452	0.0449007	-0.0197517	0.0495477	-0.100109
Hs.184276	0.0228234	-0.0340472	0.0333129	0.0600976	0.0495318	-0.0450246	-0.0881097	-0.0758589	-0.103224	-0.107828	0.137392	0.0450377	-0.0526221	0.0506046	0.0351985	0.107031	0.0441956	0.0410302	0.0325177	0.0583128	0.0308904	0.147157	0.00567458	-0.0725732	0.167219	-0.0442846	0.0446381	-0.0435064	-0.053847	-0.0413544	-0.289268	0.0452786	0.0434728	-0.0407976	-0.0646198	0.033917	-0.154904	-0.0194803	0.0363926	-0.00282134	-0.740774	-0.0595005	0.000771471	0.0215754	0.0339894	-0.0458086	-0.0340467	-0.857996	-0.0562665
Hs.184298	0.0303067	0.0289826	-0.00853644	0.0362523	0.0626327	-0.0504234	0.0350726	0.003535	-0.0257888	0.14397	0.0229891	-0.0282406	0.046993	-0.0207605	0.0298183	-0.0340558	0.160227	0.032961	0.0425973	0.0489305	-0.024777	0.0132794	-0.0154836	0.0247487	0.0362915	-0.0382971	0.697453	-0.0255621	-0.0272691	0.0883169	-0.00511553	-0.0253226	0.0870048	0.000987812	-0.0158247	0.00838997	0.000521435	0.0449519	0.0377823	0.0569723	0.0242187	-0.0126301	-0.33568	-0.0278659	-0.028533	0.00972521	-0.0456552	-0.0392904	-0.107096
Hs.184326	-0.416323	0.022634	0.0897016	-0.0834845	0.0450772	0.164378	0.11721	-0.103047	0.0698843	0.0298146	0.0430637	-0.208725	-0.0857419	-0.251054	-0.0743636	-0.150937	-0.0408643	-0.00613996	0.0440623	0.0396784	-0.184505	-0.0795839	-0.106211	0.0480355	-0.0602425	-0.222253	-0.0254775	-0.0852381	-0.180833	0.0552426	-0.0167283	-0.0692336	0.187114	-0.503894	0.0888	0.0481762	0.10635	-0.257104	-0.00804929	-0.0635768	0.0398615	0.0343747	-0.102995	0.0538063	-0.0577487	0.0268235	0.0500149	-0.0346487	-0.0701418
Hs.184376	0.0849163	-0.0706997	0.0165508	0.0212062	0.0521852	-0.0116588	-0.158638	0.0649455	-0.134972	-0.104062	0.0546228	0.0823792	-0.192213	-0.196038	0.07971	0.0337415	0.313958	0.0155942	0.0844995	-0.165505	-0.34453	-0.145094	0.0436053	0.0104008	-0.382023	-0.0733771	-0.0797298	0.0318174	-0.166032	-0.173144	-0.0994146	-0.103539	-0.209461	0.130599	-0.158952	-0.0526176	-0.214126	0.0563478	-0.00893899	-0.237711	-0.309715	0.155573	-0.052561	0.0593275	-0.411196	0.0138608	0.0333182	0.0445098	-0.108033
Hs.184402	-0.18922	0.00857644	0.264946	-0.131526	-0.108271	0.0599077	-0.0848653	0.0542418	0.0455952	-0.110239	0.0402873	0.0486154	-0.0147961	-0.186812	-0.00295437	0.0689684	0.0207515	-0.115179	-0.74904	-0.31111	0.0385797	-0.711181	-0.359273	0.0441648	-0.00434536	0.0583263	-0.100786	0.0338828	-0.549151	0.0250953	-0.265818	-0.195942	0.0515074	0.000400488	-0.121428	-0.103355	-0.286717	0.0057238	0.0266756	-0.151896	-0.284128	0.045606	-0.350821	-0.449127	-0.107073	0.0391512	-0.0802219	-0.196358	-0.486919
Hs.184411	0.0158286	-0.241247	0.0569734	0.0331079	-0.047355	-0.18542	0.0403255	0.0506341	-0.0604539	-0.084271	-0.112721	-0.0348184	0.0428407	0.0263677	-0.154723	-0.223639	-0.41863	0.0549379	0.122164	-0.0560724	0.0548931	0.0504229	-0.38885	-0.152477	-0.0200457	-0.488411	0.0266123	-0.107939	-0.114345	-0.220305	-0.123755	0.0529797	-0.0995234	0.0293769	0.0140973	0.036392	-0.252071	0.0761712	-0.107215	-0.124132	0.0390302	-0.0836562	0.0314767	-0.124826	0.0542878	-0.495481	0.03402	-0.44546	0.0898717
Hs.184488	-0.066171	-0.377605	-0.193845	0.11835	-0.378821	-0.412145	-0.136232	-0.0978132	-0.115649	0.0909437	-0.051439	-0.101349	0.0895156	-0.0378234	-0.0923047	-0.0807236	-0.118733	-0.132434	0.00887853	-0.0971492	0.0596965	0.0417793	0.0549402	-0.168205	-0.0825892	-0.0656618	0.0245207	0.0897613	0.0147856	0.0565592	0.0431881	0.0438077	-0.520141	-0.0841946	-0.096159	-0.0593678	-0.0655184	-0.0765949	0.240501	-0.102473	-0.0766987	0.023154	0.0598394	-0.0587165	0.00895321	-0.0124058	0.0448198	-0.0808949	0.035044
Hs.184585	-0.0964568	0.146939	0.050867	0.0242	0.0595342	0.0491375	0.186168	0.166526	0.236053	0.114582	-0.0938909	-0.0541862	-0.070876	-0.0695017	-0.030388	-0.0368202	-0.0352633	0.422739	0.165873	0.0283411	0.0900977	-0.0226762	0.0241893	-0.0571705	-0.263756	-0.041816	0.0617061	-0.0898876	-0.0584772	0.154734	0.0246863	-0.120344	0.101539	-0.0763112	-0.0521627	0.0705407	-0.102448	0.0826446	0.0368702	0.0654696	-0.129977	0.051702	0.0151628	-0.0484814	-0.0584865	0.278395	0.0387973	-0.092165	0.0778864
Hs.1846	0.0486398	-0.121866	-0.375636	-0.0804962	-0.183388	-0.354007	-0.175085	0.0610863	0.0279622	0.0186414	-0.00117984	-0.0638662	0.0464843	0.0384486	0.0309369	-0.0748875	-0.080857	-0.10119	-0.0746966	0.0387432	-0.0744497	0.0361098	0.0990224	-0.0925849	0.0403334	-0.0836432	-0.179696	0.081678	-0.0575731	-0.0430129	-0.0729546	0.0531697	-0.502207	-0.0739144	-0.177212	-0.0685118	0.000930587	0.0515115	-0.660496	0.121491	-0.104737	0.0692803	0.0263051	-0.00342716	-0.102815	0.0666069	0.191785	-0.0299748	-0.0536755
Hs.184601	-0.0592411	-0.0620719	-0.385053	0.120716	0.00476229	-0.0512741	-0.0665467	-0.0589513	-0.081062	-0.135292	-0.0539488	0.00203737	-0.0443184	0.070591	-0.0931057	-0.0521864	-0.0628063	0.0529028	0.322584	-0.029034	-0.0839855	-0.0351247	0.720335	0.0395557	-0.056675	-0.0639505	0.0542831	-0.0629167	0.0424309	-0.047016	0.27851	0.0422611	0.0381572	0.0186907	-0.0684113	-0.277349	0.080671	-0.0642939	0.0535159	-0.0819668	0.0596638	-0.367199	0.0474767	0.37118	0.0520901	-0.136074	0.0516826	0.079136	0.0596248
Hs.184693	-0.0300274	-0.0388735	-0.0374688	0.586848	-0.000189015	0.081053	-0.0415899	-0.0357093	0.0143894	-0.0413029	0.0601195	0.0181848	-0.185396	-0.0390166	0.103326	0.0522785	0.142105	0.758007	0.0484534	0.113841	-0.0494475	-0.109432	-0.0364275	-0.0395469	-0.0802867	-0.139859	0.700592	-0.0630479	0.0684112	0.128689	0.599918	0.0765356	-0.000589933	-0.0802993	-0.00290138	0.133351	0.0648174	0.0657692	0.0560103	0.0650666	0.119272	-0.07234	0.113676	0.289894	0.0767732	-0.0625388	0.0150952	0.260137	-0.0307574
Hs.184877	0.0571123	-0.447592	-0.0383212	0.0446915	-0.360194	-0.224097	-0.157836	-0.0326827	-0.493552	0.357971	-0.075256	-0.413758	0.0630088	-0.0701783	-0.0422959	0.190317	-0.348638	-0.113914	-0.00144719	0.0211294	-0.125713	0.0810236	0.0399149	0.082217	-0.442241	-0.100405	-0.251875	-0.0999359	0.041925	0.0648522	-0.112298	-0.0521177	-0.217041	-0.194525	-0.135382	0.0367137	0.01767	-0.131706	-0.586577	0.0170499	-0.557531	0.0594607	0.0635721	-0.154384	-0.00574409	0.0350853	0.122334	-0.329764	-0.115526
Hs.184938	-0.100344	-0.0737339	0.0624278	0.0331092	-0.121897	-0.0785775	-0.0882383	0.0280213	0.0108163	-0.148484	0.0301949	0.0764706	0.0764519	0.0335476	-0.0277082	0.0323156	-0.0365908	-0.670226	-0.0158378	-0.0837522	0.023494	0.0303242	0.024036	-0.248322	0.0410771	-0.157148	-0.253968	0.0353577	-0.0700911	0.00891134	-0.04163	0.0123136	0.0307774	0.0320462	-0.216098	0.038312	0.05292	-0.0145666	-0.0981186	0.0331034	-0.79905	0.0300582	0.0433212	-0.103456	-0.747863	0.0187582	-0.325574	-0.0468572	0.0311667
Hs.1857	0.0694491	-0.270792	-0.220782	-0.0106007	-0.401411	-0.0520203	-0.0382389	0.0486264	0.037978	0.690227	0.0649509	-0.0395183	0.058692	0.0562956	0.0462282	-0.0773697	-0.0762076	-0.0751238	-0.0576856	0.0819141	0.0722881	0.100833	0.0534438	0.0505886	-0.0407116	-0.0553064	-0.0538071	0.0671412	0.01974	0.0432094	0.0263179	0.165595	-0.0525624	0.120352	0.056109	-0.069529	-0.0719186	0.0404757	-0.0562521	-0.0455456	0.0472189	-0.0628016	0.0555864	-0.0328575	0.0423212	0.046764	0.042687	-0.0613894	0.0528379
Hs.185973	0.0556868	0.0679332	0.0393874	0.327817	-0.0816149	0.0462154	0.0393747	-0.07549	0.0180979	-0.054672	-0.0494472	-0.311948	0.0916288	-0.147274	0.0574475	-0.055506	-0.0195022	0.100737	-0.0396438	-0.0916303	-0.042497	-0.066725	0.0667092	-0.0506598	-0.0885844	0.0467875	-0.0226668	0.100451	0.593298	0.638775	0.0526183	-0.703458	0.032732	-0.0777663	0.000244612	-0.10122	0.0546617	-0.0415379	0.071275	0.00698323	0.0508279	-0.042598	-0.0435441	-0.126923	0.187827	0.055936	0.0563339	0.0237262	-0.0693373
Hs.186840	0.0328073	0.390466	-0.084719	-0.0751977	0.0929192	0.112188	0.056543	-0.0862482	0.0400245	0.0281862	-0.0344117	0.0731412	0.0437664	-0.079395	0.0746675	0.237459	-0.0786066	0.0638342	0.270746	-0.0713998	-0.127028	-0.125802	-0.0846106	-0.108798	-0.277278	0.0875703	-0.0362394	-0.0728517	0.0471211	0.142498	0.0326986	-0.0701637	0.0655292	-0.119966	0.0967385	0.0846917	0.0360256	0.0831388	-0.110932	-0.0263299	0.530078	0.0543803	0.108636	-0.226052	-0.21165	0.0285958	0.0314513	-0.13162	0.0620302
Hs.1869	-0.0711393	0.142194	0.147035	-0.0464799	0.0659716	-0.0863462	-0.139226	0.0536092	-0.0982766	-0.0638075	-0.169966	0.104286	-0.00235457	-0.235015	0.0246965	0.0799996	-0.180684	-0.0557379	0.0691744	-0.185069	-0.11637	0.0321124	0.0472265	0.0350608	-0.646981	-0.0914113	-0.128639	-0.100195	-0.138869	-0.249972	0.194297	-0.618905	-0.0984485	-0.0682321	-0.0556549	-0.19815	0.209853	-0.0897336	0.0597768	0.0203928	0.0907913	0.0525004	-0.117712	0.0503444	0.0333079	0.0549964	0.0678584	0.353951	-0.0081403
Hs.1870	0.0783021	-0.105705	-0.255668	0.0265028	0.0390506	0.0341346	-0.0270817	-0.0517118	0.0145044	-0.0875804	0.185834	-0.24315	-0.00239524	0.0296727	0.0272487	0.0161289	-0.446525	-0.474296	0.0463711	0.0533493	0.0631361	0.0341948	0.0933665	-0.0166545	0.0475589	-0.306753	-0.110487	0.0407763	-0.0379494	0.0634665	-0.0959976	-0.072934	0.045725	-0.246742	0.11919	0.0415916	-0.0309191	0.0769175	-0.0532913	-0.3202	-0.0521388	0.0464464	-0.0830589	0.00568413	-0.117327	0.036684	0.0559177	0.0293957	-0.156716
Hs.1872	0.0828286	-0.191877	0.0652313	-0.279754	0.529611	-0.0525411	-0.507056	-0.0907064	0.00923174	0.136833	-0.432343	0.420684	-0.0247784	-0.0237482	0.0321019	-0.217932	0.0324485	0.0970487	-0.16875	0.0550991	-0.34413	0.0703351	-0.236085	-0.0767415	-0.13132	0.0680751	0.0316216	-0.104313	-0.0864919	0.0317122	-0.106963	-0.0617582	0.0235029	-0.0686647	-0.133621	-0.0401116	0.0391379	-0.0795544	-0.00651321	0.0714401	-0.0812528	0.139653	-0.0517318	0.0709316	-0.0809335	0.0590864	0.0799395	-0.105809	0.168646
Hs.188	-0.723857	0.0644539	0.0512312	-0.0575264	0.00868055	-0.0528317	-0.0429978	0.0773914	-0.0302715	-0.0422067	-0.054315	-0.0400968	0.0318716	-0.0627993	-0.0452909	0.0400345	0.0851837	0.0430082	0.461907	-0.104768	0.0454361	0.0325091	0.0689031	-0.0565817	-0.0484786	-0.0408361	-0.0473184	0.133037	0.0588655	-0.0577287	-0.0433777	-0.122073	-0.04206	-0.0468754	0.0407581	-0.0937153	-0.0535964	-0.0278205	-0.0509951	4.03777e-05	0.0488883	0.0052828	0.0153343	0.0119549	0.109343	0.00532885	0.0497982	0.0660967	-0.15384
Hs.188021	-0.0350245	-0.0490723	-0.0535017	0.0340845	0.00493116	0.0605442	-0.324536	0.0712166	0.00442626	-0.0108908	0.050745	0.0355023	0.0269204	-0.0833566	0.00927075	-0.039868	-0.447995	-0.0543383	0.0705915	0.00380093	0.0837272	0.0731864	0.0396099	0.638739	-0.0469311	-0.709398	-0.0406722	0.0268509	0.0352707	-0.0553265	-0.0602809	0.0326055	0.00722502	0.0609639	0.0405622	-0.121847	0.0394705	0.0426608	0.0321771	0.0341587	-0.435253	0.0281587	-0.0404188	0.0553977	0.0355236	-0.0430231	-0.0433775	0.0374595	-0.0429963
Hs.18895	-0.0251754	-0.0535193	0.12301	0.100513	0.713401	0.0386901	0.193365	-0.0914493	-0.115731	-0.347812	-0.0691309	-0.0857289	-0.110161	-0.108786	-0.0980068	-0.0851255	0.0691006	0.0258179	0.0482334	-0.16641	-0.0984635	-0.618146	-0.194821	0.0204981	0.00485361	-0.0929535	0.0837569	0.113538	0.203853	0.0536653	-0.274409	0.00520049	0.138014	-0.393562	-0.0868721	0.480672	-0.0192479	-0.401072	0.0617981	0.0686821	-0.187794	-0.099556	-0.075387	-0.250863	0.0345237	-0.0119001	-0.105152	-0.166511	-0.0956521
Hs.1892	0.0446342	-0.0328525	-0.0144526	0.0441729	-0.033502	-0.0120024	-0.029959	-0.0323736	-0.0231445	0.0402025	-0.0259431	0.0325269	-0.0225711	-0.0089512	-0.0280249	-0.0248109	0.476379	-0.0355035	-0.0259138	-0.0355702	-0.0330204	0.20808	0.0755497	0.0459059	0.112784	-0.0308139	0.066693	-0.010765	0.955205	-0.026143	0.0570894	0.0763912	-0.0299959	0.0290734	-0.0104996	-0.0280448	0.0425634	-0.0262213	0.0310903	-0.029368	-0.00941733	-0.0225726	-0.0157808	0.083795	0.863933	-0.0309446	0.0557859	-0.0219848	0.0747629
Hs.1898	-0.0851294	-0.144152	0.0892966	-0.0474849	-0.129027	-0.127517	0.22417	0.00810829	0.0231374	0.0590383	-0.125991	-0.10437	-0.0460811	0.124647	0.111748	-0.0506271	-0.199766	-0.0240248	0.0344999	0.271585	-0.0643092	0.040441	-0.0394184	0.0551145	0.036799	0.0814848	0.0388763	-0.0348462	0.134231	-0.0361317	0.0609382	0.000139823	-0.051861	0.547117	0.220977	0.0612114	-0.0432665	0.03323	-0.0515469	0.0725029	0.106475	-0.0460827	-0.0428407	-0.0557538	-0.0474991	0.249028	0.0314144	-0.0549215	-0.00658997
Hs.1904	-0.221419	-0.03588	-0.0636959	0.118806	0.0611145	0.0425299	0.0494899	-0.0462163	0.0375393	-0.0449099	0.0374602	0.0877663	-0.0618277	0.596815	-0.0205651	-0.726137	0.0342278	0.042744	0.0370166	-0.0478401	0.0229841	-0.281422	-0.0354402	-0.0982448	-0.0456678	-0.124279	0.0128179	-0.0438861	-0.0417746	0.0225006	0.0289076	0.0337256	0.0399915	-0.0969506	0.0353276	0.0102003	0.0769495	0.0763052	0.0356009	-0.0862529	0.0482443	-0.0508675	-0.0506505	-0.0445537	-0.0573336	0.0372472	0.00569738	0.0363602	-0.061049
Hs.1905	0.0150737	-0.0896259	-0.0450431	0.064406	-0.0550237	-0.0735107	-0.0369556	0.0297877	0.0383344	0.23651	-0.0721815	-0.0443996	0.0340252	0.0311487	0.024422	0.0127048	-0.0567527	-0.0715687	0.0282773	0.0563472	0.13054	-0.0327025	-0.0566743	0.0331098	0.0328083	-0.780002	0.0338696	0.0157932	0.0292397	-0.738645	0.0818115	0.0503915	0.0348451	0.0325222	0.0351224	-0.0630576	0.0441578	-0.221493	-0.120768	0.0309678	-0.0535124	0.0543195	-0.0444853	-0.0418049	-0.0617555	-0.0834118	-0.0686392	0.0663018	-0.0436882
Hs.1906	-0.358877	-0.233806	-0.0162069	-0.0270051	0.16643	-0.09235	-0.0726908	-0.325627	0.0586129	-0.175406	0.0539624	0.158491	-0.240018	-0.393084	0.024994	-0.0884365	0.0160376	0.0154932	0.0274592	0.0527278	-0.00380509	-0.211457	-0.185969	-0.572945	-0.232784	0.0474918	-0.0315579	-0.170989	-0.0168506	0.176014	-0.543299	0.0433828	0.0469271	-0.163176	-0.085266	0.0610104	-0.213474	0.0504099	-0.0504231	0.00554473	-0.0427813	-0.460225	-0.0819157	-0.118195	0.115879	-0.266984	0.0366718	-0.131028	-0.0295587
Hs.1908	-0.0791971	-0.0793727	0.0496556	-0.00578374	0.063172	-0.0589577	0.210051	0.041844	0.0981411	0.0336987	-0.0607552	-0.0499711	0.0990755	-0.0748442	0.0395506	0.0388573	0.0509115	0.505775	0.101035	0.0306052	-0.102878	0.051138	-0.0616343	-0.0170732	-0.309888	-0.0875834	0.0165173	-0.0489128	0.16244	0.0542396	-0.0165221	-0.0877836	0.0265244	-0.129486	-0.0747074	-0.0871223	0.0136063	0.0200001	0.03889	-0.0553853	0.0547822	-0.487841	0.0538669	0.0881215	-0.0556231	0.0489128	0.0981607	0.0588288	-0.12817
Hs.19126	0.0219905	-0.0188757	-0.0200431	-0.0109127	-0.121188	-0.0247176	0.0244437	0.0342022	-0.0100754	-0.0119734	-0.0980553	-0.0216382	0.0320168	0.0341617	0.0290521	0.00320473	-0.0175439	-0.0266427	0.0626357	0.0355691	0.0465238	0.0218155	-0.0783326	0.0574147	-0.957499	0.092703	0.204837	-0.0150351	0.0260619	0.0315675	-0.0210921	0.0306137	0.0254812	0.0315058	-0.00180698	-0.207545	0.00462434	0.0337135	0.0312847	-0.0169404	-0.138885	-0.0115155	0.0261348	-0.0199286	-0.0235065	-5.71799e-05	0.032225	-0.0128865	-0.05103
Hs.191356	0.0217909	-0.0323254	-0.15748	0.0394465	0.0683218	0.0282139	0.00811788	-0.0229956	-0.0333841	-0.889949	-0.0181582	0.0160853	-0.0846116	-0.021173	-0.0284909	0.0272325	0.0603332	0.0277818	0.0394341	-0.108251	-0.0176601	-0.0352156	-0.0508298	0.0308238	0.0313143	-0.308577	0.195774	-0.0361343	-0.0233299	0.0267698	-0.0423515	-0.0150674	0.0354749	0.041628	-0.0302338	-0.0158574	0.0283545	0.0442887	0.0581923	0.0343373	-0.0317807	0.0623882	0.0234375	0.0263251	0.0318618	0.0403307	-0.00795366	-0.0814551	-0.22347
Hs.191887	0.0471596	0.0594945	-0.0708598	0.0837449	0.161877	-0.041428	0.0581503	0.016917	-0.0434867	0.0480211	-0.0462794	0.315968	-0.042674	-0.0235445	0.0849875	0.514165	0.0837478	0.444875	0.0550098	-0.050328	-0.0461512	-0.0525067	0.475809	0.101156	0.0815676	0.0509254	0.0475713	-0.134511	0.0587916	-0.0212151	-0.0230425	0.0720598	-0.0804644	-0.0470138	-0.0673265	-0.047107	-0.00773618	0.0521289	0.00644665	-0.160347	-0.116871	-0.0384493	-0.064251	0.0530116	-0.038349	-0.0270414	0.70834	0.117076	0.176683
Hs.19236	0.0124396	-0.0959858	-0.0355964	0.243232	0.057452	-0.105433	-0.0390405	-0.0169195	-0.0982971	-0.191961	-0.129905	-0.0633775	0.0482809	0.136635	0.0840998	0.127492	0.143563	0.119321	-0.0999991	-0.083658	-0.0265323	-0.570457	0.0289747	0.0745859	-0.0877137	-0.109663	0.143638	-0.0566426	0.0412226	0.0526019	0.0247496	0.0748563	0.0365253	-0.111068	-0.134177	-0.116607	0.0630678	0.264695	0.101839	-0.168951	0.109198	-0.100181	-0.327889	0.0791107	-0.107349	0.0577465	0.0403824	0.0252471	-0.126269
Hs.19261	0.291585	0.119216	0.0635045	0.0930902	0.040783	0.0236689	0.0509788	-0.0304512	-0.0289729	-0.0432732	0.0589316	0.0269439	-0.0589804	0.0448038	0.081673	-0.0843528	0.0456494	-0.104475	0.0546584	0.0433307	0.116301	-0.0634519	-0.122016	0.0905084	-0.0297387	-0.0716854	0.725581	0.0666483	0.0501907	0.0563112	0.0439361	0.0364392	0.469088	-0.0817934	-0.044274	0.042517	-0.113846	0.058832	0.00520627	-0.0580216	0.0367095	-0.0569453	-0.327798	-0.0664545	-0.0835949	0.0408251	0.0612619	-0.163054	0.0882922
Hs.192803	0.172165	0.0631897	-0.0502449	0.0628048	0.0263305	0.0444618	0.00940845	0.149943	0.0737879	0.0606434	0.126822	0.0632712	0.0277018	0.176867	0.129981	0.00193921	-0.0640331	-0.134451	-0.0456693	0.575156	0.0737026	-0.0610927	-0.0163124	0.135365	-0.0654356	-0.117928	-0.137284	-0.057851	0.0751537	-0.0456654	0.364756	0.0793547	-0.126849	0.327066	-0.0424936	0.0482246	0.0406479	0.417709	0.069869	-0.0463242	0.0585585	0.0371849	-0.0396096	0.187456	0.00854976	0.0592533	-0.0458971	-0.0433644	-0.03418
Hs.192861	0.0415278	-0.0331633	0.0456362	-0.0594008	-0.0331652	-0.0217203	0.0414447	0.0582211	0.0446573	0.0372795	0.0413717	0.0421851	0.0800101	-0.00219231	-0.0536735	0.0370999	-0.0307713	-0.0252855	-0.105931	-0.0456141	-0.00576358	0.135954	-0.0116113	0.0502915	-0.0303101	0.0419465	-0.0282879	0.035215	0.0378019	-0.0294613	-0.0077866	-0.00171324	-0.0168432	0.0807289	0.0163394	0.0241822	0.0366943	0.00909348	-0.0061976	-0.0493466	-0.0132382	-0.0336118	0.0470065	0.040357	-0.029286	-0.031093	0.0391092	0.46766	0.0401775
Hs.192966	-0.0737079	0.0953373	-0.142448	-0.115907	0.347368	0.17891	0.029362	-0.0457321	-0.0829307	-0.355611	0.045129	0.0589161	-0.144596	-0.107623	0.0998589	0.137519	-0.0317377	0.0540442	-0.0954	-0.102217	0.430302	-0.12511	0.112702	0.206806	-0.0641538	0.0567722	0.135335	0.05858	0.118529	-0.0387222	-0.0488945	0.039436	0.315717	-0.110074	0.0676643	0.515504	-0.0294523	-0.0780225	0.0614466	0.0489852	-0.00590914	0.0203598	0.0444411	-0.0711266	0.0527542	-0.0750988	-0.0363665	0.0820565	0.0501686
Hs.193124	0.0383467	-0.0561079	0.0289585	0.0354784	0.0188911	-0.0510323	0.0297638	0.0804065	0.0166101	0.067208	0.0320348	0.0280408	-0.109096	-0.0235517	-0.0191846	-0.0808925	0.0285249	-0.09354	-0.043789	-0.380843	0.0283575	0.0597175	0.0313581	0.063365	-0.0595084	-0.0147446	-0.0597081	0.0224522	-0.147995	-0.0342213	0.0261859	-0.0946989	0.0265815	-0.73501	-0.023697	0.0285075	0.0358829	0.0332914	0.0185999	0.0253289	0.0293972	-0.0591949	-0.235477	0.0336509	0.0305161	-0.0326038	-0.0424309	0.0333455	0.0228036
Hs.193145	-0.0853525	0.103604	0.0862279	-0.0135324	-0.156028	0.144142	-0.119269	0.123411	0.109459	0.0153174	0.113968	-0.0838632	0.265069	-0.0886614	-0.0671884	0.039354	0.0588231	-0.051922	0.0604226	-0.0689137	-0.0469693	0.050809	-0.00277815	0.0306102	-0.071312	-0.101738	0.0494117	-0.0603684	-0.0546959	-0.0791891	0.00741775	0.0442899	-0.285504	0.282667	0.026619	-0.0253231	0.0293182	-0.067647	0.0964113	-0.0623288	-0.0477258	-0.0325949	0.0465435	0.0926147	-0.137387	0.0862036	0.0639397	-0.0138356	0.0547963
Hs.193163	-0.0726824	-0.0597751	0.0373782	-0.0945784	-0.183986	0.0152013	-0.0712692	0.0543169	-0.0443103	-0.08425	-0.0759269	-0.0274683	-0.00464047	-0.0711895	-0.0849861	0.0298579	-0.0755594	0.0523281	0.0342498	0.0322905	-0.120029	0.0417609	-0.720306	-0.0198348	-0.276246	0.0367697	-0.26779	-0.846469	-0.0168454	0.0439929	-0.0758804	-0.20535	-0.0804379	0.0299263	-0.0361057	-0.111412	0.0464693	-0.176248	0.0197608	-0.64419	-0.0794178	0.0360998	0.0553852	-0.0768943	-0.194602	0.0315038	-0.0717156	0.0362751	0.0807229
Hs.19317	0.0421326	-0.102744	-0.0503653	-0.356943	-0.150804	-0.132815	0.0565249	0.0558291	0.0398621	0.0582857	-0.101275	-0.0580839	0.185967	-0.0342536	0.0560189	-0.0864437	-0.152918	0.0853038	-0.0733544	-0.0479773	0.0408653	0.079342	0.0975734	-0.0449615	0.0204854	0.0722018	0.0316863	0.0614299	-0.0593873	-0.00517115	-0.0384773	-0.0463855	-0.602784	0.0936943	0.0415951	-0.0334028	0.053637	0.0261593	-0.0513626	-0.0233294	0.088638	0.188766	-0.0408114	-0.0535568	-0.0477339	-0.0466077	0.00272222	-0.0116192	-0.0458808
Hs.193640	-0.0796346	-0.623234	-0.497024	0.0263405	-0.242373	-0.111046	-0.417979	-0.214354	0.031444	0.174877	-0.0929543	-0.351713	0.0349631	-0.0894117	0.0285007	0.028228	-0.164669	-0.404314	0.0359401	-0.171821	-0.0222593	0.0652713	0.0853473	-0.044463	-0.127169	-0.085135	-0.273243	-0.0208938	0.030289	-0.0387047	0.0314533	-0.0948774	-0.106496	0.0257445	-0.0943755	0.0324916	-0.00428387	-0.0891389	-0.16521	0.0616287	0.0385078	0.0551211	-0.0890926	0.0465576	0.0649547	-0.0996643	0.0374179	0.0325294	0.0407694
Hs.19368	-0.390956	0.195162	-0.471828	0.0139807	0.0543767	-0.097435	-0.0362049	-0.0147296	0.0334134	0.0779074	-0.0981654	0.0268171	0.0649995	-0.361711	0.0363691	0.0431176	-0.301557	0.00171935	0.0440249	0.043523	-0.518513	0.0228166	0.0385866	-0.14577	-0.19769	-0.587231	-0.0681718	-0.0163127	-0.111718	-0.025794	0.0335069	-0.117144	0.0343354	-0.538448	-0.196761	-0.362234	-0.00123125	-0.0938172	-1.94161e-05	0.0768194	0.0389964	0.0435922	-0.0410785	-0.286402	-0.574273	-0.119175	0.0450926	-0.00441452	-0.205167
Hs.193725	-0.0272628	0.0461489	0.0542338	0.0445557	0.0510775	0.124936	-0.0108027	0.046462	0.023658	0.0475142	0.075513	-0.00502294	-0.0812132	0.125642	-0.075105	-0.0570872	0.0579591	-0.0965517	-0.185443	-0.200784	0.0381989	-0.0086368	0.0562439	0.0449503	-0.128199	0.107822	-0.114094	0.0431435	0.077263	-0.100803	-0.162767	0.0143848	0.193187	-0.012193	0.104459	0.181172	-0.0742866	-0.131497	0.042407	-0.0352201	0.0480793	-0.522069	-0.0654481	0.0464135	-0.0524306	0.0288658	-0.0759831	-0.200665	0.213823
Hs.193852	-0.149579	0.046447	0.0511216	-0.404568	0.0840725	-0.411532	-0.108463	0.0649525	0.0318801	0.125191	0.0233267	-0.0951244	-0.218433	-0.151389	-0.107933	-0.213641	-0.090311	-0.0123061	-0.0933164	0.0686601	-0.10227	-0.0515877	-0.0567375	0.0203699	0.052141	-0.07455	-0.29436	0.0612414	0.120123	0.0246447	0.0631821	0.0369764	0.039859	0.0507102	-0.0646464	0.0898633	0.0388429	0.0310361	0.0447093	0.0737836	-0.0959124	0.062079	-0.132184	-0.116371	0.0669966	-0.103306	-0.0662843	0.0437711	0.638681
Hs.193989	-0.0984331	0.00282782	0.86906	-0.0496373	0.748785	0.0354343	-0.0647508	-0.115547	-0.0514657	-0.320755	0.0606795	0.0746802	-0.177344	-0.0492843	0.0531309	0.0115982	-0.0324649	-0.0562105	-0.0888866	-0.0651735	-0.0893422	-0.0651298	0.0501622	0.0497588	0.0870783	-0.0197076	0.0520768	0.0697914	0.03903	-0.00534166	-0.0132054	-0.0632459	0.0477118	-0.047606	-0.183373	0.104681	0.0558779	-0.0651076	0.0703997	0.0797263	0.0550994	0.0758844	0.0491475	-0.0188433	0.0254518	0.0459358	-0.00368357	0.0498766	-0.207656
Hs.19413	-0.0396201	0.0418852	0.0166676	0.157446	0.0457498	-0.0763878	-0.070807	-0.11405	-0.0863615	0.131362	0.0903177	-0.0205186	0.0861821	-0.018002	0.0750589	0.0406963	0.0495753	0.0580453	0.145812	0.0618696	0.00836616	-0.0361714	-0.0551379	-0.163513	-0.0426775	0.0434453	-0.053512	-0.0597839	-0.0392822	0.0702915	0.0386907	0.0257643	-0.0724605	-0.0417057	0.0445439	-0.0950347	-0.00332531	0.0111867	-0.00467729	-0.0486565	-0.0413293	0.234942	0.100752	-0.0498421	0.066181	0.0313243	0.037276	-0.0942042	0.0531845
Hs.194143	0.0690561	-0.0901582	0.0191869	0.0349669	-0.0489578	-0.243709	-0.0902623	0.0593335	-0.062523	0.17179	0.0447203	-0.118094	-0.0347562	0.0324769	-0.0926673	-0.297231	-0.370226	-0.196817	-0.083904	-0.0605527	0.0467049	0.0628835	-0.0310433	0.0119915	-0.146071	-0.0742287	0.0281833	0.0404518	-0.0697452	-0.186665	-0.0327516	-0.01098	-0.140532	0.0355195	-0.121253	0.0249218	0.0356431	0.093791	0.0287252	-0.0637619	0.0329066	0.0700012	0.0527348	-0.00129541	0.038165	0.0559102	0.0325186	-0.100062	0.0370163
Hs.194148	-0.0215424	0.0670118	-0.0168082	-0.0357623	0.312923	-0.0574908	0.0320006	-0.0478509	0.0328867	-0.0486521	-0.0497532	0.03725	-0.034635	0.0577773	0.0371445	-0.0703998	0.0285242	0.0351834	0.0368145	-0.059085	-0.0698666	-0.0527124	-0.0401924	-0.0455028	0.0195565	-0.127917	0.0364526	0.0512291	0.0137006	-0.0594708	0.0357692	0.0415495	-0.108249	0.0389837	-0.049253	-0.0489619	0.104064	-0.0604248	-0.128491	-0.0504847	0.052366	0.0204296	0.0398387	0.00757317	0.0566117	0.0686953	0.0372044	0.0406601	-0.0564305
Hs.194562	0.0365608	-0.152269	0.0211736	0.00195359	-0.091772	-0.0446159	-0.00178513	0.0554807	-0.00793782	-0.0848891	-0.120184	0.0312446	-0.0822605	-0.108889	0.0232717	-0.0890726	0.0256228	-0.10115	0.0647411	-0.749685	-0.114563	-0.0183254	-0.50238	0.0288758	-0.110236	0.00587506	-0.022561	-0.108017	0.0274153	0.0369574	0.0391971	0.0332366	0.0469375	0.0608383	0.0392398	0.0337555	0.00680897	0.147662	-0.125236	-0.0277931	0.0392721	-0.524382	0.0136478	0.0473547	-0.205645	-0.106974	0.027692	0.0643117	-0.822541
Hs.194625	-0.110869	-0.592619	0.0863267	0.0596044	0.0221049	-0.10161	-0.00275311	-0.116802	0.000519245	0.0309608	0.0392585	0.0330677	-0.108907	-0.16326	0.0343381	0.0252284	-0.198209	-0.33572	-0.131927	-0.121454	0.0158634	0.0325275	0.0569784	0.0346999	-0.10023	-0.344954	-0.122198	0.0331985	-0.00424066	-0.209753	0.0324465	0.0182463	-0.1152	0.0377512	0.0296919	0.0258261	0.0384012	0.0261582	-0.700988	0.0349707	-0.0360221	0.0661297	0.0489385	0.0607305	-0.193554	-0.437527	-0.219318	0.0339325	0.0461184
Hs.194638	0.0301359	-0.0630107	-0.0417138	0.17091	-0.0466142	-0.0437173	-0.0483923	-0.0526239	-0.0625006	0.0156605	0.0332614	-0.0441199	0.0320367	-0.144688	-0.0168411	-0.0419058	0.0374856	-0.0311922	0.0320507	-0.0135862	-0.0778771	0.038941	-0.0792402	-0.785225	-0.00958366	0.0248286	0.034708	-0.895855	0.0336947	-0.757772	-0.0186257	-0.0898483	0.0238461	-0.0911756	-0.151892	0.0477995	0.013694	-0.0928853	0.0243972	-0.0577945	0.0908271	-0.924968	0.0192219	0.0330602	0.285079	-0.0195458	-0.0510803	0.0503552	-0.0544481
Hs.194657	-0.0964	-0.0183546	-0.0529544	0.0618346	0.0169512	-0.143082	-0.0932697	0.0723543	-0.0874497	-0.733151	0.0504397	0.046203	-0.546324	0.0319706	0.0742199	-0.102637	0.117639	-0.508584	0.0386605	0.0591704	0.0355443	-0.0757092	0.034898	-0.109915	0.034019	-0.734015	0.0316005	-0.422946	-0.111022	-0.110327	-0.309239	0.0922769	-0.095846	-0.0808729	-0.193567	-0.00751765	-0.0475768	-0.113044	0.0333225	-0.167966	-0.0981357	-0.129754	-0.100731	0.0359438	-0.517992	-0.131461	0.030444	-0.699265	-0.0898688
Hs.194662	-0.108106	0.068144	0.0743659	-0.0865661	-0.0396615	0.054691	0.175454	-0.000338173	0.0683621	-0.0455578	-0.122687	-0.137105	-0.0152748	-0.423487	-0.0193101	0.0533317	0.0409585	-0.0223011	0.0811588	-0.175472	-0.0913485	-0.115348	0.0457764	-0.0512785	-0.126652	-0.570854	0.0110777	-0.521322	-0.0276632	-0.133186	0.0431375	-0.206472	0.159337	-0.110751	0.116487	0.209323	0.0799309	-0.088536	0.0277423	-0.0580374	0.101324	0.0234998	-0.0736901	0.0363842	-0.105823	0.0566904	0.0277159	0.0301557	0.043729
[truncated: 1,779 more rows]
[truncated: 22 more columns]
